# Supplementary material for: Two wrongs make a right: heat stress reversion of a male-sterile Brassica napus line
Source: J Exp Bot. 2022 Feb 28;73(11):3531–51. doi: 10.1093/jxb/erac082 (PMC9162185; doi:10.1093/jxb/erac082)
Supplement: erac082_suppl_supplementary_table_S1 [file erac082_suppl_supplementary_table_s1.xlsx]

## Sheet: Sheet1
	Supplementary Table 1. Assembled contigs of Clone BAC3 and physical positions of the Rf linked markers.
	Contig	Length	Marker	Position
	contig_1_length_8756_splicings_1	8756	HMR0875	7405-7615 bp
	contig_8_length_4264_splicings_1	4264	HMR1750	1741-2058 bp
	contig_12_length_3600_splicings_1	3600	HMR1882	96-553bp
