# Supplementary material for: Two wrongs make a right: heat stress reversion of a male-sterile Brassica napus line
Source: J Exp Bot. 2022 Feb 28;73(11):3531–51. doi: 10.1093/jxb/erac082 (PMC9162185; doi:10.1093/jxb/erac082)
Supplement: erac082_suppl_supplementary_table_S2 [file erac082_suppl_supplementary_table_s2.xlsx]

## Sheet: Legend
Supplementary Table 2. List of differentially expressed genes. Differentially expressed genes for C545 vs. SORA 1 and C545 heat vs. C545 (fold change of either ≥ 2 or ≤ − 2 with an adjusted p-value of ≤ 0.05).
GENEID	Brassica napus geneome gene identification number
NAME	Gene name
DESCRIPTION	Description from Gprofiler
ARABIDOPSIS	Arabidopsis thaliana accession number of closest homolog
ARABIDOPSIS DESCRIPTION	Description of closest Arabidopsis homolog
TXNAME	Brasssica napus genome transcript name
BLAST2GO DESCRIPTION	Transcript description from Blast2GO
GO NAMES	Names of asscociated GO terms from Blast2GO
GO IDs	Identification numbers of asscociated GO terms from Blast2GO
C545 vs Monty adj.pval	Adjusted p-value for C545 vs Monty comparison
C545 vs Monty log2FC	Log2 foldchaned for C545 vs Monty comparison
C545 Heat vs C545 adj.pval	Adjusted p-value for C545 heat vs C545 comparison
C545 Heat vs C545 log2FC	Log2 foldchaned for C545 heat vs C545 comparison

## Sheet: C545 vs SORA 1 DEGS
GENEID	NAME	DESCRIPTION	ARABIDOPSIS	ARABIDOPSIS DESCRIPTION	TXNAME	BLAST2GO DESCRIPTION	GO NAMES	GO IDs	C545 vs SORA 1 adj.pval	C545 vs SORA 1 log2FC
GSBRNA2T00098348001	BnaA09g51960D	BnaA09g51960D protein [Source:UniProtKB/TrEMBL;Acc:A0A078IME1]	AT4G00430	TMP-C [Source:UniProtKB/TrEMBL;Acc:A0A178USZ7]	CDY51161	probable aquaporin PIP1-4	P:water transport; P:response to water deprivation; P:transmembrane transport; F:water channel activity; C:plasma membrane; C:plasmodesma; C:integral component of membrane	P:GO:0006833; P:GO:0009414; P:GO:0055085; F:GO:0015250; C:GO:0005886; C:GO:0009506; C:GO:0016021	0.00228742	13.1171
GSBRNA2T00091222001	BnaA09g00070D	BnaA09g00070D protein [Source:UniProtKB/TrEMBL;Acc:A0A078IEW4]	AT4G01290	Chorismate synthase [Source:UniProtKB/TrEMBL;Acc:Q56YR0]	CDY48516	BnaA09g00070D	P:translation; F:structural constituent of ribosome; C:ribosome	P:GO:0006412; F:GO:0003735; C:GO:0005840	0.00397935	12.6163
GSBRNA2T00098330001	BnaA09g51790D	BnaA09g51790D protein [Source:UniProtKB/TrEMBL;Acc:A0A078IP30]	AT4G00720	Shaggy related protein kinase theta [Source:UniProtKB/TrEMBL;Acc:Q0WWY4]	CDY51144	shaggy-related protein kinase theta	P:signal transduction; P:response to brassinosteroid; P:protein autophosphorylation; F:protein serine/threonine kinase activity; F:ATP binding; C:cytosol	P:GO:0007165; P:GO:0009741; P:GO:0046777; F:GO:0004674; F:GO:0005524; C:GO:0005829	0.00161792	11.5339
GSBRNA2T00121943001	BnaA09g37020D	None	N/A	N/A	CDY06078				5.02786e-06	11.4282
GSBRNA2T00113427001	BnaC04g14370D	None	AT2G30410	Tubulin-folding cofactor A [Source:UniProtKB/Swiss-Prot;Acc:O04350]	CDY02064	tubulin-folding cofactor A	P:tubulin complex assembly; P:post-chaperonin tubulin folding pathway; F:beta-tubulin binding; C:cytosol; C:microtubule	P:GO:0007021; P:GO:0007023; F:GO:0048487; C:GO:0005829; C:GO:0005874	0.00200061	11.3482
GSBRNA2T00069556001	BnaA10g27030D	BnaA10g27030D protein [Source:UniProtKB/TrEMBL;Acc:A0A078HP80]	AT5G02540	NAD(P)-binding Rossmann-fold superfamily protein [Source:UniProtKB/TrEMBL;Acc:F4KCF2]	CDY40365	short-chain dehydrogenase TIC 32, chloroplastic-like	C:integral component of membrane	C:GO:0016021	0.00100643	11.182
GSBRNA2T00030378001	BnaA03g56540D	BnaA03g56540D protein [Source:UniProtKB/TrEMBL;Acc:A0A078J4B0]	N/A	N/A	CDY60989				2.79443e-05	11.1628
GSBRNA2T00091207001	BnaA09g00150D	BnaA09g00150D protein [Source:UniProtKB/TrEMBL;Acc:A0A078IHB0]	AT4G01150	Protein CURVATURE THYLAKOID 1A, chloroplastic [Source:UniProtKB/Swiss-Prot;Acc:O04616]	CDY48508	protein CURVATURE THYLAKOID 1A, chloroplastic-like	C:chloroplast thylakoid membrane; C:integral component of membrane	C:GO:0009535; C:GO:0016021	0.0064022	11.0978
GSBRNA2T00091202001	BnaA09g00200D	BnaA09g00200D protein [Source:UniProtKB/TrEMBL;Acc:A0A078IHA3]	AT4G01080	Mannan O-acetyltransferase 4 [Source:UniProtKB/TrEMBL;Acc:A0A346P851]	CDY48503	protein trichome birefringence-like 26	F:O-acetyltransferase activity; C:integral component of membrane	F:GO:0016413; C:GO:0016021	0.013763	11.0782
GSBRNA2T00091218001	BnaA09g00090D	BnaA09g00090D protein [Source:UniProtKB/TrEMBL;Acc:A0A078IGL3]	AT2G44630	F-box/kelch-repeat protein At2g44630 [Source:UniProtKB/Swiss-Prot;Acc:O80502]	CDY48514	F-box/kelch-repeat protein At2g44700-like	F:protein binding	F:GO:0005515	0.00322929	10.9807
GSBRNA2T00098337001	BnaA09g51860D	Malic enzyme [Source:UniProtKB/TrEMBL;Acc:A0A078IMD0]	AT4G00570	NAD-dependent malic enzyme 2, mitochondrial [Source:UniProtKB/Swiss-Prot;Acc:Q8L7K9]	CDY51151	NAD-dependent malic enzyme 2, mitochondrial	P:pyruvate metabolic process; P:malate metabolic process; P:oxidation-reduction process; F:malate dehydrogenase (decarboxylating) (NAD+) activity; F:metal ion binding; F:NAD binding	P:GO:0006090; P:GO:0006108; P:GO:0055114; F:GO:0004471; F:GO:0046872; F:GO:0051287	0.00228679	10.8833
GSBRNA2T00091223001	BnaA09g00060D	BnaA09g00060D protein [Source:UniProtKB/TrEMBL;Acc:A0A078IEY6]	AT4G01320	CAAX prenyl protease 1 homolog [Source:UniProtKB/Swiss-Prot;Acc:Q8RX88]	CDY48517	CAAX prenyl protease 1 homolog	P:CAAX-box protein processing; F:metalloendopeptidase activity; F:metal ion binding; C:integral component of endoplasmic reticulum membrane	P:GO:0071586; F:GO:0004222; F:GO:0046872; C:GO:0030176	0.00275068	10.7275
GSBRNA2T00105116001	BnaC04g41300D	None	AT2G30570	PSBW [Source:UniProtKB/TrEMBL;Acc:A0A178VQ32]	CDX97809	photosystem II reaction center W protein, chloroplastic	P:photosystem II stabilization; C:photosystem II; C:chloroplast thylakoid membrane; C:integral component of membrane	P:GO:0042549; C:GO:0009523; C:GO:0009535; C:GO:0016021	3.41267e-05	10.4965
GSBRNA2T00019446001	BnaCnng30080D	BnaCnng30080D protein [Source:UniProtKB/TrEMBL;Acc:A0A078J0D4]	N/A	N/A	CDY56340				5.62144e-06	10.4631
GSBRNA2T00122224001	BnaA09g49030D	None	AT1G08130	DNA ligase 1 [Source:UniProtKB/Swiss-Prot;Acc:Q42572]	CDY06300	DNA ligase 1	P:single strand break repair; P:lagging strand elongation; P:double-strand break repair; P:DNA recombination; P:cell cycle; P:DNA ligation involved in DNA repair; P:cell division; P:DNA biosynthetic process; P:DNA demethylation; F:DNA binding; F:DNA ligase (ATP) activity; F:ATP binding; F:metal ion binding; C:nucleolus	P:GO:0000012; P:GO:0006273; P:GO:0006302; P:GO:0006310; P:GO:0007049; P:GO:0051103; P:GO:0051301; P:GO:0071897; P:GO:0080111; F:GO:0003677; F:GO:0003910; F:GO:0005524; F:GO:0046872; C:GO:0005730	0.00953401	10.2952
GSBRNA2T00114592001	BnaA04g07670D	None	AT5G35980	Dual specificity protein kinase YAK1 homolog [Source:UniProtKB/Swiss-Prot;Acc:Q8RWH3]	CDX74622	dual specificity protein kinase YAK1 homolog	P:positive regulation of abscisic acid-activated signaling pathway; P:peptidyl-serine phosphorylation; P:peptidyl-threonine phosphorylation; P:peptidyl-tyrosine phosphorylation; P:protein autophosphorylation; F:protein serine/threonine kinase activity; F:protein tyrosine kinase activity; F:ATP binding; C:cytosol; C:plasmodesma	P:GO:0009789; P:GO:0018105; P:GO:0018107; P:GO:0018108; P:GO:0046777; F:GO:0004674; F:GO:0004713; F:GO:0005524; C:GO:0005829; C:GO:0009506	7.54185e-06	10.2474
GSBRNA2T00023535001	BnaAnng39780D	BnaAnng39780D protein [Source:UniProtKB/TrEMBL;Acc:A0A078K2D9]	AT1G73440	At1g73440 [Source:UniProtKB/TrEMBL;Acc:Q9FDZ8]	CDY72072	calmodulin-like protein 12 isoform X2	F:calcium ion binding	F:GO:0005509	0.00118314	10.2456
GSBRNA2T00091204001	BnaA09g00180D	BnaA09g00180D protein [Source:UniProtKB/TrEMBL;Acc:A0A078EYJ3]	AT4G01100	Adenine nucleotide transporter 1 [Source:UniProtKB/TrEMBL;Acc:F4JHS4]	CDY48505	mitochondrial adenine nucleotide transporter ADNT1	P:aerobic respiration; P:ADP transport; P:ATP transport; P:transmembrane transport; P:AMP transport; F:ATP transmembrane transporter activity; F:ADP transmembrane transporter activity; F:AMP transmembrane transporter activity; C:mitochondrial inner membrane; C:vacuolar membrane; C:plastid; C:integral component of membrane	P:GO:0009060; P:GO:0015866; P:GO:0015867; P:GO:0055085; P:GO:0080121; F:GO:0005347; F:GO:0015217; F:GO:0080122; C:GO:0005743; C:GO:0005774; C:GO:0009536; C:GO:0016021	0.00492518	10.2423
GSBRNA2T00091224001	BnaA09g00050D	BnaA09g00050D protein [Source:UniProtKB/TrEMBL;Acc:A0A078IHF0]	AT4G01330	Protein kinase superfamily protein [Source:UniProtKB/TrEMBL;Acc:F4JI10]	CDY48518	probable serine/threonine-protein kinase At1g01540 isoform X2	P:protein phosphorylation; F:protein serine/threonine kinase activity; F:ATP binding; C:plasma membrane; C:integral component of membrane	P:GO:0006468; F:GO:0004674; F:GO:0005524; C:GO:0005886; C:GO:0016021	0.00323725	10.1368
GSBRNA2T00098329001	BnaA09g51780D	BnaA09g51780D protein [Source:UniProtKB/TrEMBL;Acc:A0A078IPW0]	AT4G00730	Homeobox-leucine zipper protein ANTHOCYANINLESS 2 [Source:UniProtKB/Swiss-Prot;Acc:Q0WV12]	CDY51143	homeobox-leucine zipper protein ANTHOCYANINLESS 2	P:regulation of transcription by RNA polymerase II; F:DNA-binding transcription factor activity, RNA polymerase II-specific; F:DNA binding; F:lipid binding	P:GO:0006357; F:GO:0000981; F:GO:0003677; F:GO:0008289	0.00260296	10.0752
GSBRNA2T00102594001	BnaA07g30390D	None	N/A	N/A	CDX96428	hypothetical protein F2Q68_00021871	C:integral component of membrane	C:GO:0016021	6.03873e-05	9.99405
GSBRNA2T00098334001	BnaA09g51830D	BnaA09g51830D protein [Source:UniProtKB/TrEMBL;Acc:A0A078IPW3]	AT4G00620	Bifunctional protein FolD 4, chloroplastic [Source:UniProtKB/Swiss-Prot;Acc:O65271]	CDY51148	bifunctional protein FolD 4, chloroplastic	P:photorespiration; P:tetrahydrofolate interconversion; P:oxidation-reduction process; F:methenyltetrahydrofolate cyclohydrolase activity; F:methylenetetrahydrofolate dehydrogenase (NADP+) activity; C:cytosol; C:chloroplast	P:GO:0009853; P:GO:0035999; P:GO:0055114; F:GO:0004477; F:GO:0004488; C:GO:0005829; C:GO:0009507	0.00611939	9.9672
GSBRNA2T00052288001	BnaA09g51700D	BnaA09g51700D protein [Source:UniProtKB/TrEMBL;Acc:A0A078JI91]	AT4G00370	Ascorbate transporter, chloroplastic [Source:UniProtKB/Swiss-Prot;Acc:Q8GX78]	CDY66200	ascorbate transporter, chloroplastic	P:xanthophyll cycle; P:L-ascorbic acid transmembrane transport; F:inorganic phosphate transmembrane transporter activity; F:L-ascorbic acid transmembrane transporter activity; C:chloroplast inner membrane; C:integral component of membrane	P:GO:0010028; P:GO:0015882; F:GO:0005315; F:GO:0015229; C:GO:0009706; C:GO:0016021	0.00323484	9.90796
GSBRNA2T00012073001	BnaA07g36360D	BnaA07g36360D protein [Source:UniProtKB/TrEMBL;Acc:A0A078IXK2]	N/A	N/A	CDY54074				1.07378e-05	9.85493
GSBRNA2T00136514001	BnaA10g26990D	None	AT5G02740	At5g02740 [Source:UniProtKB/TrEMBL;Acc:A0JQ00]	CDX70350	unnamed protein product	F:nucleic acid binding; C:ribonucleoprotein complex	F:GO:0003676; C:GO:1990904	0.000453148	9.8056
GSBRNA2T00101324001	BnaC01g34060D	None	AT3G18580	Nucleic acid-binding, OB-fold-like protein [Source:UniProtKB/TrEMBL;Acc:Q9LII1]	CDX95514	single-stranded DNA-binding protein, mitochondrial	P:mitochondrial DNA replication; P:positive regulation of helicase activity; F:single-stranded DNA binding; C:mitochondrial nucleoid	P:GO:0006264; P:GO:0051096; F:GO:0003697; C:GO:0042645	0.0017591	9.77962
GSBRNA2T00047252001	BnaC03g47290D	BnaC03g47290D protein [Source:UniProtKB/TrEMBL;Acc:A0A078H101]	N/A	N/A	CDY31162	putative F-box protein At5g50220	F:protein binding	F:GO:0005515	0.005278	9.58732
GSBRNA2T00098327001	BnaA09g51760D	BnaA09g51760D protein [Source:UniProtKB/TrEMBL;Acc:A0A078IMC1]	AT4G00755	F-box protein At4g00755 [Source:UniProtKB/Swiss-Prot;Acc:Q8LG03]	CDY51141	F-box protein At4g00755-like	F:protein binding	F:GO:0005515	0.00176228	9.5729
GSBRNA2T00007122001	BnaAnng34800D	BnaAnng34800D protein [Source:UniProtKB/TrEMBL;Acc:A0A078JT26]	AT2G38823	Putative uncharacterized protein [Source:UniProtKB/TrEMBL;Acc:Q5S4V8]	CDY70743				0.00204217	9.4974
GSBRNA2T00155269001	BnaC04g45990D	None	AT2G38870	Putative protease inhibitor [Source:UniProtKB/TrEMBL;Acc:Q9ZV18]	CDX93297	protease inhibitor HPI-like	P:response to wounding; P:negative regulation of endopeptidase activity; P:defense response to fungus; F:serine-type endopeptidase inhibitor activity; C:cell wall	P:GO:0009611; P:GO:0010951; P:GO:0050832; F:GO:0004867; C:GO:0005618	0.0138961	9.48195
GSBRNA2T00098338001	BnaA09g51870D	BnaA09g51870D protein [Source:UniProtKB/TrEMBL;Acc:A0A078IMJ9]	AT4G00550	Digalactosyldiacylglycerol synthase 2, chloroplastic [Source:UniProtKB/Swiss-Prot;Acc:Q8W1S1]	CDY51152	digalactosyldiacylglycerol synthase 2, chloroplastic	P:cellular response to phosphate starvation; P:galactolipid biosynthetic process; F:digalactosyldiacylglycerol synthase activity; C:chloroplast outer membrane	P:GO:0016036; P:GO:0019375; F:GO:0046481; C:GO:0009707	0.000571296	9.22497
GSBRNA2T00043868001	BnaAnng19770D	Peroxidase [Source:UniProtKB/TrEMBL;Acc:A0A078JGW6]	AT4G36430	Peroxidase 49 [Source:UniProtKB/Swiss-Prot;Acc:O23237]	CDY64926	peroxidase 49	P:response to oxidative stress; P:hydrogen peroxide catabolic process; P:oxidation-reduction process; P:cellular oxidant detoxification; F:peroxidase activity; F:heme binding; F:metal ion binding; C:extracellular region	P:GO:0006979; P:GO:0042744; P:GO:0055114; P:GO:0098869; F:GO:0004601; F:GO:0020037; F:GO:0046872; C:GO:0005576	0.00427057	9.12927
GSBRNA2T00083709001	BnaA07g01880D	Peroxidase [Source:UniProtKB/TrEMBL;Acc:A0A078IAQ9]	AT2G18140	Peroxidase 14 [Source:UniProtKB/Swiss-Prot;Acc:Q9SI17]	CDY46313	peroxidase 15	P:response to oxidative stress; P:hydrogen peroxide catabolic process; P:oxidation-reduction process; P:cellular oxidant detoxification; F:peroxidase activity; F:heme binding; F:metal ion binding; C:extracellular region	P:GO:0006979; P:GO:0042744; P:GO:0055114; P:GO:0098869; F:GO:0004601; F:GO:0020037; F:GO:0046872; C:GO:0005576	0.00434629	9.10967
GSBRNA2T00021795001	BnaA08g13070D	BnaA08g13070D protein [Source:UniProtKB/TrEMBL;Acc:A0A078GD09]	N/A	N/A	CDY23239				1.89948e-05	9.04974
GSBRNA2T00101472001	BnaC03g24830D	None	N/A	N/A	CDX95602				4.12033e-05	8.99397
GSBRNA2T00132646001	BnaA05g03440D	None	AT2G43620	Endochitinase At2g43620 [Source:UniProtKB/Swiss-Prot;Acc:O22841]	CDX79812	endochitinase At2g43620	P:carbohydrate metabolic process; P:chitin catabolic process; P:cell wall macromolecule catabolic process; F:chitinase activity; F:chitin binding	P:GO:0005975; P:GO:0006032; P:GO:0016998; F:GO:0004568; F:GO:0008061	0.00490252	8.94785
GSBRNA2T00015334001	BnaA01g33780D	BnaA01g33780D protein [Source:UniProtKB/TrEMBL;Acc:A0A078G7Z6]	N/A	N/A	CDY21147	probable disease resistance protein RPP1 isoform X2	P:signal transduction; F:protein binding; F:ADP binding	P:GO:0007165; F:GO:0005515; F:GO:0043531	0.000246565	8.91758
GSBRNA2T00109536001	BnaC09g02520D	None	AT5G48657	defense protein-related [Source:TAIR;Acc:AT5G48657]	CDY00049	RPM1-interacting protein 4-like	P:innate immune response-activating signal transduction; C:plasma membrane	P:GO:0002758; C:GO:0005886	0.000452969	8.90638
GSBRNA2T00013845001	BnaAnng36820D	BnaA01g32940D protein [Source:UniProtKB/TrEMBL;Acc:A0A078K066]	N/A	N/A	CDY71277	S-adenosyl-l-methionine decarboxylase leader peptide	F:adenosylmethionine decarboxylase activity	F:GO:0004014	5.94045e-05	8.90138
GSBRNA2T00063201001	BnaC06g12550D	BnaC06g12550D protein [Source:UniProtKB/TrEMBL;Acc:A0A078HJJ3]	AT5G39610	NAC domain-containing protein 92 [Source:UniProtKB/Swiss-Prot;Acc:Q9FKA0]	CDY37008	NAC domain-containing protein 92	P:regulation of transcription, DNA-templated; F:DNA binding	P:GO:0006355; F:GO:0003677	0.0092555	8.87505
GSBRNA2T00144482001	BnaA06g30740D	None	AT3G29970	B12D protein [Source:UniProtKB/TrEMBL;Acc:Q9LJ47]	CDX86357	B12D protein	C:integral component of membrane	C:GO:0016021	0.000324646	8.87479
GSBRNA2T00020965001	BnaCnng32040D	BnaCnng32040D protein [Source:UniProtKB/TrEMBL;Acc:A0A078J4I5]	AT1G60280	At1g60280 [Source:UniProtKB/TrEMBL;Acc:O80751]	CDY57426	uncharacterized protein LOC106380325	P:regulation of transcription, DNA-templated; F:DNA binding	P:GO:0006355; F:GO:0003677	0.00414433	8.84811
GSBRNA2T00139914001	BnaC08g07290D	None	N/A	N/A	CDX84052				1.84827e-05	8.8058
GSBRNA2T00098331001	BnaA09g51800D	BnaA09g51800D protein [Source:UniProtKB/TrEMBL;Acc:A0A078IJA2]	AT4G00710	Serine/threonine-protein kinase BSK3 [Source:UniProtKB/Swiss-Prot;Acc:Q8W4L3]	CDY51145	probable serine/threonine-protein kinase At5g41260	P:protein phosphorylation; P:brassinosteroid mediated signaling pathway; F:protein kinase activity; F:protein binding; F:ATP binding; C:plasma membrane; C:plasmodesma	P:GO:0006468; P:GO:0009742; F:GO:0004672; F:GO:0005515; F:GO:0005524; C:GO:0005886; C:GO:0009506	0.00239838	8.78874
GSBRNA2T00132612001	BnaA05g03720D	None	AT2G44080	ARGOS-like protein [Source:UniProtKB/Swiss-Prot;Acc:Q8RXL7]	CDX79784	ARGOS-like protein	P:response to brassinosteroid; P:multidimensional cell growth; P:positive regulation of organ growth; C:integral component of membrane	P:GO:0009741; P:GO:0009825; P:GO:0046622; C:GO:0016021	0.000301568	8.78244
GSBRNA2T00077130001	BnaAnng28180D	BnaAnng28180D protein [Source:UniProtKB/TrEMBL;Acc:A0A078JSZ0]	AT3G53280	Cytochrome P450 71B5 [Source:UniProtKB/Swiss-Prot;Acc:O65784]	CDY68736	cytochrome P450 71B5	P:oxidation-reduction process; F:monooxygenase activity; F:iron ion binding; F:oxidoreductase activity, acting on paired donors, with incorporation or reduction of molecular oxygen; F:heme binding; C:integral component of membrane	P:GO:0055114; F:GO:0004497; F:GO:0005506; F:GO:0016705; F:GO:0020037; C:GO:0016021	0.00180032	8.7636
GSBRNA2T00015315001	BnaA01g33610D	BnaA01g33610D protein [Source:UniProtKB/TrEMBL;Acc:A0A078G3S5]	AT3G04300	At3g04300 [Source:UniProtKB/TrEMBL;Acc:Q9M8Y6]	CDY21130				0.00012399	8.75262
GSBRNA2T00136491001	BnaA10g26810D	None	AT5G03050	At5g03050 [Source:UniProtKB/TrEMBL;Acc:Q8GY72]	CDX70332				0.000231368	8.74515
GSBRNA2T00136495001	BnaA10g26850D	BnaA03g00720D protein [Source:UniProtKB/TrEMBL;Acc:A0A078CVS8]	AT5G02960	40S ribosomal protein S23-2 [Source:UniProtKB/Swiss-Prot;Acc:P49201]	CDX70336	40S ribosomal protein S23-2	P:translation; F:structural constituent of ribosome; C:nucleolus; C:small ribosomal subunit; C:integral component of membrane; C:polysomal ribosome	P:GO:0006412; F:GO:0003735; C:GO:0005730; C:GO:0015935; C:GO:0016021; C:GO:0042788	0.000603612	8.69772
GSBRNA2T00093269001	BnaA07g03790D	Non-symbiotic hemoglobin 1 [Source:Projected from Arabidopsis thaliana (AT2G16060) UniProtKB/Swiss-Prot;Acc:O24520]	AT2G16060	NSHB1 [Source:UniProtKB/TrEMBL;Acc:A0A384KL50]	CDY49557	non-symbiotic hemoglobin 1	P:response to hypoxia; P:oxygen transport; F:oxygen carrier activity; F:oxygen binding; F:heme binding; F:metal ion binding; C:cell wall; C:cytosol; C:plasma membrane; C:plasmodesma	P:GO:0001666; P:GO:0015671; F:GO:0005344; F:GO:0019825; F:GO:0020037; F:GO:0046872; C:GO:0005618; C:GO:0005829; C:GO:0005886; C:GO:0009506	0.000365393	8.63216
GSBRNA2T00019643001	BnaAnng14340D	BnaAnng14340D protein [Source:UniProtKB/TrEMBL;Acc:A0A078IXA7]	N/A	N/A	CDY56499	adenine deaminase	C:integral component of membrane	C:GO:0016021	5.87218e-05	8.61621
GSBRNA2T00098196001	BnaCnng67880D	BnaCnng67880D protein [Source:UniProtKB/TrEMBL;Acc:A0A078JV89]	AT2G19590	1-aminocyclopropane-1-carboxylate oxidase 1 [Source:UniProtKB/Swiss-Prot;Acc:Q9ZUN4]	CDY70340	1-aminocyclopropane-1-carboxylate oxidase 1	P:cellular response to potassium ion starvation; P:oxidation-reduction process; P:cellular response to fatty acid; P:cellular response to nitric oxide; F:oxidoreductase activity; F:metal ion binding	P:GO:0051365; P:GO:0055114; P:GO:0071398; P:GO:0071732; F:GO:0016491; F:GO:0046872	0.000460715	8.60317
GSBRNA2T00113422001	BnaC04g14410D	Non-specific serine/threonine protein kinase [Source:UniProtKB/TrEMBL;Acc:V9LYK3]	AT2G30360	CBL-interacting serine/threonine-protein kinase 11 [Source:UniProtKB/Swiss-Prot;Acc:O22932]	CDY02060	CBL-interacting serine/threonine-protein kinase 11	P:protein phosphorylation; P:signal transduction; P:response to pH; F:protein serine/threonine kinase activity; F:protein binding; F:ATP binding	P:GO:0006468; P:GO:0007165; P:GO:0009268; F:GO:0004674; F:GO:0005515; F:GO:0005524	0.0135433	8.57576
GSBRNA2T00115496001	BnaC06g08570D	None	AT1G35330	RING/U-box superfamily protein [Source:TAIR;Acc:AT1G35330]	CDY03116	RING-H2 finger protein ATL34	F:zinc ion binding; C:integral component of membrane	F:GO:0008270; C:GO:0016021	0.000399698	8.57055
GSBRNA2T00042993001	BnaA06g13960D	BnaA06g13960D protein [Source:UniProtKB/TrEMBL;Acc:A0A078GSC8]	N/A	N/A	CDY29400	transcription initiation factor IIF subunit beta-like	P:positive regulation of transcription elongation from RNA polymerase II promoter; P:positive regulation of transcription initiation from RNA polymerase II promoter; C:transcription factor TFIIF complex	P:GO:0032968; P:GO:0060261; C:GO:0005674	0.00659105	8.5631
GSBRNA2T00004268001	BnaC06g42000D	BnaC06g42000D protein [Source:UniProtKB/TrEMBL;Acc:A0A078IQU9]	N/A	N/A	CDY51804	BTB/POZ domain-containing protein At3g26490	C:integral component of membrane	C:GO:0016021	0.00141488	8.54
GSBRNA2T00121981001	BnaA09g36740D	None	AT3G57430	Pentatricopeptide repeat-containing protein At3g57430, chloroplastic [Source:UniProtKB/Swiss-Prot;Acc:Q7Y211]	CDY06106	pentatricopeptide repeat-containing protein At3g57430, chloroplastic	P:mRNA processing; P:RNA modification; P:chloroplast RNA processing; F:protein binding; F:zinc ion binding; C:chloroplast	P:GO:0006397; P:GO:0009451; P:GO:0031425; F:GO:0005515; F:GO:0008270; C:GO:0009507	1.64326e-05	8.51074
GSBRNA2T00052292001	BnaA09g51740D	BnaA09g51740D protein [Source:UniProtKB/TrEMBL;Acc:A0A078JHP5]	N/A	N/A	CDY66204	G-type lectin S-receptor-like serine/threonine-protein kinase SD2-2	P:protein phosphorylation; P:recognition of pollen; F:protein kinase activity; F:ATP binding; C:membrane	P:GO:0006468; P:GO:0048544; F:GO:0004672; F:GO:0005524; C:GO:0016020	0.0038413	8.44228
GSBRNA2T00134779001	BnaC09g06820D	BnaA09g07110D protein [Source:UniProtKB/TrEMBL;Acc:A0A078CVW8]	AT5G65207	Uncharacterized protein At5g65207 [Source:UniProtKB/TrEMBL;Acc:Q8RXW8]	CDX81271				0.00148292	8.43893
GSBRNA2T00106630001	BnaA03g43840D	None	N/A	N/A	CDX98599				0.000589651	8.40752
GSBRNA2T00146505001	BnaA07g33600D	None	N/A	N/A	CDX87513	indole glucosinolate O-methyltransferase 4-like	P:methylation; F:O-methyltransferase activity; F:protein dimerization activity	P:GO:0032259; F:GO:0008171; F:GO:0046983	0.00131381	8.40613
GSBRNA2T00139973001	BnaC08g07540D	None	AT1G33390	FAS4 [Source:UniProtKB/TrEMBL;Acc:A0A178WIP4]	CDX84077	ATP-dependent RNA helicase DEAH13	P:maturation of SSU-rRNA from tricistronic rRNA transcript (SSU-rRNA, 5.8S rRNA, LSU-rRNA); F:RNA binding; F:helicase activity; F:ATP binding; C:nucleolus	P:GO:0000462; F:GO:0003723; F:GO:0004386; F:GO:0005524; C:GO:0005730	8.53688e-05	8.38888
GSBRNA2T00074139001	BnaAnng27130D	BnaAnng27130D protein [Source:UniProtKB/TrEMBL;Acc:A0A078JNQ9]	AT5G02610	Ribosomal L29 family protein [Source:UniProtKB/TrEMBL;Acc:F4KDR2]	CDY68399	60S ribosomal protein L35-4	P:maturation of LSU-rRNA from tricistronic rRNA transcript (SSU-rRNA, 5.8S rRNA, LSU-rRNA); P:translation; F:mRNA binding; F:structural constituent of ribosome; C:vacuolar membrane; C:ribosome; C:plasma membrane; C:plasmodesma	P:GO:0000463; P:GO:0006412; F:GO:0003729; F:GO:0003735; C:GO:0005774; C:GO:0005840; C:GO:0005886; C:GO:0009506	0.000823783	8.33503
GSBRNA2T00033413001	BnaC09g32980D	BnaC09g32980D protein [Source:UniProtKB/TrEMBL;Acc:A0A078GKK7]	AT5G57220	Cytochrome P450 81F2 [Source:UniProtKB/Swiss-Prot;Acc:Q9LVD6]	CDY25926	cytochrome P450 81F2	P:oxidation-reduction process; F:monooxygenase activity; F:iron ion binding; F:oxidoreductase activity, acting on paired donors, with incorporation or reduction of molecular oxygen; F:heme binding; C:integral component of membrane	P:GO:0055114; F:GO:0004497; F:GO:0005506; F:GO:0016705; F:GO:0020037; C:GO:0016021	0.00105528	8.32519
GSBRNA2T00157553001	BnaC01g17710D	None	AT4G25810	Probable xyloglucan endotransglucosylase/hydrolase protein 23 [Source:UniProtKB/Swiss-Prot;Acc:Q38910]	CDX94413	probable xyloglucan endotransglucosylase/hydrolase protein 23	P:xyloglucan metabolic process; P:cell wall biogenesis; P:cell wall organization; F:hydrolase activity, hydrolyzing O-glycosyl compounds; F:xyloglucan:xyloglucosyl transferase activity; C:cell wall; C:apoplast	P:GO:0010411; P:GO:0042546; P:GO:0071555; F:GO:0004553; F:GO:0016762; C:GO:0005618; C:GO:0048046	0.0174072	8.3232
GSBRNA2T00003368001	BnaA04g27050D	BnaA04g27050D protein [Source:UniProtKB/TrEMBL;Acc:A0A078IQS6]	AT2G47520	Ethylene-responsive transcription factor ERF071 [Source:UniProtKB/Swiss-Prot;Acc:O22259]	CDY51428	ethylene-responsive transcription factor ERF071-like	P:regulation of transcription, DNA-templated; P:response to anoxia; P:regulation of root development; F:DNA binding; F:DNA-binding transcription factor activity	P:GO:0006355; P:GO:0034059; P:GO:2000280; F:GO:0003677; F:GO:0003700	7.05556e-06	8.30911
GSBRNA2T00115257001	BnaC04g25200D	None	N/A	N/A	CDY02966	probable 2-oxoglutarate/Fe(II)-dependent dioxygenase	P:ubiquitin-dependent protein catabolic process; P:multicellular organism development; P:flavonoid biosynthetic process; P:oxidation-reduction process; P:regulation of jasmonic acid mediated signaling pathway; F:zinc ion binding; F:dioxygenase activity; F:jasmonic acid hydrolase; C:host cell nucleus	P:GO:0006511; P:GO:0007275; P:GO:0009813; P:GO:0055114; P:GO:2000022; F:GO:0008270; F:GO:0051213; F:GO:0120091; C:GO:0042025	0.000686973	8.30857
GSBRNA2T00047455001	BnaA02g34510D	BnaA02g34510D protein [Source:UniProtKB/TrEMBL;Acc:A0A078GXS5]	N/A	N/A	CDY31290	agamous-like MADS-box protein AGL27	P:positive regulation of transcription by RNA polymerase II; F:RNA polymerase II transcription regulatory region sequence-specific DNA binding; F:DNA-binding transcription factor activity; F:protein dimerization activity; C:nucleus	P:GO:0045944; F:GO:0000977; F:GO:0003700; F:GO:0046983; C:GO:0005634	0.0212256	8.30515
GSBRNA2T00043475001	BnaA04g17300D	BnaA04g17300D protein [Source:UniProtKB/TrEMBL;Acc:A0A078GWX8]	N/A	N/A	CDY29697	subtilisin-like protease SBT1.7	P:proteolysis; P:mucilage metabolic process involved in seed coat development; P:mucilage extrusion from seed coat; F:serine-type endopeptidase activity; C:cell wall; C:apoplast	P:GO:0006508; P:GO:0048359; P:GO:0080001; F:GO:0004252; C:GO:0005618; C:GO:0048046	0.000141754	8.2793
GSBRNA2T00138815001	BnaA03g22420D	None	AT2G27389	unknown protein; LOCATED IN: endomembrane system. [Source:TAIR;Acc:AT2G27389]	CDX83264	glycine-rich protein 3 short isoform-like	C:integral component of membrane	C:GO:0016021	0.00192428	8.27729
GSBRNA2T00122220001	BnaA09g49070D	None	N/A	N/A	CDY06296	helicase protein MOM1-like	P:chromatin silencing	P:GO:0006342	0.012542	8.26453
GSBRNA2T00037888001	BnaAnng18550D	BnaAnng18550D protein [Source:UniProtKB/TrEMBL;Acc:A0A078JEC4]	AT4G00150	Scarecrow-like protein 6 [Source:UniProtKB/Swiss-Prot;Acc:O81316]	CDY63062	scarecrow-like protein 6	P:regulation of transcription, DNA-templated; P:circadian rhythm; P:root hair cell tip growth; P:cell division; F:DNA-binding transcription factor activity; F:protein binding; F:sequence-specific DNA binding	P:GO:0006355; P:GO:0007623; P:GO:0048768; P:GO:0051301; F:GO:0003700; F:GO:0005515; F:GO:0043565	0.00239309	8.26377
GSBRNA2T00029036001	BnaC07g03680D	Peroxidase [Source:UniProtKB/TrEMBL;Acc:A0A078GIP6]	AT2G18140	Peroxidase 14 [Source:UniProtKB/Swiss-Prot;Acc:Q9SI17]	CDY25139	peroxidase 15	P:response to oxidative stress; P:hydrogen peroxide catabolic process; P:oxidation-reduction process; P:cellular oxidant detoxification; F:peroxidase activity; F:heme binding; F:metal ion binding; C:extracellular region	P:GO:0006979; P:GO:0042744; P:GO:0055114; P:GO:0098869; F:GO:0004601; F:GO:0020037; F:GO:0046872; C:GO:0005576	7.29097e-05	8.25776
GSBRNA2T00038138001	BnaC04g51210D	BnaC04g51210D protein [Source:UniProtKB/TrEMBL;Acc:A0A078GLK8]	AT2G47520	Ethylene-responsive transcription factor ERF071 [Source:UniProtKB/Swiss-Prot;Acc:O22259]	CDY27480	ethylene-responsive transcription factor ERF071	P:regulation of transcription, DNA-templated; P:response to anoxia; P:regulation of root development; F:DNA binding; F:DNA-binding transcription factor activity	P:GO:0006355; P:GO:0034059; P:GO:2000280; F:GO:0003677; F:GO:0003700	2.7062e-05	8.23026
GSBRNA2T00145950001	BnaC09g03770D	None	AT5G26200	AT5g26200/T19G15_50 [Source:UniProtKB/TrEMBL;Acc:Q93YZ9]	CDX87062	solute carrier family 25 member 44-like	P:ATP transport; P:transmembrane transport; F:ATP transmembrane transporter activity; C:integral component of membrane	P:GO:0015867; P:GO:0055085; F:GO:0005347; C:GO:0016021	0.00777957	8.22181
GSBRNA2T00126422001	BnaA04g03980D	None	AT3G54710	CDT1-like protein b [Source:UniProtKB/Swiss-Prot;Acc:Q9M1S9]	CDX76134	CDT1-like protein b	P:DNA replication checkpoint; P:mitotic cell cycle; P:organelle organization; P:regulation of DNA-dependent DNA replication initiation; P:DNA replication preinitiation complex assembly; F:DNA binding; F:DNA polymerase binding	P:GO:0000076; P:GO:0000278; P:GO:0006996; P:GO:0030174; P:GO:0071163; F:GO:0003677; F:GO:0070182	2.20176e-05	8.22116
GSBRNA2T00079355001	BnaA02g24470D	WRKY transcription factor [Source:UniProtKB/TrEMBL;Acc:V9LY61]	AT5G46350	WRKY transcription factor 8 [Source:UniProtKB/Swiss-Prot;Acc:Q9FL26]	CDY43969	probable WRKY transcription factor 8	P:regulation of transcription, DNA-templated; F:DNA-binding transcription factor activity; F:sequence-specific DNA binding; C:integral component of membrane	P:GO:0006355; F:GO:0003700; F:GO:0043565; C:GO:0016021	0.00175481	8.21038
GSBRNA2T00135737001	BnaA10g20560D	None	AT5G12110	At5g12110 [Source:UniProtKB/TrEMBL;Acc:Q29PY2]	CDX69707	elongation factor 1-beta 1	P:translational elongation; F:translation elongation factor activity; F:guanyl-nucleotide exchange factor activity; C:cytosol; C:eukaryotic translation elongation factor 1 complex; C:plasma membrane	P:GO:0006414; F:GO:0003746; F:GO:0005085; C:GO:0005829; C:GO:0005853; C:GO:0005886	9.46487e-05	8.2057
GSBRNA2T00016391001	BnaA02g34770D	BnaA02g34770D protein [Source:UniProtKB/TrEMBL;Acc:A0A078IUK2]	AT5G66510	gamma carbonic anhydrase 3 [Source:TAIR;Acc:AT5G66510]	CDY55089				0.0209572	8.19142
GSBRNA2T00083719001	BnaC01g31520D	Imidazoleglycerol-phosphate dehydratase [Source:UniProtKB/TrEMBL;Acc:A0A078IAR5]	AT3G22425	Imidazoleglycerol-phosphate dehydratase 1, chloroplastic [Source:UniProtKB/Swiss-Prot;Acc:P34047]	CDY46318	imidazoleglycerol-phosphate dehydratase 1, chloroplastic-like isoform X1	P:histidine biosynthetic process; F:imidazoleglycerol-phosphate dehydratase activity	P:GO:0000105; F:GO:0004424	0.00123604	8.14644
GSBRNA2T00091220001	BnaA09g00080D	BnaA09g00080D protein [Source:UniProtKB/TrEMBL;Acc:A0A078ICE0]	AT4G01280	Protein REVEILLE 5 [Source:UniProtKB/Swiss-Prot;Acc:C0SVG5]	CDY48515	protein REVEILLE 5	F:DNA binding; F:DNA-binding transcription factor activity	F:GO:0003677; F:GO:0003700	0.000888374	8.14518
GSBRNA2T00037514001	BnaC04g55380D	BnaC04g55380D protein [Source:UniProtKB/TrEMBL;Acc:A0A078JAV8]	AT3G60840	65-kDa microtubule-associated protein 4 [Source:UniProtKB/Swiss-Prot;Acc:Q9LZY0]	CDY62713	65-kDa microtubule-associated protein 4	P:microtubule cytoskeleton organization; P:cytokinesis by cell plate formation; F:microtubule binding; C:spindle pole; C:cytoplasm; C:microtubule	P:GO:0000226; P:GO:0000911; F:GO:0008017; C:GO:0000922; C:GO:0005737; C:GO:0005874	0.00509038	8.14488
GSBRNA2T00098333001	BnaA09g51820D	BnaA09g51820D protein [Source:UniProtKB/TrEMBL;Acc:A0A078IMJ4]	N/A	N/A	CDY51147	DEAD-box ATP-dependent RNA helicase 8	P:mRNA processing; P:regulation of translation; P:viral process; P:cytoplasmic mRNA processing body assembly; P:stress granule assembly; P:mRNA transport; F:RNA helicase activity; F:mRNA binding; F:ATP binding; C:P-body; C:cytoplasmic stress granule	P:GO:0006397; P:GO:0006417; P:GO:0016032; P:GO:0033962; P:GO:0034063; P:GO:0051028; F:GO:0003724; F:GO:0003729; F:GO:0005524; C:GO:0000932; C:GO:0010494	0.00304949	8.11777
GSBRNA2T00069648001	BnaA04g20830D	BnaA04g20830D protein [Source:UniProtKB/TrEMBL;Acc:A0A078HT29]	AT4G39370	Ubiquitin-specific protease 27 [Source:UniProtKB/TrEMBL;Acc:F4JVD6]	CDY40434	ubiquitin carboxyl-terminal hydrolase 10-like	P:ubiquitin-dependent protein catabolic process; P:protein deubiquitination; F:thiol-dependent ubiquitin-specific protease activity; F:cysteine-type peptidase activity	P:GO:0006511; P:GO:0016579; F:GO:0004843; F:GO:0008234	0.000680209	8.10886
GSBRNA2T00098921001	BnaA07g17740D	None	N/A	N/A	CDX67734	MATH domain and coiled-coil domain-containing protein At3g58270-like	F:protein binding	F:GO:0005515	9.65112e-05	8.09867
GSBRNA2T00065643001	BnaA10g11290D	BnaA10g11290D protein [Source:UniProtKB/TrEMBL;Acc:A0A078HKU4]	AT5G57220	Cytochrome P450 81F2 [Source:UniProtKB/Swiss-Prot;Acc:Q9LVD6]	CDY38281	cytochrome P450 81F2-like	P:oxidation-reduction process; F:monooxygenase activity; F:iron ion binding; F:oxidoreductase activity, acting on paired donors, with incorporation or reduction of molecular oxygen; F:heme binding; C:integral component of membrane	P:GO:0055114; F:GO:0004497; F:GO:0005506; F:GO:0016705; F:GO:0020037; C:GO:0016021	0.00691694	8.09528
GSBRNA2T00018118001	BnaC01g36220D	BnaC01g36220D protein [Source:UniProtKB/TrEMBL;Acc:A0A078G8X3]	N/A	N/A	CDY21826	BEL1-like homeodomain protein 3	P:regulation of transcription by RNA polymerase II; F:RNA polymerase II cis-regulatory region sequence-specific DNA binding; F:DNA-binding transcription factor activity; F:protein binding	P:GO:0006357; F:GO:0000978; F:GO:0003700; F:GO:0005515	0.000132172	8.09289
GSBRNA2T00109521001	BnaC09g02640D	None	AT5G49270	COBRA-like protein 9 [Source:UniProtKB/Swiss-Prot;Acc:Q9FJ13]	CDY00037	COBRA-like protein 9	P:cell tip growth; P:cellulose microfibril organization; P:root hair cell differentiation; C:plasma membrane; C:integral component of membrane; C:anchored component of membrane	P:GO:0009932; P:GO:0010215; P:GO:0048765; C:GO:0005886; C:GO:0016021; C:GO:0031225	0.00726443	8.0926
GSBRNA2T00093888001	BnaC01g34640D	BnaC01g34640D protein [Source:UniProtKB/TrEMBL;Acc:A0A078IIT4]	AT3G17810	PYD1 [Source:UniProtKB/TrEMBL;Acc:A0A178VD08]	CDY49832	dihydropyrimidine dehydrogenase (NADP(+)), chloroplastic	P:thymine catabolic process; P:uracil catabolic process; P:oxidation-reduction process; F:uracil binding; F:dihydropyrimidine dehydrogenase (NADP+) activity; F:NADP binding; F:iron-sulfur cluster binding; C:cytoplasm	P:GO:0006210; P:GO:0006212; P:GO:0055114; F:GO:0002058; F:GO:0017113; F:GO:0050661; F:GO:0051536; C:GO:0005737	0.0152085	8.09197
GSBRNA2T00091274001	BnaC06g18710D	BnaC06g18710D protein [Source:UniProtKB/TrEMBL;Acc:A0A078IGQ4]	N/A	N/A	CDY48549	extensin-3-like isoform X2	P:plant-type cell wall organization; F:structural constituent of cell wall	P:GO:0009664; F:GO:0005199	0.00156864	8.06646
GSBRNA2T00052717001	BnaA02g07370D	BnaA02g07370D protein [Source:UniProtKB/TrEMBL;Acc:A0A078H211]	AT5G58920	Homeobox prospero protein [Source:UniProtKB/TrEMBL;Acc:Q8GWJ8]	CDY32675	homeobox prospero protein	F:DNA binding	F:GO:0003677	0.00332886	8.06368
GSBRNA2T00081485001	BnaAnng28940D	BnaAnng28940D protein (Fragment) [Source:UniProtKB/TrEMBL;Acc:A0A078JU09]	AT4G00330	Calmodulin-binding receptor-like cytoplasmic kinase 2 [Source:UniProtKB/Swiss-Prot;Acc:Q8VZJ9]	CDY68957	calmodulin-binding receptor-like cytoplasmic kinase 2	P:protein phosphorylation; P:pollen development; F:protein serine/threonine kinase activity; F:ATP binding	P:GO:0006468; P:GO:0009555; F:GO:0004674; F:GO:0005524	0.000231765	8.05972
GSBRNA2T00046708001	BnaCnng47320D	Glycosyltransferase [Source:UniProtKB/TrEMBL;Acc:A0A078JJH5]	AT4G34138	Glycosyltransferase (Fragment) [Source:UniProtKB/TrEMBL;Acc:W8PUI6]	CDY65497	UDP-glycosyltransferase 73B1	F:quercetin 3-O-glucosyltransferase activity; F:quercetin 7-O-glucosyltransferase activity	F:GO:0080043; F:GO:0080044	0.00298195	8.03539
GSBRNA2T00145344001	BnaC08g00300D	None	N/A	N/A	CDX86673	replication protein A 70 kDa DNA-binding subunit B-like	P:double-strand break repair via homologous recombination; P:DNA unwinding involved in DNA replication; P:nucleotide-excision repair; P:telomere maintenance via telomerase; P:meiotic cell cycle; F:damaged DNA binding; F:single-stranded telomeric DNA binding; C:nuclear chromosome, telomeric region; C:DNA replication factor A complex	P:GO:0000724; P:GO:0006268; P:GO:0006289; P:GO:0007004; P:GO:0051321; F:GO:0003684; F:GO:0043047; C:GO:0000784; C:GO:0005662	0.00233556	8.03055
GSBRNA2T00064792001	BnaAnng05000D	BnaAnng05000D protein [Source:UniProtKB/TrEMBL;Acc:A0A078HKJ8]	AT5G65690	phosphoenolpyruvate carboxykinase 2 [Source:TAIR;Acc:AT5G65690]	CDY37839	phosphoenolpyruvate carboxykinase (ATP)	P:gluconeogenesis; F:phosphoenolpyruvate carboxykinase (ATP) activity; F:ATP binding; C:cytosol	P:GO:0006094; F:GO:0004612; F:GO:0005524; C:GO:0005829	0.00867369	8.01768
GSBRNA2T00050245001	BnaA05g09070D	BnaA05g09070D protein [Source:UniProtKB/TrEMBL;Acc:A0A078GYW2]	AT2G34770	FAH1 [Source:UniProtKB/TrEMBL;Acc:A0A178W0P1]	CDY31640	dihydroceramide fatty acyl 2-hydroxylase FAH1	P:very long-chain fatty acid metabolic process; P:fatty acid biosynthetic process; P:oxidation-reduction process; F:iron ion binding; F:fatty acid alpha-hydroxylase activity; C:endoplasmic reticulum membrane; C:integral component of membrane	P:GO:0000038; P:GO:0006633; P:GO:0055114; F:GO:0005506; F:GO:0080132; C:GO:0005789; C:GO:0016021	0.000505316	8.0082
GSBRNA2T00040866001	BnaCnng43050D	BnaCnng43050D protein [Source:UniProtKB/TrEMBL;Acc:A0A078JCJ8]	N/A	N/A	CDY64089	BnaCnng43050D	C:integral component of membrane	C:GO:0016021	0.000119168	7.96185
GSBRNA2T00055148001	BnaA09g45420D	BnaA09g45420D protein [Source:UniProtKB/TrEMBL;Acc:A0A078H798]	AT1G14840	Microtubule-associated protein 70-4 [Source:UniProtKB/Swiss-Prot;Acc:Q9LQU7]	CDY33736	microtubule-associated protein 70-4	P:cytoskeleton organization; F:microtubule binding; C:cytoplasm; C:microtubule; C:plasma membrane	P:GO:0007010; F:GO:0008017; C:GO:0005737; C:GO:0005874; C:GO:0005886	0.000295097	7.9616
GSBRNA2T00034760001	BnaC06g10740D	BnaC06g10740D protein [Source:UniProtKB/TrEMBL;Acc:A0A078GLR8]	N/A	N/A	CDY26122				0.000893824	7.91386
GSBRNA2T00098340001	BnaA09g51890D	Beta-amylase [Source:UniProtKB/TrEMBL;Acc:A0A078IP39]	AT4G00490	Beta-amylase 2, chloroplastic [Source:UniProtKB/Swiss-Prot;Acc:O65258]	CDY51154	beta-amylase 2, chloroplastic	P:polysaccharide catabolic process; F:beta-amylase activity; F:amylopectin maltohydrolase activity; C:chloroplast stroma	P:GO:0000272; F:GO:0016161; F:GO:0102229; C:GO:0009570	0.00207232	7.90834
GSBRNA2T00023550001	BnaAnng39810D	BnaAnng39810D protein (Fragment) [Source:UniProtKB/TrEMBL;Acc:A0A078JWP2]	AT3G14390	Diaminopimelate decarboxylase 1, chloroplastic [Source:UniProtKB/Swiss-Prot;Acc:Q949X7]	CDY72078	diaminopimelate decarboxylase 2, chloroplastic	P:lysine biosynthetic process via diaminopimelate; F:diaminopimelate decarboxylase activity; C:chloroplast stroma	P:GO:0009089; F:GO:0008836; C:GO:0009570	0.000531892	7.8683
GSBRNA2T00071288001	BnaC06g14550D	BnaC06g14550D protein [Source:UniProtKB/TrEMBL;Acc:A0A078FJW5]	AT3G53280	Cytochrome P450 71B5 [Source:UniProtKB/Swiss-Prot;Acc:O65784]	CDY13302	cytochrome P450 71B5	P:oxidation-reduction process; F:monooxygenase activity; F:iron ion binding; F:oxidoreductase activity, acting on paired donors, with incorporation or reduction of molecular oxygen; F:heme binding; C:integral component of membrane	P:GO:0055114; F:GO:0004497; F:GO:0005506; F:GO:0016705; F:GO:0020037; C:GO:0016021	0.00793654	7.85894
GSBRNA2T00092948001	BnaC09g53580D	BnaC09g53580D protein [Source:UniProtKB/TrEMBL;Acc:A0A078IHC2]	N/A	N/A	CDY49391				0.000186583	7.85761
GSBRNA2T00045486001	BnaCnng46270D	BnaCnng46270D protein [Source:UniProtKB/TrEMBL;Acc:A0A078JIS9]	N/A	N/A	CDY65262				2.56145e-05	7.83046
GSBRNA2T00051208001	BnaAnng21450D	BnaAnng21450D protein [Source:UniProtKB/TrEMBL;Acc:A0A078JL03]	AT5G55870	Putative uncharacterized protein [Source:UniProtKB/TrEMBL;Acc:Q9LVQ3]	CDY66037				0.00214099	7.81755
GSBRNA2T00055141001	BnaA09g45370D	BnaA09g45370D protein [Source:UniProtKB/TrEMBL;Acc:A0A078H796]	AT1G14870	PCR2 [Source:UniProtKB/TrEMBL;Acc:A0A178WDU8]	CDY33731	protein PLANT CADMIUM RESISTANCE 2	C:integral component of membrane	C:GO:0016021	0.00389187	7.80993
GSBRNA2T00006624001	BnaC01g31930D	BnaC01g31930D protein [Source:UniProtKB/TrEMBL;Acc:A0A078G2M9]	AT3G21520	Protein DMP1 [Source:UniProtKB/Swiss-Prot;Acc:Q9LVF4]	CDY19287	protein DMP1	P:membrane fusion; P:membrane fission; P:endoplasmic reticulum membrane organization; P:plant organ senescence; C:endoplasmic reticulum membrane; C:plant-type vacuole membrane; C:integral component of membrane	P:GO:0061025; P:GO:0090148; P:GO:0090158; P:GO:0090693; C:GO:0005789; C:GO:0009705; C:GO:0016021	0.000230165	7.80884
GSBRNA2T00151011001	BnaA03g43720D	None	AT4G18250	receptor serine/threonine kinase, putative [Source:TAIR;Acc:AT4G18250]	CDX90409	LEAF RUST 10 DISEASE-RESISTANCE LOCUS RECEPTOR-LIKE PROTEIN KINASE-like 2.1	P:protein phosphorylation; F:protein kinase activity; F:ATP binding; C:integral component of membrane	P:GO:0006468; F:GO:0004672; F:GO:0005524; C:GO:0016021	0.0018407	7.80698
GSBRNA2T00126365001	BnaA04g03600D	None	N/A	N/A	CDX76096				0.00105528	7.78588
GSBRNA2T00157146001	BnaC07g38410D	None	AT4G23690	Dirigent protein 6 [Source:UniProtKB/Swiss-Prot;Acc:Q9SUQ8]	CDX94207	dirigent protein 6	P:regulation of catalytic activity; P:(-)-pinoresinol biosynthetic process; F:guiding stereospecific synthesis activity; F:protein homodimerization activity; C:apoplast	P:GO:0050790; P:GO:1901599; F:GO:0042349; F:GO:0042803; C:GO:0048046	0.00227881	7.75861
GSBRNA2T00049881001	BnaC06g13030D	BnaC06g13030D protein [Source:UniProtKB/TrEMBL;Acc:A0A078FBC6]	AT5G39110	Germin-like protein subfamily 1 member 14 [Source:UniProtKB/Swiss-Prot;Acc:Q9FID0]	CDY11695	germin-like protein subfamily 1 member 13	F:manganese ion binding; F:nutrient reservoir activity; C:cell wall; C:apoplast	F:GO:0030145; F:GO:0045735; C:GO:0005618; C:GO:0048046	0.000784483	7.7414
GSBRNA2T00139905001	BnaC08g07280D	None	AT1G33055	Uncharacterized protein unannotated coding sequence from BAC F9L11 [Source:UniProtKB/TrEMBL;Acc:Q94K21]	CDX84051	unnamed protein product	P:regulation of transcription, DNA-templated; P:anaerobic respiration; F:DNA binding; C:integral component of membrane	P:GO:0006355; P:GO:0009061; F:GO:0003677; C:GO:0016021	0.00027757	7.73453
GSBRNA2T00054629001	BnaAnng22510D	BnaAnng22510D protein [Source:UniProtKB/TrEMBL;Acc:A0A078JIQ2]	AT1G33840	Protein of unknown function (DUF567) [Source:TAIR;Acc:AT1G33840]	CDY66599				0.00329141	7.73093
GSBRNA2T00070315001	BnaC04g29010D	Histone H3 [Source:UniProtKB/TrEMBL;Acc:A0A078CWM8]	AT5G65350	Histone H3-like 5 [Source:UniProtKB/Swiss-Prot;Acc:Q9FKQ3]	CDY12740	histone H3.2	F:DNA binding; F:protein heterodimerization activity; C:nucleosome; C:chromocenter	F:GO:0003677; F:GO:0046982; C:GO:0000786; C:GO:0010369	0.00236868	7.71672
GSBRNA2T00070321001	BnaC04g28970D	BnaC04g28970D protein [Source:UniProtKB/TrEMBL;Acc:A0A078FIC9]	AT4G14210	15-cis-phytoene desaturase, chloroplastic/chromoplastic [Source:UniProtKB/Swiss-Prot;Acc:Q07356]	CDY12744	15-cis-phytoene desaturase, chloroplastic/chromoplastic	P:carotenoid biosynthetic process; P:oxidation-reduction process; F:phytoene dehydrogenase activity; C:chloroplast thylakoid	P:GO:0016117; P:GO:0055114; F:GO:0016166; C:GO:0009534	0.000109585	7.71411
GSBRNA2T00091205001	BnaA09g00170D	BnaA09g00170D protein [Source:UniProtKB/TrEMBL;Acc:A0A078IEP6]	AT4G01120	G-box-binding factor 2 [Source:UniProtKB/Swiss-Prot;Acc:P42775]	CDY48506	G-box-binding factor 2 isoform X1	P:regulation of transcription, DNA-templated; P:response to blue light; P:glucosinolate metabolic process; F:transcription regulatory region sequence-specific DNA binding; F:DNA-binding transcription factor activity; C:cytoplasm	P:GO:0006355; P:GO:0009637; P:GO:0019760; F:GO:0000976; F:GO:0003700; C:GO:0005737	0.004209	7.6982
GSBRNA2T00069554001	BnaA10g27050D	BnaA10g27050D protein [Source:UniProtKB/TrEMBL;Acc:A0A078HUB7]	AT1G79730	Protein PAF1 homolog [Source:UniProtKB/Swiss-Prot;Acc:F4HQA1]	CDY40363	protein PAF1 homolog	P:transcription elongation from RNA polymerase II promoter; P:negative regulation of flower development; P:histone methylation; F:RNA polymerase II complex binding; F:DNA binding; F:chromatin binding; C:Cdc73/Paf1 complex; C:transcriptionally active chromatin	P:GO:0006368; P:GO:0009910; P:GO:0016571; F:GO:0000993; F:GO:0003677; F:GO:0003682; C:GO:0016593; C:GO:0035327	0.00157134	7.69452
GSBRNA2T00016177001	BnaA09g44360D	BnaA09g44360D protein [Source:UniProtKB/TrEMBL;Acc:A0A078G5E2]	AT1G19020	CDP-diacylglycerol-glycerol-3-phosphate 3-phosphatidyltransferase [Source:UniProtKB/TrEMBL;Acc:Q8VYY6]	CDY21685				0.0143069	7.69169
GSBRNA2T00154860001	BnaA03g37010D	None	AT3G23250	Transcription factor MYB15 [Source:UniProtKB/Swiss-Prot;Acc:Q9LTC4]	CDX92979	myb-related protein Myb4-like	P:response to cold; P:response to water deprivation; P:response to salt stress; P:response to chitin; F:DNA binding	P:GO:0009409; P:GO:0009414; P:GO:0009651; P:GO:0010200; F:GO:0003677	7.25721e-05	7.68486
GSBRNA2T00022186001	BnaC06g25080D	BnaC06g25080D protein [Source:UniProtKB/TrEMBL;Acc:A0A078GE07]	N/A	N/A	CDY23539				0.00437883	7.67474
GSBRNA2T00079040001	BnaA10g06610D	BnaA10g06610D protein [Source:UniProtKB/TrEMBL;Acc:A0A078FNB4]	AT4G13680	Uncharacterized protein AT4g13680 [Source:UniProtKB/TrEMBL;Acc:Q9SVP4]	CDY14394				0.00129597	7.67175
GSBRNA2T00093460001	BnaA09g03270D	BnaA09g03270D protein [Source:UniProtKB/TrEMBL;Acc:A0A078II10]	AT5G49270	COBRA-like protein 9 [Source:UniProtKB/Swiss-Prot;Acc:Q9FJ13]	CDY49611	COBRA-like protein 9	P:cell tip growth; P:cellulose microfibril organization; P:root hair cell differentiation; C:plasma membrane; C:integral component of membrane; C:anchored component of membrane	P:GO:0009932; P:GO:0010215; P:GO:0048765; C:GO:0005886; C:GO:0016021; C:GO:0031225	0.000130486	7.6696
GSBRNA2T00122203001	BnaA09g49230D	Histone H4 [Source:UniProtKB/TrEMBL;Acc:A0A078H5R4]	N/A	N/A	CDY06280	histone H4	P:nucleosome assembly; F:DNA binding; F:protein heterodimerization activity; C:nucleosome; C:host cell nucleus	P:GO:0006334; F:GO:0003677; F:GO:0046982; C:GO:0000786; C:GO:0042025	0.00942354	7.63205
GSBRNA2T00136665001	BnaC08g38670D	None	AT1G15810	At1g15810/F7H2_23 [Source:UniProtKB/TrEMBL;Acc:Q9LMQ3]	CDX81734	unnamed protein product	P:translation; F:structural constituent of ribosome; C:ribosome	P:GO:0006412; F:GO:0003735; C:GO:0005840	0.00027594	7.59449
GSBRNA2T00015331001	BnaA01g33750D	BnaA01g33750D protein [Source:UniProtKB/TrEMBL;Acc:A0A078G6W2]	N/A	N/A	CDY21144	probable disease resistance protein RPP1	P:signal transduction; F:protein binding; F:ADP binding; C:integral component of membrane	P:GO:0007165; F:GO:0005515; F:GO:0043531; C:GO:0016021	0.00144384	7.58758
GSBRNA2T00024827001	BnaC04g53040D	BnaC04g53040D protein [Source:UniProtKB/TrEMBL;Acc:A0A078J0B7]	AT2G43620	Endochitinase At2g43620 [Source:UniProtKB/Swiss-Prot;Acc:O22841]	CDY58535	endochitinase At2g43620	P:carbohydrate metabolic process; P:chitin catabolic process; P:cell wall macromolecule catabolic process; F:chitinase activity; F:chitin binding	P:GO:0005975; P:GO:0006032; P:GO:0016998; F:GO:0004568; F:GO:0008061	0.00227326	7.58618
GSBRNA2T00150942001	BnaA08g16350D	None	N/A	N/A	CDX90349				0.000477191	7.57376
GSBRNA2T00067581001	BnaAnng25420D	BnaAnng25420D protein [Source:UniProtKB/TrEMBL;Acc:A0A078JM25]	N/A	N/A	CDY67864	BnaAnng25420D	P:photosynthesis; C:photosystem I reaction center	P:GO:0015979; C:GO:0009538	0.00708567	7.54043
GSBRNA2T00098102001	BnaA02g30320D	BnaA02g30320D protein [Source:UniProtKB/TrEMBL;Acc:A0A078IM49]	N/A	N/A	CDY51056	chalcone synthase	P:biosynthetic process; F:transferase activity, transferring acyl groups other than amino-acyl groups	P:GO:0009058; F:GO:0016747	0.00235855	7.53737
GSBRNA2T00002070001	BnaC08g04110D	BnaC08g04110D protein [Source:UniProtKB/TrEMBL;Acc:A0A078FYB3]	N/A	N/A	CDY17797	transcription factor E2FC isoform X1	P:negative regulation of transcription by RNA polymerase II; P:positive regulation of transcription by RNA polymerase II; P:regulation of cell cycle; F:DNA-binding transcription factor activity, RNA polymerase II-specific; F:transcription factor binding; F:sequence-specific DNA binding; F:protein dimerization activity; C:RNA polymerase II transcription regulator complex	P:GO:0000122; P:GO:0045944; P:GO:0051726; F:GO:0000981; F:GO:0008134; F:GO:0043565; F:GO:0046983; C:GO:0090575	0.000113156	7.52688
GSBRNA2T00070658001	BnaC02g29630D	BnaC02g29630D protein [Source:UniProtKB/TrEMBL;Acc:A0A078FID8]	N/A	N/A	CDY12956				0.00332886	7.52522
GSBRNA2T00005352001	BnaA04g22220D	BnaA04g22220D protein [Source:UniProtKB/TrEMBL;Acc:A0A078FV90]	AT2G38823	Putative uncharacterized protein [Source:UniProtKB/TrEMBL;Acc:Q5S4V8]	CDY18365	BnaA04g22220D	P:cellular protein modification process; P:protein transport	P:GO:0006464; P:GO:0015031	0.0129044	7.51413
GSBRNA2T00118641001	BnaA07g13070D	None	N/A	N/A	CDY04481	GTP-binding protein-like protein	F:binding; F:hydrolase activity; C:chloroplast stroma	F:GO:0005488; F:GO:0016787; C:GO:0009570	0.000155935	7.50575
GSBRNA2T00015336001	BnaA01g33800D	BnaA01g33800D protein [Source:UniProtKB/TrEMBL;Acc:A0A078G6W8]	AT3G03980	NADPH-dependent aldehyde reductase-like protein, chloroplastic [Source:UniProtKB/Swiss-Prot;Acc:Q9SQR4]	CDY21149	NADPH-dependent aldehyde reductase-like protein, chloroplastic	P:oxidation-reduction process; F:oxidoreductase activity; C:chloroplast	P:GO:0055114; F:GO:0016491; C:GO:0009507	0.000223614	7.50018
GSBRNA2T00139847001	BnaC08g16140D	None	N/A	N/A	CDX84031	zinc finger BED domain-containing protein RICESLEEPER 2-like	F:DNA binding; F:protein dimerization activity	F:GO:0003677; F:GO:0046983	0.042107	7.49187
GSBRNA2T00049424001	BnaA09g39370D	BnaA09g39370D protein [Source:UniProtKB/TrEMBL;Acc:A0A078FDG9]	N/A	N/A	CDY11371	mitochondrial adenine nucleotide transporter ADNT1-like	P:ATP transport; P:transmembrane transport; F:ATP transmembrane transporter activity; C:integral component of membrane	P:GO:0015867; P:GO:0055085; F:GO:0005347; C:GO:0016021	0.000715339	7.47794
GSBRNA2T00076057001	BnaC05g36830D	BnaC05g36830D protein [Source:UniProtKB/TrEMBL;Acc:A0A078I0M4]	N/A	N/A	CDY43094	KH domain-containing protein At4g18375	P:response to abscisic acid; F:mRNA binding	P:GO:0009737; F:GO:0003729	0.000190643	7.47361
GSBRNA2T00001829001	BnaA06g34380D	BnaA06g34380D protein [Source:UniProtKB/TrEMBL;Acc:A0A078FWY4]	AT2G02040	Protein NRT1/ PTR FAMILY 8.3 [Source:UniProtKB/Swiss-Prot;Acc:P46032]	CDY17619	protein NRT1/ PTR FAMILY 8.3	P:protein transport; P:nitrate transport; P:oligopeptide transmembrane transport; P:dipeptide transport; P:tripeptide transport; F:nitrate transmembrane transporter activity; F:high-affinity oligopeptide transmembrane transporter activity; F:tripeptide transmembrane transporter activity; C:plant-type vacuole membrane; C:integral component of membrane	P:GO:0015031; P:GO:0015706; P:GO:0035672; P:GO:0042938; P:GO:0042939; F:GO:0015112; F:GO:0015334; F:GO:0042937; C:GO:0009705; C:GO:0016021	0.0004031	7.43392
GSBRNA2T00110458001	BnaC04g22860D	None	AT3G59700	L-type lectin-domain containing receptor kinase V.5 [Source:UniProtKB/Swiss-Prot;Acc:Q96285]	CDY00639	L-type lectin-domain containing receptor kinase V.5-like	P:defense response to oomycetes; P:protein phosphorylation; P:transmembrane receptor protein serine/threonine kinase signaling pathway; P:defense response to bacterium; F:transmembrane receptor protein serine/threonine kinase activity; F:ATP binding; F:carbohydrate binding; C:plasma membrane; C:integral component of membrane	P:GO:0002229; P:GO:0006468; P:GO:0007178; P:GO:0042742; F:GO:0004675; F:GO:0005524; F:GO:0030246; C:GO:0005886; C:GO:0016021	0.00838195	7.3803
GSBRNA2T00089602001	BnaA08g27200D	BnaA08g27200D protein [Source:UniProtKB/TrEMBL;Acc:A0A078FQJ6]	AT1G02660	Phospholipase A1 PLIP2, chloroplastic [Source:UniProtKB/Swiss-Prot;Acc:F4HXL0]	CDY15436	alpha/beta-Hydrolases superfamily protein	P:defense response to insect; P:lipid catabolic process; P:positive regulation of defense response; F:phospholipase A1 activity; F:galactolipase activity; F:phosphatidylserine 1-acylhydrolase activity; F:1-acyl-2-lysophosphatidylserine acylhydrolase activity; F:1-18:1-2-16:0-monogalactosyldiacylglycerol lipase activity; C:chloroplast stroma; C:integral component of membrane; C:chloroplast membrane	P:GO:0002213; P:GO:0016042; P:GO:0031349; F:GO:0008970; F:GO:0047714; F:GO:0052739; F:GO:0052740; F:GO:0102549; C:GO:0009570; C:GO:0016021; C:GO:0031969	0.000307429	7.34745
GSBRNA2T00051271001	BnaA04g27640D	BnaA04g27640D protein [Source:UniProtKB/TrEMBL;Acc:A0A078JH93]	N/A	N/A	CDY66074				6.83076e-05	7.32287
GSBRNA2T00142930001	BnaC07g25910D	None	AT3G29970	B12D protein [Source:UniProtKB/TrEMBL;Acc:Q9LJ47]	CDX85280	B12D protein	C:integral component of membrane	C:GO:0016021	0.000297605	7.30582
GSBRNA2T00016665001	BnaC08g49670D	BnaC08g49670D protein [Source:UniProtKB/TrEMBL;Acc:A0A078J0Q9]	N/A	N/A	CDY55313				0.0013739	7.28848
GSBRNA2T00093086001	BnaCnng65690D	BnaCnng65690D protein [Source:UniProtKB/TrEMBL;Acc:A0A078JWD4]	N/A	N/A	CDY69862				0.000478928	7.27721
GSBRNA2T00052689001	BnaA02g07110D	Non-specific lipid-transfer protein [Source:UniProtKB/TrEMBL;Acc:A0A078EQE4]	AT5G59310	Non-specific lipid-transfer protein 4 [Source:UniProtKB/Swiss-Prot;Acc:Q9LLR6]	CDY32649	non-specific lipid-transfer protein 4-like	P:lipid transport; F:lipid binding; C:integral component of membrane	P:GO:0006869; F:GO:0008289; C:GO:0016021	0.0199937	7.27607
GSBRNA2T00136490001	BnaA10g26800D	None	AT5G03060	Striatin-like protein [Source:UniProtKB/TrEMBL;Acc:Q9LYX9]	CDX70331				0.000880039	7.27018
GSBRNA2T00109983001	BnaC07g14570D	None	AT1G21320	Nuclear speckle RNA-binding protein B [Source:UniProtKB/Swiss-Prot;Acc:F4HWF9]	CDY00369	nuclear speckle RNA-binding protein B-like	P:signal transduction; F:RNA binding	P:GO:0007165; F:GO:0003723	0.00280878	7.25498
GSBRNA2T00077557001	BnaC04g21630D	BnaC04g21630D protein [Source:UniProtKB/TrEMBL;Acc:A0A078I1I3]	AT3G62500	F-box protein RMF [Source:UniProtKB/TrEMBL;Acc:A0A1I9LQ20]	CDY43947	probable F-box protein At3g61730	P:reproductive system development	P:GO:0061458	0.00389187	7.25112
GSBRNA2T00035630001	BnaA06g12980D	BnaA06g12980D protein [Source:UniProtKB/TrEMBL;Acc:A0A078GNA4]	AT1G18800	NRP2 [Source:UniProtKB/TrEMBL;Acc:A0A178W8U0]	CDY26724	NAP1-related protein 2 isoform X1	P:double-strand break repair via homologous recombination; P:nucleosome assembly; P:somatic cell DNA recombination; F:chromatin binding; F:histone binding; C:nucleus; C:cytoplasm	P:GO:0000724; P:GO:0006334; P:GO:0016444; F:GO:0003682; F:GO:0042393; C:GO:0005634; C:GO:0005737	0.01425	7.24573
GSBRNA2T00106376001	BnaC05g28100D	None	N/A	N/A	CDX73296	splicing factor, suppressor of white-apricot homolog isoform X1	P:RNA processing; F:RNA binding; C:integral component of membrane	P:GO:0006396; F:GO:0003723; C:GO:0016021	0.00105704	7.23896
GSBRNA2T00122202001	BnaA09g49240D	None	AT1G07670	Calcium-transporting ATPase 4, endoplasmic reticulum-type [Source:UniProtKB/Swiss-Prot;Acc:Q9XES1]	CDY06279	calcium-transporting ATPase 4, endoplasmic reticulum-type-like	P:cellular calcium ion homeostasis; P:calcium ion transmembrane transport; P:proton transmembrane transport; F:calcium transmembrane transporter activity, phosphorylative mechanism; F:ATP binding; F:proton-exporting ATPase activity, phosphorylative mechanism; F:ATPase activity; C:plasma membrane; C:integral component of membrane	P:GO:0006874; P:GO:0070588; P:GO:1902600; F:GO:0005388; F:GO:0005524; F:GO:0008553; F:GO:0016887; C:GO:0005886; C:GO:0016021	0.0269321	7.23324
GSBRNA2T00132649001	BnaA05g03430D	None	AT2G43620	Endochitinase At2g43620 [Source:UniProtKB/Swiss-Prot;Acc:O22841]	CDX79813	endochitinase At2g43620	P:polysaccharide catabolic process; P:chitin catabolic process; P:defense response; P:cell wall macromolecule catabolic process; F:chitinase activity; F:chitin binding; C:apoplast	P:GO:0000272; P:GO:0006032; P:GO:0006952; P:GO:0016998; F:GO:0004568; F:GO:0008061; C:GO:0048046	0.0115372	7.22488
GSBRNA2T00099167001	BnaA07g19950D	None	N/A	N/A	CDX67955				0.000159739	7.20862
GSBRNA2T00098335001	BnaA09g51840D	BnaA09g51840D protein [Source:UniProtKB/TrEMBL;Acc:A0A078IP35]	AT4G00590	Putative threonine aspartase [Source:UniProtKB/Swiss-Prot;Acc:O65268]	CDY51149	putative threonine aspartase isoform X1	P:proteolysis; P:protein maturation; F:threonine-type endopeptidase activity; C:cytoplasm	P:GO:0006508; P:GO:0051604; F:GO:0004298; C:GO:0005737	0.000934878	7.19189
GSBRNA2T00075597001	BnaC08g46890D	BnaC08g46890D protein [Source:UniProtKB/TrEMBL;Acc:A0A078HWP9]	AT4G13340	Leucine-rich repeat extensin-like protein 3 [Source:UniProtKB/Swiss-Prot;Acc:Q9T0K5]	CDY42885	leucine-rich repeat extensin-like protein 3	P:plant-type cell wall organization; F:structural constituent of cell wall; F:protein binding; C:extracellular region; C:plant-type cell wall; C:plasmodesma	P:GO:0009664; F:GO:0005199; F:GO:0005515; C:GO:0005576; C:GO:0009505; C:GO:0009506	0.000736856	7.18329
GSBRNA2T00008692001	BnaCnng24520D	Ethylene-responsive transcription factor ERF114 [Source:Projected from Arabidopsis thaliana (AT5G61890) UniProtKB/Swiss-Prot;Acc:Q9FH54]	AT5G07310	Ethylene-responsive transcription factor ERF115 [Source:UniProtKB/Swiss-Prot;Acc:Q9LY29]	CDY53152	ethylene-responsive transcription factor ERF114-like	P:regulation of transcription, DNA-templated; P:defense response to fungus; F:transcription regulatory region sequence-specific DNA binding; F:DNA-binding transcription factor activity	P:GO:0006355; P:GO:0050832; F:GO:0000976; F:GO:0003700	0.000477191	7.17062
GSBRNA2T00126621001	BnaA08g11370D	None	AT4G34138	Glycosyltransferase (Fragment) [Source:UniProtKB/TrEMBL;Acc:W8PUI6]	CDX76263	UDP-glycosyltransferase 73B1	F:quercetin 3-O-glucosyltransferase activity; F:quercetin 7-O-glucosyltransferase activity	F:GO:0080043; F:GO:0080044	0.0315398	7.15469
GSBRNA2T00157136001	BnaC07g38340D	None	N/A	N/A	CDX94200				0.000293061	7.15305
GSBRNA2T00091715001	BnaA05g20780D	BnaA05g20780D protein [Source:UniProtKB/TrEMBL;Acc:A0A078IFK9]	N/A	N/A	CDY48792				0.00755264	7.1385
GSBRNA2T00151196001	BnaA03g42190D	None	N/A	N/A	CDX90562				0.000460715	7.12868
GSBRNA2T00100773001	BnaC09g16820D	None	AT5G42380	Calcium-binding protein CML37 [Source:UniProtKB/Swiss-Prot;Acc:Q9FIH9]	CDX95188	calcium-binding protein CML37	P:microtubule cytoskeleton organization; P:response to ozone; P:calcium-mediated signaling; P:regulation of catalytic activity; F:calcium ion binding; F:protein binding; F:enzyme regulator activity; C:cytoplasm	P:GO:0000226; P:GO:0010193; P:GO:0019722; P:GO:0050790; F:GO:0005509; F:GO:0005515; F:GO:0030234; C:GO:0005737	0.0042825	7.10984
GSBRNA2T00136496001	BnaA10g26860D	None	AT5G02910	F-box/LRR-repeat protein At5g02910 [Source:UniProtKB/Swiss-Prot;Acc:Q9LYZ4]	CDX70337	F-box/LRR-repeat protein At5g02910-like	F:protein binding	F:GO:0005515	0.00514754	7.1093
GSBRNA2T00024241001	BnaC04g02080D	BnaC04g02080D protein [Source:UniProtKB/TrEMBL;Acc:A0A078GES4]	AT2G41730	Calcium-binding site protein [Source:UniProtKB/TrEMBL;Acc:O22947]	CDY23829				0.000653245	7.10581
GSBRNA2T00001934001	BnaA06g35280D	BnaA06g35280D protein [Source:UniProtKB/TrEMBL;Acc:A0A078FX36]	AT5G47740	Adenine nucleotide alpha hydrolases-like superfamily protein [Source:UniProtKB/TrEMBL;Acc:F4JYN2]	CDY17709				0.00136959	7.08256
GSBRNA2T00113328001	BnaC04g14970D	None	AT2G29680	Cell division control protein 6 homolog [Source:UniProtKB/Swiss-Prot;Acc:O82387]	CDY02004	cell division control protein 6 homolog	P:tryptophan biosynthetic process; P:DNA replication initiation; P:mitotic DNA replication checkpoint; P:DNA endoreduplication; P:cell division; F:DNA replication origin binding; F:anthranilate synthase activity; F:protein binding	P:GO:0000162; P:GO:0006270; P:GO:0033314; P:GO:0042023; P:GO:0051301; F:GO:0003688; F:GO:0004049; F:GO:0005515	7.94179e-05	7.07928
GSBRNA2T00055129001	BnaA09g45270D	BnaA09g45270D protein [Source:UniProtKB/TrEMBL;Acc:A0A078H789]	AT1G15040	Putative glutamine amidotransferase GAT1_2.1 [Source:UniProtKB/Swiss-Prot;Acc:Q8H0Z4]	CDY33721	putative glutamine amidotransferase GAT1_2.1	P:glutamine metabolic process; F:hydrolase activity	P:GO:0006541; F:GO:0016787	0.0338522	7.06471
GSBRNA2T00041166001	BnaA07g36640D	BnaA07g36640D protein [Source:UniProtKB/TrEMBL;Acc:A0A078JCV2]	AT1G27435	Uncharacterized protein At1g27435/F17L21.30 [Source:UniProtKB/TrEMBL;Acc:Q94F28]	CDY64383				3.09795e-05	7.05557
GSBRNA2T00122210001	BnaA09g49160D	None	AT1G07920	Elongation factor 1-alpha 4 [Source:UniProtKB/Swiss-Prot;Acc:Q8GTY0]	CDY06287	elongation factor 1-alpha 1	P:translational elongation; P:response to cadmium ion; F:mRNA binding; F:translation elongation factor activity; F:GTPase activity; F:GTP binding; C:nucleolus; C:vacuolar membrane; C:cytosol; C:plasma membrane; C:plasmodesma; C:chloroplast; C:perinuclear region of cytoplasm	P:GO:0006414; P:GO:0046686; F:GO:0003729; F:GO:0003746; F:GO:0003924; F:GO:0005525; C:GO:0005730; C:GO:0005774; C:GO:0005829; C:GO:0005886; C:GO:0009506; C:GO:0009507; C:GO:0048471	0.00756706	7.0542
GSBRNA2T00088244001	BnaC07g06980D	BnaC07g06980D protein [Source:UniProtKB/TrEMBL;Acc:A0A078IA74]	N/A	N/A	CDY47805				0.0001292	7.04621
GSBRNA2T00007879001	BnaCnng23480D	BnaCnng23480D protein [Source:UniProtKB/TrEMBL;Acc:A0A078ITP4]	N/A	N/A	CDY52809	BnaCnng23480D	C:integral component of membrane	C:GO:0016021	0.00134082	7.0431
GSBRNA2T00045216001	BnaA04g16320D	BnaA04g16320D protein [Source:UniProtKB/TrEMBL;Acc:A0A078GYD7]	AT2G28200	Zinc finger protein ZAT5 [Source:UniProtKB/Swiss-Prot;Acc:Q681X4]	CDY30501	zinc finger protein ZAT5-like	P:regulation of transcription, DNA-templated; F:transcription regulatory region sequence-specific DNA binding; F:DNA-binding transcription factor activity; C:membrane	P:GO:0006355; F:GO:0000976; F:GO:0003700; C:GO:0016020	0.00080281	7.02458
GSBRNA2T00132655001	BnaA05g03390D	Rapeseed putative trypsin inhibitor 1 [Source:UniProtKB/TrEMBL;Acc:Q2MD63]	AT2G43510	TI1 [Source:UniProtKB/TrEMBL;Acc:A0A178VRC4]	CDX79817	defensin-like protein 195	P:pathogenesis; P:negative regulation of endopeptidase activity; P:killing of cells of other organism; P:defense response to fungus; F:serine-type endopeptidase inhibitor activity; F:sodium channel inhibitor activity; C:extracellular region; C:integral component of membrane	P:GO:0009405; P:GO:0010951; P:GO:0031640; P:GO:0050832; F:GO:0004867; F:GO:0019871; C:GO:0005576; C:GO:0016021	0.000299075	7.02037
GSBRNA2T00030710001	BnaCnng37460D	BnaCnng37460D protein [Source:UniProtKB/TrEMBL;Acc:A0A078E0E1]	N/A	N/A	CDY61196	BnaCnng37460D	C:integral component of membrane	C:GO:0016021	0.019809	7.01703
GSBRNA2T00096444001	BnaA10g13660D	BnaA10g13660D protein [Source:UniProtKB/TrEMBL;Acc:A0A078IMT3]	AT5G22920	E3 ubiquitin-protein ligase RZFP34 [Source:UniProtKB/Swiss-Prot;Acc:Q9FFB6]	CDY50333	E3 ubiquitin-protein ligase RZFP34	P:ubiquitin-dependent protein catabolic process; P:protein ubiquitination; P:regulation of stomatal opening; F:zinc ion binding; F:ubiquitin protein ligase activity	P:GO:0006511; P:GO:0016567; P:GO:1902456; F:GO:0008270; F:GO:0061630	7.15028e-05	6.99846
GSBRNA2T00096257001	BnaC03g61280D	BnaC03g61280D protein [Source:UniProtKB/TrEMBL;Acc:A0A078IJU7]	AT4G37710	VQ motif-containing protein 29 [Source:UniProtKB/Swiss-Prot;Acc:Q9SZG3]	CDY50261	VQ motif-containing protein 29-like	P:cellular response to hypoxia	P:GO:0071456	0.00417895	6.99748
GSBRNA2T00083057001	BnaA07g37570D	BnaA07g37570D protein [Source:UniProtKB/TrEMBL;Acc:A0A078JQM1]	AT5G39110	Germin-like protein subfamily 1 member 14 [Source:UniProtKB/Swiss-Prot;Acc:Q9FID0]	CDY69099	germin-like protein subfamily 1 member 13	F:manganese ion binding; F:nutrient reservoir activity; C:cell wall; C:apoplast	F:GO:0030145; F:GO:0045735; C:GO:0005618; C:GO:0048046	0.000341324	6.99323
GSBRNA2T00155271001	BnaC04g45970D	None	AT2G38830	Ubiquitin-conjugating enzyme/RWD-like protein [Source:UniProtKB/TrEMBL;Acc:F4ITY4]	CDX93299	protein ELC-like	P:cellular protein modification process; P:protein transport; F:GTPase activity; F:GTP binding; C:integral component of membrane	P:GO:0006464; P:GO:0015031; F:GO:0003924; F:GO:0005525; C:GO:0016021	0.000245858	6.99144
GSBRNA2T00097196001	BnaC06g24340D	BnaC06g24340D protein [Source:UniProtKB/TrEMBL;Acc:A0A078IKU7]	AT1G72430	Auxin-responsive protein SAUR78 [Source:UniProtKB/Swiss-Prot;Acc:Q9C9E1]	CDY50641	auxin-responsive protein SAUR50	P:multicellular organism development; P:response to auxin; P:ethylene-activated signaling pathway; P:positive regulation of cell growth; F:protein binding; C:cytoplasm; C:extrinsic component of plasma membrane	P:GO:0007275; P:GO:0009733; P:GO:0009873; P:GO:0030307; F:GO:0005515; C:GO:0005737; C:GO:0019897	0.00623745	6.98357
GSBRNA2T00018596001	BnaC01g39170D	Glutathione S-transferase U8 [Source:Projected from Arabidopsis thaliana (AT3G09270) UniProtKB/Swiss-Prot;Acc:Q9SR36]	AT3G09270	Glutathione S-transferase U8 [Source:UniProtKB/Swiss-Prot;Acc:Q9SR36]	CDY22184	glutathione S-transferase U8	P:glutathione metabolic process; P:toxin catabolic process; P:response to cadmium ion; F:glutathione transferase activity; F:protein binding; C:cytosol	P:GO:0006749; P:GO:0009407; P:GO:0046686; F:GO:0004364; F:GO:0005515; C:GO:0005829	0.00101339	6.96636
GSBRNA2T00151023001	BnaA03g43640D	None	N/A	N/A	CDX90417	probable WRKY transcription factor 28	P:regulation of transcription, DNA-templated; P:regulation of cell fate specification; F:DNA-binding transcription factor activity; F:sequence-specific DNA binding	P:GO:0006355; P:GO:0042659; F:GO:0003700; F:GO:0043565	0.0056417	6.96623
GSBRNA2T00071808001	BnaC08g04790D	BnaC08g04790D protein [Source:UniProtKB/TrEMBL;Acc:A0A078HQF5]	N/A	N/A	CDY40845	zinc finger BED domain-containing protein RICESLEEPER 2-like	F:DNA binding; F:protein dimerization activity	F:GO:0003677; F:GO:0046983	0.00038037	6.9411
GSBRNA2T00015416001	BnaA01g34350D	BnaA01g34350D protein [Source:UniProtKB/TrEMBL;Acc:A0A078G727]	AT3G03530	Non-specific phospholipase C4 [Source:UniProtKB/Swiss-Prot;Acc:Q9SRQ7]	CDY21204	non-specific phospholipase C4	P:phospholipid catabolic process; F:phosphatidylcholine phospholipase C activity; C:plasma membrane	P:GO:0009395; F:GO:0034480; C:GO:0005886	0.0174071	6.93997
GSBRNA2T00005440001	BnaA04g21440D	WAT1-related protein [Source:UniProtKB/TrEMBL;Acc:A0A078G1E6]	N/A	N/A	CDY18443	WAT1-related protein At2g37460 isoform X2	P:transmembrane transport; F:transmembrane transporter activity; C:plasma membrane; C:integral component of membrane	P:GO:0055085; F:GO:0022857; C:GO:0005886; C:GO:0016021	0.0172017	6.93986
GSBRNA2T00109762001	BnaA06g21190D	None	AT3G49645	FAD-binding protein [Source:UniProtKB/TrEMBL;Acc:A0A1I9LMB9]	CDY00218				0.000775613	6.92753
GSBRNA2T00020948001	BnaA05g36230D	BnaA05g36230D protein [Source:UniProtKB/TrEMBL;Acc:A0A078J4H4]	AT3G22060	Cysteine-rich repeat secretory protein 38 [Source:UniProtKB/Swiss-Prot;Acc:Q9LRJ9]	CDY57408	cysteine-rich repeat secretory protein 38	P:response to abscisic acid; C:extracellular region; C:cell wall	P:GO:0009737; C:GO:0005576; C:GO:0005618	0.000999515	6.92631
GSBRNA2T00156541001	BnaA09g23910D	None	N/A	N/A	CDX93791				0.000619962	6.92399
GSBRNA2T00007728001	BnaA10g30540D	BnaA10g30540D protein [Source:UniProtKB/TrEMBL;Acc:A0A078JYT7]	N/A	N/A	CDY70807				0.00174948	6.91826
GSBRNA2T00122207001	BnaA09g49190D	None	AT1G07890	MEE6 [Source:UniProtKB/TrEMBL;Acc:A0A178W5I1]	CDY06284	L-ascorbate peroxidase 1, cytosolic	P:response to reactive oxygen species; P:response to heat; P:embryo development ending in seed dormancy; P:lignin biosynthetic process; P:cellular response to oxidative stress; P:hydrogen peroxide catabolic process; P:response to cadmium ion; P:oxidation-reduction process; P:cellular oxidant detoxification; F:protein binding; F:L-ascorbate peroxidase activity; F:heme binding; F:p-coumarate 3-hydr…	P:GO:0000302; P:GO:0009408; P:GO:0009793; P:GO:0009809; P:GO:0034599; P:GO:0042744; P:GO:0046686; P:GO:0055114; P:GO:0098869; F:GO:0005515; F:GO:0016688; F:GO:0020037; F:GO:0046409; F:GO:0046872; C:GO:0005618; C:GO:0005829; C:GO:0005886; C:GO:0009506; C:GO:0009570	0.0104812	6.90041
GSBRNA2T00069555001	BnaA10g27040D	BnaA10g27040D protein [Source:UniProtKB/TrEMBL;Acc:A0A078HSW5]	AT5G02530	THO complex subunit 4B [Source:UniProtKB/Swiss-Prot;Acc:Q8L719]	CDY40364	THO complex subunit 4B-like	P:mRNA transport; F:mRNA binding; F:protein binding; C:nucleoplasm	P:GO:0051028; F:GO:0003729; F:GO:0005515; C:GO:0005654	0.000798139	6.89278
GSBRNA2T00145343001	BnaC08g00310D	None	N/A	N/A	CDX86672	replication protein A 70 kDa DNA-binding subunit B-like	P:double-strand break repair via homologous recombination; P:DNA unwinding involved in DNA replication; P:nucleotide-excision repair; P:telomere maintenance via telomerase; P:meiotic cell cycle; F:damaged DNA binding; F:single-stranded telomeric DNA binding; C:nuclear chromosome, telomeric region; C:DNA replication factor A complex	P:GO:0000724; P:GO:0006268; P:GO:0006289; P:GO:0007004; P:GO:0051321; F:GO:0003684; F:GO:0043047; C:GO:0000784; C:GO:0005662	0.00558063	6.88703
GSBRNA2T00107065001	BnaC09g48850D	None	AT5G06730	Peroxidase 54 [Source:UniProtKB/Swiss-Prot;Acc:Q9FG34]	CDX98950	peroxidase 54	P:response to oxidative stress; P:hydrogen peroxide catabolic process; P:oxidation-reduction process; P:cellular oxidant detoxification; F:peroxidase activity; F:heme binding; F:metal ion binding; C:extracellular region; C:vacuolar membrane; C:integral component of membrane	P:GO:0006979; P:GO:0042744; P:GO:0055114; P:GO:0098869; F:GO:0004601; F:GO:0020037; F:GO:0046872; C:GO:0005576; C:GO:0005774; C:GO:0016021	0.00685407	6.88117
GSBRNA2T00091209001	BnaA09g00140D	BnaA09g00140D protein [Source:UniProtKB/TrEMBL;Acc:A0A078IGI4]	AT4G01210	Glycosyl transferase family 1 protein [Source:UniProtKB/TrEMBL;Acc:F4JHZ4]	CDY48509	BnaA09g00140D	P:phosphatidylinositol phosphorylation; F:ATP binding; F:phosphatidylinositol phosphate kinase activity; C:integral component of membrane	P:GO:0046854; F:GO:0005524; F:GO:0016307; C:GO:0016021	0.00662568	6.86756
GSBRNA2T00081154001	BnaA08g06690D	BnaA08g06690D protein [Source:UniProtKB/TrEMBL;Acc:A0A078I6C2]	AT1G33055	Uncharacterized protein unannotated coding sequence from BAC F9L11 [Source:UniProtKB/TrEMBL;Acc:Q94K21]	CDY44969	BnaA08g06690D	P:regulation of transcription, DNA-templated; P:anaerobic respiration; F:DNA binding; C:integral component of membrane	P:GO:0006355; P:GO:0009061; F:GO:0003677; C:GO:0016021	0.000326454	6.85443
GSBRNA2T00140578001	BnaC03g07960D	None	AT5G16770	Myb domain protein 9 [Source:UniProtKB/TrEMBL;Acc:F4KE69]	CDX70712	myb domain protein 9	P:regulation of transcription, DNA-templated; F:transcription regulatory region sequence-specific DNA binding; F:DNA-binding transcription factor activity; F:protein binding	P:GO:0006355; F:GO:0000976; F:GO:0003700; F:GO:0005515	0.024393	6.84519
GSBRNA2T00098341001	BnaA09g51900D	BnaA09g51900D protein [Source:UniProtKB/TrEMBL;Acc:A0A078IJA8]	AT4G00480	Basic helix-loop-helix (BHLH) DNA-binding superfamily protein [Source:UniProtKB/TrEMBL;Acc:F4JHC4]	CDY51155	transcription factor MYC1	F:Rho guanyl-nucleotide exchange factor activity; F:protein dimerization activity	F:GO:0005089; F:GO:0046983	0.00211962	6.84449
GSBRNA2T00054421001	BnaCnng51060D	Peroxidase [Source:UniProtKB/TrEMBL;Acc:A0A078JL17]	AT5G64120	Peroxidase [Source:UniProtKB/TrEMBL;Acc:A0A178UAR8]	CDY66486	peroxidase 71	P:response to oxidative stress; P:lignin metabolic process; P:hydrogen peroxide catabolic process; P:respiratory burst; P:defense response to fungus; P:oxidation-reduction process; P:cellular oxidant detoxification; F:peroxidase activity; F:heme binding; F:metal ion binding; C:plant-type cell wall; C:plasmodesma; C:apoplast	P:GO:0006979; P:GO:0009808; P:GO:0042744; P:GO:0045730; P:GO:0050832; P:GO:0055114; P:GO:0098869; F:GO:0004601; F:GO:0020037; F:GO:0046872; C:GO:0009505; C:GO:0009506; C:GO:0048046	0.00295994	6.83962
GSBRNA2T00090970001	BnaA02g12230D	BnaA02g12230D protein [Source:UniProtKB/TrEMBL;Acc:A0A078FTY8]	AT1G65690	NDR1/HIN1-like protein 6 [Source:UniProtKB/Swiss-Prot;Acc:Q8LD98]	CDY16419	NDR1/HIN1-like protein 6	P:response to osmotic stress; P:abscisic acid-activated signaling pathway; P:positive regulation of abscisic acid biosynthetic process; P:response to salt; C:cytosol; C:plasma membrane; C:integral component of membrane	P:GO:0006970; P:GO:0009738; P:GO:0010116; P:GO:1902074; C:GO:0005829; C:GO:0005886; C:GO:0016021	0.000864996	6.83883
GSBRNA2T00065814001	BnaC01g09990D	BnaC01g09990D protein [Source:UniProtKB/TrEMBL;Acc:A0A078HIV4]	AT4G28460	PAMP-induced secreted peptide 1 [Source:UniProtKB/Swiss-Prot;Acc:Q1PE40]	CDY38390	PAMP-induced secreted peptide 1	P:defense response to bacterium; P:innate immune response; P:regulation of root development; F:protein binding; C:apoplast	P:GO:0042742; P:GO:0045087; P:GO:2000280; F:GO:0005515; C:GO:0048046	0.011292	6.83514
GSBRNA2T00122204001	BnaA09g49220D	None	AT1G07830	At1g07830/F24B9_7 [Source:UniProtKB/TrEMBL;Acc:Q94JQ7]	CDY06281	39S ribosomal protein L47, mitochondrial	P:mitochondrial translation; F:structural constituent of ribosome; F:ATP binding; C:mitochondrial large ribosomal subunit; C:integral component of membrane	P:GO:0032543; F:GO:0003735; F:GO:0005524; C:GO:0005762; C:GO:0016021	0.0101039	6.80987
GSBRNA2T00104182001	BnaC09g44390D	None	AT5G12340	DUF4228 domain protein [Source:UniProtKB/TrEMBL;Acc:Q1PDX4]	CDX97186	unnamed protein product	C:integral component of membrane	C:GO:0016021	0.000382077	6.78959
GSBRNA2T00005323001	BnaAnng34660D	BnaA04g21120D protein [Source:UniProtKB/TrEMBL;Acc:A0A078JW55]	AT2G36895	unknown protein; FUNCTIONS IN: molecular_function unknown; INVOLVED IN: biological_process unknown; LOCATED IN: chloroplast; Ha. [Source:TAIR;Acc:AT2G36895]	CDY70690				0.00342195	6.78172
GSBRNA2T00100239001	BnaC07g46870D	None	AT4G13680	Uncharacterized protein AT4g13680 [Source:UniProtKB/TrEMBL;Acc:Q9SVP4]	CDX72665				0.000646094	6.77644
GSBRNA2T00027608001	BnaC07g51170D	Peroxidase [Source:UniProtKB/TrEMBL;Acc:A0A078J5V2]	AT4G36430	Peroxidase 49 [Source:UniProtKB/Swiss-Prot;Acc:O23237]	CDY59700	peroxidase 49	P:response to oxidative stress; P:hydrogen peroxide catabolic process; P:oxidation-reduction process; P:cellular oxidant detoxification; F:peroxidase activity; F:heme binding; F:metal ion binding; C:extracellular region	P:GO:0006979; P:GO:0042744; P:GO:0055114; P:GO:0098869; F:GO:0004601; F:GO:0020037; F:GO:0046872; C:GO:0005576	0.000989763	6.75435
GSBRNA2T00044741001	BnaC05g37010D	BnaC05g37010D protein [Source:UniProtKB/TrEMBL;Acc:A0A078GXC8]	N/A	N/A	CDY30161	replication protein A 70 kDa DNA-binding subunit B-like isoform X2	P:telomere maintenance; P:DNA repair; P:DNA recombination; P:DNA duplex unwinding; F:DNA helicase activity; F:ATP binding	P:GO:0000723; P:GO:0006281; P:GO:0006310; P:GO:0032508; F:GO:0003678; F:GO:0005524	0.0006231	6.73981
GSBRNA2T00122215001	BnaA09g49110D	None	AT1G07990	At1g07990/T6D22_5 [Source:UniProtKB/TrEMBL;Acc:Q8L7T5]	CDY06292	serine/threonine-protein phosphatase 6 regulatory subunit 3 isoform X1	P:regulation of phosphoprotein phosphatase activity; F:protein phosphatase regulator activity; F:protein phosphatase binding	P:GO:0043666; F:GO:0019888; F:GO:0019903	0.00356159	6.72643
GSBRNA2T00046678001	BnaCnng47240D	BnaCnng47240D protein [Source:UniProtKB/TrEMBL;Acc:A0A078JCX1]	N/A	N/A	CDY65483				0.00303868	6.72215
GSBRNA2T00148693001	BnaA03g09990D	None	AT5G57980	DNA-directed RNA polymerase subunit 5-like protein 1 [Source:UniProtKB/Swiss-Prot;Acc:Q9FJL8]	CDX88650	DNA-directed RNA polymerase subunit 5-like protein 1	P:transcription, DNA-templated; F:DNA binding; F:DNA-directed 5'-3' RNA polymerase activity; C:RNA polymerase II, core complex; C:RNA polymerase III complex; C:RNA polymerase I complex; C:host cell nucleus	P:GO:0006351; F:GO:0003677; F:GO:0003899; C:GO:0005665; C:GO:0005666; C:GO:0005736; C:GO:0042025	0.00256179	6.7206
GSBRNA2T00136492001	BnaA10g26820D	None	AT5G03040	AT5g03040/F15A17_70 [Source:UniProtKB/TrEMBL;Acc:Q93ZH7]	CDX70333	protein IQ-DOMAIN 1-like	F:protein binding	F:GO:0005515	0.00661559	6.71963
GSBRNA2T00002231001	BnaC04g03310D	BnaC04g03310D protein [Source:UniProtKB/TrEMBL;Acc:A0A078FZS1]	AT2G44080	ARGOS-like protein [Source:UniProtKB/Swiss-Prot;Acc:Q8RXL7]	CDY17888	ARGOS-like protein	P:response to brassinosteroid; P:multidimensional cell growth; P:positive regulation of organ growth; C:integral component of membrane	P:GO:0009741; P:GO:0009825; P:GO:0046622; C:GO:0016021	0.000230165	6.71326
GSBRNA2T00145974001	BnaC09g03940D	None	N/A	N/A	CDX87079	BURP domain protein RD22	P:response to salt stress; C:trans-Golgi network	P:GO:0009651; C:GO:0005802	0.000174359	6.69089
GSBRNA2T00041570001	BnaC06g26730D	BnaC06g26730D protein [Source:UniProtKB/TrEMBL;Acc:A0A078GQS3]	AT2G14247	Expressed protein [Source:UniProtKB/TrEMBL;Acc:Q8GWC0]	CDY28885	PREDICTED: uncharacterized protein LOC106300896	P:regulation of transcription, DNA-templated; F:DNA binding	P:GO:0006355; F:GO:0003677	0.00107974	6.69019
GSBRNA2T00112297001	BnaA07g11070D	None	AT1G21130	Indole glucosinolate O-methyltransferase 4 [Source:UniProtKB/Swiss-Prot;Acc:Q9LPU8]	CDY01334	O-methyltransferase family protein	P:aromatic compound biosynthetic process; P:methylation; P:indole glucosinolate metabolic process; F:O-methyltransferase activity; F:S-adenosylmethionine-dependent methyltransferase activity; F:protein dimerization activity	P:GO:0019438; P:GO:0032259; P:GO:0042343; F:GO:0008171; F:GO:0008757; F:GO:0046983	0.0447776	6.67823
GSBRNA2T00134139001	BnaC03g00200D	None	AT1G74700	At1g74700 [Source:UniProtKB/TrEMBL;Acc:Q1WW71]	CDX80766	tRNase Z TRZ1	P:tRNA 3'-trailer cleavage, endonucleolytic; F:3'-tRNA processing endoribonuclease activity; F:metal ion binding; C:cytoplasm	P:GO:0034414; F:GO:0042781; F:GO:0046872; C:GO:0005737	0.00022477	6.67206
GSBRNA2T00102334001	BnaC02g14230D	None	AT5G55870	Putative uncharacterized protein [Source:UniProtKB/TrEMBL;Acc:Q9LVQ3]	CDX96228				0.0100663	6.66409
GSBRNA2T00039558001	BnaC02g47460D	CASP-like protein [Source:UniProtKB/TrEMBL;Acc:A0A078JEL7]	N/A	N/A	CDY63706	CASP-like protein 1B1	F:protein binding; F:4 iron, 4 sulfur cluster binding; C:plasma membrane; C:integral component of membrane	F:GO:0005515; F:GO:0051539; C:GO:0005886; C:GO:0016021	0.012195	6.65369
GSBRNA2T00156119001	BnaA06g05970D	None	N/A	N/A	CDX93451	IQ-domain 29	C:microtubule associated complex; C:plasma membrane; C:integral component of membrane	C:GO:0005875; C:GO:0005886; C:GO:0016021	0.000398064	6.64677
GSBRNA2T00009520001	BnaA09g04260D	BnaA09g04260D protein [Source:UniProtKB/TrEMBL;Acc:A0A078G4Y0]	AT5G26340	STP13 [Source:UniProtKB/TrEMBL;Acc:A0A178UHA7]	CDY19773	sugar transport protein 13	P:response to water deprivation; P:response to salt stress; P:response to abscisic acid; P:glucose transmembrane transport; F:high-affinity glucose:proton symporter activity; C:plasma membrane; C:plasmodesma; C:integral component of membrane	P:GO:0009414; P:GO:0009651; P:GO:0009737; P:GO:1904659; F:GO:0005358; C:GO:0005886; C:GO:0009506; C:GO:0016021	0.0113037	6.63813
GSBRNA2T00022870001	BnaA07g38410D	BnaA07g38410D protein [Source:UniProtKB/TrEMBL;Acc:A0A078J5G6]	N/A	N/A	CDY57941	ubiquitin-conjugating enzyme E2 36	P:postreplication repair; P:ubiquitin-dependent protein catabolic process; P:response to iron ion; P:root epidermal cell differentiation; P:response to cadmium ion; P:protein K63-linked ubiquitination; F:ubiquitin activating enzyme activity; F:ATP binding; F:transferase activity, transferring acyl groups; F:ubiquitin conjugating enzyme activity; C:UBC13-MMS2 complex	P:GO:0006301; P:GO:0006511; P:GO:0010039; P:GO:0010053; P:GO:0046686; P:GO:0070534; F:GO:0004839; F:GO:0005524; F:GO:0016746; F:GO:0061631; C:GO:0031372	0.000147728	6.62802
GSBRNA2T00021228001	BnaA06g02070D	BnaA06g02070D protein [Source:UniProtKB/TrEMBL;Acc:A0A078G8V6]	AT1G51805	Leucine-rich repeat protein kinase family protein [Source:UniProtKB/TrEMBL;Acc:F4IB63]	CDY22870	probable LRR receptor-like serine/threonine-protein kinase At1g51820	P:protein phosphorylation; F:protein kinase activity; F:protein binding; F:ATP binding; C:integral component of membrane	P:GO:0006468; F:GO:0004672; F:GO:0005515; F:GO:0005524; C:GO:0016021	0.000924362	6.61709
GSBRNA2T00035526001	BnaA09g46300D	BnaA09g46300D protein [Source:UniProtKB/TrEMBL;Acc:A0A078GN84]	AT2G37550	ADP-ribosylation factor GTPase-activating protein AGD7 [Source:UniProtKB/Swiss-Prot;Acc:O80925]	CDY26647	ADP-ribosylation factor GTPase-activating protein AGD7	P:vesicle-mediated transport; P:positive regulation of GTPase activity; F:GTPase activator activity; F:metal ion binding; C:cytosol	P:GO:0016192; P:GO:0043547; F:GO:0005096; F:GO:0046872; C:GO:0005829	6.85042e-05	6.60366
GSBRNA2T00136499001	BnaA10g26890D	None	N/A	N/A	CDX70340	mediator of RNA polymerase II transcription subunit 4	P:regulation of transcription by RNA polymerase II; F:DNA binding; F:transcription coregulator activity; F:protein binding; C:mediator complex; C:core mediator complex	P:GO:0006357; F:GO:0003677; F:GO:0003712; F:GO:0005515; C:GO:0016592; C:GO:0070847	0.0015468	6.59864
GSBRNA2T00040812001	BnaA10g27890D	BnaA10g27890D protein [Source:UniProtKB/TrEMBL;Acc:A0A078J9S4]	AT1G07150	F10K1.14 protein [Source:UniProtKB/TrEMBL;Acc:Q9LMK8]	CDY64031	mitogen-activated protein kinase kinase kinase 18	P:protein phosphorylation; F:protein serine/threonine kinase activity; F:ATP binding	P:GO:0006468; F:GO:0004674; F:GO:0005524	0.0091968	6.58417
GSBRNA2T00063947001	BnaC05g30450D	BnaC05g30450D protein [Source:UniProtKB/TrEMBL;Acc:A0A078HGA8]	AT3G22160	VQ motif-containing protein 22 [Source:UniProtKB/Swiss-Prot;Acc:Q9LIE6]	CDY37385	VQ motif-containing protein 22	F:protein binding	F:GO:0005515	0.00876595	6.58095
GSBRNA2T00116162001	BnaC01g15930D	None	AT4G24110	NADP-specific glutamate dehydrogenase [Source:UniProtKB/TrEMBL;Acc:O22980]	CDY03489	NADP-specific glutamate dehydrogenase	P:response to karrikin; C:integral component of membrane	P:GO:0080167; C:GO:0016021	0.0023395	6.58022
GSBRNA2T00154116001	BnaA10g14070D	None	AT5G22290	NAC domain-containing protein 89 [Source:UniProtKB/Swiss-Prot;Acc:Q94F58]	CDX92368	NAC domain-containing protein 89-like	P:plant-type hypersensitive response; P:negative regulation of flower development; P:response to endoplasmic reticulum stress; P:positive regulation of transcription, DNA-templated; F:transcription regulatory region sequence-specific DNA binding; F:DNA-binding transcription factor activity; F:protein binding	P:GO:0009626; P:GO:0009910; P:GO:0034976; P:GO:0045893; F:GO:0000976; F:GO:0003700; F:GO:0005515	0.0019313	6.56869
GSBRNA2T00124811001	BnaA03g18140D	Histone H2A [Source:UniProtKB/TrEMBL;Acc:A0A078F3P4]	AT2G38810	Probable histone H2A variant 2 [Source:UniProtKB/Swiss-Prot;Acc:Q9SII0]	CDY07697	probable histone H2A variant 2	P:chromatin silencing; P:regulation of DNA methylation; F:DNA binding; F:protein heterodimerization activity; C:nucleosome; C:nuclear chromatin; C:nucleolus	P:GO:0006342; P:GO:0044030; F:GO:0003677; F:GO:0046982; C:GO:0000786; C:GO:0000790; C:GO:0005730	0.000210141	6.56404
GSBRNA2T00090491001	BnaC08g40410D	BnaC08g40410D protein [Source:UniProtKB/TrEMBL;Acc:A0A078FTC7]	N/A	N/A	CDY16082	RAN GTPase-activating protein 2	P:nucleocytoplasmic transport; F:protein binding; C:nuclear envelope; C:vacuolar membrane; C:cytoskeleton	P:GO:0006913; F:GO:0005515; C:GO:0005635; C:GO:0005774; C:GO:0005856	7.24722e-05	6.55776
GSBRNA2T00122529001	BnaC06g11800D	None	N/A	N/A	CDY06464	anaphase-promoting complex subunit 7	P:regulation of mitotic sister chromatid separation; P:cellular protein metabolic process; F:protein binding	P:GO:0010965; P:GO:0044267; F:GO:0005515	0.00836027	6.55678
GSBRNA2T00131033001	BnaC01g02250D	None	AT4G36500	Uncharacterized protein At4g36500 [Source:UniProtKB/TrEMBL;Acc:O23231]	CDX69228				0.00082184	6.55365
GSBRNA2T00005947001	BnaAnng02510D	BnaAnng02510D protein [Source:UniProtKB/TrEMBL;Acc:A0A078G0G0]	N/A	N/A	CDY18786	D-aminoacid aminotransferase-like PLP-dependent enzymes superfamily protein	P:branched-chain amino acid biosynthetic process; F:branched-chain-amino-acid transaminase activity; C:cytosol	P:GO:0009082; F:GO:0004084; C:GO:0005829	0.000346154	6.54766
GSBRNA2T00132808001	BnaA05g02090D	None	N/A	N/A	CDX79947	transmembrane protein	C:integral component of membrane	C:GO:0016021	0.00920704	6.53619
GSBRNA2T00134895001	BnaC09g07570D	None	AT5G66985	At5g66985 [Source:UniProtKB/TrEMBL;Acc:Q8L9T9]	CDX81346				0.00556574	6.53265
GSBRNA2T00005761001	BnaA09g07110D	BnaA09g07110D protein [Source:UniProtKB/TrEMBL;Acc:A0A078CVW8]	AT5G65207	Uncharacterized protein At5g65207 [Source:UniProtKB/TrEMBL;Acc:Q8RXW8]	CDY18684				0.00682713	6.50751
GSBRNA2T00071077001	BnaC04g26420D	BnaC04g26420D protein [Source:UniProtKB/TrEMBL;Acc:A0A078FLQ4]	N/A	N/A	CDY13193				0.00391327	6.50551
GSBRNA2T00083060001	BnaA08g31540D	BnaA08g31540D protein (Fragment) [Source:UniProtKB/TrEMBL;Acc:A0A078JUC3]	N/A	N/A	CDY69102	ABC transporter G family member 35-like	F:ATP binding; F:ATPase activity; C:integral component of membrane	F:GO:0005524; F:GO:0016887; C:GO:0016021	0.000610235	6.50468
GSBRNA2T00051510001	BnaCnng06500D	BnaCnng06500D protein [Source:UniProtKB/TrEMBL;Acc:A0A078H2X5]	AT1G08930	ERD6 [Source:UniProtKB/TrEMBL;Acc:A0A178W9Q9]	CDY32141	sugar transporter ERD6	P:transmembrane transport; F:transmembrane transporter activity; C:integral component of membrane	P:GO:0055085; F:GO:0022857; C:GO:0016021	0.00677769	6.49588
GSBRNA2T00065642001	BnaA10g11280D	BnaA10g11280D protein [Source:UniProtKB/TrEMBL;Acc:A0A078HIH7]	AT5G57220	Cytochrome P450 81F2 [Source:UniProtKB/Swiss-Prot;Acc:Q9LVD6]	CDY38280	cytochrome P450 81F2-like	P:defense response to insect; P:induced systemic resistance; P:indole glucosinolate biosynthetic process; P:defense response to fungus; P:defense response by callose deposition in cell wall; P:oxidation-reduction process; P:cellular response to hypoxia; F:iron ion binding; F:oxidoreductase activity, acting on paired donors, with incorporation or reduction of molecular oxygen, NAD(P)H as one donor…	P:GO:0002213; P:GO:0009682; P:GO:0009759; P:GO:0050832; P:GO:0052544; P:GO:0055114; P:GO:0071456; F:GO:0005506; F:GO:0016709; F:GO:0020037; C:GO:0016021	0.00935256	6.49424
GSBRNA2T00029832001	BnaA06g01950D	BnaA06g01950D protein [Source:UniProtKB/TrEMBL;Acc:A0A078J700]	N/A	N/A	CDY60591	jacalin-related lectin 15-like	F:carbohydrate binding	F:GO:0030246	0.0134075	6.48724
GSBRNA2T00122214001	BnaA09g49120D	None	N/A	N/A	CDY06291	chromatin accessibility complex protein 1	P:regulation of transcription, DNA-templated; F:RNA polymerase II cis-regulatory region sequence-specific DNA binding; F:protein heterodimerization activity	P:GO:0006355; F:GO:0000978; F:GO:0046982	0.0061969	6.48471
GSBRNA2T00054122001	BnaAnng04290D	Ferredoxin [Source:UniProtKB/TrEMBL;Acc:A0A078H8Z0]	AT1G60950	Ferredoxin [Source:UniProtKB/TrEMBL;Acc:A0A178W2W5]	CDY33318	ferredoxin, leaf L-A-like	P:photosynthetic acclimation; P:photosynthetic electron transport chain; F:electron transfer activity; F:metal ion binding; F:2 iron, 2 sulfur cluster binding; C:chloroplast	P:GO:0009643; P:GO:0009767; F:GO:0009055; F:GO:0046872; F:GO:0051537; C:GO:0009507	0.0442896	6.46385
GSBRNA2T00004489001	BnaC03g73730D	BnaC03g73730D protein [Source:UniProtKB/TrEMBL;Acc:A0A078ILE9]	AT3G12977	NAC (No Apical Meristem) domain transcriptional regulator superfamily protein [Source:UniProtKB/TrEMBL;Acc:Q9LSI1]	CDY51910	NAC domain-containing protein 21/22-like	P:regulation of transcription, DNA-templated; P:plant-type cell wall modification involved in multidimensional cell growth; P:positive regulation of gene expression; F:sequence-specific DNA binding	P:GO:0006355; P:GO:0009831; P:GO:0010628; F:GO:0043565	0.000841514	6.46197
GSBRNA2T00101684001	BnaC03g26490D	None	N/A	N/A	CDX95768				0.000346154	6.45727
GSBRNA2T00145696001	BnaC03g51700D	None	N/A	N/A	CDX86900	basic helix-loop-helix (bHLH) DNA-binding superfamily protein	P:regulation of transcription, DNA-templated; P:cellular response to iron ion starvation; F:DNA binding; F:DNA-binding transcription factor activity; F:protein dimerization activity	P:GO:0006355; P:GO:0010106; F:GO:0003677; F:GO:0003700; F:GO:0046983	0.00874349	6.4563
GSBRNA2T00147693001	BnaA06g28110D	None	AT5G26200	AT5g26200/T19G15_50 [Source:UniProtKB/TrEMBL;Acc:Q93YZ9]	CDX88220	solute carrier family 25 member 44	P:ATP transport; P:transmembrane transport; F:ATP transmembrane transporter activity; C:integral component of membrane	P:GO:0015867; P:GO:0055085; F:GO:0005347; C:GO:0016021	0.00149268	6.44682
GSBRNA2T00075298001	BnaA03g47880D	BnaA03g47880D protein [Source:UniProtKB/TrEMBL;Acc:A0A078HYJ7]	AT4G26200	1-aminocyclopropane-1-carboxylate synthase 7 [Source:UniProtKB/Swiss-Prot;Acc:Q9STR4]	CDY42751	1-aminocyclopropane-1-carboxylate synthase 7-like	P:ethylene biosynthetic process; P:fruit ripening; P:1-aminocyclopropane-1-carboxylate biosynthetic process; F:1-aminocyclopropane-1-carboxylate synthase activity; F:pyridoxal phosphate binding; F:identical protein binding	P:GO:0009693; P:GO:0009835; P:GO:0042218; F:GO:0016847; F:GO:0030170; F:GO:0042802	0.0108043	6.44421
GSBRNA2T00041398001	BnaA02g09470D	BnaA02g09470D protein [Source:UniProtKB/TrEMBL;Acc:A0A078GQD1]	N/A	N/A	CDY28755	autophagy-related protein 18f-like	P:response to starvation; C:cytoplasm	P:GO:0042594; C:GO:0005737	5.85862e-05	6.43978
GSBRNA2T00139495001	BnaC08g18880D	Defensin [Source:UniProtKB/TrEMBL;Acc:T1SQP6]	AT1G19610	Defensin-like protein 19 [Source:UniProtKB/Swiss-Prot;Acc:P82787]	CDX83757	defensin-like protein 19	P:killing of cells of other organism; P:defense response to fungus; C:extracellular region; C:integral component of membrane	P:GO:0031640; P:GO:0050832; C:GO:0005576; C:GO:0016021	0.00539357	6.4268
GSBRNA2T00060505001	BnaCnng54110D	BnaCnng54110D protein [Source:UniProtKB/TrEMBL;Acc:A0A078JI38]	AT5G62020	HSFB2A [Source:UniProtKB/TrEMBL;Acc:A0A384KDZ5]	CDY67248	heat stress transcription factor B-2a-like	P:positive regulation of transcription from RNA polymerase II promoter in response to heat stress; F:RNA polymerase II cis-regulatory region sequence-specific DNA binding; F:DNA-binding transcription factor activity; C:host cell nucleus	P:GO:0061408; F:GO:0000978; F:GO:0003700; C:GO:0042025	0.00721066	6.42373
GSBRNA2T00132774001	BnaA05g02380D	None	AT2G41730	Calcium-binding site protein [Source:UniProtKB/TrEMBL;Acc:O22947]	CDX79918				0.00187749	6.40538
GSBRNA2T00134417001	BnaC03g02410D	None	N/A	N/A	CDX80987	cytosolic sulfotransferase 1-like	F:sulfotransferase activity	F:GO:0008146	0.00119287	6.40049
GSBRNA2T00149628001	BnaA01g15000D	None	AT4G25810	Probable xyloglucan endotransglucosylase/hydrolase protein 23 [Source:UniProtKB/Swiss-Prot;Acc:Q38910]	CDX89393	probable xyloglucan endotransglucosylase/hydrolase protein 23	P:xyloglucan metabolic process; P:cell wall biogenesis; P:cell wall organization; F:hydrolase activity, hydrolyzing O-glycosyl compounds; F:xyloglucan:xyloglucosyl transferase activity; C:cell wall; C:apoplast	P:GO:0010411; P:GO:0042546; P:GO:0071555; F:GO:0004553; F:GO:0016762; C:GO:0005618; C:GO:0048046	0.00108016	6.37942
GSBRNA2T00091948001	BnaA03g36200D	BnaA03g36200D protein [Source:UniProtKB/TrEMBL;Acc:A0A078IFT7]	AT3G21305		CDY48881				0.00105292	6.37906
GSBRNA2T00046809001	BnaA05g34840D	BnaA05g34840D protein [Source:UniProtKB/TrEMBL;Acc:A0A078JD65]	AT2G38465	Expressed protein [Source:UniProtKB/TrEMBL;Acc:Q8S8P4]	CDY65563	BnaA05g34840D	C:plasma membrane	C:GO:0005886	0.000506074	6.36862
GSBRNA2T00101688001	BnaC03g26530D	None	N/A	N/A	CDX95772				0.000494623	6.35374
GSBRNA2T00133904001	BnaC08g05280D	None	N/A	N/A	CDX80694				0.000233317	6.33428
GSBRNA2T00039051001	BnaC06g02740D	BnaC06g02740D protein [Source:UniProtKB/TrEMBL;Acc:A0A078GTX9]	N/A	N/A	CDY28093	cytochrome P450 72A15-like	P:oxidation-reduction process; F:monooxygenase activity; F:iron ion binding; F:oxidoreductase activity, acting on paired donors, with incorporation or reduction of molecular oxygen; F:heme binding; C:integral component of membrane	P:GO:0055114; F:GO:0004497; F:GO:0005506; F:GO:0016705; F:GO:0020037; C:GO:0016021	0.00968189	6.32504
GSBRNA2T00124903001	BnaA03g17390D	BnaA03g17390D protein [Source:UniProtKB/TrEMBL;Acc:A0A078F3V9]	AT2G37750	Expressed protein [Source:UniProtKB/TrEMBL;Acc:O80943]	CDY07772				0.0436834	6.32499
GSBRNA2T00002403001	BnaC03g30870D	BnaC03g30870D protein [Source:UniProtKB/TrEMBL;Acc:A0A078FU46]	AT2G02930	Glutathione S-transferase F3 [Source:UniProtKB/Swiss-Prot;Acc:Q9SLM6]	CDY18015	glutathione S-transferase F3	P:response to oomycetes; P:toxin catabolic process; P:response to cold; P:response to zinc ion; P:defense response to bacterium; P:response to cadmium ion; F:glutathione transferase activity; F:protein domain specific binding; F:glutathione binding; F:camalexin binding; F:quercitrin binding; C:cytosol; C:plasma membrane; C:plasmodesma; C:chloroplast stroma; C:apoplast	P:GO:0002239; P:GO:0009407; P:GO:0009409; P:GO:0010043; P:GO:0042742; P:GO:0046686; F:GO:0004364; F:GO:0019904; F:GO:0043295; F:GO:2001147; F:GO:2001227; C:GO:0005829; C:GO:0005886; C:GO:0009506; C:GO:0009570; C:GO:0048046	0.0011889	6.3226
GSBRNA2T00132782001	BnaA05g02300D	None	AT2G41640	At2g41640/T32G6.16 [Source:UniProtKB/TrEMBL;Acc:O22225]	CDX79926	EGF domain-specific O-linked N-acetylglucosamine transferase	F:transferase activity, transferring glycosyl groups; C:integral component of membrane	F:GO:0016757; C:GO:0016021	0.000223251	6.30811
GSBRNA2T00047454001	BnaA02g34520D	BnaA02g34520D protein [Source:UniProtKB/TrEMBL;Acc:A0A078H1H3]	AT5G65070	K-box region and MADS-box transcription factor family protein [Source:UniProtKB/TrEMBL;Acc:F4KGH9]	CDY31289	protein MADS AFFECTING FLOWERING 5-like	P:negative regulation of flower development; P:positive regulation of transcription by RNA polymerase II; F:RNA polymerase II transcription regulatory region sequence-specific DNA binding; F:DNA-binding transcription factor activity; F:protein dimerization activity; C:nucleus; C:plasma membrane; C:integral component of membrane	P:GO:0009910; P:GO:0045944; F:GO:0000977; F:GO:0003700; F:GO:0046983; C:GO:0005634; C:GO:0005886; C:GO:0016021	0.00468908	6.28867
GSBRNA2T00098534001	BnaA07g14740D	None	AT5G39660	Cyclic dof factor 2 [Source:UniProtKB/Swiss-Prot;Acc:Q93ZL5]	CDX67434	cycling DOF factor 2	P:regulation of transcription, DNA-templated; P:regulation of timing of transition from vegetative to reproductive phase; F:transcription regulatory region sequence-specific DNA binding; F:DNA-binding transcription factor activity; F:protein binding	P:GO:0006355; P:GO:0048510; F:GO:0000976; F:GO:0003700; F:GO:0005515	0.00013989	6.28223
GSBRNA2T00098426001	BnaC09g52190D	BnaC09g52190D protein [Source:UniProtKB/TrEMBL;Acc:A0A078JVB2]	AT2G01540	Protein C2-DOMAIN ABA-RELATED 10 [Source:UniProtKB/Swiss-Prot;Acc:Q9ZVF1]	CDY70365	protein C2-DOMAIN ABA-RELATED 10	P:positive regulation of abscisic acid-activated signaling pathway; P:positive regulation of GTPase activity; F:GTPase activator activity; F:phospholipid binding; F:metal ion binding; C:plasma membrane	P:GO:0009789; P:GO:0043547; F:GO:0005096; F:GO:0005543; F:GO:0046872; C:GO:0005886	0.00595123	6.2791
GSBRNA2T00146054001	BnaC09g04560D	None	AT5G24110	Probable WRKY transcription factor 30 [Source:UniProtKB/Swiss-Prot;Acc:Q9FL62]	CDX87141	probable WRKY transcription factor 30	P:regulation of transcription, DNA-templated; P:response to salicylic acid; P:leaf senescence; P:response to ozone; P:response to hydrogen peroxide; F:transcription regulatory region sequence-specific DNA binding; F:DNA-binding transcription factor activity; C:cytoplasm	P:GO:0006355; P:GO:0009751; P:GO:0010150; P:GO:0010193; P:GO:0042542; F:GO:0000976; F:GO:0003700; C:GO:0005737	0.0059097	6.27607
GSBRNA2T00047951001	BnaC09g54770D	Guanosine nucleotide diphosphate dissociation inhibitor [Source:UniProtKB/TrEMBL;Acc:A0A078JG49]	AT5G09550	Guanosine nucleotide diphosphate dissociation inhibitor At5g09550 [Source:UniProtKB/Swiss-Prot;Acc:Q9LXC0]	CDY65664	guanosine nucleotide diphosphate dissociation inhibitor At5g09550	P:small GTPase mediated signal transduction; P:protein transport; P:vesicle-mediated transport; P:positive regulation of GTPase activity; F:Rab GDP-dissociation inhibitor activity; F:GTPase activator activity; F:Rab GTPase binding; C:cytoplasm; C:apoplast	P:GO:0007264; P:GO:0015031; P:GO:0016192; P:GO:0043547; F:GO:0005093; F:GO:0005096; F:GO:0017137; C:GO:0005737; C:GO:0048046	0.000232265	6.25611
GSBRNA2T00147828001	BnaC06g37650D	None	AT1G76930	extensin 4 [Source:TAIR;Acc:AT1G76930]	CDX88321	extensin 3	P:plant-type cell wall organization; F:structural constituent of cell wall; C:extracellular region; C:primary cell wall	P:GO:0009664; F:GO:0005199; C:GO:0005576; C:GO:0009530	0.000109865	6.25086
GSBRNA2T00015668001	BnaC03g30100D	BnaC03g30100D protein [Source:UniProtKB/TrEMBL;Acc:A0A078G7E1]	AT4G05030	AT4g05030 protein [Source:UniProtKB/TrEMBL;Acc:Q9S9T4]	CDY21326				0.0183176	6.23092
GSBRNA2T00113816001	BnaA09g25650D	None	AT5G45570	Ulp1 protease family protein [Source:UniProtKB/TrEMBL;Acc:Q9FH44]	CDY02337	uncharacterized protein LOC106366452	P:proteolysis; F:cysteine-type peptidase activity; C:integral component of membrane	P:GO:0006508; F:GO:0008234; C:GO:0016021	0.000116616	6.2155
GSBRNA2T00009611001	BnaA09g05000D	BnaA09g05000D protein [Source:UniProtKB/TrEMBL;Acc:A0A078G4D3]	N/A	N/A	CDY19847	probable WRKY transcription factor 30	P:regulation of transcription, DNA-templated; P:response to salicylic acid; P:leaf senescence; P:response to ozone; P:response to hydrogen peroxide; F:transcription regulatory region sequence-specific DNA binding; F:DNA-binding transcription factor activity; C:cytoplasm	P:GO:0006355; P:GO:0009751; P:GO:0010150; P:GO:0010193; P:GO:0042542; F:GO:0000976; F:GO:0003700; C:GO:0005737	0.000526799	6.2125
GSBRNA2T00055143001	BnaA09g45380D	BnaA09g45380D protein [Source:UniProtKB/TrEMBL;Acc:A0A078H890]	AT1G14870	PCR2 [Source:UniProtKB/TrEMBL;Acc:A0A178WDU8]	CDY33732	protein PLANT CADMIUM RESISTANCE 2	C:integral component of membrane	C:GO:0016021	0.0186365	6.20233
GSBRNA2T00015510001	BnaC02g28850D	BnaC02g28850D protein [Source:UniProtKB/TrEMBL;Acc:A0A078G932]	AT5G42830	HXXXD-type acyl-transferase family protein [Source:UniProtKB/TrEMBL;Acc:Q9FMN6]	CDY21238	uncharacterized acetyltransferase At3g50280	F:transferase activity, transferring acyl groups other than amino-acyl groups	F:GO:0016747	0.00861868	6.18743
GSBRNA2T00043307001	BnaA03g54270D	BnaA03g54270D protein [Source:UniProtKB/TrEMBL;Acc:A0A078GWM9]	N/A	N/A	CDY29582				0.032405	6.18458
GSBRNA2T00152815001	BnaC04g06800D	WRKY33 [Source:UniProtKB/TrEMBL;Acc:A0A291B476]	AT2G38470	WRKY33 [Source:UniProtKB/TrEMBL;Acc:A0A384L4W4]	CDX91470	probable WRKY transcription factor 33	P:regulation of transcription, DNA-templated; F:DNA-binding transcription factor activity; F:sequence-specific DNA binding	P:GO:0006355; F:GO:0003700; F:GO:0043565	0.00829315	6.18116
GSBRNA2T00090718001	BnaA09g29870D	BnaA09g29870D protein [Source:UniProtKB/TrEMBL;Acc:A0A078FV19]	N/A	N/A	CDY16253	BnaA09g29870D	C:cytoplasm; C:intracellular membrane-bounded organelle	C:GO:0005737; C:GO:0043231	0.000791508	6.174
GSBRNA2T00063795001	BnaA01g25010D	BnaA01g25010D protein [Source:UniProtKB/TrEMBL;Acc:A0A078HHQ7]	AT3G21520	Protein DMP1 [Source:UniProtKB/Swiss-Prot;Acc:Q9LVF4]	CDY37281	protein DMP1	P:membrane fusion; P:membrane fission; P:endoplasmic reticulum membrane organization; P:plant organ senescence; C:endoplasmic reticulum membrane; C:plant-type vacuole membrane; C:integral component of membrane	P:GO:0061025; P:GO:0090148; P:GO:0090158; P:GO:0090693; C:GO:0005789; C:GO:0009705; C:GO:0016021	0.00427668	6.16546
GSBRNA2T00061656001	BnaC08g09010D	BnaC08g09010D protein [Source:UniProtKB/TrEMBL;Acc:A0A078FHE9]	N/A	N/A	CDY12412	RHO guanyl-nucleotide exchange factor 14	P:regulation of pollen tube growth; F:Rho guanyl-nucleotide exchange factor activity; C:membrane	P:GO:0080092; F:GO:0005089; C:GO:0016020	0.000250048	6.15807
GSBRNA2T00074140001	BnaAnng27140D	BnaAnng27140D protein [Source:UniProtKB/TrEMBL;Acc:A0A078JPM7]	AT5G02600	Protein SODIUM POTASSIUM ROOT DEFECTIVE 1 [Source:UniProtKB/Swiss-Prot;Acc:Q8LDS4]	CDY68400	protein SODIUM POTASSIUM ROOT DEFECTIVE 1	P:root morphogenesis; P:phloem transport; P:metal ion transport; P:sodium ion homeostasis; F:metal ion binding	P:GO:0010015; P:GO:0010233; P:GO:0030001; P:GO:0055078; F:GO:0046872	0.00116692	6.15804
GSBRNA2T00076195001	BnaA07g07600D	BnaA07g07600D protein [Source:UniProtKB/TrEMBL;Acc:A0A078I0V3]	AT1G29860	WRKY transcription factor 71 [Source:UniProtKB/Swiss-Prot;Acc:Q93WV4]	CDY43194	probable WRKY transcription factor 71	P:regulation of transcription, DNA-templated; F:DNA-binding transcription factor activity; F:sequence-specific DNA binding	P:GO:0006355; F:GO:0003700; F:GO:0043565	0.000350004	6.14235
GSBRNA2T00151673001	BnaA03g26130D	None	AT2G02930	Glutathione S-transferase F3 [Source:UniProtKB/Swiss-Prot;Acc:Q9SLM6]	CDX90933	glutathione S-transferase F3-like	P:response to oomycetes; P:toxin catabolic process; P:response to cold; P:response to zinc ion; P:defense response to bacterium; P:response to cadmium ion; F:glutathione transferase activity; F:protein domain specific binding; F:glutathione binding; F:camalexin binding; F:quercitrin binding; C:cytosol; C:plasma membrane; C:plasmodesma; C:chloroplast stroma; C:apoplast	P:GO:0002239; P:GO:0009407; P:GO:0009409; P:GO:0010043; P:GO:0042742; P:GO:0046686; F:GO:0004364; F:GO:0019904; F:GO:0043295; F:GO:2001147; F:GO:2001227; C:GO:0005829; C:GO:0005886; C:GO:0009506; C:GO:0009570; C:GO:0048046	0.000977845	6.14198
GSBRNA2T00075012001	BnaC08g10550D	BnaC08g10550D protein [Source:UniProtKB/TrEMBL;Acc:A0A078I0H7]	N/A	N/A	CDY42548				0.000207066	6.13211
GSBRNA2T00060508001	BnaC02g44290D	Pectinesterase [Source:UniProtKB/TrEMBL;Acc:A0A078JNC6]	AT5G20860	Plant invertase/pectin methylesterase inhibitor superfamily [Source:TAIR;Acc:AT5G20860]	CDY67251	probable pectinesterase/pectinesterase inhibitor 54	P:cell wall modification; P:negative regulation of catalytic activity; P:pectin catabolic process; F:pectinesterase activity; F:aspartyl esterase activity; F:pectinesterase inhibitor activity; C:extracellular region; C:cell wall	P:GO:0042545; P:GO:0043086; P:GO:0045490; F:GO:0030599; F:GO:0045330; F:GO:0046910; C:GO:0005576; C:GO:0005618	0.0426964	6.1194
GSBRNA2T00119755001	BnaC03g28160D	None	AT4G08555	At4g08555 [Source:UniProtKB/TrEMBL;Acc:Q8GWL6]	CDY05018				0.00615308	6.11372
GSBRNA2T00002269001	BnaC04g02990D	BnaC04g02990D protein [Source:UniProtKB/TrEMBL;Acc:A0A078FTS2]	AT2G43510	TI1 [Source:UniProtKB/TrEMBL;Acc:A0A178VRC4]	CDY17920	defensin-like protein 195	P:pathogenesis; P:negative regulation of endopeptidase activity; P:killing of cells of other organism; P:defense response to fungus; F:serine-type endopeptidase inhibitor activity; F:sodium channel inhibitor activity; C:extracellular region; C:integral component of membrane	P:GO:0009405; P:GO:0010951; P:GO:0031640; P:GO:0050832; F:GO:0004867; F:GO:0019871; C:GO:0005576; C:GO:0016021	0.0061233	6.08407
GSBRNA2T00146578001	BnaA07g32970D	None	N/A	N/A	CDX87576	calcium-binding protein CML38	P:response to wounding; F:calcium ion binding; F:protein binding; C:plasma membrane	P:GO:0009611; F:GO:0005509; F:GO:0005515; C:GO:0005886	0.0209998	6.0833
GSBRNA2T00083405001	BnaA07g03730D	BnaA07g03730D protein [Source:UniProtKB/TrEMBL;Acc:A0A078I7Y0]	N/A	N/A	CDY46197	probable S-adenosylmethionine-dependent methyltransferase At5g37990	P:methylation; F:S-adenosylmethionine-dependent methyltransferase activity	P:GO:0032259; F:GO:0008757	0.0225688	6.07843
GSBRNA2T00058561001	BnaA01g23930D	BnaA01g23930D protein [Source:UniProtKB/TrEMBL;Acc:A0A078HDN8]	AT3G23250	Transcription factor MYB15 [Source:UniProtKB/Swiss-Prot;Acc:Q9LTC4]	CDY35519	transcription factor MYB15-like	P:response to cold; P:response to water deprivation; P:response to salt stress; P:response to chitin; F:DNA binding	P:GO:0009409; P:GO:0009414; P:GO:0009651; P:GO:0010200; F:GO:0003677	0.00101197	6.06617
GSBRNA2T00044895001	BnaC04g31690D	BnaC04g31690D protein [Source:UniProtKB/TrEMBL;Acc:A0A078H095]	AT5G39610	NAC domain-containing protein 92 [Source:UniProtKB/Swiss-Prot;Acc:Q9FKA0]	CDY30258	NAC domain-containing protein 92	P:response to salt stress; P:response to ethylene; P:response to auxin; P:response to abscisic acid; P:regulation of seed germination; P:response to hydrogen peroxide; P:positive regulation of programmed cell death; P:positive regulation of transcription, DNA-templated; P:lateral root development; P:positive regulation of DNA-binding transcription factor activity; P:floral organ senescence; P:str…	P:GO:0009651; P:GO:0009723; P:GO:0009733; P:GO:0009737; P:GO:0010029; P:GO:0042542; P:GO:0043068; P:GO:0045893; P:GO:0048527; P:GO:0051091; P:GO:0080187; P:GO:0090400; P:GO:1900057; P:GO:1902074; P:GO:1904250; F:GO:0000976; F:GO:0003700; F:GO:0042803	0.0282428	6.06577
GSBRNA2T00034941001	BnaA06g11500D	BnaA06g11500D protein [Source:UniProtKB/TrEMBL;Acc:A0A078GM52]	AT1G17170	Glutathione S-transferase U24 [Source:UniProtKB/Swiss-Prot;Acc:Q9SHH6]	CDY26267	glutathione S-transferase U24	P:glutathione metabolic process; P:toxin catabolic process; P:2,4,6-trinitrotoluene catabolic process; F:glutathione transferase activity; F:protein binding; F:glutathione binding; C:cytosol	P:GO:0006749; P:GO:0009407; P:GO:0046256; F:GO:0004364; F:GO:0005515; F:GO:0043295; C:GO:0005829	0.0443076	6.05206
GSBRNA2T00071531001	BnaC03g33750D	BnaC03g33750D protein [Source:UniProtKB/TrEMBL;Acc:A0A078HTL1]	N/A	N/A	CDY40659	tryptophan--tRNA ligase, cytoplasmic	P:tryptophanyl-tRNA aminoacylation; F:tryptophan-tRNA ligase activity; F:ATP binding; C:cytosol	P:GO:0006436; F:GO:0004830; F:GO:0005524; C:GO:0005829	0.00381889	6.04692
GSBRNA2T00115996001	BnaC01g17140D	None	AT4G25200	HSP23.6-MITO [Source:UniProtKB/TrEMBL;Acc:A0A178USN5]	CDY03368	23.6 kDa heat shock protein, mitochondrial	P:response to cadmium ion	P:GO:0046686	0.00108016	6.04625
GSBRNA2T00120125001	BnaC05g45080D	None	AT3G06830	Probable pectinesterase/pectinesterase inhibitor 23 [Source:UniProtKB/Swiss-Prot;Acc:Q8GXA1]	CDY05295	probable pectinesterase/pectinesterase inhibitor 23	P:cell wall modification; P:negative regulation of catalytic activity; P:pectin catabolic process; F:pectinesterase activity; F:aspartyl esterase activity; F:pectinesterase inhibitor activity; C:extracellular region; C:cell wall; C:integral component of membrane; C:pollen tube	P:GO:0042545; P:GO:0043086; P:GO:0045490; F:GO:0030599; F:GO:0045330; F:GO:0046910; C:GO:0005576; C:GO:0005618; C:GO:0016021; C:GO:0090406	0.000460509	6.0403
GSBRNA2T00043136001	BnaA06g14980D	BnaA06g14980D protein [Source:UniProtKB/TrEMBL;Acc:A0A078GWE6]	AT1G21190	Sm-like protein LSM3A [Source:UniProtKB/Swiss-Prot;Acc:Q9LMN4]	CDY29472	sm-like protein LSM3B	P:mRNA splicing, via spliceosome; P:nuclear-transcribed mRNA catabolic process; P:cytoplasmic mRNA processing body assembly; F:RNA binding; C:P-body; C:U6 snRNP; C:U4/U6 x U5 tri-snRNP complex; C:precatalytic spliceosome; C:catalytic step 2 spliceosome; C:Lsm1-7-Pat1 complex	P:GO:0000398; P:GO:0000956; P:GO:0033962; F:GO:0003723; C:GO:0000932; C:GO:0005688; C:GO:0046540; C:GO:0071011; C:GO:0071013; C:GO:1990726	0.00781046	6.03995
GSBRNA2T00121357001	BnaA01g02400D	None	AT4G34790	At4g34790 [Source:UniProtKB/TrEMBL;Acc:Q9SW55]	CDX75462	auxin-responsive protein SAUR20	P:response to auxin	P:GO:0009733	0.00236308	6.02971
GSBRNA2T00135912001	BnaA10g22010D	None	AT5G10230	Annexin D7 [Source:UniProtKB/Swiss-Prot;Acc:Q9LX07]	CDX69852	annexin D7	P:response to heat; P:response to cold; P:response to water deprivation; P:response to red or far red light; P:response to salt stress; F:calcium ion binding; F:calcium-dependent phospholipid binding; C:cytosol	P:GO:0009408; P:GO:0009409; P:GO:0009414; P:GO:0009639; P:GO:0009651; F:GO:0005509; F:GO:0005544; C:GO:0005829	0.00556658	6.02634
GSBRNA2T00018978001	BnaC03g61580D	BnaC03g61580D protein [Source:UniProtKB/TrEMBL;Acc:A0A078G7H1]	AT4G36880	CP1 [Source:UniProtKB/TrEMBL;Acc:A0A178UST0]	CDY22445	cysteine proteinase COT44	P:proteolysis involved in cellular protein catabolic process; F:cysteine-type endopeptidase activity; C:extracellular space; C:lysosome	P:GO:0051603; F:GO:0004197; C:GO:0005615; C:GO:0005764	0.00084922	6.01468
GSBRNA2T00028866001	BnaC02g39700D	BnaC02g39700D protein [Source:UniProtKB/TrEMBL;Acc:A0A078GKD7]	AT5G27420	E3 ubiquitin-protein ligase ATL31 [Source:UniProtKB/Swiss-Prot;Acc:Q8LGA5]	CDY25038	E3 ubiquitin-protein ligase ATL31-like	P:response to abscisic acid; P:defense response to bacterium, incompatible interaction; P:response to chitin; P:protein ubiquitination; P:cellular response to nitrogen levels; F:ubiquitin-protein transferase activity; C:integral component of membrane	P:GO:0009737; P:GO:0009816; P:GO:0010200; P:GO:0016567; P:GO:0043562; F:GO:0004842; C:GO:0016021	0.0448884	6.01442
GSBRNA2T00054368001	BnaC01g32850D	BnaC01g32850D protein [Source:UniProtKB/TrEMBL;Acc:A0A078H469]	AT3G20000	TOM40 [Source:UniProtKB/TrEMBL;Acc:A0A178V9B1]	CDY33440	mitochondrial import receptor subunit TOM40-1-like	P:protein import into mitochondrial matrix; F:protein transmembrane transporter activity; C:mitochondrial outer membrane translocase complex	P:GO:0030150; F:GO:0008320; C:GO:0005742	0.000799577	6.01128
GSBRNA2T00048681001	BnaC01g14370D	BnaC01g14370D protein [Source:UniProtKB/TrEMBL;Acc:A0A078FCW8]	N/A	N/A	CDY10822	cysteine-rich receptor-like protein kinase 11 isoform X2	P:protein autophosphorylation; F:protein serine/threonine kinase activity; F:ATP binding; C:plasma membrane; C:integral component of membrane	P:GO:0046777; F:GO:0004674; F:GO:0005524; C:GO:0005886; C:GO:0016021	0.000389623	6.00326
GSBRNA2T00023746001	BnaC05g40360D	BnaC05g40360D protein [Source:UniProtKB/TrEMBL;Acc:A0A078GG52]	AT3G12977	NAC (No Apical Meristem) domain transcriptional regulator superfamily protein [Source:UniProtKB/TrEMBL;Acc:Q9LSI1]	CDY23558	NAC domain-containing protein 21/22 isoform X1	P:regulation of transcription, DNA-templated; P:plant-type cell wall modification involved in multidimensional cell growth; P:positive regulation of gene expression; F:sequence-specific DNA binding	P:GO:0006355; P:GO:0009831; P:GO:0010628; F:GO:0043565	0.000320545	6.00248
GSBRNA2T00080446001	BnaAnng28590D	BnaAnng28590D protein [Source:UniProtKB/TrEMBL;Acc:A0A078JMY1]	N/A	N/A	CDY68858	Ribosomal protein S4 (RPS4A) family protein	P:translation; P:protein ubiquitination; P:ribosome-associated ubiquitin-dependent protein catabolic process; F:mRNA binding; F:structural constituent of ribosome; F:protein binding; F:rRNA binding; F:ubiquitin protein ligase activity; C:vacuolar membrane; C:ribosome; C:plasma membrane; C:integral component of membrane; C:RQC complex	P:GO:0006412; P:GO:0016567; P:GO:1990116; F:GO:0003729; F:GO:0003735; F:GO:0005515; F:GO:0019843; F:GO:0061630; C:GO:0005774; C:GO:0005840; C:GO:0005886; C:GO:0016021; C:GO:1990112	0.0200462	5.99932
GSBRNA2T00003867001	BnaCnng21190D	BnaCnng21190D protein [Source:UniProtKB/TrEMBL;Acc:A0A078INW3]	N/A	N/A	CDY51627	methylthioalkylmalate synthase 2, chloroplastic-like	P:leucine biosynthetic process; F:2-isopropylmalate synthase activity; F:2-(2'-methylthio)ethylmalate synthase activity; C:chloroplast	P:GO:0009098; F:GO:0003852; F:GO:0010177; C:GO:0009507	0.00113746	5.98918
GSBRNA2T00035223001	BnaC09g42370D	BnaC09g42370D protein [Source:UniProtKB/TrEMBL;Acc:A0A078GM77]	N/A	N/A	CDY26431	P-loop containing nucleoside triphosphate hydrolases superfamily protein	P:plastid organization; P:seed maturation; P:reversible differentiation; F:ATP binding; C:chloroplast membrane; C:chloroplast intermembrane space	P:GO:0009657; P:GO:0010431; P:GO:0090677; F:GO:0005524; C:GO:0031969; C:GO:0031972	0.00103699	5.97523
GSBRNA2T00024239001	BnaC04g02100D	BnaC04g02100D protein [Source:UniProtKB/TrEMBL;Acc:A0A078GFC2]	AT2G41730	Calcium-binding site protein [Source:UniProtKB/TrEMBL;Acc:O22947]	CDY23827				0.00142923	5.97168
GSBRNA2T00068017001	BnaA01g24850D	BnaA01g24850D protein [Source:UniProtKB/TrEMBL;Acc:A0A078HRW3]	AT3G22160	VQ motif-containing protein 22 [Source:UniProtKB/Swiss-Prot;Acc:Q9LIE6]	CDY39503	VQ motif-containing protein 22	F:protein binding	F:GO:0005515	0.00055991	5.95778
GSBRNA2T00070257001	BnaC04g29240D	BnaC04g29240D protein [Source:UniProtKB/TrEMBL;Acc:A0A078FIE1]	AT1G55650	Putative high mobility group B protein 11 [Source:UniProtKB/Swiss-Prot;Acc:Q9LG02]	CDY12717	high mobility group B protein 10	F:DNA binding	F:GO:0003677	0.000439461	5.94982
GSBRNA2T00034683001	BnaC06g11270D	BnaC06g11270D protein [Source:UniProtKB/TrEMBL;Acc:A0A078GLH4]	N/A	N/A	CDY26069				0.00133799	5.91918
GSBRNA2T00151674001	BnaA03g26140D	None	AT2G02930	Glutathione S-transferase F3 [Source:UniProtKB/Swiss-Prot;Acc:Q9SLM6]	CDX90934	glutathione S-transferase F3	P:response to oomycetes; P:response to cold; P:response to zinc ion; P:defense response to bacterium; P:response to cadmium ion; P:cellular oxidant detoxification; F:glutathione transferase activity; F:oxidoreductase activity; F:protein domain specific binding; F:glutathione binding; F:camalexin binding; F:quercitrin binding; C:cytosol; C:plasma membrane; C:plasmodesma; C:chloroplast stroma; C:ap…	P:GO:0002239; P:GO:0009409; P:GO:0010043; P:GO:0042742; P:GO:0046686; P:GO:0098869; F:GO:0004364; F:GO:0016491; F:GO:0019904; F:GO:0043295; F:GO:2001147; F:GO:2001227; C:GO:0005829; C:GO:0005886; C:GO:0009506; C:GO:0009570; C:GO:0048046	0.0321971	5.91357
GSBRNA2T00131296001	BnaA01g08910D	None	AT4G18040	Eukaryotic translation initiation factor 4E-1 [Source:UniProtKB/Swiss-Prot;Acc:O23252]	CDX78824	eukaryotic translation initiation factor 4E.a	P:translational initiation; F:RNA 7-methylguanosine cap binding; F:translation initiation factor activity; C:eukaryotic translation initiation factor 4F complex	P:GO:0006413; F:GO:0000340; F:GO:0003743; C:GO:0016281	1.44413e-05	5.8909
GSBRNA2T00118642001	BnaA07g13080D	None	N/A	N/A	CDY04482				0.000847851	5.89006
GSBRNA2T00019842001	BnaAnng38670D	BnaAnng38670D protein [Source:UniProtKB/TrEMBL;Acc:A0A078JVY3]	N/A	N/A	CDY71743				0.000224633	5.886
GSBRNA2T00036487001	BnaCnng40710D	BnaCnng40710D protein [Source:UniProtKB/TrEMBL;Acc:A0A078JCW5]	N/A	N/A	CDY62644				2.20176e-05	5.84929
GSBRNA2T00027291001	BnaA08g14890D	BnaA08g14890D protein [Source:UniProtKB/TrEMBL;Acc:A0A078GHG7]	AT3G02250	O-fucosyltransferase 21 [Source:UniProtKB/Swiss-Prot;Acc:Q93ZR8]	CDY24821	rhamnogalacturonan I rhamnosyltransferase 1-like	P:fucose metabolic process; F:transferase activity, transferring glycosyl groups; C:cytoplasm; C:integral component of membrane	P:GO:0006004; F:GO:0016757; C:GO:0005737; C:GO:0016021	0.00073076	5.8445
GSBRNA2T00064651001	BnaA04g19200D	BnaA04g19200D protein [Source:UniProtKB/TrEMBL;Acc:A0A078D4D5]	AT2G33180	Uncharacterized protein At2g33180 [Source:UniProtKB/TrEMBL;Acc:O49317]	CDY37748	BnaA04g19200D	C:chloroplast stroma	C:GO:0009570	0.000168849	5.84312
GSBRNA2T00069552001	BnaA10g27070D	BnaA10g27070D protein [Source:UniProtKB/TrEMBL;Acc:A0A078HRN3]	AT5G02500	Probable mediator of RNA polymerase II transcription subunit 37e [Source:UniProtKB/Swiss-Prot;Acc:P22953]	CDY40361	probable mediator of RNA polymerase II transcription subunit 37e	P:cellular response to unfolded protein; P:protein refolding; P:chaperone cofactor-dependent protein refolding; F:ATP binding; F:ATPase activity; F:heat shock protein binding; F:protein folding chaperone; F:unfolded protein binding; F:misfolded protein binding; C:cytoplasm	P:GO:0034620; P:GO:0042026; P:GO:0051085; F:GO:0005524; F:GO:0016887; F:GO:0031072; F:GO:0044183; F:GO:0051082; F:GO:0051787; C:GO:0005737	0.00575285	5.84178
GSBRNA2T00072278001	BnaA02g27870D	BnaA02g27870D protein [Source:UniProtKB/TrEMBL;Acc:A0A078HT08]	AT3G26210	Cytochrome P450 71B23 [Source:UniProtKB/Swiss-Prot;Acc:Q9LTM0]	CDY40997	cytochrome P450 71B23	P:oxidation-reduction process; F:monooxygenase activity; F:iron ion binding; F:oxidoreductase activity, acting on paired donors, with incorporation or reduction of molecular oxygen; F:heme binding; C:integral component of membrane	P:GO:0055114; F:GO:0004497; F:GO:0005506; F:GO:0016705; F:GO:0020037; C:GO:0016021	6.26307e-05	5.84009
GSBRNA2T00018879001	BnaA06g37140D	BnaA06g37140D protein [Source:UniProtKB/TrEMBL;Acc:A0A078GBD7]	AT4G13680	Uncharacterized protein AT4g13680 [Source:UniProtKB/TrEMBL;Acc:Q9SVP4]	CDY22392				0.000612735	5.83763
GSBRNA2T00025545001	BnaAnng40230D	BnaAnng40230D protein [Source:UniProtKB/TrEMBL;Acc:A0A078K2Y8]	AT1G66110	Uncharacterized protein F15E12.15 [Source:UniProtKB/TrEMBL;Acc:Q9C8D5]	CDY72181				0.000189661	5.82818
GSBRNA2T00064750001	BnaAnng04700D	BnaAnng04700D protein [Source:UniProtKB/TrEMBL;Acc:A0A078HKH2]	AT5G65207	Uncharacterized protein At5g65207 [Source:UniProtKB/TrEMBL;Acc:Q8RXW8]	CDY37809				0.000392687	5.82542
GSBRNA2T00149509001	BnaA01g15980D	None	AT4G26890	Mitogen-activated protein kinase kinase kinase 16 [Source:UniProtKB/TrEMBL;Acc:F4JVS7]	CDX89295	mitogen-activated protein kinase kinase kinase 18	P:protein phosphorylation; F:protein serine/threonine kinase activity; F:ATP binding; C:integral component of membrane	P:GO:0006468; F:GO:0004674; F:GO:0005524; C:GO:0016021	0.0019365	5.82338
GSBRNA2T00060546001	BnaA05g36370D	BnaA05g36370D protein [Source:UniProtKB/TrEMBL;Acc:A0A078JPK0]	AT3G22160	VQ motif-containing protein 22 [Source:UniProtKB/Swiss-Prot;Acc:Q9LIE6]	CDY67272	VQ motif-containing protein 22	F:protein binding	F:GO:0005515	0.00139456	5.81225
GSBRNA2T00138849001	BnaA03g22120D	None	N/A	N/A	CDX83294				0.00127356	5.81148
GSBRNA2T00134496001	BnaC03g03120D	None	AT5G07475	At5g07475 [Source:UniProtKB/TrEMBL;Acc:Q7XA70]	CDX81058	Cu2+ plastocyanin-like	P:electron transport chain; F:peptide-methionine (S)-S-oxide reductase activity; F:electron transfer activity; C:integral component of membrane; C:anchored component of plasma membrane	P:GO:0022900; F:GO:0008113; F:GO:0009055; C:GO:0016021; C:GO:0046658	0.00518889	5.80162
GSBRNA2T00005601001	BnaA01g26310D	BnaA01g26310D protein [Source:UniProtKB/TrEMBL;Acc:A0A078FZF9]	N/A	N/A	CDY18564	probable voltage-gated potassium channel subunit beta	P:potassium ion transport; P:ion transmembrane transport; F:voltage-gated ion channel activity; F:hydrolase activity; C:cytosol; C:plasma membrane; C:plasmodesma; C:integral component of membrane	P:GO:0006813; P:GO:0034220; F:GO:0005244; F:GO:0016787; C:GO:0005829; C:GO:0005886; C:GO:0009506; C:GO:0016021	0.00222739	5.79163
GSBRNA2T00122213001	BnaA09g49130D	BnaAnng31190D protein [Source:UniProtKB/TrEMBL;Acc:A0A078EW64]	N/A	N/A	CDY06290	elongation factor 1-alpha 1	P:translational elongation; F:translation elongation factor activity; F:GTPase activity; F:GTP binding	P:GO:0006414; F:GO:0003746; F:GO:0003924; F:GO:0005525	0.00384097	5.77109
GSBRNA2T00139597001	BnaC08g18080D	None	AT1G18570	Transcription factor MYB51 [Source:UniProtKB/Swiss-Prot;Acc:O49782]	CDX83837	transcription factor MYB51-like	F:DNA binding	F:GO:0003677	0.0019144	5.76978
GSBRNA2T00067071001	BnaC01g27190D	BnaC01g27190D protein [Source:UniProtKB/TrEMBL;Acc:A0A078HM63]	AT1G56240	F-box protein PP2-B13 [Source:UniProtKB/Swiss-Prot;Acc:Q9C7J9]	CDY38992	F-box protein VBF-like	F:protein binding; F:carbohydrate binding; C:cytoplasm	F:GO:0005515; F:GO:0030246; C:GO:0005737	0.0139814	5.76179
GSBRNA2T00117039001	BnaA05g07600D	None	AT2G36770	Glycosyltransferase (Fragment) [Source:UniProtKB/TrEMBL;Acc:W8QNU5]	CDX75014	UDP-glycosyltransferase 73C3-like	F:UDP-glycosyltransferase activity	F:GO:0008194	0.00649101	5.74184
GSBRNA2T00098358001	BnaCnng20320D	BnaCnng20320D protein [Source:UniProtKB/TrEMBL;Acc:A0A078IME6]	N/A	N/A	CDY51166	BnaCnng20320D	P:telomere maintenance; P:DNA repair; P:DNA recombination; P:DNA duplex unwinding; F:DNA helicase activity; F:ATP binding	P:GO:0000723; P:GO:0006281; P:GO:0006310; P:GO:0032508; F:GO:0003678; F:GO:0005524	0.000625313	5.73873
GSBRNA2T00139002001	BnaA03g20780D	None	N/A	N/A	CDX83428				0.0139671	5.73363
GSBRNA2T00047460001	BnaA02g34460D	BnaA02g34460D protein [Source:UniProtKB/TrEMBL;Acc:A0A078GXS7]	AT5G64905	Elicitor peptide 3 [Source:UniProtKB/Swiss-Prot;Acc:Q8LAX3]	CDY31295	elicitor peptide 3-like	P:innate immune response	P:GO:0045087	0.017732	5.72351
GSBRNA2T00154577001	BnaC07g40130D	None	AT4G26200	1-aminocyclopropane-1-carboxylate synthase 7 [Source:UniProtKB/Swiss-Prot;Acc:Q9STR4]	CDX92755	1-aminocyclopropane-1-carboxylate synthase 7-like	P:ethylene biosynthetic process; P:fruit ripening; P:1-aminocyclopropane-1-carboxylate biosynthetic process; F:1-aminocyclopropane-1-carboxylate synthase activity; F:pyridoxal phosphate binding; F:identical protein binding	P:GO:0009693; P:GO:0009835; P:GO:0042218; F:GO:0016847; F:GO:0030170; F:GO:0042802	0.00292008	5.72198
GSBRNA2T00078244001	BnaA09g43060D	BnaA09g43060D protein [Source:UniProtKB/TrEMBL;Acc:A0A078FLK4]	AT2G21580	40S ribosomal protein S25-2 [Source:UniProtKB/Swiss-Prot;Acc:Q9SIK2]	CDY13804	40S ribosomal protein S25-4	F:structural constituent of ribosome	F:GO:0003735	1.25857e-05	5.71739
GSBRNA2T00013366001	BnaA01g35760D	BnaA01g35760D protein [Source:UniProtKB/TrEMBL;Acc:A0A078ISL6]	AT1G56240	F-box protein PP2-B13 [Source:UniProtKB/Swiss-Prot;Acc:Q9C7J9]	CDY54100	F-box protein VBF-like	F:protein binding; F:carbohydrate binding; C:cytoplasm	F:GO:0005515; F:GO:0030246; C:GO:0005737	0.000425287	5.70304
GSBRNA2T00124412001	BnaA07g25000D	BnaA07g25000D protein [Source:UniProtKB/TrEMBL;Acc:A0A078F214]	AT2G14247	Expressed protein [Source:UniProtKB/TrEMBL;Acc:Q8GWC0]	CDY07421	uncharacterized protein LOC103831025	P:regulation of transcription, DNA-templated; F:DNA binding	P:GO:0006355; F:GO:0003677	0.00683123	5.69647
GSBRNA2T00106924001	BnaC09g50100D	None	AT5G05220	AT5g05220/K18I23_2 [Source:UniProtKB/TrEMBL;Acc:Q940U2]	CDX98825	uncharacterized protein BNAC09G50100D	C:chloroplast	C:GO:0009507	0.00283715	5.68332
GSBRNA2T00067393001	BnaA03g50010D	BnaA03g50010D protein [Source:UniProtKB/TrEMBL;Acc:A0A078C7R2]	AT2G14285	Small nuclear ribonucleoprotein family protein [Source:UniProtKB/TrEMBL;Acc:Q570S3]	CDY39189	probable small nuclear ribonucleoprotein F	P:spliceosomal snRNP assembly; F:RNA binding; C:U1 snRNP; C:nucleolus; C:small nucleolar ribonucleoprotein complex; C:cytosol; C:catalytic step 2 spliceosome	P:GO:0000387; F:GO:0003723; C:GO:0005685; C:GO:0005730; C:GO:0005732; C:GO:0005829; C:GO:0071013	0.0104292	5.67888
GSBRNA2T00037671001	BnaA06g03360D	BnaA06g03360D protein [Source:UniProtKB/TrEMBL;Acc:A0A078JAL9]	AT1G49000	At1g49000 [Source:UniProtKB/TrEMBL;Acc:Q9M9A2]	CDY62848	transmembrane protein	C:integral component of membrane	C:GO:0016021	0.00293413	5.67422
GSBRNA2T00118907001	BnaC09g25420D	None	AT4G08770	Peroxidase 37 [Source:UniProtKB/Swiss-Prot;Acc:Q9LDN9]	CDX75140	peroxidase 37	P:response to oxidative stress; P:hydrogen peroxide catabolic process; P:negative regulation of growth; P:oxidation-reduction process; P:cellular oxidant detoxification; F:peroxidase activity; F:heme binding; F:metal ion binding; C:extracellular region	P:GO:0006979; P:GO:0042744; P:GO:0045926; P:GO:0055114; P:GO:0098869; F:GO:0004601; F:GO:0020037; F:GO:0046872; C:GO:0005576	0.0171888	5.67105
GSBRNA2T00007988001	BnaA10g28460D	BnaA10g28460D protein [Source:UniProtKB/TrEMBL;Acc:A0A078ISN1]	AT5G52770	Copper transport protein family [Source:UniProtKB/TrEMBL;Acc:Q9LTE0]	CDY52841				0.00682867	5.66835
GSBRNA2T00141024001	BnaC03g11570D	None	AT5G59820	Zinc finger protein ZAT12 [Source:UniProtKB/Swiss-Prot;Acc:Q42410]	CDX71073	zinc finger protein ZAT12-like	P:response to chitin	P:GO:0010200	0.0156989	5.66671
GSBRNA2T00031698001	BnaC08g45220D	BnaC08g45220D protein [Source:UniProtKB/TrEMBL;Acc:A0A078FA87]	N/A	N/A	CDY09929	nucleolin 1-like	F:nucleic acid binding	F:GO:0003676	0.000550667	5.66648
GSBRNA2T00054654001	BnaAnng22580D	BnaAnng22580D protein (Fragment) [Source:UniProtKB/TrEMBL;Acc:A0A078JJH9]	AT3G57680	Carboxyl-terminal-processing peptidase 3, chloroplastic [Source:UniProtKB/Swiss-Prot;Acc:F4J3G5]	CDY66620	carboxyl-terminal-processing peptidase 3, chloroplastic	P:proteolysis; F:endopeptidase activity; F:protein binding; F:serine-type peptidase activity; C:chloroplast thylakoid lumen	P:GO:0006508; F:GO:0004175; F:GO:0005515; F:GO:0008236; C:GO:0009543	0.00195252	5.65913
GSBRNA2T00052592001	BnaC02g17730D	BnaC02g17730D protein [Source:UniProtKB/TrEMBL;Acc:A0A078H1Q5]	AT1G67980	Putative caffeoyl-CoA O-methyltransferase At1g67980 [Source:UniProtKB/Swiss-Prot;Acc:Q9C9W3]	CDY32580	putative caffeoyl-CoA O-methyltransferase At1g67980	P:lignin biosynthetic process; P:methylation; F:caffeoyl-CoA O-methyltransferase activity; F:metal ion binding; C:cytosol	P:GO:0009809; P:GO:0032259; F:GO:0042409; F:GO:0046872; C:GO:0005829	0.0396012	5.65068
GSBRNA2T00149312001	BnaA04g00260D	None	AT3G62940	Cysteine proteinases superfamily protein [Source:UniProtKB/TrEMBL;Acc:Q9LYC7]	CDX89160	OTU domain-containing protein 6B	F:peptidase activity; C:cytosol	F:GO:0008233; C:GO:0005829	0.00491816	5.64962
GSBRNA2T00112299001	BnaA07g11080D	None	AT1G21100	Indole glucosinolate O-methyltransferase 1 [Source:UniProtKB/Swiss-Prot;Acc:Q9LPU5]	CDY01335	O-methyltransferase family protein	P:aromatic compound biosynthetic process; P:methylation; P:indole glucosinolate metabolic process; F:O-methyltransferase activity; F:S-adenosylmethionine-dependent methyltransferase activity; F:protein dimerization activity	P:GO:0019438; P:GO:0032259; P:GO:0042343; F:GO:0008171; F:GO:0008757; F:GO:0046983	0.000330329	5.64123
GSBRNA2T00058558001	BnaA01g23940D	Ethylene-responsive transcription factor 1B [Source:Projected from Arabidopsis thaliana (AT3G23240) UniProtKB/Swiss-Prot;Acc:Q8LDC8]	AT3G23240	Ethylene-responsive transcription factor 1B [Source:UniProtKB/Swiss-Prot;Acc:Q8LDC8]	CDY35518	ethylene-responsive transcription factor 1B	P:regulation of transcription, DNA-templated; P:defense response; P:jasmonic acid mediated signaling pathway; P:ethylene-activated signaling pathway; F:transcription regulatory region sequence-specific DNA binding; F:DNA-binding transcription factor activity	P:GO:0006355; P:GO:0006952; P:GO:0009867; P:GO:0009873; F:GO:0000976; F:GO:0003700	0.0040398	5.63879
GSBRNA2T00106935001	BnaC09g50000D	None	AT5G05340	Peroxidase 52 [Source:UniProtKB/Swiss-Prot;Acc:Q9FLC0]	CDX98835	peroxidase P7	P:response to oxidative stress; P:xylem development; P:hydrogen peroxide catabolic process; P:oxidation-reduction process; P:cellular oxidant detoxification; P:positive regulation of syringal lignin biosynthetic process; F:peroxidase activity; F:protein binding; F:heme binding; F:metal ion binding; C:cytosol; C:apoplast	P:GO:0006979; P:GO:0010089; P:GO:0042744; P:GO:0055114; P:GO:0098869; P:GO:1901430; F:GO:0004601; F:GO:0005515; F:GO:0020037; F:GO:0046872; C:GO:0005829; C:GO:0048046	0.000180658	5.63855
GSBRNA2T00099663001	BnaA07g23960D	None	AT1G70170	Metalloendoproteinase 2-MMP [Source:UniProtKB/Swiss-Prot;Acc:O04529]	CDX68356	metalloendoproteinase 2-MMP	P:proteolysis; P:extracellular matrix organization; P:collagen catabolic process; F:metalloendopeptidase activity; F:zinc ion binding; C:extracellular matrix	P:GO:0006508; P:GO:0030198; P:GO:0030574; F:GO:0004222; F:GO:0008270; C:GO:0031012	0.000602823	5.63724
GSBRNA2T00077105001	BnaAnng28130D	BnaAnng28130D protein [Source:UniProtKB/TrEMBL;Acc:A0A078JTG7]	AT1G08370	mRNA-decapping enzyme-like protein [Source:UniProtKB/Swiss-Prot;Acc:Q9SJF3]	CDY68717	mRNA-decapping enzyme-like protein	P:deadenylation-dependent decapping of nuclear-transcribed mRNA; P:signal transduction; P:deadenylation-independent decapping of nuclear-transcribed mRNA; P:positive regulation of catalytic activity; F:mRNA binding; F:enzyme activator activity; C:P-body	P:GO:0000290; P:GO:0007165; P:GO:0031087; P:GO:0043085; F:GO:0003729; F:GO:0008047; C:GO:0000932	6.83241e-05	5.63649
GSBRNA2T00135479001	BnaA10g18350D	None	AT5G15960	Stress-induced protein KIN1 [Source:UniProtKB/Swiss-Prot;Acc:P18612]	CDX69486	stress-induced protein KIN2	P:cold acclimation; P:cellular response to cold; C:cytoplasm	P:GO:0009631; P:GO:0070417; C:GO:0005737	0.0365779	5.63434
GSBRNA2T00148178001	BnaC04g16110D	None	N/A	N/A	CDX71376				0.0104353	5.63342
GSBRNA2T00015332001	BnaA01g33760D	BnaA01g33760D protein [Source:UniProtKB/TrEMBL;Acc:A0A078G3T7]	AT3G03980	NADPH-dependent aldehyde reductase-like protein, chloroplastic [Source:UniProtKB/Swiss-Prot;Acc:Q9SQR4]	CDY21145	NADPH-dependent aldehyde reductase-like protein, chloroplastic	P:oxidation-reduction process; F:oxidoreductase activity; C:chloroplast	P:GO:0055114; F:GO:0016491; C:GO:0009507	0.00104502	5.62473
GSBRNA2T00069261001	BnaAnng26200D	BnaAnng26200D protein (Fragment) [Source:UniProtKB/TrEMBL;Acc:A0A078JKS2]	N/A	N/A	CDY68108	NAC domain containing protein 47	P:regulation of transcription, DNA-templated; P:response to flooding; P:embryo development ending in seed dormancy; P:positive regulation of ethylene biosynthetic process; F:transcription regulatory region sequence-specific DNA binding; F:DNA-binding transcription factor activity	P:GO:0006355; P:GO:0009413; P:GO:0009793; P:GO:0010365; F:GO:0000976; F:GO:0003700	0.048064	5.62453
GSBRNA2T00120524001	BnaA02g31140D	None	AT5G27420	E3 ubiquitin-protein ligase ATL31 [Source:UniProtKB/Swiss-Prot;Acc:Q8LGA5]	CDY05577	E3 ubiquitin-protein ligase ATL31-like	P:response to abscisic acid; P:defense response to bacterium, incompatible interaction; P:response to chitin; P:protein ubiquitination; P:cellular response to nitrogen levels; F:ubiquitin-protein transferase activity; F:metal ion binding; C:integral component of membrane	P:GO:0009737; P:GO:0009816; P:GO:0010200; P:GO:0016567; P:GO:0043562; F:GO:0004842; F:GO:0046872; C:GO:0016021	0.00105292	5.62003
GSBRNA2T00075596001	BnaC08g46880D	BnaC08g46880D protein [Source:UniProtKB/TrEMBL;Acc:A0A078HZX4]	AT1G25580	SUPPRESSOR OF GAMMA RESPONSE 1 [Source:UniProtKB/Swiss-Prot;Acc:Q6NQK2]	CDY42884	SUPPRESSOR OF GAMMA RESPONSE 1	P:DNA damage checkpoint; P:regulation of transcription, DNA-templated; P:response to gamma radiation; P:regulation of meiotic nuclear division; F:transcription regulatory region sequence-specific DNA binding; F:DNA-binding transcription factor activity; F:protein binding	P:GO:0000077; P:GO:0006355; P:GO:0010332; P:GO:0040020; F:GO:0000976; F:GO:0003700; F:GO:0005515	0.000335492	5.61996
GSBRNA2T00003559001	BnaC03g77430D	BnaC03g77430D protein [Source:UniProtKB/TrEMBL;Acc:A0A078INI2]	N/A	N/A	CDY51487	Nucleic acid-binding proteins superfamily	P:nonphotochemical quenching; P:plastid translation; P:RNA stabilization; P:positive regulation of translation; F:mRNA binding; F:protein binding; F:misfolded RNA binding; C:chloroplast	P:GO:0010196; P:GO:0032544; P:GO:0043489; P:GO:0045727; F:GO:0003729; F:GO:0005515; F:GO:0034336; C:GO:0009507	0.0286078	5.60309
GSBRNA2T00114462001	BnaA04g08450D	None	AT5G38200	Class I glutamine amidotransferase-like superfamily protein [Source:UniProtKB/TrEMBL;Acc:F4KA45]	CDX74544	putative glutamine amidotransferase GAT1_2.1 isoform X1	P:glutamine metabolic process; F:transferase activity; F:hydrolase activity	P:GO:0006541; F:GO:0016740; F:GO:0016787	0.000407218	5.59875
GSBRNA2T00008668001	BnaC01g41460D	BnaC01g41460D protein [Source:UniProtKB/TrEMBL;Acc:A0A078ITL7]	N/A	N/A	CDY53136	pathogenesis-related protein R major form-like	P:defense response; C:extracellular region	P:GO:0006952; C:GO:0005576	0.000571626	5.59681
GSBRNA2T00009551001	BnaA09g04540D	BnaA09g04540D protein [Source:UniProtKB/TrEMBL;Acc:A0A078G380]	AT5G25460	At5g25460 [Source:UniProtKB/TrEMBL;Acc:Q94F20]	CDY19801	BnaA09g04540D	P:root morphogenesis; P:response to karrikin; C:plant-type cell wall; C:plasmodesma	P:GO:0010015; P:GO:0080167; C:GO:0009505; C:GO:0009506	0.00207335	5.58707
GSBRNA2T00136494001	BnaA10g26840D	None	AT5G02970	AT5g02970/F9G14_280 [Source:UniProtKB/TrEMBL;Acc:Q9LYY8]	CDX70335	alpha/beta-Hydrolases superfamily protein	F:hydrolase activity	F:GO:0016787	0.000849632	5.58564
GSBRNA2T00036191001	BnaCnng40020D	BnaCnng40020D protein [Source:UniProtKB/TrEMBL;Acc:A0A078JD84]	AT4G37030	Membrane protein [Source:UniProtKB/TrEMBL;Acc:Q58FU6]	CDY62348	uncharacterized membrane protein At3g27390-like	P:proteolysis; P:protein initiator methionine removal; F:metal ion binding; F:metalloaminopeptidase activity; C:integral component of membrane	P:GO:0006508; P:GO:0070084; F:GO:0046872; F:GO:0070006; C:GO:0016021	0.0363203	5.57947
GSBRNA2T00025564001	BnaCnng34300D	BnaCnng34290D protein [Source:UniProtKB/TrEMBL;Acc:A0A078J4T4]	N/A	N/A	CDY59110	cell division cycle 20.2, cofactor of APC complex-like	P:protein transport; P:positive regulation of ubiquitin protein ligase activity; P:positive regulation of anaphase-promoting complex-dependent catabolic process; F:DNA binding; F:protein binding; F:anaphase-promoting complex binding; F:ubiquitin ligase activator activity; C:anaphase-promoting complex	P:GO:0015031; P:GO:1904668; P:GO:1905786; F:GO:0003677; F:GO:0005515; F:GO:0010997; F:GO:1990757; C:GO:0005680	1.15171e-05	5.57455
GSBRNA2T00104143001	BnaC09g44720D	None	AT5G11900	Translation machinery-associated protein 22 [Source:UniProtKB/TrEMBL;Acc:Q8VZK2]	CDX97153	translation machinery-associated protein 22-like	P:formation of translation preinitiation complex; P:translation reinitiation; F:mRNA binding; F:translation initiation factor activity; C:cytoplasm; C:ribosome	P:GO:0001731; P:GO:0002188; F:GO:0003729; F:GO:0003743; C:GO:0005737; C:GO:0005840	0.000924362	5.57043
GSBRNA2T00092877001	BnaA05g33020D	BnaA01g33580D protein [Source:UniProtKB/TrEMBL;Acc:A0A078DBI9]	AT3G04400	60S ribosomal protein L23 [Source:UniProtKB/Swiss-Prot;Acc:P49690]	CDY49340	60S ribosomal protein L23	P:translation; F:structural constituent of ribosome; F:large ribosomal subunit rRNA binding; C:nucleolus; C:ribosome	P:GO:0006412; F:GO:0003735; F:GO:0070180; C:GO:0005730; C:GO:0005840	0.000235944	5.54086
GSBRNA2T00137271001	BnaC02g21010D	None	AT1G72060	Serine-type endopeptidase inhibitor [Source:UniProtKB/TrEMBL;Acc:Q9C7G9]	CDX82189	proteinase inhibitor PSI-1.2-like	P:response to oxidative stress; P:negative regulation of endopeptidase activity; F:serine-type endopeptidase inhibitor activity; C:integral component of membrane	P:GO:0006979; P:GO:0010951; F:GO:0004867; C:GO:0016021	0.00377667	5.53892
GSBRNA2T00046810001	BnaA05g34850D	BnaA05g34850D protein [Source:UniProtKB/TrEMBL;Acc:A0A078JFT5]	AT2G38470	WRKY33 [Source:UniProtKB/TrEMBL;Acc:A0A384L4W4]	CDY65564	probable WRKY transcription factor 33	P:regulation of transcription, DNA-templated; F:DNA-binding transcription factor activity; F:sequence-specific DNA binding	P:GO:0006355; F:GO:0003700; F:GO:0043565	0.00343575	5.51875
GSBRNA2T00121898001	BnaA09g37360D	None	N/A	N/A	CDY06044	MATH domain and coiled-coil domain-containing protein At3g58340	F:protein binding	F:GO:0005515	0.000168849	5.5139
GSBRNA2T00052384001	BnaC04g52050D	BnaC04g52050D protein [Source:UniProtKB/TrEMBL;Acc:A0A078JF93]	AT2G46950	Cytochrome P450 709B2 [Source:UniProtKB/Swiss-Prot;Acc:F4IK45]	CDY66253	cytochrome P450 709B2	P:oxidation-reduction process; F:monooxygenase activity; F:iron ion binding; F:oxidoreductase activity, acting on paired donors, with incorporation or reduction of molecular oxygen; F:heme binding; C:integral component of membrane	P:GO:0055114; F:GO:0004497; F:GO:0005506; F:GO:0016705; F:GO:0020037; C:GO:0016021	0.0330429	5.50583
GSBRNA2T00121481001	BnaA01g01280D	None	AT4G36430	Peroxidase 49 [Source:UniProtKB/Swiss-Prot;Acc:O23237]	CDX75574	peroxidase 49	P:response to oxidative stress; P:hydrogen peroxide catabolic process; P:oxidation-reduction process; P:cellular oxidant detoxification; F:peroxidase activity; F:heme binding; F:metal ion binding; C:extracellular region	P:GO:0006979; P:GO:0042744; P:GO:0055114; P:GO:0098869; F:GO:0004601; F:GO:0020037; F:GO:0046872; C:GO:0005576	0.000570888	5.4962
GSBRNA2T00012854001	BnaC08g13910D	BnaC08g13910D protein [Source:UniProtKB/TrEMBL;Acc:A0A078G6S0]	AT1G09970	Receptor-like protein kinase 7 [Source:UniProtKB/Swiss-Prot;Acc:F4I2N7]	CDY20667	receptor-like protein kinase HAIKU2	P:response to oxidative stress; P:seed germination; P:innate immune response; P:protein autophosphorylation; F:peptide receptor activity; F:protein serine/threonine kinase activity; F:ATP binding; F:receptor serine/threonine kinase binding; C:plasma membrane; C:integral component of membrane	P:GO:0006979; P:GO:0009845; P:GO:0045087; P:GO:0046777; F:GO:0001653; F:GO:0004674; F:GO:0005524; F:GO:0033612; C:GO:0005886; C:GO:0016021	0.0118635	5.4903
GSBRNA2T00035590001	BnaA06g13280D	BnaA06g13280D protein [Source:UniProtKB/TrEMBL;Acc:A0A078GN81]	AT4G17950	AT-hook motif nuclear-localized protein 13 [Source:UniProtKB/Swiss-Prot;Acc:Q940I0]	CDY26694	AT-hook motif nuclear-localized protein 13-like	F:minor groove of adenine-thymine-rich DNA binding	F:GO:0003680	0.0074791	5.48907
GSBRNA2T00025382001	BnaCnng76260D	BnaCnng76260D protein [Source:UniProtKB/TrEMBL;Acc:A0A078JWZ4]	AT1G65690	NDR1/HIN1-like protein 6 [Source:UniProtKB/Swiss-Prot;Acc:Q8LD98]	CDY72163	NDR1/HIN1-like protein 6	P:response to osmotic stress; P:abscisic acid-activated signaling pathway; P:positive regulation of abscisic acid biosynthetic process; P:response to salt; C:cytosol; C:plasma membrane; C:integral component of membrane	P:GO:0006970; P:GO:0009738; P:GO:0010116; P:GO:1902074; C:GO:0005829; C:GO:0005886; C:GO:0016021	0.00547549	5.48758
GSBRNA2T00033152001	BnaA07g10200D	BnaA07g10200D protein [Source:UniProtKB/TrEMBL;Acc:A0A078GKS2]	N/A	N/A	CDY25762	heavy metal-associated isoprenylated plant protein 22	P:metal ion transport; P:cadmium ion homeostasis; P:detoxification of cadmium ion; F:metal ion binding; C:membrane	P:GO:0030001; P:GO:0055073; P:GO:0071585; F:GO:0046872; C:GO:0016020	0.00157549	5.48755
GSBRNA2T00035533001	BnaA09g46240D	BnaA09g46240D protein [Source:UniProtKB/TrEMBL;Acc:A0A078GPS9]	AT1G13470	Protein of unknown function (DUF1262) [Source:TAIR;Acc:AT1G13470]	CDY26653	BnaA09g46240D	P:pathogenesis	P:GO:0009405	0.0119355	5.48074
GSBRNA2T00107282001	BnaA06g18170D	None	AT5G10900	Calcineurin-like metallo-phosphoesterase superfamily protein [Source:TAIR;Acc:AT5G10900]	CDX99126	serine/threonine-protein phosphatase 7 inactive homolog	P:protein dephosphorylation; F:protein serine/threonine phosphatase activity; C:cytosol	P:GO:0006470; F:GO:0004722; C:GO:0005829	0.018558	5.47272
GSBRNA2T00099991001	BnaC07g44910D	None	N/A	N/A	CDX72469	small nuclear ribonucleoprotein F	P:spliceosomal snRNP assembly; F:RNA binding; C:U1 snRNP; C:nucleolus; C:small nucleolar ribonucleoprotein complex; C:cytosol; C:catalytic step 2 spliceosome	P:GO:0000387; F:GO:0003723; C:GO:0005685; C:GO:0005730; C:GO:0005732; C:GO:0005829; C:GO:0071013	0.000622161	5.46577
GSBRNA2T00087396001	BnaCnng63370D	BnaCnng63370D protein (Fragment) [Source:UniProtKB/TrEMBL;Acc:A0A078JV87]	AT1G53990	GDSL esterase/lipase 3 [Source:UniProtKB/Swiss-Prot;Acc:Q9SYF5]	CDY69407	GDSL esterase/lipase 3-like	P:lipid metabolic process; P:defense response to bacterium; F:lipase activity; C:integral component of membrane	P:GO:0006629; P:GO:0042742; F:GO:0016298; C:GO:0016021	0.0434607	5.45292
GSBRNA2T00098336001	BnaA09g51850D	BnaA09g51850D protein [Source:UniProtKB/TrEMBL;Acc:A0A078IJA5]	AT4G00585	Transmembrane protein [Source:UniProtKB/TrEMBL;Acc:Q8VZT9]	CDY51150	uncharacterized protein LOC103836910	C:integral component of membrane	C:GO:0016021	0.00369761	5.44353
GSBRNA2T00094934001	BnaC09g41180D	BnaC09g41180D protein [Source:UniProtKB/TrEMBL;Acc:A0A078FVL4]	AT5G16700	Glycosyl hydrolase superfamily protein [Source:UniProtKB/TrEMBL;Acc:Q9LFE7]	CDY16991	glycosyl hydrolase 5 family protein-like	P:carbohydrate metabolic process; F:hydrolase activity, hydrolyzing O-glycosyl compounds	P:GO:0005975; F:GO:0004553	0.000187487	5.42625
GSBRNA2T00002404001	BnaC03g30880D	BnaC03g30880D protein [Source:UniProtKB/TrEMBL;Acc:A0A078FYG7]	AT2G02930	Glutathione S-transferase F3 [Source:UniProtKB/Swiss-Prot;Acc:Q9SLM6]	CDY18016	glutathione S-transferase F2	P:response to oomycetes; P:response to cold; P:response to zinc ion; P:defense response to bacterium; P:response to cadmium ion; P:cellular oxidant detoxification; F:glutathione transferase activity; F:oxidoreductase activity; F:protein domain specific binding; F:glutathione binding; F:camalexin binding; F:quercitrin binding; C:cytosol; C:plasma membrane; C:plasmodesma; C:chloroplast stroma; C:ap…	P:GO:0002239; P:GO:0009409; P:GO:0010043; P:GO:0042742; P:GO:0046686; P:GO:0098869; F:GO:0004364; F:GO:0016491; F:GO:0019904; F:GO:0043295; F:GO:2001147; F:GO:2001227; C:GO:0005829; C:GO:0005886; C:GO:0009506; C:GO:0009570; C:GO:0048046	0.017817	5.41667
GSBRNA2T00098708001	BnaA07g16120D	None	AT3G53740	60S ribosomal protein L36 [Source:UniProtKB/TrEMBL;Acc:A0A178VA59]	CDX67572	60S ribosomal protein L36-2	P:cytoplasmic translation; F:structural constituent of ribosome; C:vacuolar membrane; C:ribosome	P:GO:0002181; F:GO:0003735; C:GO:0005774; C:GO:0005840	3.58058e-06	5.41617
GSBRNA2T00136493001	BnaA10g26830D	None	AT5G03030	Chaperone DnaJ-domain superfamily protein [Source:TAIR;Acc:AT5G03030]	CDX70334	mitochondrial import inner membrane translocase subunit TIM14-1	P:protein import into mitochondrial matrix; P:positive regulation of ATPase activity; F:ATPase activator activity; C:PAM complex, Tim23 associated import motor; C:integral component of membrane	P:GO:0030150; P:GO:0032781; F:GO:0001671; C:GO:0001405; C:GO:0016021	0.000999515	5.40896
GSBRNA2T00041320001	BnaCnng05760D	BnaCnng05760D protein [Source:UniProtKB/TrEMBL;Acc:A0A078GQ71]	AT3G01280	Mitochondrial outer membrane protein porin 1 [Source:UniProtKB/Swiss-Prot;Acc:Q9SRH5]	CDY28690	mitochondrial outer membrane protein porin 1	P:inorganic anion transport; P:anion transmembrane transport; F:voltage-gated anion channel activity; C:mitochondrial outer membrane; C:integral component of membrane	P:GO:0015698; P:GO:0098656; F:GO:0008308; C:GO:0005741; C:GO:0016021	7.31482e-05	5.4003
GSBRNA2T00015321001	BnaA01g33660D	BnaA01g33660D protein [Source:UniProtKB/TrEMBL;Acc:A0A078G3T0]	AT1G13440	Glyceraldehyde-3-phosphate dehydrogenase GAPC2, cytosolic [Source:UniProtKB/Swiss-Prot;Acc:Q9FX54]	CDY21135	glyceraldehyde-3-phosphate dehydrogenase, cytosolic-like	P:glucose metabolic process; P:glycolytic process; P:oxidation-reduction process; F:glyceraldehyde-3-phosphate dehydrogenase (NAD+) (phosphorylating) activity; F:NADP binding; F:NAD binding; C:cytosol	P:GO:0006006; P:GO:0006096; P:GO:0055114; F:GO:0004365; F:GO:0050661; F:GO:0051287; C:GO:0005829	3.58058e-06	5.39929
GSBRNA2T00017317001	BnaA03g55320D	BnaA03g55320D protein [Source:UniProtKB/TrEMBL;Acc:A0A078J1J0]	AT5G06320	NHL3 [Source:UniProtKB/TrEMBL;Acc:A0A178UB58]	CDY55754	NDR1/HIN1-like protein 3	C:plasmodesma; C:integral component of membrane; C:anchored component of plasma membrane	C:GO:0009506; C:GO:0016021; C:GO:0046658	0.013163	5.38867
GSBRNA2T00146801001	BnaC02g32040D	None	N/A	N/A	CDX87745	hypothetical protein F2Q69_00023867	C:integral component of membrane	C:GO:0016021	0.00150734	5.37661
GSBRNA2T00060426001	BnaC04g32870D	BnaC04g32870D protein [Source:UniProtKB/TrEMBL;Acc:A0A078HG36]	AT5G40780	Lysine histidine transporter 1 [Source:UniProtKB/Swiss-Prot;Acc:Q9FKS8]	CDY36379	lysine histidine transporter 1	P:amino acid transmembrane transport; P:defense response; P:amino acid import; P:response to karrikin; F:amino acid transmembrane transporter activity; F:symporter activity; C:plasma membrane; C:integral component of membrane	P:GO:0003333; P:GO:0006952; P:GO:0043090; P:GO:0080167; F:GO:0015171; F:GO:0015293; C:GO:0005886; C:GO:0016021	0.00290069	5.36678
GSBRNA2T00132949001	BnaA05g00940D	None	AT2G46950	Cytochrome P450 709B2 [Source:UniProtKB/Swiss-Prot;Acc:F4IK45]	CDX80062	cytochrome P450 709B2	P:oxidation-reduction process; F:monooxygenase activity; F:iron ion binding; F:oxidoreductase activity, acting on paired donors, with incorporation or reduction of molecular oxygen; F:heme binding; C:integral component of membrane	P:GO:0055114; F:GO:0004497; F:GO:0005506; F:GO:0016705; F:GO:0020037; C:GO:0016021	0.0456283	5.36242
GSBRNA2T00055727001	BnaCnng52300D	BnaCnng52300D protein [Source:UniProtKB/TrEMBL;Acc:A0A078JGR9]	AT2G22170	PLAT domain-containing protein 2 [Source:UniProtKB/Swiss-Prot;Acc:Q9SIE7]	CDY66773	PLAT domain-containing protein 2	P:translation; P:oxidation-reduction process; P:cellular oxidant detoxification; F:structural constituent of ribosome; F:catalase activity; F:protein binding; F:heme binding; C:ribosome; C:thylakoid; C:integral component of membrane	P:GO:0006412; P:GO:0055114; P:GO:0098869; F:GO:0003735; F:GO:0004096; F:GO:0005515; F:GO:0020037; C:GO:0005840; C:GO:0009579; C:GO:0016021	0.00995996	5.35601
GSBRNA2T00035604001	BnaA06g13190D	BnaA06g13190D protein [Source:UniProtKB/TrEMBL;Acc:A0A078GPX5]	N/A	N/A	CDY26703				0.00898342	5.35275
GSBRNA2T00020843001	BnaAnng39070D	BnaAnng39070D protein [Source:UniProtKB/TrEMBL;Acc:A0A078JYV3]	AT1G14870	PCR2 [Source:UniProtKB/TrEMBL;Acc:A0A178WDU8]	CDY71864	protein PLANT CADMIUM RESISTANCE 2	C:integral component of membrane	C:GO:0016021	0.00261494	5.35204
GSBRNA2T00109547001	BnaC09g02430D	None	AT5G48430	At5g48430 [Source:UniProtKB/TrEMBL;Acc:Q9LV70]	CDY00058	basic 7S globulin 2-like	P:proteolysis; F:aspartic-type endopeptidase activity	P:GO:0006508; F:GO:0004190	0.000486119	5.3472
GSBRNA2T00044683001	BnaC05g37440D	BnaC05g37440D protein [Source:UniProtKB/TrEMBL;Acc:A0A078GZW5]	AT3G15860	Plant self-incompatibility protein S1 family protein [Source:UniProtKB/TrEMBL;Acc:Q5XVB9]	CDY30118	plant self-incompatibility protein S1 family protein	P:rejection of self pollen; C:extracellular region	P:GO:0060320; C:GO:0005576	0.00179608	5.34537
GSBRNA2T00035090001	BnaA03g60240D	MLO-like protein [Source:UniProtKB/TrEMBL;Acc:A0A078GNW0]	AT1G61560	MLO-like protein 6 [Source:UniProtKB/Swiss-Prot;Acc:Q94KB7]	CDY26348	MLO-like protein 6	P:defense response; P:response to biotic stimulus; F:calmodulin binding; C:integral component of membrane	P:GO:0006952; P:GO:0009607; F:GO:0005516; C:GO:0016021	0.0139736	5.34121
GSBRNA2T00149109001	BnaA04g01890D	None	AT3G58670	Plant cysteine oxidase 5 [Source:UniProtKB/Swiss-Prot;Acc:Q9LXT4]	CDX88997	plant cysteine oxidase 5	P:oxidation-reduction process; F:oxidoreductase activity, acting on single donors with incorporation of molecular oxygen, incorporation of two atoms of oxygen	P:GO:0055114; F:GO:0016702	0.0110705	5.33738
GSBRNA2T00052024001	BnaC03g42050D	BnaC03g42050D protein [Source:UniProtKB/TrEMBL;Acc:A0A078H3M1]	AT3G21305		CDY32421				0.00456269	5.3344
GSBRNA2T00002699001	BnaC05g01970D	BnaC05g01970D protein [Source:UniProtKB/TrEMBL;Acc:A0A078FYF6]	AT1G03620	ELMO/CED-12 family protein [Source:TAIR;Acc:AT1G03620]	CDY18174				0.000110475	5.33151
GSBRNA2T00099539001	BnaA07g22990D	None	AT1G72620	Alpha/beta-Hydrolases superfamily protein [Source:UniProtKB/TrEMBL;Acc:F4IDE6]	CDX68259	uncharacterized hydrolase YugF	F:hydrolase activity; C:integral component of membrane	F:GO:0016787; C:GO:0016021	0.00256896	5.32431
GSBRNA2T00056215001	BnaA01g24360D	Calcium-transporting ATPase [Source:UniProtKB/TrEMBL;Acc:A0A078H9P2]	AT3G22910	Putative calcium-transporting ATPase 13, plasma membrane-type [Source:UniProtKB/Swiss-Prot;Acc:Q9LIK7]	CDY34219	putative calcium-transporting ATPase 13, plasma membrane-type	P:calcium ion transmembrane transport; F:calcium transmembrane transporter activity, phosphorylative mechanism; F:ATP binding; C:integral component of membrane; C:intracellular membrane-bounded organelle	P:GO:0070588; F:GO:0005388; F:GO:0005524; C:GO:0016021; C:GO:0043231	3.15822e-05	5.32325
GSBRNA2T00067820001	BnaC05g15160D	BnaC05g15160D protein [Source:UniProtKB/TrEMBL;Acc:A0A078HP57]	AT1G19530	DNA polymerase epsilon catalytic subunit A [Source:UniProtKB/TrEMBL;Acc:Q93WK6]	CDY39371	DNA polymerase epsilon catalytic subunit A	P:anaerobic respiration	P:GO:0009061	0.00497432	5.3203
GSBRNA2T00017771001	BnaAnng38260D	BnaAnng38260D protein (Fragment) [Source:UniProtKB/TrEMBL;Acc:A0A078JVM2]	N/A	N/A	CDY71638				0.00328487	5.30871
GSBRNA2T00100398001	BnaC05g07490D	None	AT1G10140	At1g10140 [Source:UniProtKB/TrEMBL;Acc:Q9SY56]	CDX94922				1.14466e-05	5.30832
GSBRNA2T00005669001	BnaA09g07830D	BnaA09g07830D protein [Source:UniProtKB/TrEMBL;Acc:A0A078G0T4]	AT5G66580	Uncharacterized protein At5g66580 [Source:UniProtKB/TrEMBL;Acc:Q9FJY2]	CDY18612				0.00356806	5.3082
GSBRNA2T00098858001	BnaA07g17250D	None	AT3G57320	Threonine-tRNA ligase 2 [Source:UniProtKB/TrEMBL;Acc:A8MQN7]	CDX67685	threonine-tRNA ligase 2	F:ligase activity	F:GO:0016874	0.000168643	5.3071
GSBRNA2T00014226001	BnaCnng72540D	BnaCnng72540D protein [Source:UniProtKB/TrEMBL;Acc:A0A078JY82]	AT2G37750	Expressed protein [Source:UniProtKB/TrEMBL;Acc:O80943]	CDY71350				0.00180252	5.30592
GSBRNA2T00072598001	BnaA09g38260D	UMP-CMP kinase [Source:UniProtKB/TrEMBL;Acc:A0A078HV04]	N/A	N/A	CDY41189	probable UMP-CMP kinase 1 isoform X2	P:purine nucleotide metabolic process; P:'de novo' pyrimidine nucleobase biosynthetic process; P:UDP biosynthetic process; P:phosphorylation; P:CDP biosynthetic process; P:nucleoside monophosphate phosphorylation; F:cytidylate kinase activity; F:ATP binding; F:UMP kinase activity; C:cytoplasm	P:GO:0006163; P:GO:0006207; P:GO:0006225; P:GO:0016310; P:GO:0046705; P:GO:0046940; F:GO:0004127; F:GO:0005524; F:GO:0033862; C:GO:0005737	0.0136467	5.29599
GSBRNA2T00105139001	BnaC04g41120D	None	AT2G30490	Cinnamate-4-hydroxylase [Source:UniProtKB/TrEMBL;Acc:B1GV49]	CDX97827	trans-cinnamate 4-monooxygenase	P:ubiquinone biosynthetic process; P:pollen development; P:lignin metabolic process; P:oxidation-reduction process; P:response to karrikin; F:iron ion binding; F:trans-cinnamate 4-monooxygenase activity; F:heme binding; F:identical protein binding; C:vacuolar membrane; C:plasma membrane; C:plant-type cell wall; C:plasmodesma	P:GO:0006744; P:GO:0009555; P:GO:0009808; P:GO:0055114; P:GO:0080167; F:GO:0005506; F:GO:0016710; F:GO:0020037; F:GO:0042802; C:GO:0005774; C:GO:0005886; C:GO:0009505; C:GO:0009506	0.0303951	5.29367
GSBRNA2T00101453001	BnaC03g24720D	None	AT2G44180	Methionine aminopeptidase 2A [Source:UniProtKB/Swiss-Prot;Acc:Q9FV49]	CDX95591	methionine aminopeptidase 2A	P:proteolysis; P:N-terminal protein amino acid modification; P:protein initiator methionine removal; F:metal ion binding; F:metalloaminopeptidase activity; C:cytoplasm	P:GO:0006508; P:GO:0031365; P:GO:0070084; F:GO:0046872; F:GO:0070006; C:GO:0005737	0.00929345	5.28686
GSBRNA2T00121502001	BnaA01g01090D	None	AT4G36740	homeobox protein 40 [Source:TAIR;Acc:AT4G36740]	CDX75593	homeobox-leucine zipper protein ATHB-40	P:regulation of transcription by RNA polymerase II; P:response to auxin; P:positive regulation of transcription, DNA-templated; F:DNA-binding transcription factor activity, RNA polymerase II-specific; F:protein binding; F:sequence-specific DNA binding	P:GO:0006357; P:GO:0009733; P:GO:0045893; F:GO:0000981; F:GO:0005515; F:GO:0043565	0.0283968	5.26394
GSBRNA2T00016072001	BnaC09g46900D	BnaC09g46900D protein [Source:UniProtKB/TrEMBL;Acc:A0A078G9C7]	AT5G09760	Pectinesterase [Source:UniProtKB/TrEMBL;Acc:A0A178UA07]	CDY21602	probable pectinesterase/pectinesterase inhibitor 51	P:cell wall modification; P:negative regulation of catalytic activity; P:pectin catabolic process; F:pectinesterase activity; F:aspartyl esterase activity; F:pectinesterase inhibitor activity; C:integral component of membrane	P:GO:0042545; P:GO:0043086; P:GO:0045490; F:GO:0030599; F:GO:0045330; F:GO:0046910; C:GO:0016021	0.000884927	5.26236
GSBRNA2T00125575001	BnaA05g13700D	BnaA05g13700D protein [Source:UniProtKB/TrEMBL;Acc:A0A078F5B3]	AT1G55530	At1g55530/T5A14_7 [Source:UniProtKB/TrEMBL;Acc:Q9ZVU8]	CDY08249	E3 ubiquitin-protein ligase SIRP1	P:ubiquitin-dependent protein catabolic process; P:protein ubiquitination; F:ubiquitin protein ligase activity; C:cytoplasm	P:GO:0006511; P:GO:0016567; F:GO:0061630; C:GO:0005737	0.025866	5.2549
GSBRNA2T00064794001	BnaAnng05010D	BnaAnng05010D protein [Source:UniProtKB/TrEMBL;Acc:A0A078HHJ1]	N/A	N/A	CDY37840	transcription factor RAX3-like	F:DNA binding	F:GO:0003677	0.00440981	5.25238
GSBRNA2T00099649001	BnaA07g23860D	None	AT1G70350	At1g70350 [Source:UniProtKB/TrEMBL;Acc:Q6NQH1]	CDX68346				5.87218e-05	5.24447
GSBRNA2T00120580001	BnaC02g39220D	None	N/A	N/A	CDY05615	protein CHROMATIN REMODELING 24	P:transcription-coupled nucleotide-excision repair; P:positive regulation of mitotic recombination; P:response to cadmium ion; F:ATP binding; F:DNA translocase activity	P:GO:0006283; P:GO:0045951; P:GO:0046686; F:GO:0005524; F:GO:0015616	0.00114521	5.23904
GSBRNA2T00043249001	BnaA03g53860D	BnaA03g53860D protein [Source:UniProtKB/TrEMBL;Acc:A0A078GVM1]	N/A	N/A	CDY29541	BnaA03g53860D	C:integral component of membrane	C:GO:0016021	0.0130537	5.23711
GSBRNA2T00047442001	BnaC08g15750D	BnaC08g15750D protein [Source:UniProtKB/TrEMBL;Acc:A0A078GXS1]	AT1G12805	Nucleotide binding protein [Source:UniProtKB/TrEMBL;Acc:Q3EDD5]	CDY31280				0.0038323	5.22862
GSBRNA2T00042109001	BnaA06g25530D	BnaA06g25530D protein [Source:UniProtKB/TrEMBL;Acc:A0A078GVM3]	AT2G17850	Rhodanese/Cell cycle control phosphatase superfamily protein [Source:TAIR;Acc:AT2G17850]	CDY29204				0.00456269	5.22845
GSBRNA2T00093006001	BnaC07g06470D	BnaC07g06470D protein [Source:UniProtKB/TrEMBL;Acc:A0A078IK47]	AT2G17410	AT-rich interactive domain-containing protein 3 [Source:UniProtKB/Swiss-Prot;Acc:Q940Y3]	CDY49428	AT-rich interactive domain-containing protein 3-like isoform X2	P:positive regulation of transcription by RNA polymerase II; F:RNA polymerase II transcription regulatory region sequence-specific DNA binding; F:DNA-binding transcription activator activity, RNA polymerase II-specific	P:GO:0045944; F:GO:0000977; F:GO:0001228	0.0421762	5.22705
GSBRNA2T00134438001	BnaC03g02600D	None	AT5G06450	Uncharacterized protein At5g06450 [Source:UniProtKB/Swiss-Prot;Acc:Q9FNG3]	CDX81006	protein RISC-INTERACTING CLEARING 3'-5' EXORIBONUCLEASE 2	P:DNA metabolic process; P:gene silencing by RNA; P:RNA phosphodiester bond hydrolysis, exonucleolytic; P:positive regulation of miRNA metabolic process; F:nucleic acid binding; F:single-stranded DNA 3'-5' exodeoxyribonuclease activity; F:exoribonuclease II activity; F:protein self-association; F:RISC complex binding; C:vacuolar membrane	P:GO:0006259; P:GO:0031047; P:GO:0090503; P:GO:2000630; F:GO:0003676; F:GO:0008310; F:GO:0008859; F:GO:0043621; F:GO:1905172; C:GO:0005774	0.000143068	5.22415
GSBRNA2T00022159001	BnaC06g24850D	BnaC06g24850D protein [Source:UniProtKB/TrEMBL;Acc:A0A078GDW2]	AT1G70170	Metalloendoproteinase 2-MMP [Source:UniProtKB/Swiss-Prot;Acc:O04529]	CDY23516	metalloendoproteinase 2-MMP	P:proteolysis; P:extracellular matrix organization; P:collagen catabolic process; F:metalloendopeptidase activity; F:zinc ion binding; C:extracellular matrix	P:GO:0006508; P:GO:0030198; P:GO:0030574; F:GO:0004222; F:GO:0008270; C:GO:0031012	4.06999e-05	5.22058
GSBRNA2T00067685001	BnaA03g58750D	Dirigent protein [Source:UniProtKB/TrEMBL;Acc:A0A078JQH9]	AT4G23690	Dirigent protein 6 [Source:UniProtKB/Swiss-Prot;Acc:Q9SUQ8]	CDY67926	dirigent protein 6	P:regulation of catalytic activity; P:(-)-pinoresinol biosynthetic process; F:guiding stereospecific synthesis activity; F:protein homodimerization activity; C:apoplast	P:GO:0050790; P:GO:1901599; F:GO:0042349; F:GO:0042803; C:GO:0048046	0.00192924	5.21715
GSBRNA2T00151201001	BnaA03g42140D	None	AT4G15800	Protein RALF-like 33 [Source:UniProtKB/Swiss-Prot;Acc:Q8L9P8]	CDX90567	protein RALF-like 33	P:cell-cell signaling; P:calcium-mediated signaling; F:hormone activity; C:plant-type cell wall; C:plasmodesma; C:apoplast	P:GO:0007267; P:GO:0019722; F:GO:0005179; C:GO:0009505; C:GO:0009506; C:GO:0048046	0.00150891	5.2111
GSBRNA2T00027143001	BnaC04g13470D	BnaC04g13470D protein [Source:UniProtKB/TrEMBL;Acc:A0A078GHV1]	N/A	N/A	CDY24742	protein CHROMATIN REMODELING 24-like	P:transcription-coupled nucleotide-excision repair; F:ATP binding; F:DNA translocase activity	P:GO:0006283; F:GO:0005524; F:GO:0015616	0.00157855	5.19987
GSBRNA2T00047487001	BnaA02g34260D	BnaA02g34260D protein [Source:UniProtKB/TrEMBL;Acc:A0A078GXT8]	AT5G64550	Emb [Source:UniProtKB/TrEMBL;Acc:Q9FLG3]	CDY31315				0.0149056	5.19584
GSBRNA2T00094224001	BnaC08g12220D	BnaC08g12220D protein [Source:UniProtKB/TrEMBL;Acc:A0A078IGK0]	N/A	N/A	CDY50015	gibberellic acid methyltransferase 1-like	P:methylation; F:S-adenosylmethionine-dependent methyltransferase activity; C:integral component of membrane	P:GO:0032259; F:GO:0008757; C:GO:0016021	0.00727815	5.19198
GSBRNA2T00022075001	BnaC04g49850D	BnaC04g49850D protein [Source:UniProtKB/TrEMBL;Acc:A0A078GEC4]	AT2G44800	2-oxoglutarate (2OG) and Fe(II)-dependent oxygenase superfamily protein [Source:UniProtKB/TrEMBL;Acc:F4IV21]	CDY23457	flavanone 3-dioxygenase 3	P:oxidation-reduction process; P:cellular response to hypoxia; F:oxidoreductase activity; F:metal ion binding	P:GO:0055114; P:GO:0071456; F:GO:0016491; F:GO:0046872	0.000968377	5.19093
GSBRNA2T00009169001	BnaC09g13680D	BnaC09g13680D protein [Source:UniProtKB/TrEMBL;Acc:A0A078FYX9]	AT1G62300	Uncharacterized protein At1g62300 (Fragment) [Source:UniProtKB/TrEMBL;Acc:C0SV11]	CDY19535	WRKY transcription factor 6	P:ethylene-activated signaling pathway; P:response to chitin; P:cellular response to phosphate starvation; P:negative regulation of transcription, DNA-templated; P:cellular response to boron-containing substance deprivation; F:transcription regulatory region sequence-specific DNA binding; F:DNA-binding transcription factor activity; F:protein binding	P:GO:0009873; P:GO:0010200; P:GO:0016036; P:GO:0045892; P:GO:0080169; F:GO:0000976; F:GO:0003700; F:GO:0005515	6.57536e-05	5.18378
GSBRNA2T00124958001	BnaC03g48090D	BnaC03g48090D protein [Source:UniProtKB/TrEMBL;Acc:A0A078F7V6]	AT2G17850	Rhodanese/Cell cycle control phosphatase superfamily protein [Source:TAIR;Acc:AT2G17850]	CDY07813				0.00280878	5.17522
GSBRNA2T00033628001	BnaA06g38620D	BnaA06g38620D protein [Source:UniProtKB/TrEMBL;Acc:A0A078JB54]	N/A	N/A	CDY61273	pyrophosphate-energized vacuolar membrane proton pump 1-like	P:proton transmembrane transport; F:inorganic diphosphatase activity; F:pyrophosphate hydrolysis-driven proton transmembrane transporter activity; C:integral component of membrane	P:GO:1902600; F:GO:0004427; F:GO:0009678; C:GO:0016021	0.0461254	5.17151
GSBRNA2T00004831001	BnaAnng34370D	BnaAnng34370D protein [Source:UniProtKB/TrEMBL;Acc:A0A078JUW2]	AT1G60750	Probable aldo-keto reductase 6 [Source:UniProtKB/Swiss-Prot;Acc:F4HPY8]	CDY70614	probable aldo-keto reductase 6	P:oxidation-reduction process; F:oxidoreductase activity	P:GO:0055114; F:GO:0016491	0.000336981	5.1625
GSBRNA2T00077296001	BnaA06g23270D	Peroxidase [Source:UniProtKB/TrEMBL;Acc:A0A078I1V1]	AT5G64120	Peroxidase [Source:UniProtKB/TrEMBL;Acc:A0A178UAR8]	CDY43791	peroxidase 71	P:response to oxidative stress; P:lignin metabolic process; P:hydrogen peroxide catabolic process; P:respiratory burst; P:defense response to fungus; P:oxidation-reduction process; P:cellular oxidant detoxification; F:peroxidase activity; F:heme binding; F:metal ion binding; C:plant-type cell wall; C:plasmodesma; C:apoplast	P:GO:0006979; P:GO:0009808; P:GO:0042744; P:GO:0045730; P:GO:0050832; P:GO:0055114; P:GO:0098869; F:GO:0004601; F:GO:0020037; F:GO:0046872; C:GO:0009505; C:GO:0009506; C:GO:0048046	0.0475546	5.16062
GSBRNA2T00129532001	BnaA09g34080D	None	AT3G54150	Embryonic abundant protein-like [Source:UniProtKB/TrEMBL;Acc:Q9M389]	CDX78213	methyltransferase ptaI	P:pollen germination; P:pollen exine formation; F:methyltransferase activity; C:cytosol	P:GO:0009846; P:GO:0010584; F:GO:0008168; C:GO:0005829	0.0410094	5.15646
GSBRNA2T00068232001	BnaC05g11890D	BnaC05g11890D protein [Source:UniProtKB/TrEMBL;Acc:A0A078HMC6]	AT1G15520	ABC transporter G family member 40 [Source:UniProtKB/Swiss-Prot;Acc:Q9M9E1]	CDY39660	ABC transporter G family member 40	P:defense response to oomycetes; P:response to heat; P:response to cold; P:response to ethylene; P:abscisic acid-activated signaling pathway; P:response to salicylic acid; P:response to jasmonic acid; P:response to ozone; P:intercellular transport; P:lead ion transport; P:cellular response to water deprivation; P:negative regulation of post-embryonic development; P:abscisic acid transport; P:stom…	P:GO:0002229; P:GO:0009408; P:GO:0009409; P:GO:0009723; P:GO:0009738; P:GO:0009751; P:GO:0009753; P:GO:0010193; P:GO:0010496; P:GO:0015692; P:GO:0042631; P:GO:0048581; P:GO:0080168; P:GO:0090332; P:GO:0098657; P:GO:0098739; F:GO:0005515; F:GO:0005524; F:GO:0015562; F:GO:0016887; F:GO:0042626; C:GO:0005886; C:GO:0016021	0.0203666	5.14899
GSBRNA2T00083811001	BnaA09g19770D	BnaA09g19770D protein [Source:UniProtKB/TrEMBL;Acc:A0A078IAU8]	AT4G05380	P-loop containing nucleoside triphosphate hydrolases superfamily protein [Source:TAIR;Acc:AT4G05380]	CDY46363	AAA-ATPase At1g43910-like	F:ATP binding; F:hydrolase activity; C:integral component of membrane	F:GO:0005524; F:GO:0016787; C:GO:0016021	0.000335492	5.14728
GSBRNA2T00045158001	BnaA04g25550D	BnaA04g25550D protein [Source:UniProtKB/TrEMBL;Acc:A0A078GZ83]	AT2G44080	ARGOS-like protein [Source:UniProtKB/Swiss-Prot;Acc:Q8RXL7]	CDY30454	ARGOS-like protein	P:multicellular organism development; P:response to brassinosteroid; P:multidimensional cell growth; P:positive regulation of organ growth; C:integral component of membrane	P:GO:0007275; P:GO:0009741; P:GO:0009825; P:GO:0046622; C:GO:0016021	0.000495898	5.14501
GSBRNA2T00116323001	BnaC03g68400D	None	AT1G49960	Nucleobase-ascorbate transporter 4 [Source:UniProtKB/Swiss-Prot;Acc:P93039]	CDY03581	nucleobase-ascorbate transporter 4	P:transmembrane transport; F:transmembrane transporter activity; C:integral component of membrane	P:GO:0055085; F:GO:0022857; C:GO:0016021	0.0337139	5.13886
GSBRNA2T00053455001	BnaCnng50530D	BnaCnng50530D protein [Source:UniProtKB/TrEMBL;Acc:A0A078JI55]	N/A	N/A	CDY66359	BnaCnng50530D	C:membrane	C:GO:0016020	0.000828677	5.13041
GSBRNA2T00158254001	BnaC07g17940D	None	AT5G44380	FAD-binding Berberine family protein [Source:TAIR;Acc:AT5G44380]	CDX94785	berberine bridge enzyme-like 25	P:oxidation-reduction process; F:oxidoreductase activity; F:FAD binding; C:integral component of membrane	P:GO:0055114; F:GO:0016491; F:GO:0071949; C:GO:0016021	0.0337584	5.12204
GSBRNA2T00046521001	BnaA06g19630D	BnaA06g19630D protein [Source:UniProtKB/TrEMBL;Acc:A0A078GWT5]	AT4G32570	Protein TIFY 8 [Source:UniProtKB/Swiss-Prot;Acc:Q84MB2]	CDY30950	protein TIFY 8-like	P:response to wounding; P:regulation of defense response; P:regulation of jasmonic acid mediated signaling pathway	P:GO:0009611; P:GO:0031347; P:GO:2000022	0.000796426	5.11964
GSBRNA2T00103201001	BnaC06g32600D	None	AT1G71520	Ethylene-responsive transcription factor ERF020 [Source:UniProtKB/Swiss-Prot;Acc:Q9C9I8]	CDX72812	ethylene-responsive transcription factor ERF020	P:regulation of transcription, DNA-templated; P:ethylene-activated signaling pathway; P:response to chitin; F:DNA binding; F:DNA-binding transcription factor activity	P:GO:0006355; P:GO:0009873; P:GO:0010200; F:GO:0003677; F:GO:0003700	0.00292184	5.11284
GSBRNA2T00139596001	BnaC08g18090D	None	AT1G18570	Transcription factor MYB51 [Source:UniProtKB/Swiss-Prot;Acc:O49782]	CDX83836	transcription factor MYB51-like	F:DNA binding	F:GO:0003677	0.00048808	5.11049
GSBRNA2T00105880001	BnaC06g16950D	None	AT3G58820	Putative F-box protein At3g58820 [Source:UniProtKB/Swiss-Prot;Acc:Q9LXS0]	CDX98334				0.00130938	5.10363
GSBRNA2T00013708001	BnaCnng26520D	BnaCnng26520D protein [Source:UniProtKB/TrEMBL;Acc:A0A078IW74]	AT4G17660	Probable serine/threonine-protein kinase PBL20 [Source:UniProtKB/Swiss-Prot;Acc:F4JPX3]	CDY54252	probable serine/threonine-protein kinase PBL20	P:protein phosphorylation; P:defense response; F:protein serine/threonine kinase activity; F:ATP binding; C:plasma membrane	P:GO:0006468; P:GO:0006952; F:GO:0004674; F:GO:0005524; C:GO:0005886	0.0180852	5.10228
GSBRNA2T00138850001	BnaA03g22110D	None	N/A	N/A	CDX83295				2.30521e-05	5.09986
GSBRNA2T00079007001	BnaA10g06790D	BnaA10g06790D protein [Source:UniProtKB/TrEMBL;Acc:A0A078FMQ9]	N/A	N/A	CDY14376				0.035002	5.09805
GSBRNA2T00073107001	BnaA08g20970D	BnaA08g20970D protein [Source:UniProtKB/TrEMBL;Acc:A0A078HSC1]	AT1G22070	At1g22070 [Source:UniProtKB/TrEMBL;Acc:Q147Q9]	CDY41495	transcription factor TGA3	P:regulation of transcription, DNA-templated; F:DNA-binding transcription factor activity; F:sequence-specific DNA binding	P:GO:0006355; F:GO:0003700; F:GO:0043565	0.0401106	5.09728
GSBRNA2T00090503001	BnaC08g40310D	BnaC08g40310D protein [Source:UniProtKB/TrEMBL;Acc:A0A078FTD8]	AT1G13470	Protein of unknown function (DUF1262) [Source:TAIR;Acc:AT1G13470]	CDY16092	BnaC08g40310D	P:pathogenesis	P:GO:0009405	0.00883739	5.09077
GSBRNA2T00015335001	BnaA01g33790D	BnaA01g33790D protein [Source:UniProtKB/TrEMBL;Acc:A0A078G8W9]	N/A	N/A	CDY21148	disease resistance protein TAO1-like	P:signal transduction; F:ADP binding	P:GO:0007165; F:GO:0043531	0.0210532	5.08587
GSBRNA2T00046728001	BnaCnng47370D	Protein DETOXIFICATION [Source:UniProtKB/TrEMBL;Acc:A0A078JIB4]	AT5G52050	Protein DETOXIFICATION 50 [Source:UniProtKB/Swiss-Prot;Acc:Q9FJ87]	CDY65506	protein DETOXIFICATION 50	P:xenobiotic transport; P:transmembrane transport; F:antiporter activity; F:xenobiotic transmembrane transporter activity; C:integral component of membrane	P:GO:0042908; P:GO:0055085; F:GO:0015297; F:GO:0042910; C:GO:0016021	0.0142444	5.0829
GSBRNA2T00066703001	BnaA03g13170D	BnaA03g13170D protein [Source:UniProtKB/TrEMBL;Acc:A0A078HLT8]	AT5G51440	23.5 kDa heat shock protein, mitochondrial [Source:UniProtKB/Swiss-Prot;Acc:Q9FGM9]	CDY38862	23.5 kDa heat shock protein, mitochondrial	P:response to cadmium ion	P:GO:0046686	3.58058e-06	5.07789
GSBRNA2T00016567001	BnaAnng37660D	BnaAnng37660D protein (Fragment) [Source:UniProtKB/TrEMBL;Acc:A0A078K0R7]	AT1G15150	Protein DETOXIFICATION 10 [Source:UniProtKB/Swiss-Prot;Acc:Q8VYL8]	CDY71492	protein DETOXIFICATION 12-like	P:xenobiotic transport; P:transmembrane transport; F:antiporter activity; F:xenobiotic transmembrane transporter activity; C:integral component of membrane	P:GO:0042908; P:GO:0055085; F:GO:0015297; F:GO:0042910; C:GO:0016021	6.45913e-06	5.07562
GSBRNA2T00116568001	BnaA02g14960D	None	AT1G70520	Cysteine-rich receptor-like protein kinase 2 [Source:UniProtKB/Swiss-Prot;Acc:Q9CAL3]	CDY03741	cysteine-rich receptor-like protein kinase 2	P:response to ozone; P:protein autophosphorylation; P:reactive oxygen species metabolic process; F:protein serine/threonine kinase activity; F:ATP binding; C:plasma membrane; C:plasmodesma; C:integral component of membrane	P:GO:0010193; P:GO:0046777; P:GO:0072593; F:GO:0004674; F:GO:0005524; C:GO:0005886; C:GO:0009506; C:GO:0016021	0.0264792	5.07491
GSBRNA2T00121807001	BnaA09g38090D	None	AT3G59880	Expressed protein [Source:UniProtKB/TrEMBL;Acc:Q5BPM7]	CDY05971	uncharacterized protein LOC103841832	C:plasma membrane	C:GO:0005886	0.000850063	5.05407
GSBRNA2T00139050001	BnaA03g20340D	None	AT2G43620	Endochitinase At2g43620 [Source:UniProtKB/Swiss-Prot;Acc:O22841]	CDX83472	endochitinase At2g43620	P:polysaccharide catabolic process; P:chitin catabolic process; P:defense response; P:cell wall macromolecule catabolic process; F:chitinase activity; F:chitin binding; C:apoplast	P:GO:0000272; P:GO:0006032; P:GO:0006952; P:GO:0016998; F:GO:0004568; F:GO:0008061; C:GO:0048046	0.00280878	5.05189
GSBRNA2T00098328001	BnaA09g51770D	BnaA09g51770D protein [Source:UniProtKB/TrEMBL;Acc:A0A078IMI7]	AT4G00740	Probable methyltransferase PMT13 [Source:UniProtKB/Swiss-Prot;Acc:Q93W95]	CDY51142	probable methyltransferase PMT13	P:methylation; P:cell wall biogenesis; P:cell wall pectin metabolic process; F:S-adenosylmethionine-dependent methyltransferase activity; C:Golgi membrane; C:trans-Golgi network; C:integral component of membrane	P:GO:0032259; P:GO:0042546; P:GO:0052546; F:GO:0008757; C:GO:0000139; C:GO:0005802; C:GO:0016021	0.00422834	5.04722
GSBRNA2T00099013001	BnaA07g18560D	None	AT3G59900	ARGOS [Source:UniProtKB/TrEMBL;Acc:A0A178VK86]	CDX67816	protein AUXIN-REGULATED GENE INVOLVED IN ORGAN SIZE	P:multicellular organism development; P:positive regulation of cell population proliferation; P:positive regulation of organ growth; P:cellular response to auxin stimulus; P:cellular response to ethylene stimulus; C:integral component of membrane	P:GO:0007275; P:GO:0008284; P:GO:0046622; P:GO:0071365; P:GO:0071369; C:GO:0016021	0.00222649	5.04556
GSBRNA2T00004102001	BnaA01g37220D	BnaA01g37220D protein [Source:UniProtKB/TrEMBL;Acc:A0A078IQP6]	AT3G13790	Beta-fructofuranosidase, insoluble isoenzyme CWINV1 [Source:UniProtKB/Swiss-Prot;Acc:Q43866]	CDY51739	beta-fructofuranosidase, insoluble isoenzyme CWINV1	P:carbohydrate metabolic process; P:response to wounding; P:defense response to fungus; P:response to karrikin; F:beta-fructofuranosidase activity; C:cell wall; C:plasma membrane	P:GO:0005975; P:GO:0009611; P:GO:0050832; P:GO:0080167; F:GO:0004564; C:GO:0005618; C:GO:0005886	0.00324434	5.04284
GSBRNA2T00085431001	BnaC05g01140D	BnaC05g01140D protein [Source:UniProtKB/TrEMBL;Acc:A0A078FLB7]	AT1G02360	Chitinase family protein [Source:TAIR;Acc:AT1G02360]	CDY15235	chitinase 10	P:response to oomycetes; P:carbohydrate metabolic process; P:chitin catabolic process; P:cell wall macromolecule catabolic process; F:chitinase activity	P:GO:0002239; P:GO:0005975; P:GO:0006032; P:GO:0016998; F:GO:0004568	0.00115512	5.03334
GSBRNA2T00102105001	BnaA07g26660D	None	AT4G01935	unknown protein; FUNCTIONS IN: molecular_function unknown; INVOLVED IN: biological_process unknown; LOCATED IN: chloroplast; Ha. [Source:TAIR;Acc:AT4G01935]	CDX96065	insulin-induced protein	C:integral component of membrane	C:GO:0016021	0.00207232	5.01593
GSBRNA2T00002482001	BnaC07g04260D	BnaC07g04260D protein [Source:UniProtKB/TrEMBL;Acc:A0A078FY60]	AT2G05910	Protein LURP-one-related 6 [Source:UniProtKB/Swiss-Prot;Acc:Q9ZUF7]	CDY18044				0.00128648	5.01391
GSBRNA2T00013630001	BnaC08g49870D	BnaC08g49870D protein [Source:UniProtKB/TrEMBL;Acc:A0A078ISW0]	AT5G45060	Disease resistance protein RPS4B [Source:UniProtKB/Swiss-Prot;Acc:Q9FHF0]	CDY54230	protein PHLOEM PROTEIN 2-LIKE A8-like	P:signal transduction; F:protein binding	P:GO:0007165; F:GO:0005515	0.0162549	5.01375
GSBRNA2T00021985001	BnaC04g49100D	BnaC04g49100D protein [Source:UniProtKB/TrEMBL;Acc:A0A078GE71]	AT2G43610	Endochitinase At2g43610 [Source:UniProtKB/Swiss-Prot;Acc:O22842]	CDY23382	endochitinase At2g43610	P:polysaccharide catabolic process; P:chitin catabolic process; P:defense response; P:cell wall macromolecule catabolic process; F:chitinase activity; F:chitin binding; C:plasma membrane	P:GO:0000272; P:GO:0006032; P:GO:0006952; P:GO:0016998; F:GO:0004568; F:GO:0008061; C:GO:0005886	0.00797687	4.99855
GSBRNA2T00107069001	BnaC09g48810D	None	AT5G06760	LEA4-5 [Source:UniProtKB/TrEMBL;Acc:A0A178UIZ0]	CDX98954	late embryogenesis abundant protein 46	P:embryo development ending in seed dormancy	P:GO:0009793	0.0331397	4.99741
GSBRNA2T00121899001	BnaA09g37350D	None	AT3G58370	TRAF-like family protein [Source:TAIR;Acc:AT3G58370]	CDY06045	MATH domain and coiled-coil domain-containing protein At3g58370-like	F:protein binding	F:GO:0005515	0.00105594	4.98285
GSBRNA2T00043297001	BnaA03g54180D	BnaA03g54180D protein [Source:UniProtKB/TrEMBL;Acc:A0A078GYC8]	N/A	N/A	CDY29573	50S ribosomal protein L7/L12	P:translation; F:structural constituent of ribosome; C:ribosome	P:GO:0006412; F:GO:0003735; C:GO:0005840	0.0331656	4.97125
GSBRNA2T00065455001	BnaA07g02280D	BnaA07g02280D protein [Source:UniProtKB/TrEMBL;Acc:A0A078HI60]	AT4G16060	unknown protein; FUNCTIONS IN: molecular_function unknown; INVOLVED IN: biological_process unknown; LOCATED IN: chloroplast, chloroplast stroma; EXPRESSED IN: 22 plant structures; EXPRESSED DURING: 13 growth stages; Ha. [Source:TAIR;Acc:AT4G16060]	CDY38155	BnaA07g02280D	C:cytosol; C:chloroplast stroma	C:GO:0005829; C:GO:0009570	0.0436834	4.96998
GSBRNA2T00003983001	BnaAnng10920D	BnaAnng10920D protein [Source:UniProtKB/TrEMBL;Acc:A0A078INY8]	AT4G12950	Fasciclin-like arabinogalactan family protein [Source:UniProtKB/TrEMBL;Acc:Q9SV74]	CDY51652	FAS1 domain-containing protein SELMODRAFT_448915	C:anchored component of membrane	C:GO:0031225	0.00713948	4.96991
GSBRNA2T00005694001	BnaA09g07630D	BnaA09g07630D protein [Source:UniProtKB/TrEMBL;Acc:A0A078G0V7]	AT5G66985	At5g66985 [Source:UniProtKB/TrEMBL;Acc:Q8L9T9]	CDY18632				0.0020798	4.96864
GSBRNA2T00106855001	BnaA03g45580D	None	N/A	N/A	CDX98773				0.00457574	4.96523
GSBRNA2T00135729001	BnaA10g20480D	None	AT2G14870	RNA-binding (RRM/RBD/RNP motifs) family protein [Source:UniProtKB/TrEMBL;Acc:O82325]	CDX69699	splicing factor 3B subunit 6-like protein	P:mRNA splicing, via spliceosome; F:RNA binding; F:hydrolase activity, acting on carbon-nitrogen (but not peptide) bonds; C:U2-type spliceosomal complex; C:U2 snRNP; C:U12-type spliceosomal complex; C:cytoplasm; C:precatalytic spliceosome; C:catalytic step 2 spliceosome	P:GO:0000398; F:GO:0003723; F:GO:0016810; C:GO:0005684; C:GO:0005686; C:GO:0005689; C:GO:0005737; C:GO:0071011; C:GO:0071013	1.10861e-05	4.96355
GSBRNA2T00034971001	BnaA09g26390D	BnaA09g26390D protein [Source:UniProtKB/TrEMBL;Acc:A0A078GNR6]	AT1G30135	Protein TIFY 5A [Source:UniProtKB/Swiss-Prot;Acc:Q8LBM2]	CDY26288	protein TIFY 5A-like	P:response to wounding; P:regulation of defense response; P:regulation of jasmonic acid mediated signaling pathway; F:protein binding	P:GO:0009611; P:GO:0031347; P:GO:2000022; F:GO:0005515	0.00590394	4.96305
GSBRNA2T00072891001	BnaA01g31830D	BnaA01g31830D protein [Source:UniProtKB/TrEMBL;Acc:A0A078HUF7]	AT5G47590	Heat shock protein HSP20/alpha crystallin family [Source:UniProtKB/TrEMBL;Acc:Q9FGJ8]	CDY41336				7.15028e-05	4.96007
GSBRNA2T00085637001	BnaC04g42720D	BnaC04g42720D protein [Source:UniProtKB/TrEMBL;Acc:A0A078FQ94]	AT2G32020	Acyl-CoA N-acyltransferases (NAT) superfamily protein [Source:UniProtKB/TrEMBL;Acc:Q9SKZ7]	CDY15351	uncharacterized N-acetyltransferase p20	F:N-acetyltransferase activity	F:GO:0008080	0.00197461	4.95838
GSBRNA2T00147500001	BnaA06g26680D	None	AT5G24110	Probable WRKY transcription factor 30 [Source:UniProtKB/Swiss-Prot;Acc:Q9FL62]	CDX88077	probable WRKY transcription factor 30	P:regulation of transcription, DNA-templated; P:response to salicylic acid; P:leaf senescence; P:response to ozone; P:response to hydrogen peroxide; F:transcription regulatory region sequence-specific DNA binding; F:DNA-binding transcription factor activity; C:cytoplasm	P:GO:0006355; P:GO:0009751; P:GO:0010150; P:GO:0010193; P:GO:0042542; F:GO:0000976; F:GO:0003700; C:GO:0005737	0.00392415	4.95537
GSBRNA2T00022501001	BnaUnng04720D	BnaUnng04720D protein [Source:UniProtKB/TrEMBL;Acc:A0A078JW94]	AT1G28130	GH3.17 [Source:UniProtKB/TrEMBL;Acc:A0A178WH43]	CDY71918	indole-3-acetic acid-amido synthetase GH3.17	P:response to auxin; P:auxin homeostasis; F:indole-3-acetic acid amido synthetase activity; C:cytoplasm	P:GO:0009733; P:GO:0010252; F:GO:0010279; C:GO:0005737	0.0355515	4.95314
GSBRNA2T00132371001	BnaC03g19370D	None	N/A	N/A	CDX79601	endochitinase At2g43590-like	P:polysaccharide catabolic process; P:chitin catabolic process; P:defense response; P:cell wall macromolecule catabolic process; F:chitinase activity; F:chitin binding; C:extracellular space	P:GO:0000272; P:GO:0006032; P:GO:0006952; P:GO:0016998; F:GO:0004568; F:GO:0008061; C:GO:0005615	0.0179824	4.93791
GSBRNA2T00042997001	BnaA06g13930D	BnaA06g13930D protein [Source:UniProtKB/TrEMBL;Acc:A0A078GXS2]	AT1G19770	PUP14 [Source:UniProtKB/TrEMBL;Acc:A0A178WHV5]	CDY29403	purine permease 14	P:purine nucleoside transmembrane transport; F:purine nucleoside transmembrane transporter activity; C:integral component of membrane	P:GO:0015860; F:GO:0015211; C:GO:0016021	0.033737	4.93129
GSBRNA2T00077551001	BnaC04g21680D	BnaC04g21680D protein [Source:UniProtKB/TrEMBL;Acc:A0A078I1H9]	AT3G61640	Arabinogalactan protein 20 [Source:UniProtKB/Swiss-Prot;Acc:Q9M373]	CDY43942	arabinogalactan peptide 16	C:plasma membrane; C:integral component of membrane; C:anchored component of membrane	C:GO:0005886; C:GO:0016021; C:GO:0031225	0.0408108	4.92223
GSBRNA2T00102421001	BnaA07g28930D	None	N/A	N/A	CDX96282	MLP-like protein 43	P:defense response	P:GO:0006952	0.000232265	4.91843
GSBRNA2T00088003001	BnaA02g16660D	BnaA02g16660D protein [Source:UniProtKB/TrEMBL;Acc:A0A078IED7]	AT1G74000	Protein STRICTOSIDINE SYNTHASE-LIKE 11 [Source:UniProtKB/Swiss-Prot;Acc:P92976]	CDY47729	protein STRICTOSIDINE SYNTHASE-LIKE 11	P:biosynthetic process; F:strictosidine synthase activity; C:plant-type cell wall	P:GO:0009058; F:GO:0016844; C:GO:0009505	0.000708938	4.91306
GSBRNA2T00007987001	BnaA10g28450D	BnaA10g28450D protein [Source:UniProtKB/TrEMBL;Acc:A0A078IP66]	AT5G52770	Copper transport protein family [Source:UniProtKB/TrEMBL;Acc:Q9LTE0]	CDY52840				0.0137001	4.9127
GSBRNA2T00138016001	BnaC07g01350D	None	N/A	N/A	CDX82731	desumoylating isopeptidase 1-like	P:intracellular protein transport; P:endoplasmic reticulum to Golgi vesicle-mediated transport; F:zinc ion binding; C:COPII vesicle coat	P:GO:0006886; P:GO:0006888; F:GO:0008270; C:GO:0030127	0.0041367	4.90684
GSBRNA2T00023579001	BnaCnng33250D	BnaA05g10530D protein [Source:UniProtKB/TrEMBL;Acc:A0A078FRL7]	AT1G26700	MLO-like protein 14 [Source:UniProtKB/Swiss-Prot;Acc:Q94KB1]	CDY58401	MLO-like protein 14	P:defense response; P:response to biotic stimulus; F:calmodulin binding; C:integral component of membrane	P:GO:0006952; P:GO:0009607; F:GO:0005516; C:GO:0016021	0.00601471	4.90546
GSBRNA2T00094509001	BnaA09g20430D	BnaA09g20430D protein [Source:UniProtKB/TrEMBL;Acc:A0A078FQC3]	AT4G04490	Cysteine-rich receptor-like protein kinase 36 [Source:UniProtKB/Swiss-Prot;Acc:Q9XEC6]	CDY16665	cysteine-rich receptor-like protein kinase 36 isoform X1	P:response to abscisic acid; P:protein autophosphorylation; F:protein serine/threonine kinase activity; F:protein binding; F:ATP binding; C:plasma membrane; C:integral component of membrane	P:GO:0009737; P:GO:0046777; F:GO:0004674; F:GO:0005515; F:GO:0005524; C:GO:0005886; C:GO:0016021	0.0165832	4.9054
GSBRNA2T00011385001	BnaAnng36180D	BnaA01g24850D protein [Source:UniProtKB/TrEMBL;Acc:A0A078HRW3]	AT3G22160	VQ motif-containing protein 22 [Source:UniProtKB/Swiss-Prot;Acc:Q9LIE6]	CDY71114	VQ motif-containing protein 22	F:protein binding	F:GO:0005515	0.019232	4.89616
GSBRNA2T00043259001	BnaA03g53920D	BnaA03g53920D protein [Source:UniProtKB/TrEMBL;Acc:A0A078GWL5]	AT4G37320	Cytochrome P450, family 81, subfamily D, polypeptide 5 [Source:UniProtKB/TrEMBL;Acc:O23156]	CDY29547	cytochrome P450 81D11-like	P:oxidation-reduction process; P:defense response to other organism; F:monooxygenase activity; F:iron ion binding; F:oxidoreductase activity, acting on paired donors, with incorporation or reduction of molecular oxygen; F:heme binding; C:integral component of membrane	P:GO:0055114; P:GO:0098542; F:GO:0004497; F:GO:0005506; F:GO:0016705; F:GO:0020037; C:GO:0016021	0.0353345	4.89395
GSBRNA2T00025507001	BnaAnng15850D	BnaAnng15850D protein [Source:UniProtKB/TrEMBL;Acc:A0A078J6Z7]	N/A	N/A	CDY59075	nucleolin 1-like	F:nucleic acid binding	F:GO:0003676	0.000716329	4.8925
GSBRNA2T00027343001	BnaA08g14520D	BnaA08g14520D protein [Source:UniProtKB/TrEMBL;Acc:A0A078GJS5]	AT4G25300	2-oxoglutarate (2OG) and Fe(II)-dependent oxygenase superfamily protein [Source:UniProtKB/TrEMBL;Acc:Q9SB33]	CDY24858	protein SRG1-like	P:oxidation-reduction process; F:oxidoreductase activity; F:metal ion binding	P:GO:0055114; F:GO:0016491; F:GO:0046872	0.0101505	4.87541
GSBRNA2T00009530001	BnaA09g04350D	BnaA09g04350D protein [Source:UniProtKB/TrEMBL;Acc:A0A078G454]	AT5G26200	AT5g26200/T19G15_50 [Source:UniProtKB/TrEMBL;Acc:Q93YZ9]	CDY19782	solute carrier family 25 member 44-like	P:ATP transport; P:transmembrane transport; F:ATP transmembrane transporter activity; C:integral component of membrane	P:GO:0015867; P:GO:0055085; F:GO:0005347; C:GO:0016021	0.00195801	4.87157
GSBRNA2T00144715001	BnaC07g04670D	None	N/A	N/A	CDX71188	receptor-like protein 12	F:protein binding; C:integral component of membrane	F:GO:0005515; C:GO:0016021	0.0148961	4.86876
GSBRNA2T00033502001	BnaC09g20100D	BnaC09g20100D protein [Source:UniProtKB/TrEMBL;Acc:A0A078GLD8]	AT5G47230	ERF5 [Source:UniProtKB/TrEMBL;Acc:A0A178UKK9]	CDY25977	ethylene-responsive transcription factor 5	P:regulation of transcription, DNA-templated; F:DNA binding; F:DNA-binding transcription factor activity	P:GO:0006355; F:GO:0003677; F:GO:0003700	0.00587791	4.86531
GSBRNA2T00043018001	BnaA06g13750D	BnaA06g13750D protein [Source:UniProtKB/TrEMBL;Acc:A0A078GV63]	AT1G19540	At1g19540 [Source:UniProtKB/TrEMBL;Acc:Q29PX7]	CDY29421				0.0282931	4.86183
GSBRNA2T00099314001	BnaA07g21170D	None	AT1G76930	extensin 4 [Source:TAIR;Acc:AT1G76930]	CDX68077	extensin-3-like isoform X2	P:plant-type cell wall organization; F:structural constituent of cell wall	P:GO:0009664; F:GO:0005199	0.0287586	4.83451
GSBRNA2T00154805001	BnaA03g36620D	None	AT3G22370	Ubiquinol oxidase 1a, mitochondrial [Source:UniProtKB/Swiss-Prot;Acc:Q39219]	CDX92940	ubiquinol oxidase 1a, mitochondrial	P:alternative respiration; F:alternative oxidase activity; F:metal ion binding; F:ubiquinol:oxygen oxidoreductase activity; C:integral component of membrane; C:respirasome	P:GO:0010230; F:GO:0009916; F:GO:0046872; F:GO:0102721; C:GO:0016021; C:GO:0070469	6.85496e-05	4.83079
GSBRNA2T00034780001	BnaC06g10610D	BnaC06g10610D protein [Source:UniProtKB/TrEMBL;Acc:A0A078GI59]	AT1G54217	Ribosomal protein L18ae family [Source:UniProtKB/TrEMBL;Acc:F4HV88]	CDY26135	60S ribosomal protein L18a-like protein	C:integral component of membrane	C:GO:0016021	0.00112229	4.82903
GSBRNA2T00007238001	BnaC02g43910D	BnaC02g43910D protein [Source:UniProtKB/TrEMBL;Acc:A0A078IU66]	N/A	N/A	CDY52538	transcription factor RAX3-like	F:DNA binding	F:GO:0003677	0.0186328	4.82871
GSBRNA2T00138262001	BnaC01g13400D	None	N/A	N/A	CDX82890	autophagy-related protein 8a isoform X1	P:autophagy; C:cytoplasm	P:GO:0006914; C:GO:0005737	0.0267743	4.81354
GSBRNA2T00100688001	BnaC05g05300D	None	AT1G07620	GTP-binding protein Obg/CgtA [Source:TAIR;Acc:AT1G07620]	CDX95141				0.0246144	4.81343
GSBRNA2T00087839001	BnaA01g13410D	BnaA01g13410D protein [Source:UniProtKB/TrEMBL;Acc:A0A078IE27]	N/A	N/A	CDY47624				0.000786681	4.81043
GSBRNA2T00108751001	BnaC09g27850D	None	AT5G51440	23.5 kDa heat shock protein, mitochondrial [Source:UniProtKB/Swiss-Prot;Acc:Q9FGM9]	CDX99920				9.84275e-06	4.80929
GSBRNA2T00103165001	BnaC06g32300D	None	AT1G06490	Callose synthase 7 [Source:UniProtKB/Swiss-Prot;Acc:Q9SHJ3]	CDX72782	callose synthase 7	P:(1->3)-beta-D-glucan biosynthetic process; P:phloem transport; P:callose deposition in phloem sieve plate; F:1,3-beta-D-glucan synthase activity; C:1,3-beta-D-glucan synthase complex; C:integral component of membrane	P:GO:0006075; P:GO:0010233; P:GO:0080165; F:GO:0003843; C:GO:0000148; C:GO:0016021	0.000915767	4.80746
GSBRNA2T00087117001	BnaC04g29740D	Cytochrome b561 and DOMON domain-containing protein [Source:UniProtKB/TrEMBL;Acc:A0A078IDM2]	AT5G35735	Cytochrome b561 and DOMON domain-containing protein At5g35735 [Source:UniProtKB/Swiss-Prot;Acc:Q9FKH6]	CDY47293	cytochrome b561 and DOMON domain-containing protein At5g35735	P:oxidation-reduction process; F:metal ion binding; C:plasma membrane; C:integral component of membrane	P:GO:0055114; F:GO:0046872; C:GO:0005886; C:GO:0016021	0.000152461	4.80225
GSBRNA2T00087780001	BnaA09g53510D	BnaA09g53510D protein [Source:UniProtKB/TrEMBL;Acc:A0A078JV28]	AT5G42380	Calcium-binding protein CML37 [Source:UniProtKB/Swiss-Prot;Acc:Q9FIH9]	CDY69441	calcium-binding protein CML37	P:microtubule cytoskeleton organization; P:response to ozone; P:calcium-mediated signaling; P:regulation of catalytic activity; F:calcium ion binding; F:protein binding; F:enzyme regulator activity; C:cytoplasm	P:GO:0000226; P:GO:0010193; P:GO:0019722; P:GO:0050790; F:GO:0005509; F:GO:0005515; F:GO:0030234; C:GO:0005737	0.00445083	4.80118
GSBRNA2T00044886001	BnaC04g31630D	BnaC04g31630D protein [Source:UniProtKB/TrEMBL;Acc:A0A078GYC7]	AT5G39520	Uncharacterized protein At5g39520 [Source:UniProtKB/TrEMBL;Acc:Q0WW43]	CDY30252	uncharacterized protein BNAC04G31630D	P:response to abscisic acid; P:leaf senescence; F:protein binding; C:chloroplast	P:GO:0009737; P:GO:0010150; F:GO:0005515; C:GO:0009507	0.0462537	4.79904
GSBRNA2T00102546001	BnaA07g30020D	None	N/A	N/A	CDX96391	cysteine protease inhibitor WSCP-like	P:negative regulation of endopeptidase activity; F:endopeptidase inhibitor activity	P:GO:0010951; F:GO:0004866	0.000703884	4.79424
GSBRNA2T00078077001	BnaA06g32670D	BnaA06g32670D protein [Source:UniProtKB/TrEMBL;Acc:A0A078FKJ9]	AT3G26760	Alcohol dehydrogenase-like protein [Source:UniProtKB/TrEMBL;Acc:Q9LW35]	CDY13656	short-chain dehydrogenase reductase 3a-like	F:zinc ion binding	F:GO:0008270	0.000653255	4.78837
GSBRNA2T00139785001	BnaC08g16540D	None	AT1G15210	PDR7 [Source:UniProtKB/TrEMBL;Acc:A0A178WAD4]	CDX83991	ABC transporter G family member 35-like	F:ATP binding; F:ATPase activity; C:integral component of membrane	F:GO:0005524; F:GO:0016887; C:GO:0016021	0.00221035	4.78796
GSBRNA2T00066706001	BnaA03g13140D	Non-specific lipid-transfer protein [Source:UniProtKB/TrEMBL;Acc:A0A078HK20]	AT5G59310	Non-specific lipid-transfer protein 4 [Source:UniProtKB/Swiss-Prot;Acc:Q9LLR6]	CDY38865	non-specific lipid-transfer protein 4-like	P:lipid transport; F:lipid binding; C:integral component of membrane	P:GO:0006869; F:GO:0008289; C:GO:0016021	0.0232021	4.78419
GSBRNA2T00025549001	BnaAnng40240D	BnaAnng40240D protein [Source:UniProtKB/TrEMBL;Acc:A0A078JX12]	N/A	N/A	CDY72183	uncharacterized protein LOC103828054	C:integral component of membrane	C:GO:0016021	0.00398879	4.78148
GSBRNA2T00039970001	BnaA01g06120D	BnaA01g06120D protein [Source:UniProtKB/TrEMBL;Acc:A0A078GSV7]	AT4G31000	Calmodulin-binding protein 60 F [Source:UniProtKB/Swiss-Prot;Acc:F4JR57]	CDY28237	calmodulin-binding protein 60 F-like isoform X1	P:regulation of transcription, DNA-templated; P:regulation of salicylic acid biosynthetic process; F:DNA-binding transcription factor activity; F:calmodulin binding; F:sequence-specific DNA binding	P:GO:0006355; P:GO:0080142; F:GO:0003700; F:GO:0005516; F:GO:0043565	0.00426797	4.77677
GSBRNA2T00136503001	BnaA10g26930D	None	AT5G02810	Two-component response regulator-like APRR7 [Source:UniProtKB/Swiss-Prot;Acc:Q93WK5]	CDX70344	two-component response regulator-like APRR7	P:phosphorelay signal transduction system; P:circadian rhythm; P:red or far-red light signaling pathway; P:negative regulation of transcription, DNA-templated; F:DNA binding; F:protein binding	P:GO:0000160; P:GO:0007623; P:GO:0010017; P:GO:0045892; F:GO:0003677; F:GO:0005515	6.57536e-05	4.77639
GSBRNA2T00098911001	BnaA07g17640D	None	AT3G58160	Myosin-16 [Source:UniProtKB/Swiss-Prot;Acc:Q9M2K0]	CDX67724	myosin-16-like isoform X1	F:motor activity; F:actin binding; F:ATP binding; C:myosin complex	F:GO:0003774; F:GO:0003779; F:GO:0005524; C:GO:0016459	0.00839922	4.76886
GSBRNA2T00114025001	BnaA02g23330D	None	AT5G42830	HXXXD-type acyl-transferase family protein [Source:UniProtKB/TrEMBL;Acc:Q9FMN6]	CDY02424	uncharacterized acetyltransferase At3g50280	F:transferase activity, transferring acyl groups other than amino-acyl groups	F:GO:0016747	0.00324434	4.76182
GSBRNA2T00018765001	BnaC02g26030D	BnaC02g26030D protein [Source:UniProtKB/TrEMBL;Acc:A0A078GA90]	AT1G80840	Probable WRKY transcription factor 40 [Source:UniProtKB/Swiss-Prot;Acc:Q9SAH7]	CDY22299	probable WRKY transcription factor 40	P:response to molecule of bacterial origin; P:response to wounding; P:response to salicylic acid; P:response to chitin; P:regulation of defense response; P:defense response to bacterium; P:negative regulation of transcription, DNA-templated; P:defense response to fungus; F:transcription regulatory region sequence-specific DNA binding; F:DNA-binding transcription factor activity; F:protein binding	P:GO:0002237; P:GO:0009611; P:GO:0009751; P:GO:0010200; P:GO:0031347; P:GO:0042742; P:GO:0045892; P:GO:0050832; F:GO:0000976; F:GO:0003700; F:GO:0005515	0.00986749	4.75173
GSBRNA2T00127439001	BnaC08g35010D	None	AT2G22510	At2g22510 [Source:UniProtKB/TrEMBL;Acc:Q9SJY4]	CDX76915				0.0403496	4.74619
GSBRNA2T00029765001	BnaA02g06910D	Histone H4 [Source:UniProtKB/TrEMBL;Acc:A0A078H5R4]	AT1G07820	Histone H4 [Source:UniProtKB/TrEMBL;Acc:Q6NR90]	CDY60565	histone H4	P:nucleosome assembly; F:DNA binding; F:protein heterodimerization activity; C:nucleosome; C:host cell nucleus	P:GO:0006334; F:GO:0003677; F:GO:0046982; C:GO:0000786; C:GO:0042025	0.000245268	4.73931
GSBRNA2T00072578001	BnaA09g38430D	BnaA09g38430D protein [Source:UniProtKB/TrEMBL;Acc:A0A078HTI9]	N/A	N/A	CDY41172	BnaA09g38430D	P:regulation of gene expression; C:peroxisome	P:GO:0010468; C:GO:0005777	7.7113e-06	4.73771
GSBRNA2T00053943001	BnaC04g08310D	BnaC04g08310D protein [Source:UniProtKB/TrEMBL;Acc:A0A078H8N1]	AT2G36950	Heavy metal-associated isoprenylated plant protein 5 [Source:UniProtKB/Swiss-Prot;Acc:Q9SJL2]	CDY33208	heavy metal-associated isoprenylated plant protein 5-like	P:metal ion transport; F:metal ion binding	P:GO:0030001; F:GO:0046872	0.00219216	4.7328
GSBRNA2T00118403001	BnaC02g28500D	None	AT4G12250	GAE5 [Source:UniProtKB/TrEMBL;Acc:A0A178UUD1]	CDY04398	UDP-glucuronate 4-epimerase 5	P:carbohydrate metabolic process; F:UDP-glucuronate 4-epimerase activity; C:trans-Golgi network; C:integral component of membrane; C:Golgi cisterna membrane	P:GO:0005975; F:GO:0050378; C:GO:0005802; C:GO:0016021; C:GO:0032580	0.0193011	4.73178
GSBRNA2T00034154001	BnaCnng38210D	BnaCnng38210D protein [Source:UniProtKB/TrEMBL;Acc:A0A078JBX2]	AT5G11250	Disease resistance protein (TIR-NBS-LRR class) [Source:UniProtKB/TrEMBL;Acc:Q9LFN1]	CDY61660	predicted protein	P:signal transduction; F:protein binding	P:GO:0007165; F:GO:0005515	0.00684752	4.72353
GSBRNA2T00015237001	BnaA08g24590D	BnaA08g24590D protein [Source:UniProtKB/TrEMBL;Acc:A0A078G6K6]	AT1G12805	Nucleotide binding protein [Source:UniProtKB/TrEMBL;Acc:Q3EDD5]	CDY21066				0.0042419	4.719
GSBRNA2T00018200001	BnaC01g35600D	BnaC01g35600D protein [Source:UniProtKB/TrEMBL;Acc:A0A078GAZ9]	AT4G14540	Nuclear transcription factor Y subunit B-3 [Source:UniProtKB/Swiss-Prot;Acc:O23310]	CDY21888	nuclear transcription factor Y subunit B-3	P:positive regulation of transcription, DNA-templated; F:sequence-specific DNA binding; F:protein heterodimerization activity	P:GO:0045893; F:GO:0043565; F:GO:0046982	0.00174248	4.71456
GSBRNA2T00093668001	BnaCnng66020D	BnaCnng66020D protein [Source:UniProtKB/TrEMBL;Acc:A0A078JWQ8]	AT2G38470	WRKY33 [Source:UniProtKB/TrEMBL;Acc:A0A384L4W4]	CDY69941	transcription factor WRKY33	P:regulation of transcription, DNA-templated; F:DNA-binding transcription factor activity; F:sequence-specific DNA binding	P:GO:0006355; F:GO:0003700; F:GO:0043565	0.0023028	4.71327
GSBRNA2T00007414001	BnaC07g49540D	BnaC07g49540D protein [Source:UniProtKB/TrEMBL;Acc:A0A078IUD9]	AT5G26200	AT5g26200/T19G15_50 [Source:UniProtKB/TrEMBL;Acc:Q93YZ9]	CDY52628	solute carrier family 25 member 44	P:ATP transport; P:transmembrane transport; F:ATP transmembrane transporter activity; C:integral component of membrane	P:GO:0015867; P:GO:0055085; F:GO:0005347; C:GO:0016021	0.00210356	4.70993
GSBRNA2T00138725001	BnaA03g23170D	None	AT2G20960	PEARLI 4 protein [Source:UniProtKB/TrEMBL;Acc:Q9SKR5]	CDX83189	phospholipase-like protein (PEARLI 4) family protein	P:mitotic chromosome condensation; P:rDNA condensation; P:establishment of protein localization to chromatin; P:transcriptional activation by promoter-enhancer looping; P:positive regulation of mitotic cohesin loading; P:replication-born double-strand break repair via sister chromatid exchange; F:chromatin binding; C:nuclear chromatin; C:Scc2-Scc4 cohesin loading complex	P:GO:0007076; P:GO:0070550; P:GO:0071169; P:GO:0071733; P:GO:1905406; P:GO:1990414; F:GO:0003682; C:GO:0000790; C:GO:0090694	0.00504787	4.70155
GSBRNA2T00155145001	BnaC04g46960D	None	N/A	N/A	CDX93200	hypothetical protein F2Q69_00021569	C:integral component of membrane	C:GO:0016021	0.000846017	4.70125
GSBRNA2T00125449001	BnaA06g15710D	BnaA06g15710D protein [Source:UniProtKB/TrEMBL;Acc:A0A078F107]	AT3G49620	Probable 2-oxoglutarate-dependent dioxygenase DIN11 [Source:UniProtKB/Swiss-Prot;Acc:Q8H113]	CDY08155	probable 2-oxoglutarate-dependent dioxygenase At3g49630 isoform X1	P:oxidation-reduction process; F:metal ion binding; F:dioxygenase activity	P:GO:0055114; F:GO:0046872; F:GO:0051213	0.00414277	4.69977
GSBRNA2T00038184001	BnaC04g51510D	BnaC04g51510D protein [Source:UniProtKB/TrEMBL;Acc:A0A078GLP0]	N/A	N/A	CDY27510	ATP binding cassette subfamily B4	P:gravitropism; P:response to cytokinin; P:auxin efflux; P:basipetal auxin transport; P:xenobiotic transport; P:root hair elongation; P:transmembrane transport; F:ATP binding; F:auxin efflux transmembrane transporter activity; F:ATPase activity; F:ATPase-coupled transmembrane transporter activity; C:integral component of plasma membrane; C:plasmodesma	P:GO:0009630; P:GO:0009735; P:GO:0010315; P:GO:0010540; P:GO:0042908; P:GO:0048767; P:GO:0055085; F:GO:0005524; F:GO:0010329; F:GO:0016887; F:GO:0042626; C:GO:0005887; C:GO:0009506	0.000311806	4.69693
GSBRNA2T00102416001	BnaA07g28900D	BnaC06g31960D protein [Source:UniProtKB/TrEMBL;Acc:A0A078FHL1]	AT1G70800	Protein C2-DOMAIN ABA-RELATED 6 [Source:UniProtKB/Swiss-Prot;Acc:Q9S764]	CDX96279	protein C2-DOMAIN ABA-RELATED 7	P:gravitropism; P:phototropism; P:positive regulation of abscisic acid-activated signaling pathway; P:positive regulation of GTPase activity; F:GTPase activator activity; F:phospholipid binding; F:metal ion binding; C:plasma membrane	P:GO:0009630; P:GO:0009638; P:GO:0009789; P:GO:0043547; F:GO:0005096; F:GO:0005543; F:GO:0046872; C:GO:0005886	0.000178722	4.696
GSBRNA2T00079751001	BnaC03g24360D	BnaC03g24360D protein [Source:UniProtKB/TrEMBL;Acc:A0A078I3W0]	AT2G43620	Endochitinase At2g43620 [Source:UniProtKB/Swiss-Prot;Acc:O22841]	CDY44244	endochitinase At2g43620	P:polysaccharide catabolic process; P:chitin catabolic process; P:defense response; P:cell wall macromolecule catabolic process; F:chitinase activity; F:chitin binding; C:apoplast	P:GO:0000272; P:GO:0006032; P:GO:0006952; P:GO:0016998; F:GO:0004568; F:GO:0008061; C:GO:0048046	0.00106051	4.69599
GSBRNA2T00136488001	BnaA10g26780D	None	AT5G03080	LPPgamma [Source:UniProtKB/TrEMBL;Acc:A0A178URC2]	CDX70329	lipid phosphate phosphatase gamma	P:protein N-linked glycosylation; P:diacylglycerol biosynthetic process; P:dephosphorylation; P:pollen tube development; F:phosphatidate phosphatase activity; F:dolichyldiphosphatase activity; C:chloroplast; C:integral component of endoplasmic reticulum membrane	P:GO:0006487; P:GO:0006651; P:GO:0016311; P:GO:0048868; F:GO:0008195; F:GO:0047874; C:GO:0009507; C:GO:0030176	0.00104502	4.69562
GSBRNA2T00006246001	BnaC01g20650D	BnaC01g20650D protein [Source:UniProtKB/TrEMBL;Acc:A0A078G2Y0]	AT4G28110	MYB41 [Source:UniProtKB/TrEMBL;Acc:A0A178V452]	CDY19003	transcription factor MYB41	P:multidimensional cell growth; P:response to chitin; P:cuticle development; P:negative regulation of transcription, DNA-templated; P:regulation of raffinose metabolic process; F:transcription regulatory region sequence-specific DNA binding	P:GO:0009825; P:GO:0010200; P:GO:0042335; P:GO:0045892; P:GO:0080091; F:GO:0000976	0.00106756	4.68131
GSBRNA2T00099548001	BnaA07g23070D	None	AT1G72430	Auxin-responsive protein SAUR78 [Source:UniProtKB/Swiss-Prot;Acc:Q9C9E1]	CDX68267	auxin-responsive protein SAUR50	P:multicellular organism development; P:response to auxin; P:ethylene-activated signaling pathway; P:positive regulation of cell growth; F:protein binding; C:cytoplasm; C:extrinsic component of plasma membrane	P:GO:0007275; P:GO:0009733; P:GO:0009873; P:GO:0030307; F:GO:0005515; C:GO:0005737; C:GO:0019897	0.000642412	4.67963
GSBRNA2T00072352001	BnaA09g18210D	BnaA09g18210D protein [Source:UniProtKB/TrEMBL;Acc:A0A078HT65]	AT5G47230	ERF5 [Source:UniProtKB/TrEMBL;Acc:A0A178UKK9]	CDY41042	ethylene-responsive transcription factor 5	P:regulation of transcription, DNA-templated; F:DNA binding; F:DNA-binding transcription factor activity	P:GO:0006355; F:GO:0003677; F:GO:0003700	0.0236054	4.67819
GSBRNA2T00021708001	BnaA04g05850D	BnaA04g05850D protein [Source:UniProtKB/TrEMBL;Acc:A0A078E439]	AT3G51920	Calmodulin-like protein 9 [Source:UniProtKB/Swiss-Prot;Acc:Q9S744]	CDY23174	calmodulin-like protein 9	P:detection of calcium ion; P:response to water deprivation; P:response to salt stress; P:response to abscisic acid; P:calcium-mediated signaling; F:calcium ion binding; F:protein binding; C:cytosol	P:GO:0005513; P:GO:0009414; P:GO:0009651; P:GO:0009737; P:GO:0019722; F:GO:0005509; F:GO:0005515; C:GO:0005829	0.000348051	4.6764
GSBRNA2T00102067001	BnaA07g27000D	BnaA03g36150D protein [Source:UniProtKB/TrEMBL;Acc:A0A078IFT1]	N/A	N/A	CDX96031	zinc finger BED domain-containing protein RICESLEEPER 2-like	P:UDP-rhamnose biosynthetic process; P:dTDP-rhamnose biosynthetic process; P:oxidation-reduction process; F:dTDP-4-dehydrorhamnose 3,5-epimerase activity; F:dTDP-4-dehydrorhamnose reductase activity	P:GO:0010253; P:GO:0019305; P:GO:0055114; F:GO:0008830; F:GO:0008831	0.0106547	4.67617
GSBRNA2T00021223001	BnaA06g02110D	BnaA06g02110D protein [Source:UniProtKB/TrEMBL;Acc:A0A078GBV7]	AT5G20630	Germin-like protein subfamily 3 member 3 [Source:UniProtKB/Swiss-Prot;Acc:P94072]	CDY22866	germin-like protein 1	P:response to cold; P:oxidation-reduction process; F:manganese ion binding; F:nutrient reservoir activity; F:oxalate oxidase activity; C:cell wall; C:extracellular matrix; C:apoplast	P:GO:0009409; P:GO:0055114; F:GO:0030145; F:GO:0045735; F:GO:0050162; C:GO:0005618; C:GO:0031012; C:GO:0048046	0.0156719	4.6725
GSBRNA2T00020619001	BnaC03g73200D	BnaC03g73200D protein [Source:UniProtKB/TrEMBL;Acc:A0A078J1X3]	AT4G02380	senescence-associated gene 21 [Source:TAIR;Acc:AT4G02380]	CDY57180				0.010638	4.67096
GSBRNA2T00064153001	BnaA05g34000D	BnaA05g34000D protein [Source:UniProtKB/TrEMBL;Acc:A0A078IGD1]	AT3G01290	HIR2 [Source:UniProtKB/TrEMBL;Acc:A0A178V7M0]	CDY37535	hypersensitive-induced response protein 3	P:response to oomycetes; C:vacuolar membrane; C:plasma membrane; C:plasmodesma	P:GO:0002239; C:GO:0005774; C:GO:0005886; C:GO:0009506	0.0167635	4.66605
GSBRNA2T00136204001	BnaA10g24450D	None	N/A	N/A	CDX70096				0.000176745	4.66209
GSBRNA2T00105511001	BnaA06g08770D	None	AT1G13750	Probable inactive purple acid phosphatase 1 [Source:UniProtKB/Swiss-Prot;Acc:Q9LMX4]	CDX98126	probable inactive purple acid phosphatase 1	P:dephosphorylation; F:acid phosphatase activity; F:metal ion binding; C:extracellular region	P:GO:0016311; F:GO:0003993; F:GO:0046872; C:GO:0005576	0.0083682	4.65903
GSBRNA2T00098105001	BnaA02g30290D	Peptidylprolyl isomerase [Source:UniProtKB/TrEMBL;Acc:A0A078INV7]	AT5G48580	Peptidylprolyl isomerase [Source:UniProtKB/TrEMBL;Acc:A0A178UPA7]	CDY51059	peptidyl-prolyl cis-trans isomerase FKBP15-2	P:protein peptidyl-prolyl isomerization; P:response to fungus; F:peptidyl-prolyl cis-trans isomerase activity; C:endoplasmic reticulum lumen; C:cytosol	P:GO:0000413; P:GO:0009620; F:GO:0003755; C:GO:0005788; C:GO:0005829	0.000789772	4.65641
GSBRNA2T00091196001	BnaA09g00250D	BnaA09g00250D protein [Source:UniProtKB/TrEMBL;Acc:A0A078IH98]	AT4G01050	thylakoid rhodanese-like [Source:TAIR;Acc:AT4G01050]	CDY48498	rhodanese-like domain-containing protein 4, chloroplastic	P:carbohydrate metabolic process; F:chitin binding; C:integral component of membrane	P:GO:0005975; F:GO:0008061; C:GO:0016021	0.00132486	4.63143
GSBRNA2T00052289001	BnaA09g51710D	BnaA09g51710D protein [Source:UniProtKB/TrEMBL;Acc:A0A078JK56]	AT4G00360	Cytochrome P450 86A2 [Source:UniProtKB/Swiss-Prot;Acc:O23066]	CDY66201	cytochrome P450 86A2	P:fatty acid metabolic process; P:defense response; P:oxidation-reduction process; F:iron ion binding; F:protein binding; F:alkane 1-monooxygenase activity; F:heme binding; F:aromatase activity; C:integral component of membrane	P:GO:0006631; P:GO:0006952; P:GO:0055114; F:GO:0005506; F:GO:0005515; F:GO:0018685; F:GO:0020037; F:GO:0070330; C:GO:0016021	0.0134979	4.63021
GSBRNA2T00034203001	BnaCnng78650D	BnaCnng78650D protein (Fragment) [Source:UniProtKB/TrEMBL;Acc:A0A078K422]	AT4G26200	1-aminocyclopropane-1-carboxylate synthase 7 [Source:UniProtKB/Swiss-Prot;Acc:Q9STR4]	CDY72652	1-aminocyclopropane-1-carboxylate synthase 7-like	P:ethylene biosynthetic process; P:fruit ripening; P:1-aminocyclopropane-1-carboxylate biosynthetic process; F:1-aminocyclopropane-1-carboxylate synthase activity; F:pyridoxal phosphate binding; F:identical protein binding	P:GO:0009693; P:GO:0009835; P:GO:0042218; F:GO:0016847; F:GO:0030170; F:GO:0042802	0.00879178	4.62737
GSBRNA2T00101363001	BnaC01g34290D	None	N/A	N/A	CDX95537				0.0333961	4.62641
GSBRNA2T00085942001	BnaA07g10440D	BnaA07g10440D protein [Source:UniProtKB/TrEMBL;Acc:A0A078I981]	AT1G22490	basic helix-loop-helix (bHLH) DNA-binding superfamily protein [Source:TAIR;Acc:AT1G22490]	CDY46652	transcription factor bHLH94-like	F:protein dimerization activity	F:GO:0046983	0.000375357	4.61838
GSBRNA2T00044502001	BnaC01g40270D	BnaC01g40270D protein [Source:UniProtKB/TrEMBL;Acc:A0A078GWS4]	N/A	N/A	CDY29981	disease resistance protein TAO1-like isoform X1	P:signal transduction; F:protein binding; F:ADP binding	P:GO:0007165; F:GO:0005515; F:GO:0043531	0.00995708	4.61328
GSBRNA2T00123467001	BnaCnng01370D	None	AT4G01700	At4g01700 [Source:UniProtKB/TrEMBL;Acc:Q9ZSI6]	CDY07122	chitinase 10-like	P:response to oomycetes; P:carbohydrate metabolic process; P:chitin catabolic process; P:cell wall macromolecule catabolic process; F:chitinase activity	P:GO:0002239; P:GO:0005975; P:GO:0006032; P:GO:0016998; F:GO:0004568	0.00267117	4.60898
GSBRNA2T00137740001	BnaA03g32520D	None	AT3G12910	NAC (No Apical Meristem) domain transcriptional regulator superfamily protein [Source:UniProtKB/TrEMBL;Acc:Q9LSI4]	CDX82569	transcription factor JUNGBRUNNEN 1-like	P:regulation of transcription, DNA-templated; F:DNA binding	P:GO:0006355; F:GO:0003677	0.00215471	4.60599
GSBRNA2T00058096001	BnaA01g08380D	BnaA01g08380D protein [Source:UniProtKB/TrEMBL;Acc:A0A078HEG7]	AT4G28490	Receptor-like protein kinase 5 [Source:UniProtKB/Swiss-Prot;Acc:P47735]	CDY35193	receptor-like protein kinase 5	P:lateral root morphogenesis; P:floral organ abscission; P:regulation of gene expression; P:peptidyl-tyrosine phosphorylation; P:pectin catabolic process; P:protein autophosphorylation; P:defense response to Gram-negative bacterium; P:leaf abscission; F:protein serine/threonine kinase activity; F:transmembrane receptor protein tyrosine kinase activity; F:ATP binding; F:receptor serine/threonine k…	P:GO:0010102; P:GO:0010227; P:GO:0010468; P:GO:0018108; P:GO:0045490; P:GO:0046777; P:GO:0050829; P:GO:0060866; F:GO:0004674; F:GO:0004714; F:GO:0005524; F:GO:0033612; C:GO:0005886; C:GO:0016021	0.0429551	4.60488
GSBRNA2T00117059001	BnaA05g07770D	BnaC04g08780D protein [Source:UniProtKB/TrEMBL;Acc:A0A078H5M7]	AT2G36530	LOS2 [Source:UniProtKB/TrEMBL;Acc:A0A178VT47]	CDX75031	bifunctional enolase 2/transcriptional activator	P:glycolytic process; P:regulation of vacuole fusion, non-autophagic; F:magnesium ion binding; F:phosphopyruvate hydratase activity; C:phosphopyruvate hydratase complex	P:GO:0006096; P:GO:0032889; F:GO:0000287; F:GO:0004634; C:GO:0000015	3.014e-05	4.59737
GSBRNA2T00122209001	BnaA09g49170D	None	AT1G07910	RNAligase [Source:TAIR;Acc:AT1G07910]	CDY06286	tRNA ligase 1 isoform X2	P:tRNA splicing, via endonucleolytic cleavage and ligation; F:RNA ligase (ATP) activity; F:ATP binding	P:GO:0006388; F:GO:0003972; F:GO:0005524	0.0305411	4.59485
GSBRNA2T00126500001	BnaA04g04590D	None	AT2G37470	Histone H2B.4 [Source:UniProtKB/Swiss-Prot;Acc:Q9ZUS0]	CDX76195	histone H2B.8	P:nucleosome assembly; F:DNA binding; F:protein heterodimerization activity; C:nucleosome	P:GO:0006334; F:GO:0003677; F:GO:0046982; C:GO:0000786	7.97441e-06	4.58968
GSBRNA2T00151200001	BnaA03g42150D	None	AT4G15802	Heat shock factor-binding protein [Source:UniProtKB/Swiss-Prot;Acc:Q8GW48]	CDX90566	heat shock factor-binding protein 1-like	P:seed development; P:cellular heat acclimation; P:negative regulation of nucleic acid-templated transcription; F:transcription corepressor activity; F:protein self-association; C:cytosol; C:integral component of membrane	P:GO:0048316; P:GO:0070370; P:GO:1903507; F:GO:0003714; F:GO:0043621; C:GO:0005829; C:GO:0016021	0.0131074	4.58232
GSBRNA2T00118655001	BnaA07g13160D	None	AT2G27385	Pollen Ole e 1 allergen and extensin family protein [Source:UniProtKB/TrEMBL;Acc:F4IFT4]	CDY04490	Pollen Ole e 1 allergen and extensin family protein	C:integral component of membrane	C:GO:0016021	0.000135673	4.5802
GSBRNA2T00102930001	BnaA08g22580D	MYB transcription factor 51 [Source:UniProtKB/TrEMBL;Acc:A0A078E3Z8]	AT1G18570	Transcription factor MYB51 [Source:UniProtKB/Swiss-Prot;Acc:O49782]	CDX96715	transcription factor MYB51	F:DNA binding	F:GO:0003677	0.00462609	4.57316
GSBRNA2T00005951001	BnaAnng02540D	Protein YIPF [Source:UniProtKB/TrEMBL;Acc:A0A078G002]	AT3G05280	Protein YIPF [Source:UniProtKB/TrEMBL;Acc:Q8GWB3]	CDY18789	protein YIPF1 homolog	P:vesicle-mediated transport; F:Rab GTPase binding; C:Golgi apparatus; C:cytosol; C:integral component of membrane	P:GO:0016192; F:GO:0017137; C:GO:0005794; C:GO:0005829; C:GO:0016021	6.57536e-05	4.569
GSBRNA2T00010695001	BnaC03g77990D	BnaC03g77990D protein [Source:UniProtKB/TrEMBL;Acc:A0A078IWR1]	N/A	N/A	CDY53438	RHOMBOID-like protein 10, chloroplastic isoform X1	P:proteolysis; P:regulation of mitochondrion organization; F:serine-type endopeptidase activity; C:mitochondrial inner membrane; C:integral component of membrane; C:chloroplast membrane	P:GO:0006508; P:GO:0010821; F:GO:0004252; C:GO:0005743; C:GO:0016021; C:GO:0031969	0.0162556	4.56663
GSBRNA2T00064711001	BnaC04g00490D	BnaC04g00490D protein [Source:UniProtKB/TrEMBL;Acc:A0A078HJB9]	AT2G47000	ABC transporter B family member 4 [Source:UniProtKB/Swiss-Prot;Acc:O80725]	CDY37776	ABC transporter B family member 4	P:gravitropism; P:response to cytokinin; P:auxin efflux; P:basipetal auxin transport; P:xenobiotic transport; P:root hair elongation; P:transmembrane transport; P:auxin influx; F:ATP binding; F:ATPase-coupled xenobiotic transmembrane transporter activity; F:auxin influx transmembrane transporter activity; F:auxin efflux transmembrane transporter activity; F:ATPase activity; C:integral component o…	P:GO:0009630; P:GO:0009735; P:GO:0010315; P:GO:0010540; P:GO:0042908; P:GO:0048767; P:GO:0055085; P:GO:0060919; F:GO:0005524; F:GO:0008559; F:GO:0010328; F:GO:0010329; F:GO:0016887; C:GO:0005887; C:GO:0009506	0.000837428	4.55359
GSBRNA2T00043471001	BnaA04g17330D	BnaA04g17330D protein [Source:UniProtKB/TrEMBL;Acc:A0A078GX10]	AT2G31050	Cupredoxin superfamily protein [Source:UniProtKB/TrEMBL;Acc:O82761]	CDY29694	mavicyanin	P:electron transport chain; F:electron transfer activity; C:integral component of membrane; C:anchored component of plasma membrane	P:GO:0022900; F:GO:0009055; C:GO:0016021; C:GO:0046658	9.2243e-05	4.54819
GSBRNA2T00038414001	BnaUnng00010D	BnaUnng00010D protein [Source:UniProtKB/TrEMBL;Acc:A0A078GQL1]	AT1G66410	Calmodulin 4 [Source:UniProtKB/TrEMBL;Acc:F4IEU4]	CDY27651	calmodulin-1	P:response to mechanical stimulus; P:calcium-mediated signaling; F:calcium ion binding; F:protein binding; C:cytoplasm; C:plasma membrane	P:GO:0009612; P:GO:0019722; F:GO:0005509; F:GO:0005515; C:GO:0005737; C:GO:0005886	0.000401881	4.52964
GSBRNA2T00117078001	BnaA05g07920D	None	N/A	N/A	CDX75046	serine/threonine-protein kinase KIPK	P:protein phosphorylation; F:protein kinase activity; F:ATP binding; C:membrane	P:GO:0006468; F:GO:0004672; F:GO:0005524; C:GO:0016020	0.00476946	4.52895
GSBRNA2T00085179001	BnaC03g44240D	BnaC03g44240D protein [Source:UniProtKB/TrEMBL;Acc:A0A078FS18]	AT2G04495	At2g04495 [Source:UniProtKB/TrEMBL;Acc:Q6NLT2]	CDY15063	transmembrane protein	C:integral component of membrane	C:GO:0016021	0.0175484	4.51495
GSBRNA2T00073473001	BnaCnng58550D	BnaCnng58550D protein [Source:UniProtKB/TrEMBL;Acc:A0A078JNJ7]	N/A	N/A	CDY68334				0.00479286	4.51412
GSBRNA2T00032432001	BnaCnng03960D	BnaCnng03960D protein [Source:UniProtKB/TrEMBL;Acc:A0A078F7N7]	AT4G33070	Pyruvate decarboxylase 1 [Source:UniProtKB/Swiss-Prot;Acc:O82647]	CDY10495	pyruvate decarboxylase 4	P:response to anoxia; F:magnesium ion binding; F:pyruvate decarboxylase activity; F:thiamine pyrophosphate binding; C:cytosol	P:GO:0034059; F:GO:0000287; F:GO:0004737; F:GO:0030976; C:GO:0005829	0.000277814	4.51023
GSBRNA2T00109882001	BnaA06g22030D	None	AT5G62520	Probable inactive poly [ADP-ribose] polymerase SRO5 [Source:UniProtKB/Swiss-Prot;Acc:Q9FJJ3]	CDY00302	probable inactive poly [ADP-ribose] polymerase SRO5	F:NAD+ ADP-ribosyltransferase activity	F:GO:0003950	0.000776271	4.50855
GSBRNA2T00035009001	BnaA09g26590D	BnaA09g26590D protein [Source:UniProtKB/TrEMBL;Acc:A0A078GNT1]	AT5G26000	TGG1 [Source:UniProtKB/TrEMBL;Acc:A0A178U7L7]	CDY26308	myrosinase	P:carbohydrate metabolic process; F:beta-glucosidase activity; F:thioglucosidase activity; F:metal ion binding; F:glucosinolate glucohydrolase activity; C:integral component of membrane	P:GO:0005975; F:GO:0008422; F:GO:0019137; F:GO:0046872; F:GO:0102799; C:GO:0016021	0.000859312	4.50624
GSBRNA2T00130498001	BnaC01g06660D	None	AT4G31800	WRKY like transcription factor [Source:UniProtKB/TrEMBL;Acc:Q0WTZ3]	CDX68787	WRKY transcription factor 18-like	P:regulation of transcription, DNA-templated; F:DNA-binding transcription factor activity; F:sequence-specific DNA binding	P:GO:0006355; F:GO:0003700; F:GO:0043565	0.00354184	4.49686
GSBRNA2T00106835001	BnaA03g45440D	None	N/A	N/A	CDX98759	protein INAPERTURATE POLLEN1-like	P:transcription, DNA-templated; F:RNA binding; F:sequence-specific DNA binding	P:GO:0006351; F:GO:0003723; F:GO:0043565	0.000407305	4.49668
GSBRNA2T00093585001	BnaA02g27290D	Sulfotransferase [Source:UniProtKB/TrEMBL;Acc:A0A078IFK1]	AT2G03760	Cytosolic sulfotransferase 12 [Source:UniProtKB/Swiss-Prot;Acc:P52839]	CDY49690	cytosolic sulfotransferase 12-like	F:sulfotransferase activity	F:GO:0008146	0.0270315	4.49015
GSBRNA2T00027107001	BnaA05g31170D	BnaA05g31170D protein [Source:UniProtKB/TrEMBL;Acc:A0A078GJE6]	AT3G06110	Dual specificity protein phosphatase 1B [Source:UniProtKB/Swiss-Prot;Acc:Q9M8K7]	CDY24718	dual specificity protein phosphatase 1B	P:response to ozone; P:negative regulation of plant-type hypersensitive response; P:modulation by symbiont of host defense-related programmed cell death; P:cellular response to oxidative stress; P:peptidyl-tyrosine dephosphorylation; P:peptidyl-threonine dephosphorylation; F:protein tyrosine phosphatase activity; F:calmodulin binding; F:protein tyrosine/threonine phosphatase activity; F:MAP kinas…	P:GO:0010193; P:GO:0034051; P:GO:0034053; P:GO:0034599; P:GO:0035335; P:GO:0035970; F:GO:0004725; F:GO:0005516; F:GO:0008330; F:GO:0017017; F:GO:0051019; C:GO:0005737; C:GO:0005886; C:GO:0016021	0.000307429	4.48895
GSBRNA2T00041293001	BnaCnng05540D	BnaC06g26500D protein [Source:UniProtKB/TrEMBL;Acc:A0A078GUT7]	AT3G01690	Alpha/beta-Hydrolases superfamily protein [Source:UniProtKB/TrEMBL;Acc:Q9S7U7]	CDY28668	protein ABHD17C-like	F:hydrolase activity	F:GO:0016787	0.000421668	4.4886
GSBRNA2T00040257001	BnaA05g18280D	BnaA05g18280D protein [Source:UniProtKB/TrEMBL;Acc:A0A078GTG1]	AT1G35210	Uncharacterized protein T32G9.25 [Source:UniProtKB/TrEMBL;Acc:Q9C6F2]	CDY28412	hypothetical protein BRARA_E01847	P:response to UV-B; C:membrane	P:GO:0010224; C:GO:0016020	0.0239477	4.48248
GSBRNA2T00014810001	BnaC02g48650D	BnaC02g48650D protein [Source:UniProtKB/TrEMBL;Acc:A0A078IU95]	AT5G25470	B3 domain-containing protein At5g25470 [Source:UniProtKB/Swiss-Prot;Acc:Q1PDT6]	CDY54908	B3 domain-containing protein At5g25470-like	F:DNA binding	F:GO:0003677	0.0012061	4.47607
GSBRNA2T00108427001	BnaC02g35530D	None	AT3G25610	Phospholipid-transporting ATPase 10 [Source:UniProtKB/Swiss-Prot;Acc:Q9LI83]	CDX99767	phospholipid-transporting ATPase 10	P:phospholipid translocation; F:magnesium ion binding; F:ATP binding; F:phosphatidylcholine floppase activity; F:glycerophospholipid flippase activity; C:plasma membrane; C:integral component of membrane	P:GO:0045332; F:GO:0000287; F:GO:0005524; F:GO:0090554; F:GO:0140333; C:GO:0005886; C:GO:0016021	0.00629298	4.47547
GSBRNA2T00052662001	BnaC03g15980D	BnaC03g15980D protein [Source:UniProtKB/TrEMBL;Acc:A0A078H1V7]	AT5G51440	23.5 kDa heat shock protein, mitochondrial [Source:UniProtKB/Swiss-Prot;Acc:Q9FGM9]	CDY32630	23.5 kDa heat shock protein, mitochondrial	P:response to cadmium ion	P:GO:0046686	2.45664e-05	4.47309
GSBRNA2T00076183001	BnaA07g07690D	BnaA07g07690D protein [Source:UniProtKB/TrEMBL;Acc:A0A078HXE9]	AT1G29730	Leucine-rich repeat transmembrane protein kinase [Source:TAIR;Acc:AT1G29730]	CDY43185	probable LRR receptor-like serine/threonine-protein kinase At1g29720	P:protein autophosphorylation; F:protein serine/threonine kinase activity; F:ATP binding; C:plasma membrane; C:integral component of membrane	P:GO:0046777; F:GO:0004674; F:GO:0005524; C:GO:0005886; C:GO:0016021	0.000386084	4.46932
GSBRNA2T00025261001	BnaCnng33880D	BnaCnng33880D protein [Source:UniProtKB/TrEMBL;Acc:A0A078J6Y5]	AT3G19660	At3g19660 [Source:UniProtKB/TrEMBL;Acc:Q9LJN0]	CDY58862				0.00139456	4.46624
GSBRNA2T00016729001	BnaA04g27230D	BnaA04g27230D protein (Fragment) [Source:UniProtKB/TrEMBL;Acc:A0A078JYL1]	AT3G59700	L-type lectin-domain containing receptor kinase V.5 [Source:UniProtKB/Swiss-Prot;Acc:Q96285]	CDY71505	L-type lectin-domain containing receptor kinase V.5-like	P:defense response to oomycetes; P:protein phosphorylation; P:transmembrane receptor protein serine/threonine kinase signaling pathway; P:defense response to bacterium; F:transmembrane receptor protein serine/threonine kinase activity; F:ATP binding; F:carbohydrate binding; C:plasma membrane; C:integral component of membrane	P:GO:0002229; P:GO:0006468; P:GO:0007178; P:GO:0042742; F:GO:0004675; F:GO:0005524; F:GO:0030246; C:GO:0005886; C:GO:0016021	0.0149845	4.46511
GSBRNA2T00064560001	BnaA04g19990D	BnaA04g19990D protein [Source:UniProtKB/TrEMBL;Acc:A0A078HK48]	AT3G18430	Calcineurin b subunit (Protein phosphatase 2b regulatory subunit)-like protein [Source:UniProtKB/TrEMBL;Acc:Q9LS47]	CDY37669	calcineurin subunit B-like	F:calcium ion binding	F:GO:0005509	2.49117e-05	4.46406
GSBRNA2T00097911001	BnaAnng33250D	BnaAnng33250D protein [Source:UniProtKB/TrEMBL;Acc:A0A078JRX4]	N/A	N/A	CDY70298				0.0174021	4.45929
GSBRNA2T00079662001	BnaC01g22330D	BnaC01g22330D protein [Source:UniProtKB/TrEMBL;Acc:A0A078I4V6]	N/A	N/A	CDY44183				0.0125053	4.45002
GSBRNA2T00039722001	BnaA01g34620D	Adenylyl-sulfate kinase [Source:UniProtKB/TrEMBL;Acc:A0A078J9H4]	AT4G39940	Adenylyl-sulfate kinase 2, chloroplastic [Source:UniProtKB/Swiss-Prot;Acc:O49196]	CDY63896	adenylyl-sulfate kinase 2, chloroplastic	P:sulfate assimilation; P:phosphorylation; P:cysteine biosynthetic process; P:hydrogen sulfide biosynthetic process; F:adenylylsulfate kinase activity; F:ATP binding; C:chloroplast	P:GO:0000103; P:GO:0016310; P:GO:0019344; P:GO:0070814; F:GO:0004020; F:GO:0005524; C:GO:0009507	0.0469848	4.44992
GSBRNA2T00038680001	BnaC09g28710D	BnaC09g28710D protein [Source:UniProtKB/TrEMBL;Acc:A0A078GRJ6]	AT5G52770	Copper transport protein family [Source:UniProtKB/TrEMBL;Acc:Q9LTE0]	CDY27844				0.00778314	4.42641
GSBRNA2T00023462001	BnaCnng33000D	BnaCnng33000D protein [Source:UniProtKB/TrEMBL;Acc:A0A078J3E5]	AT2G19590	1-aminocyclopropane-1-carboxylate oxidase 1 [Source:UniProtKB/Swiss-Prot;Acc:Q9ZUN4]	CDY58326	1-aminocyclopropane-1-carboxylate oxidase 1	P:cellular response to potassium ion starvation; P:oxidation-reduction process; P:cellular response to fatty acid; P:cellular response to nitric oxide; F:oxidoreductase activity; F:metal ion binding	P:GO:0051365; P:GO:0055114; P:GO:0071398; P:GO:0071732; F:GO:0016491; F:GO:0046872	2.5712e-05	4.42175
GSBRNA2T00058602001	BnaA05g16430D	BnaA05g16430D protein [Source:UniProtKB/TrEMBL;Acc:A0A078HFG4]	AT1G32100	Pinoresinol reductase 1 [Source:UniProtKB/Swiss-Prot;Acc:Q9FVQ6]	CDY35543	pinoresinol reductase 1	P:lignan biosynthetic process; P:oxidation-reduction process; F:pinoresinol reductase activity	P:GO:0009807; P:GO:0055114; F:GO:0010283	0.00145604	4.41708
GSBRNA2T00149086001	BnaA04g02110D	None	N/A	N/A	CDX88975	unnamed protein product	C:integral component of membrane	C:GO:0016021	0.0172679	4.41638
GSBRNA2T00053921001	BnaC04g08460D	Glycosyltransferase [Source:UniProtKB/TrEMBL;Acc:A0A078H8L7]	AT2G36770	Glycosyltransferase (Fragment) [Source:UniProtKB/TrEMBL;Acc:W8QNU5]	CDY33193	UDP-glycosyltransferase 73C3-like	F:UDP-glycosyltransferase activity	F:GO:0008194	0.0194332	4.41007
GSBRNA2T00060926001	BnaAnng02070D	BnaAnng02070D protein [Source:UniProtKB/TrEMBL;Acc:A0A078FGE3]	AT1G35330	RING/U-box superfamily protein [Source:TAIR;Acc:AT1G35330]	CDY12022	RING-H2 finger protein ATL34	F:zinc ion binding; C:integral component of membrane	F:GO:0008270; C:GO:0016021	0.000207066	4.40679
GSBRNA2T00024831001	BnaAnng15210D	BnaAnng15210D protein [Source:UniProtKB/TrEMBL;Acc:A0A078J6D3]	N/A	N/A	CDY58545	stearoyl-[acyl-carrier-protein] 9-desaturase, chloroplastic	P:fatty acid biosynthetic process; P:defense response; P:oxidation-reduction process; F:stearoyl-CoA 9-desaturase activity; F:acyl-[acyl-carrier-protein] desaturase activity; F:metal ion binding; F:stearoyl-[acp] desaturase activity; C:chloroplast stroma	P:GO:0006633; P:GO:0006952; P:GO:0055114; F:GO:0004768; F:GO:0045300; F:GO:0046872; F:GO:0102786; C:GO:0009570	0.0318783	4.40631
GSBRNA2T00112088001	BnaA03g27520D	None	AT3G01290	HIR2 [Source:UniProtKB/TrEMBL;Acc:A0A178V7M0]	CDX74295	hypersensitive-induced response protein 3	P:response to oomycetes; C:vacuolar membrane; C:plasma membrane; C:plasmodesma	P:GO:0002239; C:GO:0005774; C:GO:0005886; C:GO:0009506	0.0307515	4.40316
GSBRNA2T00028778001	BnaC03g21960D	BnaC03g21960D protein [Source:UniProtKB/TrEMBL;Acc:A0A078GHX1]	AT2G39210	At2g39210/T16B24.15 [Source:UniProtKB/TrEMBL;Acc:O80960]	CDY24976	protein NUCLEAR FUSION DEFECTIVE 4-like	P:transmembrane transport; F:transmembrane transporter activity; C:integral component of membrane	P:GO:0055085; F:GO:0022857; C:GO:0016021	0.00369431	4.40077
GSBRNA2T00101491001	BnaC03g25000D	None	AT2G44790	Uclacyanin-2 [Source:UniProtKB/Swiss-Prot;Acc:O80517]	CDX95619	uclacyanin-2-like	P:electron transport chain; F:electron transfer activity; C:plasmodesma; C:integral component of membrane; C:anchored component of plasma membrane	P:GO:0022900; F:GO:0009055; C:GO:0009506; C:GO:0016021; C:GO:0046658	1.07378e-05	4.40045
GSBRNA2T00005964001	BnaAnng02640D	BnaAnng02640D protein [Source:UniProtKB/TrEMBL;Acc:A0A078G012]	AT3G05490	RALFL22 [Source:UniProtKB/TrEMBL;Acc:A0A178VIZ8]	CDY18799	protein RALF-like 22	P:calcium-mediated signaling; C:plasmodesma	P:GO:0019722; C:GO:0009506	0.000796378	4.39567
GSBRNA2T00043455001	BnaA04g17420D	BnaA04g17420D protein [Source:UniProtKB/TrEMBL;Acc:A0A078GT95]	AT2G30250	Probable WRKY transcription factor 25 [Source:UniProtKB/Swiss-Prot;Acc:O22921]	CDY29685	probable WRKY transcription factor 25	P:regulation of transcription, DNA-templated; P:response to cold; P:response to salt stress; P:cellular heat acclimation; F:DNA-binding transcription factor activity; F:sequence-specific DNA binding	P:GO:0006355; P:GO:0009409; P:GO:0009651; P:GO:0070370; F:GO:0003700; F:GO:0043565	0.0463958	4.39429
GSBRNA2T00005994001	BnaAnng02910D	BnaAnng02910D protein [Source:UniProtKB/TrEMBL;Acc:A0A078G0J8]	N/A	N/A	CDY18826				0.00184282	4.39428
GSBRNA2T00024330001	BnaC04g01450D	BnaC04g01450D protein [Source:UniProtKB/TrEMBL;Acc:A0A078GFI2]	AT1G03490	NAC domain-containing protein 6 [Source:UniProtKB/Swiss-Prot;Acc:Q9LR74]	CDY23892	NAC domain-containing protein 6	P:regulation of transcription, DNA-templated; F:DNA binding	P:GO:0006355; F:GO:0003677	0.00238317	4.39313
GSBRNA2T00127001001	BnaA08g08390D	None	AT4G17660	Probable serine/threonine-protein kinase PBL20 [Source:UniProtKB/Swiss-Prot;Acc:F4JPX3]	CDX76561	probable serine/threonine-protein kinase PBL20	P:protein phosphorylation; P:defense response; F:protein serine/threonine kinase activity; F:ATP binding; C:plasma membrane	P:GO:0006468; P:GO:0006952; F:GO:0004674; F:GO:0005524; C:GO:0005886	0.00136959	4.39121
GSBRNA2T00091200001	BnaA09g00220D	BnaA09g00220D protein [Source:UniProtKB/TrEMBL;Acc:A0A078IEP0]	AT4G01070	UDP-glycosyltransferase 72B1 [Source:UniProtKB/Swiss-Prot;Acc:Q9M156]	CDY48501	UDP-glycosyltransferase 72B1	F:UDP-glycosyltransferase activity	F:GO:0008194	0.00913131	4.39073
GSBRNA2T00143822001	BnaC06g21690D	None	N/A	N/A	CDX85965	calcium-binding protein CML38	P:response to wounding; F:calcium ion binding; F:protein binding; C:plasma membrane	P:GO:0009611; F:GO:0005509; F:GO:0005515; C:GO:0005886	0.00895104	4.38766
GSBRNA2T00091168001	BnaC05g13350D	BnaC05g13350D protein [Source:UniProtKB/TrEMBL;Acc:A0A078IC87]	AT1G17170	Glutathione S-transferase U24 [Source:UniProtKB/Swiss-Prot;Acc:Q9SHH6]	CDY48475	glutathione S-transferase U24	P:glutathione metabolic process; P:toxin catabolic process; P:2,4,6-trinitrotoluene catabolic process; F:glutathione transferase activity; F:protein binding; F:glutathione binding; C:cytosol	P:GO:0006749; P:GO:0009407; P:GO:0046256; F:GO:0004364; F:GO:0005515; F:GO:0043295; C:GO:0005829	0.0138744	4.37277
GSBRNA2T00042193001	BnaC01g19100D	BnaC01g19100D protein [Source:UniProtKB/TrEMBL;Acc:A0A078GXB1]	AT4G26890	Mitogen-activated protein kinase kinase kinase 16 [Source:UniProtKB/TrEMBL;Acc:F4JVS7]	CDY29258	putative NPK1-related protein kinase	P:protein autophosphorylation; F:protein serine/threonine kinase activity; F:ATP binding	P:GO:0046777; F:GO:0004674; F:GO:0005524	0.00188182	4.37059
GSBRNA2T00076036001	BnaAnng27830D	BnaAnng27830D protein [Source:UniProtKB/TrEMBL;Acc:A0A078JQ88]	AT3G21830	SKP1-like protein 8 [Source:UniProtKB/Swiss-Prot;Acc:Q9LSY1]	CDY68620	SKP1-like protein 11	P:protein ubiquitination; P:SCF-dependent proteasomal ubiquitin-dependent protein catabolic process; F:cullin family protein binding; C:cytoplasm	P:GO:0016567; P:GO:0031146; F:GO:0097602; C:GO:0005737	0.0193238	4.37012
GSBRNA2T00088213001	BnaC01g22520D	BnaC01g22520D protein [Source:UniProtKB/TrEMBL;Acc:A0A078ID36]	AT4G15120	VQ motif-containing protein [Source:UniProtKB/TrEMBL;Acc:O23366]	CDY47796				0.0434119	4.36781
GSBRNA2T00098074001	BnaA06g02990D	BnaA06g02990D protein [Source:UniProtKB/TrEMBL;Acc:A0A078IM35]	N/A	N/A	CDY51036	cytochrome P450 72A15-like	P:oxidation-reduction process; F:monooxygenase activity; F:iron ion binding; F:oxidoreductase activity, acting on paired donors, with incorporation or reduction of molecular oxygen; F:heme binding; C:integral component of membrane	P:GO:0055114; F:GO:0004497; F:GO:0005506; F:GO:0016705; F:GO:0020037; C:GO:0016021	0.0401629	4.36052
GSBRNA2T00125252001	BnaC03g35140D	BnaC03g35140D protein [Source:UniProtKB/TrEMBL;Acc:A0A078F4P0]	AT3G07195	RPM1-interacting protein 4 (RIN4) family protein [Source:UniProtKB/TrEMBL;Acc:A0A1I9LSZ8]	CDY08009	RPM1-interacting protein 4-like	P:innate immune response-activating signal transduction; C:plasma membrane	P:GO:0002758; C:GO:0005886	0.0212178	4.35787
GSBRNA2T00024269001	BnaC04g01860D	BnaC04g01860D protein [Source:UniProtKB/TrEMBL;Acc:A0A078GEP1]	N/A	N/A	CDY23851				0.000638128	4.35448
GSBRNA2T00078581001	BnaC02g01690D	BnaC02g01690D protein [Source:UniProtKB/TrEMBL;Acc:A0A078FM94]	N/A	N/A	CDY14052	BnaC02g01690D	P:methylation; F:S-adenosylmethionine-dependent methyltransferase activity; C:integral component of membrane	P:GO:0032259; F:GO:0008757; C:GO:0016021	0.00919909	4.35186
GSBRNA2T00075580001	BnaAnng07050D	BnaAnng07050D protein [Source:UniProtKB/TrEMBL;Acc:A0A078HWP3]	N/A	N/A	CDY42880	BnaAnng07050D	C:integral component of membrane	C:GO:0016021	0.0142444	4.34708
GSBRNA2T00101448001	BnaC03g24680D	None	AT2G44080	ARGOS-like protein [Source:UniProtKB/Swiss-Prot;Acc:Q8RXL7]	CDX95587	ARGOS-like protein	P:positive regulation of organ growth; C:integral component of membrane	P:GO:0046622; C:GO:0016021	0.00240189	4.34062
GSBRNA2T00143391001	BnaA02g01560D	None	AT5G13320	Auxin-responsive GH3 family protein [Source:TAIR;Acc:AT5G13320]	CDX85657	4-substituted benzoates-glutamate ligase GH3.12	F:acid-amino acid ligase activity; C:cytoplasm	F:GO:0016881; C:GO:0005737	0.0196574	4.33955
GSBRNA2T00016539001	BnaAnng37610D	BnaAnng37610D protein (Fragment) [Source:UniProtKB/TrEMBL;Acc:A0A078JXQ1]	AT4G23460	Beta-adaptin-like protein C [Source:UniProtKB/Swiss-Prot;Acc:O81742]	CDY71479	beta-adaptin-like protein C	P:intracellular protein transport; P:vesicle-mediated transport; F:clathrin binding; C:plasma membrane; C:plasmodesma; C:clathrin adaptor complex; C:clathrin-coated vesicle membrane	P:GO:0006886; P:GO:0016192; F:GO:0030276; C:GO:0005886; C:GO:0009506; C:GO:0030131; C:GO:0030665	5.94045e-05	4.33678
GSBRNA2T00046033001	BnaA02g33200D	BnaA02g33200D protein [Source:UniProtKB/TrEMBL;Acc:A0A078H1M0]	AT5G62150	At5g62150 [Source:UniProtKB/TrEMBL;Acc:Q9FIS3]	CDY30698	peptidoglycan-binding LysM domain-containing protein	C:integral component of membrane	C:GO:0016021	0.00200009	4.33417
GSBRNA2T00115259001	BnaC07g22590D	BnaC09g53780D protein [Source:UniProtKB/TrEMBL;Acc:A0A078ETS7]	N/A	N/A	CDY02968	ankyrin repeat and KH domain-containing protein mask-like	F:zinc ion binding; C:integral component of membrane	F:GO:0008270; C:GO:0016021	0.0468767	4.33104
GSBRNA2T00015327001	BnaA01g33710D	BnaA01g33710D protein [Source:UniProtKB/TrEMBL;Acc:A0A078G3T5]	N/A	N/A	CDY21140	probable disease resistance protein RPP1 isoform X2	P:signal transduction; F:protein binding; F:ADP binding	P:GO:0007165; F:GO:0005515; F:GO:0043531	0.0158999	4.32999
GSBRNA2T00058093001	BnaA01g08410D	BnaA01g08410D protein [Source:UniProtKB/TrEMBL;Acc:A0A078H9R6]	AT4G28490	Receptor-like protein kinase 5 [Source:UniProtKB/Swiss-Prot;Acc:P47735]	CDY35190	receptor-like protein kinase 5	P:lateral root morphogenesis; P:floral organ abscission; P:regulation of gene expression; P:peptidyl-tyrosine phosphorylation; P:pectin catabolic process; P:protein autophosphorylation; P:defense response to Gram-negative bacterium; P:leaf abscission; F:protein serine/threonine kinase activity; F:transmembrane receptor protein tyrosine kinase activity; F:protein binding; F:ATP binding; C:plasma m…	P:GO:0010102; P:GO:0010227; P:GO:0010468; P:GO:0018108; P:GO:0045490; P:GO:0046777; P:GO:0050829; P:GO:0060866; F:GO:0004674; F:GO:0004714; F:GO:0005515; F:GO:0005524; C:GO:0005886; C:GO:0016021	0.0427593	4.32375
GSBRNA2T00111103001	BnaC05g41370D	None	AT3G11840	E3 ubiquitin-protein ligase PUB24 [Source:UniProtKB/Swiss-Prot;Acc:Q9SF15]	CDY01063	E3 ubiquitin-protein ligase PUB24-like	P:defense response; P:protein ubiquitination; F:ubiquitin-protein transferase activity	P:GO:0006952; P:GO:0016567; F:GO:0004842	0.00861868	4.32184
GSBRNA2T00091163001	BnaC05g13310D	BnaC05g13310D protein [Source:UniProtKB/TrEMBL;Acc:A0A078IEK7]	AT1G17147	VQ motif-containing protein 1 [Source:UniProtKB/Swiss-Prot;Acc:Q1G3U8]	CDY48471	VQ motif-containing protein 1	F:protein binding	F:GO:0005515	0.00229373	4.31611
GSBRNA2T00113406001	BnaC04g14500D	None	AT2G30250	Probable WRKY transcription factor 25 [Source:UniProtKB/Swiss-Prot;Acc:O22921]	CDY02051	probable WRKY transcription factor 25	P:regulation of transcription, DNA-templated; P:response to cold; P:response to salt stress; P:cellular heat acclimation; F:DNA-binding transcription factor activity; F:sequence-specific DNA binding	P:GO:0006355; P:GO:0009409; P:GO:0009651; P:GO:0070370; F:GO:0003700; F:GO:0043565	0.0122061	4.31517
GSBRNA2T00005404001	BnaA04g21740D	BnaA04g21740D protein [Source:UniProtKB/TrEMBL;Acc:A0A078G1B0]	AT2G37970	SOUL heme-binding family protein [Source:TAIR;Acc:AT2G37970]	CDY18413	heme-binding-like protein At3g10130, chloroplastic	P:red or far-red light signaling pathway; F:heme binding; C:cytosol; C:plasma membrane	P:GO:0010017; F:GO:0020037; C:GO:0005829; C:GO:0005886	0.01403	4.31353
GSBRNA2T00019487001	BnaAnng14280D	BnaAnng14280D protein [Source:UniProtKB/TrEMBL;Acc:A0A078J0F0]	N/A	N/A	CDY56376	cytochrome P450 71B4-like	P:oxidation-reduction process; F:monooxygenase activity; F:iron ion binding; F:oxidoreductase activity, acting on paired donors, with incorporation or reduction of molecular oxygen; F:heme binding; C:integral component of membrane	P:GO:0055114; F:GO:0004497; F:GO:0005506; F:GO:0016705; F:GO:0020037; C:GO:0016021	0.0283474	4.31212
GSBRNA2T00149964001	BnaC03g45210D	None	N/A	N/A	CDX89607	calmodulin-like protein 12	P:signal transduction; F:calcium ion binding	P:GO:0007165; F:GO:0005509	0.0101587	4.30559
GSBRNA2T00081934001	BnaA07g32020D	BnaA07g32020D protein [Source:UniProtKB/TrEMBL;Acc:A0A078I5Q4]	N/A	N/A	CDY45422				0.000104059	4.30536
GSBRNA2T00145248001	BnaC08g01030D	None	N/A	N/A	CDX86600	wall-associated receptor kinase-like 10	P:protein phosphorylation; P:cell surface receptor signaling pathway; F:protein serine/threonine kinase activity; F:calcium ion binding; F:ATP binding; F:polysaccharide binding; C:plasma membrane; C:integral component of membrane	P:GO:0006468; P:GO:0007166; F:GO:0004674; F:GO:0005509; F:GO:0005524; F:GO:0030247; C:GO:0005886; C:GO:0016021	0.00112938	4.30517
GSBRNA2T00088436001	BnaAnng09500D	BnaAnng09500D protein [Source:UniProtKB/TrEMBL;Acc:A0A078IFG5]	AT3G11740	Protein LURP-one-related 10 [Source:UniProtKB/Swiss-Prot;Acc:Q9SF24]	CDY47918				0.00128404	4.30275
GSBRNA2T00099023001	BnaA07g18660D	None	N/A	N/A	CDX67826	Phosphoglycerate mutase family protein	C:chloroplast	C:GO:0009507	2.78036e-05	4.30244
GSBRNA2T00077579001	BnaCnng60340D	BnaCnng60340D protein [Source:UniProtKB/TrEMBL;Acc:A0A078JTJ8]	N/A	N/A	CDY68747	ABC transporter G family member 35-like	F:ATP binding; F:ATPase activity; C:integral component of membrane	F:GO:0005524; F:GO:0016887; C:GO:0016021	0.00218531	4.29818
GSBRNA2T00132439001	BnaC03g19840D	None	AT2G35980	NDR1/HIN1-like protein 10 [Source:UniProtKB/Swiss-Prot;Acc:Q9SJ52]	CDX79648	NDR1/HIN1-like protein 10	P:leaf senescence; P:defense response to virus; C:plasmodesma; C:chloroplast; C:integral component of membrane; C:anchored component of plasma membrane	P:GO:0010150; P:GO:0051607; C:GO:0009506; C:GO:0009507; C:GO:0016021; C:GO:0046658	0.0299447	4.29506
GSBRNA2T00126703001	BnaA08g10720D	None	AT4G24110	NADP-specific glutamate dehydrogenase [Source:UniProtKB/TrEMBL;Acc:O22980]	CDX76328	NADP-specific glutamate dehydrogenase	P:response to karrikin; C:integral component of membrane	P:GO:0080167; C:GO:0016021	0.000136737	4.28792
GSBRNA2T00005948001	BnaAnng02520D	BnaAnng02520D protein [Source:UniProtKB/TrEMBL;Acc:A0A078G1B6]	AT3G05200	E3 ubiquitin-protein ligase ATL6 [Source:UniProtKB/Swiss-Prot;Acc:Q8RXX9]	CDY18787	E3 ubiquitin-protein ligase ATL6	P:defense response to bacterium, incompatible interaction; P:response to chitin; P:protein ubiquitination; F:ubiquitin-protein transferase activity; F:metal ion binding; C:plasma membrane; C:integral component of membrane	P:GO:0009816; P:GO:0010200; P:GO:0016567; F:GO:0004842; F:GO:0046872; C:GO:0005886; C:GO:0016021	7.30202e-05	4.28789
GSBRNA2T00047629001	BnaA07g03430D	BnaA07g03430D protein [Source:UniProtKB/TrEMBL;Acc:A0A078H3J2]	AT2G16740	UBC29 [Source:UniProtKB/TrEMBL;Acc:A0A178VQZ9]	CDY31408	ubiquitin-conjugating enzyme E2 29	P:protein polyubiquitination; P:ubiquitin-dependent protein catabolic process; F:ATP binding; F:ubiquitin conjugating enzyme activity	P:GO:0000209; P:GO:0006511; F:GO:0005524; F:GO:0061631	0.00712733	4.28432
GSBRNA2T00127931001	BnaC08g02920D	None	AT1G59700	Glutathione S-transferase U16 [Source:UniProtKB/Swiss-Prot;Acc:Q9XIF8]	CDX77247	glutathione S-transferase U15-like	P:glutathione metabolic process; F:glutathione transferase activity; F:protein binding; C:cytoplasm	P:GO:0006749; F:GO:0004364; F:GO:0005515; C:GO:0005737	0.0211627	4.28116
GSBRNA2T00100242001	BnaC07g46900D	None	AT4G13680	Uncharacterized protein AT4g13680 [Source:UniProtKB/TrEMBL;Acc:Q9SVP4]	CDX72668				0.000132282	4.27928
GSBRNA2T00032836001	BnaC09g12000D	BnaC09g12000D protein [Source:UniProtKB/TrEMBL;Acc:A0A078GGM2]	N/A	N/A	CDY25575	non-expressor of PR1	P:defense response to bacterium; P:defense response to fungus; P:response to herbivore; P:regulation of jasmonic acid mediated signaling pathway; F:protein binding; C:cytoplasm	P:GO:0042742; P:GO:0050832; P:GO:0080027; P:GO:2000022; F:GO:0005515; C:GO:0005737	0.00285348	4.27416
GSBRNA2T00099355001	BnaA07g21530D	None	AT1G75900	GDSL esterase/lipase EXL3 [Source:UniProtKB/Swiss-Prot;Acc:Q94CH6]	CDX68113	GDSL esterase/lipase EXL3	P:lipid catabolic process; P:RNA phosphodiester bond hydrolysis, endonucleolytic; F:nucleic acid binding; F:RNA-DNA hybrid ribonuclease activity; F:lipase activity; C:extracellular region	P:GO:0016042; P:GO:0090502; F:GO:0003676; F:GO:0004523; F:GO:0016298; C:GO:0005576	0.000178722	4.27375
GSBRNA2T00069663001	BnaA04g20720D	BnaA04g20720D protein [Source:UniProtKB/TrEMBL;Acc:A0A078HPG7]	AT2G35710	Putative glucuronosyltransferase PGSIP8 [Source:UniProtKB/Swiss-Prot;Acc:Q8VZP6]	CDY40445	putative glucuronosyltransferase PGSIP8	P:protein glycosylation; F:transferase activity, transferring glycosyl groups; C:integral component of membrane	P:GO:0006486; F:GO:0016757; C:GO:0016021	0.00300205	4.27101
GSBRNA2T00141166001	BnaC04g09100D	None	AT2G36220	At2g36220/F2H17.17 [Source:UniProtKB/TrEMBL;Acc:Q9SJN3]	CDX84148				0.000139869	4.26596
GSBRNA2T00025567001	BnaCnng34310D	BnaCnng34310D protein [Source:UniProtKB/TrEMBL;Acc:A0A078J7G6]	N/A	N/A	CDY59111	cell division cycle 20.2, cofactor of APC complex-like	P:positive regulation of ubiquitin protein ligase activity; P:positive regulation of anaphase-promoting complex-dependent catabolic process; F:protein binding; F:anaphase-promoting complex binding; F:ubiquitin ligase activator activity; C:anaphase-promoting complex	P:GO:1904668; P:GO:1905786; F:GO:0005515; F:GO:0010997; F:GO:1990757; C:GO:0005680	1.15171e-05	4.26386
GSBRNA2T00147710001	BnaA06g28230D	None	AT3G05880	RCI2A [Source:UniProtKB/TrEMBL;Acc:A0A178V7D5]	CDX88232	hydrophobic protein LTI6B	P:response to cold; P:response to salt stress; P:response to abscisic acid; C:integral component of membrane	P:GO:0009409; P:GO:0009651; P:GO:0009737; C:GO:0016021	0.00318869	4.25798
GSBRNA2T00122216001	BnaA09g49100D	None	AT1G08000	GATA10 [Source:UniProtKB/TrEMBL;Acc:A0A178WGW3]	CDY06293	GATA transcription factor 11-like	P:regulation of transcription, DNA-templated; P:cell differentiation; F:zinc ion binding; F:sequence-specific DNA binding	P:GO:0006355; P:GO:0030154; F:GO:0008270; F:GO:0043565	0.0275804	4.2529
GSBRNA2T00155683001	BnaC08g29460D	None	AT3G58740	Citrate synthase 1, peroxisomal [Source:UniProtKB/Swiss-Prot;Acc:Q9LXS7]	CDX71928	citrate synthase 2, peroxisomal-like	P:carbohydrate metabolic process; P:tricarboxylic acid cycle; F:citrate (Si)-synthase activity; C:mitochondrial matrix	P:GO:0005975; P:GO:0006099; F:GO:0004108; C:GO:0005759	0.0163097	4.25268
GSBRNA2T00091374001	BnaC09g20720D	BnaC09g20720D protein [Source:UniProtKB/TrEMBL;Acc:A0A078IHN1]	N/A	N/A	CDY48613	glutathione S-transferase Z1-like isoform X1	C:integral component of membrane	C:GO:0016021	0.00449561	4.2501
GSBRNA2T00135937001	BnaA10g22200D	None	AT5G09990	Elicitor peptide 5 [Source:UniProtKB/Swiss-Prot;Acc:Q8LD63]	CDX69871	elicitor peptide 5-like	P:innate immune response	P:GO:0045087	0.0423217	4.24732
GSBRNA2T00092896001	BnaA05g33200D	Glyceraldehyde-3-phosphate dehydrogenase (Fragment) [Source:UniProtKB/TrEMBL;Acc:A0A078IJW0]	AT1G13440	Glyceraldehyde-3-phosphate dehydrogenase GAPC2, cytosolic [Source:UniProtKB/Swiss-Prot;Acc:Q9FX54]	CDY49358	glyceraldehyde-3-phosphate dehydrogenase, cytosolic-like	P:glucose metabolic process; P:glycolytic process; P:oxidation-reduction process; F:glyceraldehyde-3-phosphate dehydrogenase (NAD+) (phosphorylating) activity; F:NADP binding; F:NAD binding; C:cytosol	P:GO:0006006; P:GO:0006096; P:GO:0055114; F:GO:0004365; F:GO:0050661; F:GO:0051287; C:GO:0005829	3.5023e-05	4.22435
GSBRNA2T00076048001	BnaC05g36900D	BnaC05g36900D protein [Source:UniProtKB/TrEMBL;Acc:A0A078HYX5]	N/A	N/A	CDY43087	phosphoglucomutase isoform X2	P:carbohydrate metabolic process; F:phosphomannomutase activity; C:chloroplast stroma	P:GO:0005975; F:GO:0004615; C:GO:0009570	0.00203437	4.22387
GSBRNA2T00054733001	BnaA06g35870D	BnaA06g35870D protein [Source:UniProtKB/TrEMBL;Acc:A0A078H6I7]	AT5G46870	At5g46870 [Source:UniProtKB/TrEMBL;Acc:Q6NM69]	CDY33486	RNA-binding (RRM/RBD/RNP motifs) family protein	P:defense response to fungus; F:RNA binding; C:plasma membrane	P:GO:0050832; F:GO:0003723; C:GO:0005886	0.0024959	4.22333
GSBRNA2T00016139001	BnaA09g44060D	BnaA09g44060D protein [Source:UniProtKB/TrEMBL;Acc:A0A078G5B6]	AT2G19590	1-aminocyclopropane-1-carboxylate oxidase 1 [Source:UniProtKB/Swiss-Prot;Acc:Q9ZUN4]	CDY21655	1-aminocyclopropane-1-carboxylate oxidase 1	P:defense response; P:ethylene biosynthetic process; P:cellular response to potassium ion starvation; P:oxidation-reduction process; P:cellular response to fatty acid; P:cellular response to nitric oxide; F:1-aminocyclopropane-1-carboxylate oxidase activity; F:L-ascorbic acid binding; F:metal ion binding	P:GO:0006952; P:GO:0009693; P:GO:0051365; P:GO:0055114; P:GO:0071398; P:GO:0071732; F:GO:0009815; F:GO:0031418; F:GO:0046872	0.000348051	4.21549
GSBRNA2T00041351001	BnaCnng06000D	BnaCnng06000D protein [Source:UniProtKB/TrEMBL;Acc:A0A078GU50]	AT3G02840	ARM repeat superfamily protein [Source:UniProtKB/TrEMBL;Acc:Q9M8S5]	CDY28714				0.00897666	4.21519
GSBRNA2T00126706001	BnaA08g10690D	None	AT4G35290	Glutamate receptor 3.2 [Source:UniProtKB/Swiss-Prot;Acc:Q93YT1]	CDX76331	glutamate receptor 3.2	P:G protein-coupled receptor signaling pathway; P:ion transmembrane transport; F:G protein-coupled receptor activity; F:ligand-gated ion channel activity; C:plasma membrane; C:integral component of membrane	P:GO:0007186; P:GO:0034220; F:GO:0004930; F:GO:0015276; C:GO:0005886; C:GO:0016021	0.00100746	4.21143
GSBRNA2T00145939001	BnaC09g03670D	None	AT5G26340	STP13 [Source:UniProtKB/TrEMBL;Acc:A0A178UHA7]	CDX87052	sugar transport protein 13	P:response to water deprivation; P:response to salt stress; P:response to abscisic acid; P:oxidation-reduction process; P:glucose transmembrane transport; F:high-affinity glucose:proton symporter activity; F:2-alkenal reductase [NAD(P)+] activity; C:plasma membrane; C:plasmodesma; C:integral component of membrane	P:GO:0009414; P:GO:0009651; P:GO:0009737; P:GO:0055114; P:GO:1904659; F:GO:0005358; F:GO:0032440; C:GO:0005886; C:GO:0009506; C:GO:0016021	0.00511219	4.20876
GSBRNA2T00134877001	BnaC09g07450D	None	N/A	N/A	CDX81334				0.0081273	4.20499
GSBRNA2T00136367001	BnaA10g25850D	None	AT5G04340	Zinc finger protein ZAT6 [Source:UniProtKB/Swiss-Prot;Acc:O22533]	CDX70236	zinc finger protein ZAT6	P:regulation of transcription, DNA-templated; P:phosphate ion homeostasis; P:regulation of root development; F:RNA polymerase II cis-regulatory region sequence-specific DNA binding; F:DNA-binding transcription factor activity; F:metal ion binding	P:GO:0006355; P:GO:0055062; P:GO:2000280; F:GO:0000978; F:GO:0003700; F:GO:0046872	0.0332795	4.20014
GSBRNA2T00090188001	BnaA04g12670D	BnaA04g12670D protein [Source:UniProtKB/TrEMBL;Acc:A0A078FSF6]	AT2G22170	PLAT domain-containing protein 2 [Source:UniProtKB/Swiss-Prot;Acc:Q9SIE7]	CDY15844	PLAT domain-containing protein 2	P:oxidation-reduction process; P:cellular oxidant detoxification; F:catalase activity; F:protein binding; F:heme binding; C:thylakoid	P:GO:0055114; P:GO:0098869; F:GO:0004096; F:GO:0005515; F:GO:0020037; C:GO:0009579	0.00312362	4.19716
GSBRNA2T00024817001	BnaC04g52990D	BnaC04g52990D protein [Source:UniProtKB/TrEMBL;Acc:A0A078J0B3]	AT2G43510	TI1 [Source:UniProtKB/TrEMBL;Acc:A0A178VRC4]	CDY58529	defensin-like protein 195	P:pathogenesis; P:negative regulation of endopeptidase activity; P:killing of cells of other organism; P:defense response to fungus; F:serine-type endopeptidase inhibitor activity; F:sodium channel inhibitor activity; C:extracellular region; C:integral component of membrane	P:GO:0009405; P:GO:0010951; P:GO:0031640; P:GO:0050832; F:GO:0004867; F:GO:0019871; C:GO:0005576; C:GO:0016021	0.00109825	4.19481
GSBRNA2T00091375001	BnaC09g20710D	BnaC09g20710D protein [Source:UniProtKB/TrEMBL;Acc:A0A078IGU3]	AT2G02380	Glutathione S-transferase Z2 [Source:UniProtKB/Swiss-Prot;Acc:Q9ZVQ4]	CDY48614	glutathione S-transferase Z1-like isoform X2	P:L-phenylalanine catabolic process; P:glutathione metabolic process; P:toxin catabolic process; P:oxidation-reduction process; P:cellular oxidant detoxification; P:homogentisate catabolic process; F:glutathione transferase activity; F:peroxidase activity; F:protein binding; F:maleylacetoacetate isomerase activity; C:cytosol	P:GO:0006559; P:GO:0006749; P:GO:0009407; P:GO:0055114; P:GO:0098869; P:GO:1902000; F:GO:0004364; F:GO:0004601; F:GO:0005515; F:GO:0016034; C:GO:0005829	0.00201664	4.19325
GSBRNA2T00016269001	BnaA09g45090D	BnaA09g45090D protein [Source:UniProtKB/TrEMBL;Acc:A0A078GAL8]	AT1G17180	Glutathione S-transferase U25 [Source:UniProtKB/Swiss-Prot;Acc:Q9SHH7]	CDY21758	glutathione S-transferase U25	P:glutathione metabolic process; P:toxin catabolic process; P:2,4,6-trinitrotoluene catabolic process; F:glutathione transferase activity; F:protein binding; C:cytosol	P:GO:0006749; P:GO:0009407; P:GO:0046256; F:GO:0004364; F:GO:0005515; C:GO:0005829	0.000294438	4.18712
GSBRNA2T00108565001	BnaC05g22700D	None	N/A	N/A	CDX99848	probable LRR receptor-like serine/threonine-protein kinase At1g29720 isoform X1	P:protein autophosphorylation; F:protein serine/threonine kinase activity; F:ATP binding; C:plasma membrane; C:integral component of membrane	P:GO:0046777; F:GO:0004674; F:GO:0005524; C:GO:0005886; C:GO:0016021	0.0275335	4.18612
GSBRNA2T00121859001	BnaA09g37660D	BnaC08g48900D protein [Source:UniProtKB/TrEMBL;Acc:A0A078EZK8]	AT3G59280	Mitochondrial import inner membrane translocase subunit PAM16 like 2 [Source:UniProtKB/Swiss-Prot;Acc:Q93VV9]	CDY06014	mitochondrial import inner membrane translocase subunit tim16-like	P:response to molecule of bacterial origin; P:auxin-activated signaling pathway; P:protein import into mitochondrial matrix; P:negative regulation of defense response to bacterium; P:positive regulation of toxin transport; P:negative regulation of defense response to oomycetes; P:regulation of auxin polar transport; P:negative regulation of reactive oxygen species metabolic process; C:TIM23 mitoc…	P:GO:0002237; P:GO:0009734; P:GO:0030150; P:GO:1900425; P:GO:1902009; P:GO:1902289; P:GO:2000012; P:GO:2000378; C:GO:0005744	0.000721582	4.18343
GSBRNA2T00126686001	BnaA08g10850D	None	AT4G35110	Phospholipase-like protein (PEARLI 4) family protein [Source:UniProtKB/TrEMBL;Acc:A8MQE1]	CDX76315	phospholipase-like protein (PEARLI 4) family protein	P:mitotic chromosome condensation; P:rDNA condensation; P:establishment of protein localization to chromatin; P:transcriptional activation by promoter-enhancer looping; P:response to karrikin; P:positive regulation of mitotic cohesin loading; P:replication-born double-strand break repair via sister chromatid exchange; F:chromatin binding; C:nuclear chromatin; C:Scc2-Scc4 cohesin loading complex	P:GO:0007076; P:GO:0070550; P:GO:0071169; P:GO:0071733; P:GO:0080167; P:GO:1905406; P:GO:1990414; F:GO:0003682; C:GO:0000790; C:GO:0090694	0.0233659	4.17568
GSBRNA2T00082384001	BnaA05g15040D	BnaA05g15040D protein [Source:UniProtKB/TrEMBL;Acc:A0A078I6B1]	AT1G52080	Actin binding protein family [Source:UniProtKB/TrEMBL;Acc:Q9SAU9]	CDY45637	protein CHUP1, chloroplastic-like	P:chloroplast organization; C:chloroplast outer membrane; C:integral component of membrane	P:GO:0009658; C:GO:0009707; C:GO:0016021	0.00786762	4.16928
GSBRNA2T00022237001	BnaA07g36450D	BnaA07g36450D protein [Source:UniProtKB/TrEMBL;Acc:A0A078J286]	AT1G29000	Heavy metal-associated isoprenylated plant protein 4 [Source:UniProtKB/Swiss-Prot;Acc:Q9SHQ8]	CDY57449	heavy metal-associated isoprenylated plant protein 4	P:metal ion transport; F:metal ion binding	P:GO:0030001; F:GO:0046872	0.0040161	4.16814
GSBRNA2T00098997001	BnaA07g18420D	None	AT3G59540	60S ribosomal protein L38 [Source:UniProtKB/Swiss-Prot;Acc:O22860]	CDX67802	60S ribosomal protein L38	P:translation; P:ribonucleoprotein complex assembly; F:structural constituent of ribosome; C:ribosome	P:GO:0006412; P:GO:0022618; F:GO:0003735; C:GO:0005840	1.68477e-05	4.16368
GSBRNA2T00135768001	BnaA10g20820D	None	AT1G24240	At1g24240/F3I6_17 [Source:UniProtKB/TrEMBL;Acc:O48691]	CDX69733	50S ribosomal protein L19-1, chloroplastic-like	P:translation; F:structural constituent of ribosome; C:ribosome	P:GO:0006412; F:GO:0003735; C:GO:0005840	0.00145247	4.15954
GSBRNA2T00082520001	BnaC02g35150D	Sulfotransferase [Source:UniProtKB/TrEMBL;Acc:Q6T261]	AT2G03760	Cytosolic sulfotransferase 12 [Source:UniProtKB/Swiss-Prot;Acc:P52839]	CDY45713	cytosolic sulfotransferase 12-like	F:sulfotransferase activity	F:GO:0008146	0.0499589	4.15674
GSBRNA2T00155510001	BnaC08g30800D	None	AT3G60650	Transmembrane protein [Source:UniProtKB/TrEMBL;Acc:F4JBX1]	CDX71794	hypothetical protein F2Q70_00041198	P:lateral root development	P:GO:0048527	0.00152083	4.14625
GSBRNA2T00033978001	BnaAnng17540D	BnaAnng17540D protein [Source:UniProtKB/TrEMBL;Acc:A0A078J869]	AT3G21070	NAD kinase 1 [Source:UniProtKB/TrEMBL;Acc:A0A1I9LRY1]	CDY61515	NAD(H) kinase 1-like	P:NADP biosynthetic process; P:phosphorylation; P:NAD metabolic process; F:NAD+ kinase activity	P:GO:0006741; P:GO:0016310; P:GO:0019674; F:GO:0003951	0.0105465	4.14524
GSBRNA2T00043476001	BnaA04g17290D	BnaA04g17290D protein [Source:UniProtKB/TrEMBL;Acc:A0A078GYM9]	AT2G31050	Cupredoxin superfamily protein [Source:UniProtKB/TrEMBL;Acc:O82761]	CDY29698	mavicyanin	P:electron transport chain; F:electron transfer activity; C:integral component of membrane; C:anchored component of plasma membrane	P:GO:0022900; F:GO:0009055; C:GO:0016021; C:GO:0046658	0.00253935	4.14521
GSBRNA2T00136508001	BnaA10g26950D	None	AT5G47580	AT5g47580/MNJ7_17 [Source:UniProtKB/TrEMBL;Acc:Q9FGJ9]	CDX70346	transmembrane protein	C:integral component of membrane	C:GO:0016021	0.00314675	4.14078
GSBRNA2T00136501001	BnaA10g26910D	None	AT5G02830	Pentatricopeptide repeat-containing protein At5g02830, chloroplastic [Source:UniProtKB/Swiss-Prot;Acc:Q8GYL7]	CDX70342	pentatricopeptide repeat-containing protein At5g02830, chloroplastic	F:protein binding; C:chloroplast	F:GO:0005515; C:GO:0009507	0.000245516	4.13132
GSBRNA2T00001024001	BnaC08g12000D	BnaC08g12000D protein [Source:UniProtKB/TrEMBL;Acc:A0A078F365]	AT4G25300	2-oxoglutarate (2OG) and Fe(II)-dependent oxygenase superfamily protein [Source:UniProtKB/TrEMBL;Acc:Q9SB33]	CDY08970	protein SRG1-like	P:oxidation-reduction process; F:oxidoreductase activity; F:metal ion binding	P:GO:0055114; F:GO:0016491; F:GO:0046872	0.0103192	4.12592
GSBRNA2T00072896001	BnaA01g31790D	BnaA01g31790D protein [Source:UniProtKB/TrEMBL;Acc:A0A078HRU4]	N/A	N/A	CDY41340	BnaA01g31790D	C:integral component of membrane	C:GO:0016021	0.00468537	4.11907
GSBRNA2T00118745001	BnaA07g13860D	None	AT2G28390	Vacuolar fusion protein MON1 homolog [Source:UniProtKB/Swiss-Prot;Acc:Q9SKN1]	CDY04560	vacuolar fusion protein MON1 homolog	P:protein targeting to vacuole; P:vacuole organization; P:late endosome to vacuole transport; P:plant organ development; F:guanyl-nucleotide exchange factor activity; C:late endosome	P:GO:0006623; P:GO:0007033; P:GO:0045324; P:GO:0099402; F:GO:0005085; C:GO:0005770	1.8508e-05	4.11399
GSBRNA2T00063259001	BnaA04g26280D	BnaA04g26280D protein [Source:UniProtKB/TrEMBL;Acc:A0A078HFA8]	AT2G45570	Cytochrome P450 76C2 [Source:UniProtKB/Swiss-Prot;Acc:O64637]	CDY37050	cytochrome P450 76C2	P:oxidation-reduction process; F:monooxygenase activity; F:iron ion binding; F:oxidoreductase activity, acting on paired donors, with incorporation or reduction of molecular oxygen; F:heme binding; C:integral component of membrane	P:GO:0055114; F:GO:0004497; F:GO:0005506; F:GO:0016705; F:GO:0020037; C:GO:0016021	0.0122798	4.09515
GSBRNA2T00048022001	BnaA02g06790D	BnaA02g06790D protein [Source:UniProtKB/TrEMBL;Acc:A0A078JK13]	AT5G59820	Zinc finger protein ZAT12 [Source:UniProtKB/Swiss-Prot;Acc:Q42410]	CDY65692	zinc finger protein ZAT12-like	P:response to chitin	P:GO:0010200	0.00650514	4.09241
GSBRNA2T00122212001	BnaA09g49140D	None	AT1G07920	Elongation factor 1-alpha 4 [Source:UniProtKB/Swiss-Prot;Acc:Q8GTY0]	CDY06289	elongation factor 1-alpha 1	P:translational elongation; F:translation elongation factor activity; F:GTPase activity; F:GTP binding	P:GO:0006414; F:GO:0003746; F:GO:0003924; F:GO:0005525	0.012915	4.08776
GSBRNA2T00136498001	BnaA10g26880D	None	AT3G09630	60S ribosomal protein L4-1 [Source:UniProtKB/Swiss-Prot;Acc:Q9SF40]	CDX70339	60S ribosomal protein L4-1	P:translation; F:RNA binding; F:structural constituent of ribosome; C:ribosome	P:GO:0006412; F:GO:0003723; F:GO:0003735; C:GO:0005840	2.20176e-05	4.07941
GSBRNA2T00038561001	BnaA05g31660D	BnaA05g31660D protein [Source:UniProtKB/TrEMBL;Acc:A0A078GRG7]	AT3G05570	At3g05570 [Source:UniProtKB/TrEMBL;Acc:Q9M9W2]	CDY27757	dipeptide transport ATP-binding protein	F:ATP binding	F:GO:0005524	0.00435435	4.07821
GSBRNA2T00047641001	BnaA07g03510D	BnaA07g03510D protein [Source:UniProtKB/TrEMBL;Acc:A0A078H0V2]	N/A	N/A	CDY31416	probable S-adenosylmethionine-dependent methyltransferase At5g37990	P:methylation; F:S-adenosylmethionine-dependent methyltransferase activity	P:GO:0032259; F:GO:0008757	0.013767	4.07773
GSBRNA2T00122925001	BnaA10g05120D	None	N/A	N/A	CDY06733	type IV inositol polyphosphate 5-phosphatase 11-like	P:response to salt stress; P:response to auxin; P:response to abscisic acid; P:response to jasmonic acid; P:phosphatidylinositol-3-phosphate biosynthetic process; P:inositol phosphate dephosphorylation; P:phosphatidylinositol dephosphorylation; P:nucleic acid phosphodiester bond hydrolysis; F:phosphatidylinositol-4,5-bisphosphate 5-phosphatase activity; F:endonuclease activity; F:exonuclease acti…	P:GO:0009651; P:GO:0009733; P:GO:0009737; P:GO:0009753; P:GO:0036092; P:GO:0046855; P:GO:0046856; P:GO:0090305; F:GO:0004439; F:GO:0004519; F:GO:0004527; F:GO:0034485; F:GO:0043813; C:GO:0005886	0.0237383	4.07649
GSBRNA2T00113318001	BnaC04g15040D	None	AT2G29640	Josephin-like protein [Source:UniProtKB/Swiss-Prot;Acc:O82391]	CDY01997	josephin-like protein	P:protein deubiquitination; F:thiol-dependent ubiquitin-specific protease activity; C:membrane	P:GO:0016579; F:GO:0004843; C:GO:0016020	0.000114117	4.06816
GSBRNA2T00004621001	BnaCnng68980D	BnaCnng68980D protein (Fragment) [Source:UniProtKB/TrEMBL;Acc:A0A078JUU3]	AT5G56870	Beta-galactosidase 4 [Source:UniProtKB/Swiss-Prot;Acc:Q9SCV8]	CDY70594	beta-galactosidase 4	P:carbohydrate metabolic process; F:beta-galactosidase activity; C:cell wall; C:apoplast	P:GO:0005975; F:GO:0004565; C:GO:0005618; C:GO:0048046	0.0439514	4.06627
GSBRNA2T00094760001	BnaA09g05110D	60S ribosomal protein L13 [Source:UniProtKB/TrEMBL;Acc:A0A078FV70]	AT5G23900	60S ribosomal protein L13 [Source:UniProtKB/TrEMBL;Acc:A0A178UBD6]	CDY16871	60S ribosomal protein L13-3-like	P:translation; F:RNA binding; F:structural constituent of ribosome; C:ribosome	P:GO:0006412; F:GO:0003723; F:GO:0003735; C:GO:0005840	6.767e-05	4.06502
GSBRNA2T00012174001	BnaC04g36880D	BnaC04g36880D protein [Source:UniProtKB/TrEMBL;Acc:A0A078G6I5]	AT2G23990	Early nodulin-like protein 11 [Source:UniProtKB/TrEMBL;Acc:F4INN8]	CDY20268	early nodulin-like protein 3	P:electron transport chain; F:electron transfer activity; C:integral component of membrane; C:anchored component of plasma membrane	P:GO:0022900; F:GO:0009055; C:GO:0016021; C:GO:0046658	0.0002394	4.06063
GSBRNA2T00144593001	BnaA06g31630D	None	AT3G28340	Hexosyltransferase (Fragment) [Source:UniProtKB/TrEMBL;Acc:W8QNM3]	CDX86446	probable galacturonosyltransferase-like 10	P:response to oxidative stress; F:transferase activity, transferring glycosyl groups; C:integral component of membrane	P:GO:0006979; F:GO:0016757; C:GO:0016021	0.0178141	4.05283
GSBRNA2T00139786001	BnaC08g16530D	None	AT1G15190	Fasciclin-like arabinogalactan protein 19 [Source:UniProtKB/Swiss-Prot;Acc:Q5Q0H2]	CDX83992				0.0330225	4.05115
GSBRNA2T00146669001	BnaA07g32110D	None	AT1G75810	At1g75810 [Source:UniProtKB/TrEMBL;Acc:Q9LQT3]	CDX87662	small hydrophobic protein	C:integral component of membrane	C:GO:0016021	0.0120004	4.04914
GSBRNA2T00113589001	BnaA03g39860D	None	AT5G60950	COBRA-like protein 5 [Source:UniProtKB/Swiss-Prot;Acc:Q9FME5]	CDY02181	COBRA-like protein 5	P:response to oomycetes; P:cellulose microfibril organization; P:plant-type cell wall cellulose biosynthetic process; C:anchored component of plasma membrane	P:GO:0002239; P:GO:0010215; P:GO:0052324; C:GO:0046658	0.00267986	4.04425
GSBRNA2T00089624001	BnaA08g27400D	BnaA08g27400D protein [Source:UniProtKB/TrEMBL;Acc:A0A078FQL9]	N/A	N/A	CDY15456	basic 7S globulin-like	P:proteolysis; F:aspartic-type endopeptidase activity; C:cell wall; C:plasma membrane; C:plasmodesma	P:GO:0006508; F:GO:0004190; C:GO:0005618; C:GO:0005886; C:GO:0009506	0.029986	4.04232
GSBRNA2T00138113001	BnaC01g12350D	None	AT4G20860	Berberine bridge enzyme-like 22 [Source:UniProtKB/Swiss-Prot;Acc:Q9SUC6]	CDX82785	berberine bridge enzyme-like 22	P:response to jasmonic acid; P:positive regulation of hydrogen peroxide biosynthetic process; P:oxidation-reduction process; F:oxidoreductase activity; F:FAD binding; C:extracellular region; C:cytosol; C:plant-type cell wall	P:GO:0009753; P:GO:0010729; P:GO:0055114; F:GO:0016491; F:GO:0071949; C:GO:0005576; C:GO:0005829; C:GO:0009505	0.0482334	4.04128
GSBRNA2T00065829001	BnaC01g10100D	BnaC01g10100D protein [Source:UniProtKB/TrEMBL;Acc:A0A078HL60]	AT4G17500	Ethylene-responsive transcription factor 1A [Source:UniProtKB/Swiss-Prot;Acc:O80337]	CDY38401	ethylene-responsive transcription factor 1A	P:regulation of transcription, DNA-templated; F:DNA binding; F:DNA-binding transcription factor activity	P:GO:0006355; F:GO:0003677; F:GO:0003700	0.0088106	4.03915
GSBRNA2T00016119001	BnaC09g46540D	BnaC09g46540D protein [Source:UniProtKB/TrEMBL;Acc:A0A078GAB4]	AT5G10140	At5g10140 [Source:UniProtKB/TrEMBL;Acc:Q5Q9J1]	CDY21638	flowering locus C	P:positive regulation of transcription by RNA polymerase II; P:RNA phosphodiester bond hydrolysis, endonucleolytic; F:RNA polymerase II transcription regulatory region sequence-specific DNA binding; F:DNA-binding transcription factor activity; F:RNA-DNA hybrid ribonuclease activity; F:protein dimerization activity; C:nucleus	P:GO:0045944; P:GO:0090502; F:GO:0000977; F:GO:0003700; F:GO:0004523; F:GO:0046983; C:GO:0005634	0.00497438	4.03809
GSBRNA2T00151258001	BnaA03g41640D	None	N/A	N/A	CDX90617	putative lipid-transfer protein DIR1	P:systemic acquired resistance; F:fatty acid binding; C:integral component of membrane	P:GO:0009627; F:GO:0005504; C:GO:0016021	0.0346739	4.03304
GSBRNA2T00147672001	BnaA06g27980D	None	N/A	N/A	CDX88207	receptor-like protein kinase 5	P:phosphorylation; F:nucleotide binding; F:protein kinase activity; F:protein binding; C:integral component of membrane	P:GO:0016310; F:GO:0000166; F:GO:0004672; F:GO:0005515; C:GO:0016021	0.00347079	4.03048
GSBRNA2T00050954001	BnaC02g45150D	BnaC02g45150D protein [Source:UniProtKB/TrEMBL;Acc:A0A078JGR1]	AT5G37760	Chaperone DnaJ-domain superfamily protein [Source:UniProtKB/TrEMBL;Acc:F4K8L9]	CDY65889	chaperone protein dnaJ 16	P:response to abscisic acid; F:RNA binding; C:membrane	P:GO:0009737; F:GO:0003723; C:GO:0016020	0.00490252	4.02877
GSBRNA2T00133482001	BnaC07g30300D	None	AT5G24110	Probable WRKY transcription factor 30 [Source:UniProtKB/Swiss-Prot;Acc:Q9FL62]	CDX80414	probable WRKY transcription factor 30	P:regulation of transcription, DNA-templated; P:response to salicylic acid; P:leaf senescence; P:response to ozone; P:response to hydrogen peroxide; F:transcription regulatory region sequence-specific DNA binding; F:DNA-binding transcription factor activity; C:cytoplasm	P:GO:0006355; P:GO:0009751; P:GO:0010150; P:GO:0010193; P:GO:0042542; F:GO:0000976; F:GO:0003700; C:GO:0005737	0.00347127	4.02328
GSBRNA2T00103974001	BnaC09g46090D	None	AT5G10450	G-box regulating factor 6 [Source:TAIR;Acc:AT5G10450]	CDX97016	14-3-3-like protein GF14 lambda	P:defense response to bacterium; P:positive regulation of protein catabolic process; P:response to cadmium ion; F:protein binding; C:cytosol; C:plasma membrane	P:GO:0042742; P:GO:0045732; P:GO:0046686; F:GO:0005515; C:GO:0005829; C:GO:0005886	0.000187144	4.01661
GSBRNA2T00004148001	BnaAnng34020D	BnaAnng34020D protein [Source:UniProtKB/TrEMBL;Acc:A0A078JYF8]	N/A	N/A	CDY70526	elongation factor 2-like	P:translational elongation; P:cold acclimation; F:mRNA binding; F:translation elongation factor activity; F:GTPase activity; F:GTP binding; F:ribosome binding; C:vacuolar membrane; C:cytosol; C:plasma membrane; C:plasmodesma; C:ribonucleoprotein complex	P:GO:0006414; P:GO:0009631; F:GO:0003729; F:GO:0003746; F:GO:0003924; F:GO:0005525; F:GO:0043022; C:GO:0005774; C:GO:0005829; C:GO:0005886; C:GO:0009506; C:GO:1990904	3.63877e-05	4.01458
GSBRNA2T00130679001	BnaC01g05180D	None	AT4G33050	calmodulin-binding family protein [Source:TAIR;Acc:AT4G33050]	CDX68935	IQ domain-containing protein IQM1	P:regulation of stomatal movement; P:response to chitin; F:calmodulin binding; C:cytoplasm	P:GO:0010119; P:GO:0010200; F:GO:0005516; C:GO:0005737	0.00108016	4.00514
GSBRNA2T00143905001	BnaC06g21340D	None	N/A	N/A	CDX86000				0.000154851	4.00397
GSBRNA2T00087677001	BnaA01g22680D	MLO-like protein [Source:UniProtKB/TrEMBL;Acc:A0A078IBU0]	AT1G61560	MLO-like protein 6 [Source:UniProtKB/Swiss-Prot;Acc:Q94KB7]	CDY47582	MLO-like protein 6	P:defense response; P:response to biotic stimulus; F:calmodulin binding; C:integral component of membrane	P:GO:0006952; P:GO:0009607; F:GO:0005516; C:GO:0016021	0.0170254	4.00373
GSBRNA2T00087178001	BnaCnng14640D	Pectate lyase [Source:UniProtKB/TrEMBL;Acc:A0A078IAZ3]	AT4G13210	Putative pectate lyase 14 [Source:UniProtKB/Swiss-Prot;Acc:Q9SVQ6]	CDY47327	putative pectate lyase 14	P:pectin catabolic process; F:pectate lyase activity; F:metal ion binding	P:GO:0045490; F:GO:0030570; F:GO:0046872	0.0199512	4.00259
GSBRNA2T00151493001	BnaA03g24710D	None	AT4G11160	At4g11160 [Source:UniProtKB/TrEMBL;Acc:Q67ZW2]	CDX90791	translation initiation factor IF-2 isoform X1	P:translational initiation; F:translation initiation factor activity; F:GTPase activity; F:GTP binding	P:GO:0006413; F:GO:0003743; F:GO:0003924; F:GO:0005525	0.000248024	3.99774
GSBRNA2T00000261001	BnaA05g27260D	RING-type E3 ubiquitin transferase [Source:UniProtKB/TrEMBL;Acc:A0A078F215]	AT3G11840	E3 ubiquitin-protein ligase PUB24 [Source:UniProtKB/Swiss-Prot;Acc:Q9SF15]	CDY08490	E3 ubiquitin-protein ligase PUB24-like	P:defense response; P:protein ubiquitination; F:ubiquitin-protein transferase activity	P:GO:0006952; P:GO:0016567; F:GO:0004842	0.0314238	3.99475
GSBRNA2T00018392001	BnaA09g00570D	BnaA09g00570D protein [Source:UniProtKB/TrEMBL;Acc:A0A078GBJ1]	AT4G02090	AGAA.5 [Source:UniProtKB/TrEMBL;Acc:O04712]	CDY22028	multidrug resistance protein ABC transporter family protein	P:intracellular protein transport; P:vesicle-mediated transport; F:GTP binding	P:GO:0006886; P:GO:0016192; F:GO:0005525	0.00359866	3.98937
GSBRNA2T00059333001	BnaC09g37560D	BnaC09g37560D protein [Source:UniProtKB/TrEMBL;Acc:A0A078HEF6]	AT5G20230	SAG14 [Source:UniProtKB/TrEMBL;Acc:A0A178UM84]	CDY35824	blue copper protein-like	P:response to oomycetes; P:response to oxidative stress; P:response to absence of light; P:aluminum cation transport; P:electron transport chain; P:cellular response to cold; P:regulation of lignin biosynthetic process; F:protein binding; F:electron transfer activity; C:anchored component of plasma membrane	P:GO:0002239; P:GO:0006979; P:GO:0009646; P:GO:0015690; P:GO:0022900; P:GO:0070417; P:GO:1901141; F:GO:0005515; F:GO:0009055; C:GO:0046658	0.0154721	3.98643
GSBRNA2T00105677001	BnaC07g08890D	None	N/A	N/A	CDX98209				0.00212212	3.98452
GSBRNA2T00116932001	BnaA05g06750D	None	AT2G37870	Bifunctional inhibitor/lipid-transfer protein/seed storage 2S albumin superfamily protein [Source:UniProtKB/TrEMBL;Acc:Q9SHA0]	CDX74929	non-specific lipid-transfer protein 1	P:lipid transport; P:systemic acquired resistance; F:fatty acid binding; C:plasmodesma	P:GO:0006869; P:GO:0009627; F:GO:0005504; C:GO:0009506	0.00851746	3.98147
GSBRNA2T00037910001	BnaAnng18610D	BnaAnng18610D protein [Source:UniProtKB/TrEMBL;Acc:A0A078J8C2]	N/A	N/A	CDY63083	putative SWI/SNF-related matrix-associated actin-dependent regulator of chromatin subfamily A member 3-like 2	P:chromatin organization; P:DNA mediated transformation; P:interstrand cross-link repair; P:double-strand break repair via synthesis-dependent strand annealing; F:nucleic acid binding; F:helicase activity; F:ATP binding; F:zinc ion binding	P:GO:0006325; P:GO:0009294; P:GO:0036297; P:GO:0045003; F:GO:0003676; F:GO:0004386; F:GO:0005524; F:GO:0008270	0.00536292	3.97755
GSBRNA2T00046531001	BnaA06g19560D	BnaA06g19560D protein [Source:UniProtKB/TrEMBL;Acc:A0A078H0F6]	N/A	N/A	CDY30957	probable replication factor A 73 kDa subunit	P:regulation of transcription, DNA-templated; F:minor groove of adenine-thymine-rich DNA binding; F:DNA-binding transcription factor activity	P:GO:0006355; F:GO:0003680; F:GO:0003700	0.0437461	3.97582
GSBRNA2T00078258001	BnaA09g43180D	BnaA09g43180D protein [Source:UniProtKB/TrEMBL;Acc:A0A078FKZ4]	N/A	N/A	CDY13816	probable cysteine protease RD19B	P:proteolysis involved in cellular protein catabolic process; F:cysteine-type endopeptidase activity; C:extracellular space; C:lysosome	P:GO:0051603; F:GO:0004197; C:GO:0005615; C:GO:0005764	0.00808114	3.97342
GSBRNA2T00157779001	BnaC09g23010D	None	AT2G30780	Pentatricopeptide repeat-containing protein At2g30780 [Source:UniProtKB/Swiss-Prot;Acc:O49343]	CDX94535	pentatricopeptide repeat-containing protein At2g30780	F:protein binding	F:GO:0005515	0.0159698	3.95738
GSBRNA2T00097488001	BnaA09g54170D	BnaA09g54170D protein [Source:UniProtKB/TrEMBL;Acc:A0A078INW7]	N/A	N/A	CDY50788	protein BPS1, chloroplastic-like	P:embryo development ending in seed dormancy; C:integral component of membrane	P:GO:0009793; C:GO:0016021	0.0300727	3.94661
GSBRNA2T00086448001	BnaA02g32820D	BnaA02g32820D protein [Source:UniProtKB/TrEMBL;Acc:A0A078IC85]	AT5G23580	Calcium-dependent protein kinase 12 [Source:UniProtKB/Swiss-Prot;Acc:Q42396]	CDY46964	calcium-dependent protein kinase 12-like	P:peptidyl-serine phosphorylation; P:intracellular signal transduction; P:protein autophosphorylation; F:calcium ion binding; F:calmodulin binding; F:ATP binding; F:calcium-dependent protein serine/threonine kinase activity; C:cytoplasm	P:GO:0018105; P:GO:0035556; P:GO:0046777; F:GO:0005509; F:GO:0005516; F:GO:0005524; F:GO:0009931; C:GO:0005737	0.00097931	3.94607
GSBRNA2T00005416001	BnaA04g21660D	BnaA04g21660D protein [Source:UniProtKB/TrEMBL;Acc:A0A078FZE6]	AT2G37880	Putative uncharacterized protein [Source:UniProtKB/TrEMBL;Acc:Q1PEW0]	CDY18421	protein MIZU-KUSSEI 1-like	P:hydrotropism	P:GO:0010274	0.000623668	3.93937
GSBRNA2T00068270001	BnaA04g14000D	BnaA04g14000D protein [Source:UniProtKB/TrEMBL;Acc:A0A078JES5]	AT2G23930	Probable small nuclear ribonucleoprotein G [Source:UniProtKB/Swiss-Prot;Acc:O82221]	CDY39683	probable small nuclear ribonucleoprotein G	P:spliceosomal snRNP assembly; F:mRNA binding; C:U5 snRNP; C:U1 snRNP; C:U2 snRNP; C:U4 snRNP; C:U12-type spliceosomal complex; C:nucleolus; C:cytosol; C:SMN-Sm protein complex; C:P granule; C:U2-type prespliceosome; C:precatalytic spliceosome; C:catalytic step 2 spliceosome; C:spliceosomal tri-snRNP complex	P:GO:0000387; F:GO:0003729; C:GO:0005682; C:GO:0005685; C:GO:0005686; C:GO:0005687; C:GO:0005689; C:GO:0005730; C:GO:0005829; C:GO:0034719; C:GO:0043186; C:GO:0071004; C:GO:0071011; C:GO:0071013; C:GO:0097526	0.030799	3.9336
GSBRNA2T00132651001	BnaA05g03420D	None	AT2G43570	CHI [Source:UniProtKB/TrEMBL;Acc:A0A178W3M3]	CDX79814	endochitinase CHI	P:polysaccharide catabolic process; P:chitin catabolic process; P:response to virus; P:systemic acquired resistance; P:leaf senescence; P:response to silver ion; P:cell wall macromolecule catabolic process; P:response to amitrole; F:chitinase activity; F:chitin binding; C:apoplast	P:GO:0000272; P:GO:0006032; P:GO:0009615; P:GO:0009627; P:GO:0010150; P:GO:0010272; P:GO:0016998; P:GO:0072722; F:GO:0004568; F:GO:0008061; C:GO:0048046	0.000583418	3.93175
GSBRNA2T00120022001	BnaC05g45900D	None	AT3G05930	GLP8 [Source:UniProtKB/TrEMBL;Acc:A0A384KAA2]	CDY05213	germin-like protein subfamily 2 member 3	P:plasmodesmata-mediated intercellular transport; P:regulation of root development; F:manganese ion binding; F:nutrient reservoir activity; C:cell wall; C:plasmodesma; C:apoplast	P:GO:0010497; P:GO:2000280; F:GO:0030145; F:GO:0045735; C:GO:0005618; C:GO:0009506; C:GO:0048046	0.000109865	3.93075
GSBRNA2T00043008001	BnaA06g13830D	BnaA06g13830D protein [Source:UniProtKB/TrEMBL;Acc:A0A078GXT5]	AT1G19670	Chlorophyllase-1 [Source:UniProtKB/Swiss-Prot;Acc:O22527]	CDY29413	chlorophyllase-1	P:chlorophyll catabolic process; P:defense response to bacterium; P:defense response to fungus; F:chlorophyllase activity; F:pheophytinase b activity; C:cytosol	P:GO:0015996; P:GO:0042742; P:GO:0050832; F:GO:0047746; F:GO:0102293; C:GO:0005829	0.00180135	3.92992
GSBRNA2T00116699001	BnaA05g04800D	None	AT2G45360	Ankyrin repeat/KH domain protein (DUF1442) [Source:UniProtKB/TrEMBL;Acc:O22136]	CDX74734				0.000929045	3.92817
GSBRNA2T00141870001	BnaA03g16240D	None	AT2G35658	unknown protein; FUNCTIONS IN: molecular_function unknown; INVOLVED IN: biological_process unknown; LOCATED IN: cellular_component unknown; BEST Arabidopsis thaliana protein match is: unknown protein (TAIR:AT4G16840.1); Ha. [Source:TAIR;Acc:AT2G35658]	CDX84606	transmembrane protein	C:integral component of membrane	C:GO:0016021	0.00710861	3.92795
GSBRNA2T00059444001	BnaA07g00890D	BnaA07g00890D protein [Source:UniProtKB/TrEMBL;Acc:A0A078HGD2]	AT1G80790	Factor of DNA methylation 5 [Source:UniProtKB/Swiss-Prot;Acc:Q9SAI1]	CDY35898	factor of DNA methylation 5-like	P:gene silencing by RNA	P:GO:0031047	0.0426674	3.92681
GSBRNA2T00147990001	BnaC06g38890D	None	AT1G78410	VQ motif-containing protein 10 [Source:UniProtKB/Swiss-Prot;Acc:Q8VYI5]	CDX88445	VQ motif-containing protein 10-like	P:response to oxidative stress; F:protein binding	P:GO:0006979; F:GO:0005515	0.00229769	3.92155
GSBRNA2T00004155001	BnaCnng68760D	BnaCnng68760D protein [Source:UniProtKB/TrEMBL;Acc:A0A078JYG2]	N/A	N/A	CDY70531				0.000265125	3.9206
GSBRNA2T00045052001	BnaA09g09130D	BnaA09g09130D protein [Source:UniProtKB/TrEMBL;Acc:A0A078GYY4]	AT2G17440	Plant intracellular Ras-group-related LRR protein 5 [Source:UniProtKB/Swiss-Prot;Acc:Q5G5E0]	CDY30364	plant intracellular Ras-group-related LRR protein 5-like	F:protein binding	F:GO:0005515	0.000831559	3.91955
GSBRNA2T00127022001	BnaA08g08200D	None	AT4G17070	AT4g17070/dl4565c [Source:UniProtKB/TrEMBL;Acc:Q93ZN3]	CDX76580	predicted protein	P:protein peptidyl-prolyl isomerization; P:response to oxidative stress; F:peptidyl-prolyl cis-trans isomerase activity; C:integral component of membrane	P:GO:0000413; P:GO:0006979; F:GO:0003755; C:GO:0016021	0.000634512	3.91205
GSBRNA2T00147574001	BnaA06g27250D	None	AT5G24820	Aspartyl protease family protein [Source:UniProtKB/TrEMBL;Acc:Q4PSE9]	CDX88134	probable aspartic protease At2g35615	P:proteolysis; F:aspartic-type endopeptidase activity; C:extracellular region	P:GO:0006508; F:GO:0004190; C:GO:0005576	0.0471525	3.90939
GSBRNA2T00018360001	BnaA09g00340D	BnaA09g00340D protein [Source:UniProtKB/TrEMBL;Acc:A0A078G6B5]	AT4G01700	At4g01700 [Source:UniProtKB/TrEMBL;Acc:Q9ZSI6]	CDY22005	chitinase 10-like	P:response to oomycetes; P:carbohydrate metabolic process; P:chitin catabolic process; P:cell wall macromolecule catabolic process; F:chitinase activity	P:GO:0002239; P:GO:0005975; P:GO:0006032; P:GO:0016998; F:GO:0004568	0.00154157	3.90674
GSBRNA2T00059638001	BnaUnng01890D	BnaUnng01890D protein [Source:UniProtKB/TrEMBL;Acc:A0A078JHS4]	AT5G55870	Putative uncharacterized protein [Source:UniProtKB/TrEMBL;Acc:Q9LVQ3]	CDY67148				0.0142483	3.90483
GSBRNA2T00155030001	BnaA03g38380D	None	N/A	N/A	CDX93116	disease resistance protein RML1A-like	P:signal transduction; F:calcium ion binding; F:protein binding	P:GO:0007165; F:GO:0005509; F:GO:0005515	0.0360461	3.90433
GSBRNA2T00117074001	BnaA05g07900D	None	N/A	N/A	CDX75044	Disease resistance protein (CC-NBS-LRR class) family	P:positive regulation of defense response to virus by host; P:response to oomycetes; P:response to wounding; P:plant-type hypersensitive response; P:response to blue light; P:response to absence of light; P:cellular response to salicylic acid stimulus; F:protein binding; F:ADP binding; C:plasma membrane	P:GO:0002230; P:GO:0002239; P:GO:0009611; P:GO:0009626; P:GO:0009637; P:GO:0009646; P:GO:0071446; F:GO:0005515; F:GO:0043531; C:GO:0005886	0.000299452	3.89935
GSBRNA2T00143027001	BnaC07g26660D	None	AT5G48657	defense protein-related [Source:TAIR;Acc:AT5G48657]	CDX85355				0.0251187	3.89895
GSBRNA2T00061816001	BnaC07g13380D	E3 ubiquitin-protein ligase [Source:UniProtKB/TrEMBL;Acc:A0A078FK50]	N/A	N/A	CDY12498	E3 ubiquitin-protein ligase SINA-like 10	P:ubiquitin-dependent protein catabolic process; P:multicellular organism development; F:protein binding; F:zinc ion binding; C:host cell nucleus	P:GO:0006511; P:GO:0007275; F:GO:0005515; F:GO:0008270; C:GO:0042025	0.000625545	3.89815
GSBRNA2T00024491001	BnaC03g17120D	BnaC03g17120D protein [Source:UniProtKB/TrEMBL;Acc:A0A078GF54]	AT2G30870	Glutathione S-transferase F10 [Source:UniProtKB/Swiss-Prot;Acc:P42761]	CDY23979	glutathione S-transferase F10	P:toxin catabolic process; P:response to water deprivation; P:response to cadmium ion; F:glutathione transferase activity; F:copper ion binding; F:protein binding; F:glutathione binding; C:cell wall; C:cytosol; C:plasma membrane; C:chloroplast; C:apoplast	P:GO:0009407; P:GO:0009414; P:GO:0046686; F:GO:0004364; F:GO:0005507; F:GO:0005515; F:GO:0043295; C:GO:0005618; C:GO:0005829; C:GO:0005886; C:GO:0009507; C:GO:0048046	1.58953e-05	3.89403
GSBRNA2T00036186001	BnaCnng39980D	BnaCnng39980D protein [Source:UniProtKB/TrEMBL;Acc:A0A078J6Z3]	AT4G37080	Protein of unknown function, DUF547 [Source:TAIR;Acc:AT4G37080]	CDY62342				4.06999e-05	3.89121
GSBRNA2T00028739001	BnaC03g22280D	BnaC03g22280D protein [Source:UniProtKB/TrEMBL;Acc:A0A078GI17]	N/A	N/A	CDY24944	proline transporter 1	P:proline transmembrane transport; F:L-proline transmembrane transporter activity; F:metal ion binding; C:plasma membrane; C:integral component of membrane	P:GO:0035524; F:GO:0015193; F:GO:0046872; C:GO:0005886; C:GO:0016021	0.0138961	3.88972
GSBRNA2T00117451001	BnaC07g11670D	None	N/A	N/A	CDY03942	seco-amyrin synthase-like	P:triterpenoid biosynthetic process; F:lanosterol synthase activity; F:beta-amyrin synthase activity; C:lipid droplet	P:GO:0016104; F:GO:0000250; F:GO:0042300; C:GO:0005811	0.020859	3.88903
GSBRNA2T00091963001	BnaA03g36330D	BnaA03g36330D protein [Source:UniProtKB/TrEMBL;Acc:A0A078IHL2]	AT3G21530	DNAse I-like superfamily protein [Source:UniProtKB/TrEMBL;Acc:Q9LVF3]	CDY48894	endonuclease/exonuclease/phosphatase family protein	P:GPI anchor biosynthetic process; P:nucleic acid phosphodiester bond hydrolysis; F:endonuclease activity; F:exonuclease activity; C:integral component of membrane	P:GO:0006506; P:GO:0090305; F:GO:0004519; F:GO:0004527; C:GO:0016021	0.000839147	3.88267
GSBRNA2T00099549001	BnaA07g23080D	None	AT1G72370	40S ribosomal protein SA [Source:UniProtKB/TrEMBL;Acc:A0A178WNA1]	CDX68268	40S ribosomal protein SA-like	P:ribosomal small subunit assembly; P:cytoplasmic translation; F:structural constituent of ribosome; C:small ribosomal subunit	P:GO:0000028; P:GO:0002181; F:GO:0003735; C:GO:0015935	5.26807e-06	3.87286
GSBRNA2T00023284001	BnaA09g52190D	BnaA09g52190D protein [Source:UniProtKB/TrEMBL;Acc:A0A078J5V4]	AT4G01600	GEM-like protein 2 [Source:UniProtKB/Swiss-Prot;Acc:Q9M122]	CDY58224				0.0125247	3.87178
GSBRNA2T00064654001	BnaA04g19180D	BnaA04g19180D protein [Source:UniProtKB/TrEMBL;Acc:A0A078HHC8]	AT2G33150	PKT3 [Source:UniProtKB/TrEMBL;Acc:A0A178VRP9]	CDY37750	3-ketoacyl-CoA thiolase 2, peroxisomal	P:fatty acid beta-oxidation; P:response to wounding; P:jasmonic acid biosynthetic process; P:positive regulation of abscisic acid-activated signaling pathway; P:glyoxysome organization; P:phenylacetate catabolic process; P:oxylipin biosynthetic process; F:acetyl-CoA C-acyltransferase activity; C:nucleolus; C:vacuolar membrane; C:cytosol; C:glyoxysome	P:GO:0006635; P:GO:0009611; P:GO:0009695; P:GO:0009789; P:GO:0010111; P:GO:0010124; P:GO:0031408; F:GO:0003988; C:GO:0005730; C:GO:0005774; C:GO:0005829; C:GO:0009514	0.000141301	3.87041
GSBRNA2T00007627001	BnaA04g10600D	BnaA04g10600D protein [Source:UniProtKB/TrEMBL;Acc:A0A078INR0]	AT5G40780	Lysine histidine transporter 1 [Source:UniProtKB/Swiss-Prot;Acc:Q9FKS8]	CDY52705	lysine histidine transporter 1	P:amino acid transmembrane transport; P:defense response; P:amino acid import; P:response to karrikin; F:amino acid transmembrane transporter activity; F:symporter activity; C:plasma membrane; C:integral component of membrane	P:GO:0003333; P:GO:0006952; P:GO:0043090; P:GO:0080167; F:GO:0015171; F:GO:0015293; C:GO:0005886; C:GO:0016021	0.000128565	3.84821
GSBRNA2T00116954001	BnaA05g06930D	None	AT2G37590	Dof zinc finger protein DOF2.4 [Source:UniProtKB/Swiss-Prot;Acc:O80928]	CDX74947	dof zinc finger protein DOF2.4-like	P:regulation of transcription, DNA-templated; P:root radial pattern formation; F:transcription regulatory region sequence-specific DNA binding; F:DNA-binding transcription factor activity; F:protein binding; F:metal ion binding; C:symplast	P:GO:0006355; P:GO:0090057; F:GO:0000976; F:GO:0003700; F:GO:0005515; F:GO:0046872; C:GO:0055044	0.00538833	3.84449
GSBRNA2T00029402001	BnaC01g29860D	BnaC01g29860D protein [Source:UniProtKB/TrEMBL;Acc:A0A078GJF6]	AT1G61740	Sulfite exporter TauE/SafE family protein 2 [Source:UniProtKB/Swiss-Prot;Acc:Q9SYB0]	CDY25317	sulfite exporter TauE/SafE family protein 2	P:protein ubiquitination; C:integral component of membrane; C:Cul4A-RING E3 ubiquitin ligase complex	P:GO:0016567; C:GO:0016021; C:GO:0031464	0.0315889	3.84324
GSBRNA2T00135957001	BnaA10g22390D	None	AT5G09760	Pectinesterase [Source:UniProtKB/TrEMBL;Acc:A0A178UA07]	CDX69890	probable pectinesterase/pectinesterase inhibitor 51	P:cell wall modification; P:negative regulation of catalytic activity; P:pectin catabolic process; F:pectinesterase activity; F:aspartyl esterase activity; F:pectinesterase inhibitor activity; C:integral component of membrane	P:GO:0042545; P:GO:0043086; P:GO:0045490; F:GO:0030599; F:GO:0045330; F:GO:0046910; C:GO:0016021	0.000666466	3.84304
GSBRNA2T00143405001	BnaA02g01450D	None	AT5G13170	Bidirectional sugar transporter SWEET15 [Source:UniProtKB/Swiss-Prot;Acc:Q9FY94]	CDX85668	bidirectional sugar transporter SWEET15	P:embryo development ending in seed dormancy; P:leaf senescence; P:seed maturation; P:sucrose transport; P:cellular response to abscisic acid stimulus; P:cellular response to salicylic acid stimulus; P:cellular response to osmotic stress; F:sucrose transmembrane transporter activity; C:Golgi membrane; C:integral component of plasma membrane	P:GO:0009793; P:GO:0010150; P:GO:0010431; P:GO:0015770; P:GO:0071215; P:GO:0071446; P:GO:0071470; F:GO:0008515; C:GO:0000139; C:GO:0005887	0.000991027	3.84058
GSBRNA2T00040186001	BnaC01g35450D	ATP-dependent DNA helicase [Source:UniProtKB/TrEMBL;Acc:A0A078GP78]	N/A	N/A	CDY28375	BnaC01g35450D	P:telomere maintenance; P:DNA repair; P:DNA recombination; P:DNA duplex unwinding; F:DNA helicase activity; F:ATP binding	P:GO:0000723; P:GO:0006281; P:GO:0006310; P:GO:0032508; F:GO:0003678; F:GO:0005524	0.00073848	3.83278
GSBRNA2T00028955001	BnaC06g18370D	BnaC06g18370D protein [Source:UniProtKB/TrEMBL;Acc:A0A078GF57]	N/A	N/A	CDY25095	ATP binding cassette subfamily B4	P:gravitropism; P:response to cytokinin; P:auxin efflux; P:basipetal auxin transport; P:xenobiotic transport; P:root hair elongation; P:transmembrane transport; P:auxin influx; F:ATP binding; F:ATPase-coupled xenobiotic transmembrane transporter activity; F:auxin influx transmembrane transporter activity; F:auxin efflux transmembrane transporter activity; F:ATPase activity; C:integral component o…	P:GO:0009630; P:GO:0009735; P:GO:0010315; P:GO:0010540; P:GO:0042908; P:GO:0048767; P:GO:0055085; P:GO:0060919; F:GO:0005524; F:GO:0008559; F:GO:0010328; F:GO:0010329; F:GO:0016887; C:GO:0005887; C:GO:0009506	0.0377268	3.82608
GSBRNA2T00044096001	BnaC02g47880D	BnaC02g47880D protein [Source:UniProtKB/TrEMBL;Acc:A0A078JI26]	AT2G02240	F-box protein At2g02240 [Source:UniProtKB/Swiss-Prot;Acc:Q3E6P4]	CDY65052	F-box protein At2g02240-like	F:protein binding	F:GO:0005515	0.00863911	3.81995
GSBRNA2T00071749001	BnaC01g31340D	Calcium-transporting ATPase [Source:UniProtKB/TrEMBL;Acc:A0A078HSK1]	AT3G22910	Putative calcium-transporting ATPase 13, plasma membrane-type [Source:UniProtKB/Swiss-Prot;Acc:Q9LIK7]	CDY40822	putative calcium-transporting ATPase 13, plasma membrane-type	P:calcium ion transmembrane transport; F:calcium transmembrane transporter activity, phosphorylative mechanism; F:ATP binding; C:integral component of membrane; C:intracellular membrane-bounded organelle	P:GO:0070588; F:GO:0005388; F:GO:0005524; C:GO:0016021; C:GO:0043231	0.0040401	3.81506
GSBRNA2T00052585001	BnaC02g17680D	BnaC02g17680D protein [Source:UniProtKB/TrEMBL;Acc:A0A078H1Q2]	AT1G67920	At1g67920 [Source:UniProtKB/TrEMBL;Acc:Q9C9V8]	CDY32575	PREDICTED: uncharacterized protein LOC106326280	C:integral component of membrane	C:GO:0016021	0.0402764	3.8109
GSBRNA2T00027688001	BnaCnng77100D	BnaCnng77100D protein [Source:UniProtKB/TrEMBL;Acc:A0A078K075]	AT5G35580	Protein kinase superfamily protein [Source:TAIR;Acc:AT5G35580]	CDY72324	serine/threonine-protein kinase PBL13	P:protein phosphorylation; P:defense response; P:negative regulation of immune response; F:protein serine/threonine kinase activity; F:protein binding; F:ATP binding; C:plasma membrane	P:GO:0006468; P:GO:0006952; P:GO:0050777; F:GO:0004674; F:GO:0005515; F:GO:0005524; C:GO:0005886	0.00134349	3.8014
GSBRNA2T00124768001	BnaA03g18530D	BnaA03g18530D protein [Source:UniProtKB/TrEMBL;Acc:A0A078F7L0]	AT2G39300	unknown protein; INVOLVED IN: biological_process unknown; LOCATED IN: vacuole; EXPRESSED IN: 8 plant structures; EXPRESSED DURING: 4 anthesis, petal differentiation and expansion stage; BEST Arabidopsis thaliana protein match is: unknown protein (TA /.../G55060.1); Ha. [Source:TAIR;Acc:AT2G39300]	CDY07658				0.000588575	3.79988
GSBRNA2T00086805001	BnaA08g05380D	BnaA08g05380D protein [Source:UniProtKB/TrEMBL;Acc:A0A078I8A6]	AT1G70520	Cysteine-rich receptor-like protein kinase 2 [Source:UniProtKB/Swiss-Prot;Acc:Q9CAL3]	CDY47145	cysteine-rich receptor-like protein kinase 2	P:response to ozone; P:protein autophosphorylation; P:reactive oxygen species metabolic process; F:protein serine/threonine kinase activity; F:protein binding; F:ATP binding; C:plasma membrane; C:plasmodesma; C:integral component of membrane	P:GO:0010193; P:GO:0046777; P:GO:0072593; F:GO:0004674; F:GO:0005515; F:GO:0005524; C:GO:0005886; C:GO:0009506; C:GO:0016021	0.000214635	3.79974
GSBRNA2T00036394001	BnaCnng40420D	BnaCnng40420D protein [Source:UniProtKB/TrEMBL;Acc:A0A078J7D3]	AT5G02400	Probable protein phosphatase 2C 66 [Source:UniProtKB/Swiss-Prot;Acc:Q9LZ86]	CDY62569	probable protein phosphatase 2C 66	P:protein dephosphorylation; F:magnesium-dependent protein serine/threonine phosphatase activity; F:metal ion binding	P:GO:0006470; F:GO:0004724; F:GO:0046872	0.00929486	3.79854
GSBRNA2T00040185001	BnaC01g35440D	BnaC01g35440D protein [Source:UniProtKB/TrEMBL;Acc:A0A078GT46]	N/A	N/A	CDY28374	BnaC01g35440D	C:integral component of membrane	C:GO:0016021	0.0119355	3.79833
GSBRNA2T00081730001	BnaA06g09550D	BnaA06g09550D protein [Source:UniProtKB/TrEMBL;Acc:A0A078I341]	AT1G14750	Cyclin family protein [Source:TAIR;Acc:AT1G14750]	CDY45285	cyclin-SDS isoform X1	P:regulation of cyclin-dependent protein serine/threonine kinase activity; P:double-strand break repair via homologous recombination; P:mitotic cell cycle phase transition; P:chiasma assembly; F:cyclin-dependent protein serine/threonine kinase regulator activity; C:cyclin-dependent protein kinase holoenzyme complex; C:cytoplasm; C:host cell nucleus	P:GO:0000079; P:GO:0000724; P:GO:0044772; P:GO:0051026; F:GO:0016538; C:GO:0000307; C:GO:0005737; C:GO:0042025	0.0364203	3.78917
GSBRNA2T00010502001	BnaC04g54390D	BnaC04g54390D protein [Source:UniProtKB/TrEMBL;Acc:A0A078IVB2]	AT2G29620	Dentin sialophosphoprotein [Source:UniProtKB/TrEMBL;Acc:O82393]	CDY53359	dentin sialophosphoprotein	C:integral component of membrane	C:GO:0016021	0.0022599	3.78693
GSBRNA2T00153605001	BnaC03g32660D	None	N/A	N/A	CDX91964	wall-associated receptor kinase-like 10	P:protein phosphorylation; P:defense response; P:response to bacterium; P:response to fungus; P:response to salicylic acid; P:transsulfuration; F:guanylate cyclase activity; F:protein serine/threonine kinase activity; F:calcium ion binding; F:ATP binding; F:pyridoxal phosphate binding; F:polysaccharide binding; C:integral component of membrane	P:GO:0006468; P:GO:0006952; P:GO:0009617; P:GO:0009620; P:GO:0009751; P:GO:0019346; F:GO:0004383; F:GO:0004674; F:GO:0005509; F:GO:0005524; F:GO:0030170; F:GO:0030247; C:GO:0016021	0.00801141	3.78561
GSBRNA2T00081984001	BnaA06g39170D	BnaA06g39170D protein (Fragment) [Source:UniProtKB/TrEMBL;Acc:A0A078JTM1]	N/A	N/A	CDY68991	F-box/LRR-repeat protein At5g63520-like	P:protein polyubiquitination; P:positive regulation of proteasomal ubiquitin-dependent protein catabolic process	P:GO:0000209; P:GO:0032436	0.00300907	3.78273
GSBRNA2T00131034001	BnaC01g02240D	None	AT4G36500	Uncharacterized protein At4g36500 [Source:UniProtKB/TrEMBL;Acc:O23231]	CDX69229				0.0349258	3.78179
GSBRNA2T00038528001	BnaA05g31390D	BnaA05g31390D protein [Source:UniProtKB/TrEMBL;Acc:A0A078GME4]	N/A	N/A	CDY27730				0.00598095	3.78136
GSBRNA2T00133702001	BnaC07g28660D	None	AT3G05880	RCI2A [Source:UniProtKB/TrEMBL;Acc:A0A178V7D5]	CDX80578	hydrophobic protein LTI6B	P:response to cold; P:response to salt stress; P:response to abscisic acid; C:integral component of membrane	P:GO:0009409; P:GO:0009651; P:GO:0009737; C:GO:0016021	0.000620237	3.77101
GSBRNA2T00149359001	BnaA01g17040D	None	AT4G28290	At4g28290 [Source:UniProtKB/TrEMBL;Acc:Q9M0H9]	CDX89189				0.000420256	3.77091
GSBRNA2T00132459001	BnaC03g20000D	None	AT2G36210	SAUR-like auxin-responsive protein family [Source:UniProtKB/TrEMBL;Acc:Q8L8B9]	CDX79664	auxin-induced protein 15A-like	P:response to auxin	P:GO:0009733	0.00219846	3.77016
GSBRNA2T00022867001	BnaA07g38390D	BnaA07g38390D protein [Source:UniProtKB/TrEMBL;Acc:A0A078J2X0]	AT1G78820	EP1-like glycoprotein 1 [Source:UniProtKB/Swiss-Prot;Acc:Q9ZVA1]	CDY57939	epidermis-specific secreted glycoprotein EP1-like	F:carbohydrate binding; C:cytosol; C:plasma membrane; C:plant-type cell wall; C:plasmodesma; C:apoplast	F:GO:0030246; C:GO:0005829; C:GO:0005886; C:GO:0009505; C:GO:0009506; C:GO:0048046	0.006115	3.76476
GSBRNA2T00129596001	BnaA09g34560D	None	N/A	N/A	CDX78261	probable RNA-binding protein ARP1 isoform X2	P:response to water deprivation; P:response to salt stress; P:response to abscisic acid; P:regulation of seed germination; F:mRNA binding	P:GO:0009414; P:GO:0009651; P:GO:0009737; P:GO:0010029; F:GO:0003729	0.000621961	3.75899
GSBRNA2T00038175001	BnaC04g51450D	BnaC04g51450D protein [Source:UniProtKB/TrEMBL;Acc:A0A078GQN5]	AT2G47190	ATMYB2 [Source:UniProtKB/TrEMBL;Acc:Q39028]	CDY27504	MYB transcription factor Atmyb2	P:response to water deprivation; P:response to salt stress; P:response to abscisic acid; P:cellular response to phosphate starvation; P:positive regulation of transcription, DNA-templated; F:RNA polymerase II cis-regulatory region sequence-specific DNA binding; F:DNA-binding transcription factor activity; F:calmodulin binding	P:GO:0009414; P:GO:0009651; P:GO:0009737; P:GO:0016036; P:GO:0045893; F:GO:0000978; F:GO:0003700; F:GO:0005516	0.000427792	3.75838
GSBRNA2T00027298001	BnaA08g14830D	BnaA08g14830D protein [Source:UniProtKB/TrEMBL;Acc:A0A078GI16]	AT4G36010	Pathogenesis-related thaumatin superfamily protein [Source:UniProtKB/TrEMBL;Acc:O65638]	CDY24827	thaumatin-like protein 1b	P:defense response; C:extracellular region	P:GO:0006952; C:GO:0005576	0.00228872	3.75635
GSBRNA2T00155771001	BnaC08g28750D	None	AT3G57770	Protein kinase superfamily protein [Source:UniProtKB/TrEMBL;Acc:F4J3H7]	CDX71999	kinase	P:protein phosphorylation; P:cell surface receptor signaling pathway; F:protein serine/threonine kinase activity; F:ATP binding; C:plasma membrane	P:GO:0006468; P:GO:0007166; F:GO:0004674; F:GO:0005524; C:GO:0005886	0.00706657	3.75437
GSBRNA2T00018468001	BnaA09g01110D	BnaA09g01110D protein [Source:UniProtKB/TrEMBL;Acc:A0A078GAN3]	AT4G02830	Uncharacterized protein AT4g02830 [Source:UniProtKB/TrEMBL;Acc:Q9SY08]	CDY22082				0.0118882	3.75196
GSBRNA2T00047452001	BnaA02g34540D	BnaA02g34540D protein [Source:UniProtKB/TrEMBL;Acc:A0A078H1A3]	N/A	N/A	CDY31287				0.00369702	3.7518
GSBRNA2T00042404001	BnaCnng44350D	BnaCnng44350D protein [Source:UniProtKB/TrEMBL;Acc:A0A078JAL8]	N/A	N/A	CDY64603	nucleolin 1-like	F:nucleic acid binding	F:GO:0003676	0.000730323	3.75094
GSBRNA2T00143781001	BnaC06g21930D	None	N/A	N/A	CDX85941	transmembrane protein	C:integral component of membrane	C:GO:0016021	0.0182139	3.74985
GSBRNA2T00144379001	BnaA06g29870D	None	N/A	N/A	CDX86270	probable disease resistance RPP8-like protein 2	P:defense response; F:ADP binding; C:integral component of membrane	P:GO:0006952; F:GO:0043531; C:GO:0016021	0.0101412	3.74901
GSBRNA2T00131028001	BnaC01g02300D	None	AT4G36430	Peroxidase 49 [Source:UniProtKB/Swiss-Prot;Acc:O23237]	CDX69223	peroxidase 49	P:response to oxidative stress; P:hydrogen peroxide catabolic process; P:oxidation-reduction process; P:cellular oxidant detoxification; F:peroxidase activity; F:heme binding; F:metal ion binding; C:extracellular region	P:GO:0006979; P:GO:0042744; P:GO:0055114; P:GO:0098869; F:GO:0004601; F:GO:0020037; F:GO:0046872; C:GO:0005576	0.000436431	3.74537
GSBRNA2T00089118001	BnaC04g05110D	BnaC04g05110D protein [Source:UniProtKB/TrEMBL;Acc:A0A078IDX5]	N/A	N/A	CDY48252	trihelix transcription factor ASIL2-like	P:glucosinolate metabolic process; F:transcription regulatory region sequence-specific DNA binding	P:GO:0019760; F:GO:0000976	0.0448224	3.7335
GSBRNA2T00084737001	BnaC04g48480D	BnaC04g48480D protein [Source:UniProtKB/TrEMBL;Acc:A0A078FNW6]	AT2G42690	Phospholipase A1-IIdelta [Source:UniProtKB/Swiss-Prot;Acc:Q9SJI7]	CDY14851	phospholipase A1-IIdelta	P:UV protection; P:lipid catabolic process; P:cellular response to UV-B; F:phospholipase A1 activity; C:cytoplasm	P:GO:0009650; P:GO:0016042; P:GO:0071493; F:GO:0008970; C:GO:0005737	4.57047e-06	3.72945
GSBRNA2T00117048001	BnaA05g07660D	None	AT2G06960	1-aminocyclopropane-1-carboxylate oxidase [Source:UniProtKB/TrEMBL;Acc:Q9ZVW5]	CDX75020	protein DMR6-LIKE OXYGENASE 1-like	P:gibberellin biosynthetic process; P:response to abscisic acid; P:oxidation-reduction process; F:2-oxoglutarate-dependent dioxygenase activity; F:metal ion binding	P:GO:0009686; P:GO:0009737; P:GO:0055114; F:GO:0016706; F:GO:0046872	0.00105402	3.72843
GSBRNA2T00013888001	BnaCnng26720D	BnaCnng26720D protein [Source:UniProtKB/TrEMBL;Acc:A0A078IWE4]	N/A	N/A	CDY54326	DNA damage-binding protein 1b-like	P:DNA repair; P:electron transport chain; F:nucleic acid binding; F:copper ion binding; F:protein binding; F:electron transfer activity; C:chloroplast thylakoid membrane	P:GO:0006281; P:GO:0022900; F:GO:0003676; F:GO:0005507; F:GO:0005515; F:GO:0009055; C:GO:0009535	0.0285461	3.72824
GSBRNA2T00151658001	BnaA03g26020D	None	AT4G02830	Uncharacterized protein AT4g02830 [Source:UniProtKB/TrEMBL;Acc:Q9SY08]	CDX90922				0.00285348	3.72697
GSBRNA2T00018195001	BnaC01g35640D	BnaC01g35640D protein [Source:UniProtKB/TrEMBL;Acc:A0A078G926]	AT3G15900	At3g15900 [Source:UniProtKB/TrEMBL;Acc:Q9LSC1]	CDY21884	homoserine O-acetyltransferase	F:transferase activity; C:chloroplast; C:integral component of membrane	F:GO:0016740; C:GO:0009507; C:GO:0016021	0.00142458	3.72447
GSBRNA2T00134451001	BnaC03g02720D	None	N/A	N/A	CDX81018	nucleolin 1-like	F:nucleic acid binding	F:GO:0003676	2.56145e-05	3.72341
GSBRNA2T00053313001	BnaAnng22000D	BnaAnng22000D protein [Source:UniProtKB/TrEMBL;Acc:A0A078JI05]	AT2G04030	HSP90.5 [Source:UniProtKB/TrEMBL;Acc:A0A178VPV7]	CDY66279	Chaperone protein htpG family protein	P:protein folding; P:response to heat; P:response to water deprivation; P:response to salt stress; P:de-etiolation; P:response to chlorate; P:protein import into chloroplast stroma; F:ATP binding; F:protein homodimerization activity; F:unfolded protein binding; C:vacuolar membrane; C:chloroplast stroma; C:chloroplast envelope; C:perinuclear region of cytoplasm	P:GO:0006457; P:GO:0009408; P:GO:0009414; P:GO:0009651; P:GO:0009704; P:GO:0010157; P:GO:0045037; F:GO:0005524; F:GO:0042803; F:GO:0051082; C:GO:0005774; C:GO:0009570; C:GO:0009941; C:GO:0048471	0.00437916	3.72247
GSBRNA2T00022772001	BnaA09g55530D	BnaA09g55530D protein [Source:UniProtKB/TrEMBL;Acc:A0A078IZI4]	AT3G61880	Cytochrome p450 78a9 [Source:UniProtKB/TrEMBL;Acc:F4IX02]	CDY57871	cytochrome P450 78A9	P:oxidation-reduction process; F:iron ion binding; F:heme binding; F:aromatase activity; C:integral component of membrane	P:GO:0055114; F:GO:0005506; F:GO:0020037; F:GO:0070330; C:GO:0016021	0.0308194	3.71861
GSBRNA2T00148217001	BnaC04g16310D	None	AT2G28000	SLP [Source:UniProtKB/TrEMBL;Acc:A0A178VZW6]	CDX71396	ruBisCO large subunit-binding protein subunit alpha, chloroplastic	P:protein refolding; F:ATP binding	P:GO:0042026; F:GO:0005524	0.000231972	3.71648
GSBRNA2T00031285001	BnaC07g34220D	BnaC07g34220D protein [Source:UniProtKB/TrEMBL;Acc:A0A078F9G2]	AT4G17210	Putative WEB family protein At4g17210 [Source:UniProtKB/Swiss-Prot;Acc:O23564]	CDY09639	putative WEB family protein At4g17210	P:chloroplast avoidance movement; P:chloroplast accumulation movement; C:cytosol	P:GO:0009903; P:GO:0009904; C:GO:0005829	0.00340418	3.7067
GSBRNA2T00000688001	BnaA06g24670D	BnaA06g24670D protein [Source:UniProtKB/TrEMBL;Acc:A0A078F6N3]	N/A	N/A	CDY08757	cysteine desulfurase, mitochondrial	P:[2Fe-2S] cluster assembly; F:ATP binding; F:zinc ion binding; F:transaminase activity; F:pyridoxal phosphate binding; F:cysteine desulfurase activity; C:cytosol	P:GO:0044571; F:GO:0005524; F:GO:0008270; F:GO:0008483; F:GO:0030170; F:GO:0031071; C:GO:0005829	0.0482803	3.70234
GSBRNA2T00122859001	BnaA10g04640D	None	AT1G07180	Internal alternative NAD(P)H-ubiquinone oxidoreductase A1, mitochondrial [Source:UniProtKB/Swiss-Prot;Acc:Q8GWA1]	CDY06685	internal alternative NAD(P)H-ubiquinone oxidoreductase A1, mitochondrial	P:oxidation-reduction process; P:cellular response to light stimulus; F:NADH dehydrogenase activity; F:NADPH dehydrogenase activity; C:mitochondrial matrix; C:peroxisome; C:intrinsic component of mitochondrial inner membrane	P:GO:0055114; P:GO:0071482; F:GO:0003954; F:GO:0003959; C:GO:0005759; C:GO:0005777; C:GO:0031304	0.00093874	3.70047
GSBRNA2T00118834001	BnaC09g25700D	None	N/A	N/A	CDX75112				0.026078	3.69864
GSBRNA2T00098345001	BnaA09g51940D	BnaA09g51940D protein [Source:UniProtKB/TrEMBL;Acc:A0A078IP42]	AT4G00440	Protein of unknown function (DUF3741) [Source:TAIR;Acc:AT4G00440]	CDY51159				0.00586142	3.6899
GSBRNA2T00066151001	BnaC03g26810D	BnaC03g26810D protein [Source:UniProtKB/TrEMBL;Acc:A0A078HLQ9]	AT2G24250	F-box/kelch-repeat protein At2g24250 [Source:UniProtKB/Swiss-Prot;Acc:Q9ZUH0]	CDY38516				9.71346e-05	3.68893
GSBRNA2T00142494001	BnaC05g20030D	None	AT5G15130	Probable WRKY transcription factor 72 [Source:UniProtKB/Swiss-Prot;Acc:Q9LXG8]	CDX85052	probable WRKY transcription factor 72	P:regulation of transcription, DNA-templated; P:defense response; F:DNA-binding transcription factor activity; F:sequence-specific DNA binding	P:GO:0006355; P:GO:0006952; F:GO:0003700; F:GO:0043565	0.0390437	3.68462
GSBRNA2T00055422001	BnaA02g30730D	BnaA02g30730D protein [Source:UniProtKB/TrEMBL;Acc:A0A078H8U1]	AT5G49340	Protein trichome birefringence-like 4 [Source:UniProtKB/Swiss-Prot;Acc:Q9FJ06]	CDY33914	protein trichome birefringence-like 4	P:carbohydrate metabolic process; F:hydrolase activity, hydrolyzing O-glycosyl compounds; F:O-acetyltransferase activity	P:GO:0005975; F:GO:0004553; F:GO:0016413	0.0162631	3.68208
GSBRNA2T00100087001	BnaC07g45720D	None	AT4G35600	Protein kinase superfamily protein [Source:UniProtKB/TrEMBL;Acc:F4JN38]	CDX72550	probable serine/threonine-protein kinase Cx32, chloroplastic	P:protein phosphorylation; P:negative regulation of floral organ abscission; F:protein serine/threonine kinase activity; F:protein binding; F:ATP binding; C:plasma membrane; C:chloroplast	P:GO:0006468; P:GO:0060862; F:GO:0004674; F:GO:0005515; F:GO:0005524; C:GO:0005886; C:GO:0009507	0.00867314	3.68075
GSBRNA2T00131162001	BnaC01g01270D	None	AT4G37770	1-aminocyclopropane-1-carboxylate synthase-like protein [Source:UniProtKB/TrEMBL;Acc:Q56Y32]	CDX69326	1-aminocyclopropane-1-carboxylate synthase 8	P:1-aminocyclopropane-1-carboxylate biosynthetic process; F:1-aminocyclopropane-1-carboxylate synthase activity; F:pyridoxal phosphate binding; F:identical protein binding	P:GO:0042218; F:GO:0016847; F:GO:0030170; F:GO:0042802	0.00322031	3.68035
GSBRNA2T00071723001	BnaC02g41740D	BnaC02g41740D protein [Source:UniProtKB/TrEMBL;Acc:A0A078HQB8]	AT5G23190	Cytochrome P450 86B1 [Source:UniProtKB/Swiss-Prot;Acc:Q9FMY1]	CDY40805	cytochrome P450 86B1-like	P:suberin biosynthetic process; P:very long-chain fatty acid biosynthetic process; P:oxidation-reduction process; P:cell wall organization; F:monooxygenase activity; F:iron ion binding; F:oxidoreductase activity, acting on paired donors, with incorporation or reduction of molecular oxygen; F:heme binding; C:endoplasmic reticulum membrane; C:integral component of membrane	P:GO:0010345; P:GO:0042761; P:GO:0055114; P:GO:0071555; F:GO:0004497; F:GO:0005506; F:GO:0016705; F:GO:0020037; C:GO:0005789; C:GO:0016021	0.0191322	3.67774
GSBRNA2T00099690001	BnaC07g42520D	None	AT1G65310	xyloglucan endotransglucosylase/hydrolase 17 [Source:TAIR;Acc:AT1G65310]	CDX72230	probable xyloglucan endotransglucosylase/hydrolase protein 18	P:xyloglucan metabolic process; P:cell wall biogenesis; P:cell wall organization; F:hydrolase activity, hydrolyzing O-glycosyl compounds; F:xyloglucan:xyloglucosyl transferase activity; C:cell wall; C:integral component of membrane; C:apoplast	P:GO:0010411; P:GO:0042546; P:GO:0071555; F:GO:0004553; F:GO:0016762; C:GO:0005618; C:GO:0016021; C:GO:0048046	0.0436834	3.67752
GSBRNA2T00128281001	BnaA07g05690D	None	AT3G24330	Beta-1,3-glucanase-like protein [Source:UniProtKB/TrEMBL;Acc:Q9LK11]	CDX77431	glucan endo-1,3-beta-glucosidase 8	P:carbohydrate metabolic process; F:hydrolase activity, hydrolyzing O-glycosyl compounds; C:integral component of membrane; C:anchored component of plasma membrane	P:GO:0005975; F:GO:0004553; C:GO:0016021; C:GO:0046658	0.0141136	3.67567
GSBRNA2T00012157001	BnaC04g37010D	BnaC04g37010D protein [Source:UniProtKB/TrEMBL;Acc:A0A078G121]	AT2G23800	Heterodimeric geranylgeranyl pyrophosphate synthase large subunit 2 [Source:UniProtKB/Swiss-Prot;Acc:O04046]	CDY20255	heterodimeric geranylgeranyl pyrophosphate synthase large subunit 2	P:carotenoid biosynthetic process; P:geranyl diphosphate biosynthetic process; P:geranylgeranyl diphosphate biosynthetic process; P:farnesyl diphosphate biosynthetic process; F:dimethylallyltranstransferase activity; F:farnesyltranstransferase activity; F:geranyltranstransferase activity; F:metal ion binding; C:integral component of membrane	P:GO:0016117; P:GO:0033384; P:GO:0033386; P:GO:0045337; F:GO:0004161; F:GO:0004311; F:GO:0004337; F:GO:0046872; C:GO:0016021	0.00323594	3.67321
GSBRNA2T00087183001	BnaCnng14680D	BnaCnng14680D protein [Source:UniProtKB/TrEMBL;Acc:A0A078IBW7]	AT4G13180	AT4g13180/F17N18_70 [Source:UniProtKB/TrEMBL;Acc:Q9SVQ9]	CDY47331	NADPH-dependent aldehyde reductase-like protein, chloroplastic	P:response to arsenic-containing substance; F:protein binding	P:GO:0046685; F:GO:0005515	0.0143181	3.67225
GSBRNA2T00050942001	BnaAnng21280D	BnaAnng21280D protein [Source:UniProtKB/TrEMBL;Acc:A0A078JE54]	AT4G17500	Ethylene-responsive transcription factor 1A [Source:UniProtKB/Swiss-Prot;Acc:O80337]	CDY65883	ethylene-responsive transcription factor 1A-like	P:regulation of transcription, DNA-templated; F:DNA binding; F:DNA-binding transcription factor activity	P:GO:0006355; F:GO:0003677; F:GO:0003700	0.0217705	3.6722
GSBRNA2T00111279001	BnaA04g06360D	None	AT4G14030	Selenium-binding protein 1 [Source:UniProtKB/Swiss-Prot;Acc:O23264]	CDY01183	selenium-binding protein 1-like	F:selenium binding	F:GO:0008430	0.00356009	3.67051
GSBRNA2T00055712001	BnaAnng22920D	Chlorophyll a-b binding protein, chloroplastic [Source:UniProtKB/TrEMBL;Acc:A0A078JGR7]	AT1G29910	Chlorophyll a-b binding protein 3, chloroplastic [Source:UniProtKB/Swiss-Prot;Acc:Q8VZ87]	CDY66768	chlorophyll a-b binding protein 1, chloroplastic	P:response to light stimulus; P:photosynthesis, light harvesting in photosystem I; P:protein-chromophore linkage; F:chlorophyll binding; C:photosystem I; C:photosystem II; C:chloroplast thylakoid membrane; C:chloroplast envelope; C:plastoglobule; C:integral component of membrane	P:GO:0009416; P:GO:0009768; P:GO:0018298; F:GO:0016168; C:GO:0009522; C:GO:0009523; C:GO:0009535; C:GO:0009941; C:GO:0010287; C:GO:0016021	5.70679e-05	3.66193
GSBRNA2T00126055001	BnaC01g25960D	None	AT3G49210	O-acyltransferase (WSD1-like) family protein [Source:UniProtKB/TrEMBL;Acc:Q9M3B1]	CDX68518	O-acyltransferase WSD1	P:triglyceride biosynthetic process; F:diacylglycerol O-acyltransferase activity; F:long-chain-alcohol O-fatty-acyltransferase activity; C:plasma membrane; C:integral component of membrane	P:GO:0019432; F:GO:0004144; F:GO:0047196; C:GO:0005886; C:GO:0016021	0.0470017	3.65484
GSBRNA2T00138986001	BnaA03g20930D	None	AT2G44790	Uclacyanin-2 [Source:UniProtKB/Swiss-Prot;Acc:O80517]	CDX83413	uclacyanin-2-like	P:electron transport chain; F:electron transfer activity; C:plasmodesma; C:integral component of membrane; C:anchored component of plasma membrane	P:GO:0022900; F:GO:0009055; C:GO:0009506; C:GO:0016021; C:GO:0046658	5.23214e-05	3.65468
GSBRNA2T00011089001	BnaC03g71440D	BnaC03g71440D protein [Source:UniProtKB/TrEMBL;Acc:A0A078IUE4]	N/A	N/A	CDY53622				0.00772891	3.64996
GSBRNA2T00031896001	BnaC08g43550D	BnaC08g43550D protein [Source:UniProtKB/TrEMBL;Acc:A0A078F9R6]	AT1G03850	Glutaredoxin family protein [Source:TAIR;Acc:AT1G03850]	CDY10096	monothiol glutaredoxin-S13	P:negative regulation of transcription by RNA polymerase II; P:response to cytokinin; P:electron transport chain; P:defense response to fungus; P:response to photooxidative stress; F:protein binding; F:electron transfer activity; F:protein disulfide oxidoreductase activity; F:metal ion binding; F:2 iron, 2 sulfur cluster binding; C:cytoplasm	P:GO:0000122; P:GO:0009735; P:GO:0022900; P:GO:0050832; P:GO:0080183; F:GO:0005515; F:GO:0009055; F:GO:0015035; F:GO:0046872; F:GO:0051537; C:GO:0005737	0.00835155	3.64734
GSBRNA2T00103995001	BnaC09g45940D	None	AT5G10625	Flowering-promoting factor 1-like protein 2 [Source:UniProtKB/Swiss-Prot;Acc:Q9LXB5]	CDX97031	flowering-promoting factor 1-like protein 2	P:regulation of flower development; P:vegetative to reproductive phase transition of meristem	P:GO:0009909; P:GO:0010228	0.00251974	3.64355
GSBRNA2T00129919001	BnaA03g04290D	None	AT5G13330	Rap2.6L [Source:UniProtKB/TrEMBL;Acc:A0A178UKL8]	CDX78517	ethylene-responsive transcription factor ERF113-like	P:response to water deprivation; P:response to salt stress; P:response to ethylene; P:response to abscisic acid; P:response to salicylic acid; P:response to jasmonic acid; P:glucosinolate metabolic process; P:positive regulation of transcription, DNA-templated; P:cellular response to freezing; F:transcription regulatory region sequence-specific DNA binding; F:DNA-binding transcription factor acti…	P:GO:0009414; P:GO:0009651; P:GO:0009723; P:GO:0009737; P:GO:0009751; P:GO:0009753; P:GO:0019760; P:GO:0045893; P:GO:0071497; F:GO:0000976; F:GO:0003700	0.0149369	3.64351
GSBRNA2T00050428001	BnaA04g17080D	BnaA04g17080D protein [Source:UniProtKB/TrEMBL;Acc:A0A078H2M6]	AT2G29300	NAD(P)-binding Rossmann-fold superfamily protein [Source:UniProtKB/TrEMBL;Acc:F4IKL5]	CDY31772	tropinone reductase homolog At2g29310 isoform X1	P:oxidation-reduction process; F:oxidoreductase activity	P:GO:0055114; F:GO:0016491	0.0019826	3.64067
GSBRNA2T00034257001	BnaC04g56750D	BnaC04g56750D protein [Source:UniProtKB/TrEMBL;Acc:A0A078JC04]	AT2G40000	Nematode resistance protein-like HSPRO2 [Source:UniProtKB/Swiss-Prot;Acc:O04203]	CDY61713	nematode resistance protein-like HSPRO2	P:response to oxidative stress; P:response to salicylic acid; P:defense response to bacterium, incompatible interaction; P:tryptophan catabolic process to kynurenine; F:protein binding; F:heme binding; F:metal ion binding; C:cytoplasm	P:GO:0006979; P:GO:0009751; P:GO:0009816; P:GO:0019441; F:GO:0005515; F:GO:0020037; F:GO:0046872; C:GO:0005737	0.00621927	3.63917
GSBRNA2T00024256001	BnaC04g01980D	BnaC04g01980D protein [Source:UniProtKB/TrEMBL;Acc:A0A078GET5]	AT2G41640	At2g41640/T32G6.16 [Source:UniProtKB/TrEMBL;Acc:O22225]	CDY23839	EGF domain-specific O-linked N-acetylglucosamine transferase	F:transferase activity, transferring glycosyl groups; C:integral component of membrane	F:GO:0016757; C:GO:0016021	0.0235687	3.63804
GSBRNA2T00079933001	BnaA07g07850D	BnaA07g07850D protein [Source:UniProtKB/TrEMBL;Acc:A0A078I361]	N/A	N/A	CDY44301	putative zinc finger CCCH domain-containing protein 9	F:mRNA binding; F:metal ion binding	F:GO:0003729; F:GO:0046872	0.00857443	3.63716
GSBRNA2T00103485001	BnaC06g34910D	None	AT1G74080	Transcription factor MYB122 [Source:UniProtKB/Swiss-Prot;Acc:Q9C9C8]	CDX73043	transcription factor MYB122-like	F:DNA binding; C:integral component of membrane	F:GO:0003677; C:GO:0016021	0.0169989	3.63526
GSBRNA2T00154020001	BnaA05g21110D	None	AT3G19010	2-oxoglutarate (2OG) and Fe(II)-dependent oxygenase superfamily protein [Source:UniProtKB/TrEMBL;Acc:Q9LJ65]	CDX92296	flavonol synthase/flavanone 3-hydroxylase	P:oxidation-reduction process; F:oxidoreductase activity; F:metal ion binding	P:GO:0055114; F:GO:0016491; F:GO:0046872	0.00364065	3.63085
GSBRNA2T00040059001	BnaC03g66540D	BnaC03g66540D protein [Source:UniProtKB/TrEMBL;Acc:A0A078GP08]	AT4G33560	At4g33560 [Source:UniProtKB/TrEMBL;Acc:O81873]	CDY28305				8.71682e-05	3.63062
GSBRNA2T00015298001	BnaA01g33490D	BnaA01g33490D protein [Source:UniProtKB/TrEMBL;Acc:A0A078G8U1]	AT3G04620	Alba DNA/RNA-binding protein [Source:UniProtKB/TrEMBL;Acc:Q9SR12]	CDY21118	BnaA01g33490D	F:nucleic acid binding	F:GO:0003676	0.00162395	3.61735
GSBRNA2T00016028001	BnaC09g47250D	BnaC09g47250D protein [Source:UniProtKB/TrEMBL;Acc:A0A078G9A2]	AT5G08790	Protein ATAF2 [Source:UniProtKB/Swiss-Prot;Acc:Q9C598]	CDY21567	protein ATAF2	P:regulation of cell size; P:response to wounding; P:response to fungus; P:response to sucrose; P:response to salicylic acid; P:response to jasmonic acid; P:embryo development ending in seed dormancy; P:regulation of photomorphogenesis; P:leaf senescence; P:viral process; P:negative regulation of transcription, DNA-templated; P:positive regulation of transcription, DNA-templated; F:DNA-binding tr…	P:GO:0008361; P:GO:0009611; P:GO:0009620; P:GO:0009744; P:GO:0009751; P:GO:0009753; P:GO:0009793; P:GO:0010099; P:GO:0010150; P:GO:0016032; P:GO:0045892; P:GO:0045893; F:GO:0003700; F:GO:0043424; F:GO:0043565	0.000279598	3.61533
GSBRNA2T00156569001	BnaA09g23980D	None	AT1G33055	Uncharacterized protein unannotated coding sequence from BAC F9L11 [Source:UniProtKB/TrEMBL;Acc:Q94K21]	CDX93798	uncharacterized protein BNAA09G23980D	P:regulation of transcription, DNA-templated; P:anaerobic respiration; F:DNA binding; C:integral component of membrane	P:GO:0006355; P:GO:0009061; F:GO:0003677; C:GO:0016021	0.0120234	3.6142
GSBRNA2T00075654001	BnaC05g47340D	BnaC05g47340D protein [Source:UniProtKB/TrEMBL;Acc:A0A078HYE5]	AT3G04300	At3g04300 [Source:UniProtKB/TrEMBL;Acc:Q9M8Y6]	CDY42917				0.000559104	3.6142
GSBRNA2T00038584001	BnaA05g31870D	BnaA05g31870D protein [Source:UniProtKB/TrEMBL;Acc:A0A078GT48]	AT3G05320	O-fucosyltransferase 23 [Source:UniProtKB/Swiss-Prot;Acc:Q9MA87]	CDY27778	O-fucosyltransferase family protein	P:fucose metabolic process; P:pollination; F:transferase activity, transferring glycosyl groups; C:integral component of membrane	P:GO:0006004; P:GO:0009856; F:GO:0016757; C:GO:0016021	0.0063364	3.61247
GSBRNA2T00149081001	BnaA04g02140D	None	AT3G58150	Optic atrophy 3 protein (OPA3) [Source:UniProtKB/TrEMBL;Acc:F4J4P1]	CDX88972	optic atrophy 3 protein homolog	P:regulation of lipid metabolic process; C:integral component of membrane	P:GO:0019216; C:GO:0016021	7.54942e-05	3.61232
GSBRNA2T00041808001	BnaC07g32710D	BnaC07g32710D protein [Source:UniProtKB/TrEMBL;Acc:A0A078GRF0]	N/A	N/A	CDY29065	putative lipid-transfer protein DIR1	P:systemic acquired resistance; F:fatty acid binding; C:integral component of membrane	P:GO:0009627; F:GO:0005504; C:GO:0016021	0.0243305	3.60919
GSBRNA2T00073619001	BnaA08g07080D	BnaA08g07080D protein [Source:UniProtKB/TrEMBL;Acc:A0A078HYE0]	AT5G36260	At5g36260 [Source:UniProtKB/TrEMBL;Acc:Q4V3D2]	CDY41753	aspartic proteinase-like protein 2	P:proteolysis; F:aspartic-type endopeptidase activity; C:integral component of membrane	P:GO:0006508; F:GO:0004190; C:GO:0016021	0.0267066	3.60657
GSBRNA2T00102962001	BnaA08g22850D	None	AT1G17950	Transcription factor MYB52 [Source:UniProtKB/Swiss-Prot;Acc:Q6R0C4]	CDX96742	transcription factor MYB52	P:regulation of transcription, DNA-templated; P:response to water deprivation; P:response to abscisic acid; P:cell wall organization; P:negative regulation of secondary cell wall biogenesis; P:positive regulation of secondary cell wall biogenesis; P:response to salt; F:transcription regulatory region sequence-specific DNA binding; F:DNA-binding transcription factor activity; F:transcription coreg…	P:GO:0006355; P:GO:0009414; P:GO:0009737; P:GO:0071555; P:GO:1901347; P:GO:1901348; P:GO:1902074; F:GO:0000976; F:GO:0003700; F:GO:0003712; F:GO:0005515	0.00159952	3.60627
GSBRNA2T00063249001	BnaA04g26180D	AT-hook motif nuclear-localized protein [Source:UniProtKB/TrEMBL;Acc:A0A078HF98]	AT2G45430	AT-hook motif nuclear-localized protein [Source:UniProtKB/TrEMBL;Acc:A0A178VXD2]	CDY37040	AT-hook motif nuclear-localized protein 22	P:regulation of transcription, DNA-templated; P:photomorphogenesis; P:skotomorphogenesis; P:vegetative to reproductive phase transition of meristem; F:minor groove of adenine-thymine-rich DNA binding; F:DNA-binding transcription factor activity; F:histone deacetylase binding; F:protein self-association	P:GO:0006355; P:GO:0009640; P:GO:0009647; P:GO:0010228; F:GO:0003680; F:GO:0003700; F:GO:0042826; F:GO:0043621	0.00689217	3.6051
GSBRNA2T00158037001	BnaC07g09690D	None	AT1G29660	GDSL esterase/lipase At1g29660 [Source:UniProtKB/Swiss-Prot;Acc:Q9C7N5]	CDX94689	GDSL esterase/lipase At1g29660	P:systemic acquired resistance; P:lipid catabolic process; F:hydrolase activity, acting on ester bonds; C:apoplast	P:GO:0009627; P:GO:0016042; F:GO:0016788; C:GO:0048046	0.00111815	3.60435
GSBRNA2T00154252001	BnaA10g15190D	None	AT5G20230	SAG14 [Source:UniProtKB/TrEMBL;Acc:A0A178UM84]	CDX92480	blue copper protein-like	P:response to oomycetes; P:response to oxidative stress; P:response to absence of light; P:aluminum cation transport; P:electron transport chain; P:cellular response to cold; P:regulation of lignin biosynthetic process; F:protein binding; F:electron transfer activity; C:anchored component of plasma membrane	P:GO:0002239; P:GO:0006979; P:GO:0009646; P:GO:0015690; P:GO:0022900; P:GO:0070417; P:GO:1901141; F:GO:0005515; F:GO:0009055; C:GO:0046658	0.0410596	3.59881
GSBRNA2T00116707001	BnaA05g04850D	None	AT3G60870	AT-hook motif nuclear-localized protein 18 [Source:UniProtKB/Swiss-Prot;Acc:Q9LZX7]	CDX74739	AT-hook motif nuclear-localized protein 22-like	P:regulation of transcription, DNA-templated; P:photomorphogenesis; P:skotomorphogenesis; P:vegetative to reproductive phase transition of meristem; F:minor groove of adenine-thymine-rich DNA binding; F:DNA-binding transcription factor activity; F:histone deacetylase binding; F:protein self-association	P:GO:0006355; P:GO:0009640; P:GO:0009647; P:GO:0010228; F:GO:0003680; F:GO:0003700; F:GO:0042826; F:GO:0043621	0.00188039	3.59857
GSBRNA2T00084107001	BnaA02g27550D	Phospholipid-transporting ATPase [Source:UniProtKB/TrEMBL;Acc:A0A078I6H8]	AT3G25610	Phospholipid-transporting ATPase 10 [Source:UniProtKB/Swiss-Prot;Acc:Q9LI83]	CDY46505	phospholipid-transporting ATPase 10	P:phospholipid translocation; F:magnesium ion binding; F:ATP binding; F:phosphatidylcholine floppase activity; F:glycerophospholipid flippase activity; C:plasma membrane; C:integral component of membrane	P:GO:0045332; F:GO:0000287; F:GO:0005524; F:GO:0090554; F:GO:0140333; C:GO:0005886; C:GO:0016021	0.000232822	3.59654
GSBRNA2T00015340001	BnaA01g33820D	BnaA01g33820D protein [Source:UniProtKB/TrEMBL;Acc:A0A078G6T7]	N/A	N/A	CDY21151				6.85496e-05	3.59573
GSBRNA2T00114627001	BnaA04g07520D	None	AT5G35735	Cytochrome b561 and DOMON domain-containing protein At5g35735 [Source:UniProtKB/Swiss-Prot;Acc:Q9FKH6]	CDX74637	cytochrome b561 and DOMON domain-containing protein At5g35735	P:oxidation-reduction process; F:metal ion binding; C:plasma membrane; C:integral component of membrane	P:GO:0055114; F:GO:0046872; C:GO:0005886; C:GO:0016021	5.00197e-05	3.59537
GSBRNA2T00018414001	BnaA09g00710D	Sucrose synthase [Source:UniProtKB/TrEMBL;Acc:A0A078GAK2]	AT4G02280	Sucrose synthase (Fragment) [Source:UniProtKB/TrEMBL;Acc:W8Q6L8]	CDY22042	sucrose synthase 3	P:starch metabolic process; P:sucrose metabolic process; P:response to water deprivation; P:seed maturation; P:response to mannitol; F:sucrose synthase activity	P:GO:0005982; P:GO:0005985; P:GO:0009414; P:GO:0010431; P:GO:0010555; F:GO:0016157	0.01227	3.58906
GSBRNA2T00120354001	BnaA02g32450D	None	AT5G24570	Putative uncharacterized protein [Source:UniProtKB/TrEMBL;Acc:Q9FLU6]	CDY05446				0.000719675	3.58548
GSBRNA2T00128182001	BnaC08g04060D	None	AT1G19070	F-box protein At1g19070 [Source:UniProtKB/Swiss-Prot;Acc:Q3E7S2]	CDX77361	F-box/LRR-repeat protein At1g48400-like	F:protein binding	F:GO:0005515	0.00111682	3.58455
GSBRNA2T00012936001	BnaA02g08620D	BnaA02g08620D protein [Source:UniProtKB/TrEMBL;Acc:A0A078G6V6]	AT5G56450	Probable ADP,ATP carrier protein At5g56450 [Source:UniProtKB/Swiss-Prot;Acc:Q9FM86]	CDY20722	probable ADP,ATP carrier protein At5g56450	P:ATP transport; P:transmembrane transport; F:ATP transmembrane transporter activity; C:mitochondrial inner membrane; C:integral component of membrane	P:GO:0015867; P:GO:0055085; F:GO:0005347; C:GO:0005743; C:GO:0016021	0.000228932	3.58334
GSBRNA2T00105146001	BnaC04g41050D	None	AT2G30250	Probable WRKY transcription factor 25 [Source:UniProtKB/Swiss-Prot;Acc:O22921]	CDX97834	probable WRKY transcription factor 25	P:regulation of transcription, DNA-templated; P:response to cold; P:response to salt stress; P:cellular heat acclimation; F:DNA-binding transcription factor activity; F:sequence-specific DNA binding	P:GO:0006355; P:GO:0009409; P:GO:0009651; P:GO:0070370; F:GO:0003700; F:GO:0043565	0.0122414	3.5823
GSBRNA2T00082400001	BnaA05g15140D	BnaA05g15140D protein [Source:UniProtKB/TrEMBL;Acc:A0A078I6C0]	AT1G51920	unknown protein; FUNCTIONS IN: molecular_function unknown; INVOLVED IN: biological_process unknown; LOCATED IN: endomembrane system; EXPRESSED IN: stem, stamen; EXPRESSED DURING: 4 anthesis; Ha. [Source:TAIR;Acc:AT1G51920]	CDY45647	transmembrane protein	C:integral component of membrane	C:GO:0016021	0.000622647	3.5801
GSBRNA2T00007141001	BnaA03g57320D	BnaA03g57320D protein (Fragment) [Source:UniProtKB/TrEMBL;Acc:A0A078JWE5]	AT3G05200	E3 ubiquitin-protein ligase ATL6 [Source:UniProtKB/Swiss-Prot;Acc:Q8RXX9]	CDY70750	E3 ubiquitin-protein ligase ATL6-like	P:defense response to bacterium, incompatible interaction; P:response to chitin; P:protein ubiquitination; F:ubiquitin-protein transferase activity; F:metal ion binding; C:plasma membrane; C:integral component of membrane	P:GO:0009816; P:GO:0010200; P:GO:0016567; F:GO:0004842; F:GO:0046872; C:GO:0005886; C:GO:0016021	9.51173e-05	3.57959
GSBRNA2T00113053001	BnaC06g29090D	None	AT1G67920	At1g67920 [Source:UniProtKB/TrEMBL;Acc:Q9C9V8]	CDY01869				0.0283177	3.57904
GSBRNA2T00130950001	BnaC01g02910D	None	AT4G35770	SEN1 [Source:UniProtKB/TrEMBL;Acc:A0A178UYD5]	CDX69162	senescence-associated protein DIN1 isoform X1	P:response to oxidative stress; P:aging; P:response to wounding; P:response to jasmonic acid; C:chloroplast; C:thylakoid	P:GO:0006979; P:GO:0007568; P:GO:0009611; P:GO:0009753; C:GO:0009507; C:GO:0009579	0.0285064	3.57609
GSBRNA2T00117093001	BnaA05g08070D	None	AT2G36220	At2g36220/F2H17.17 [Source:UniProtKB/TrEMBL;Acc:Q9SJN3]	CDX75061				0.000436905	3.57258
GSBRNA2T00132963001	BnaA05g00840D	ABC transporter B family member 4 [Source:Projected from Arabidopsis thaliana (AT2G47000) UniProtKB/Swiss-Prot;Acc:O80725]	N/A	N/A	CDX80072	ABC transporter B family member 11-like isoform X1	P:transmembrane transport; F:ATP binding; F:ATPase activity; F:ATPase-coupled transmembrane transporter activity; C:integral component of plasma membrane	P:GO:0055085; F:GO:0005524; F:GO:0016887; F:GO:0042626; C:GO:0005887	0.0022103	3.57231
GSBRNA2T00132608001	BnaA05g03760D	None	AT2G44130	F-box/kelch-repeat protein At2g44130 [Source:UniProtKB/Swiss-Prot;Acc:O80582]	CDX79780	F-box/kelch-repeat protein At2g44130-like	P:regulation of phenylpropanoid metabolic process; F:protein binding; C:cytosol	P:GO:2000762; F:GO:0005515; C:GO:0005829	0.000702313	3.56837
GSBRNA2T00106811001	BnaA03g45240D	None	AT3G23145	ATP binding / aminoacyl-tRNA ligase/ nucleotide binding protein [Source:UniProtKB/TrEMBL;Acc:F4J2W0]	CDX98739	isoleucine--tRNA ligase, cytoplasmic	P:isoleucyl-tRNA aminoacylation; P:aminoacyl-tRNA metabolism involved in translational fidelity; F:tRNA binding; F:aminoacyl-tRNA editing activity; F:isoleucine-tRNA ligase activity; F:ATP binding	P:GO:0006428; P:GO:0106074; F:GO:0000049; F:GO:0002161; F:GO:0004822; F:GO:0005524	0.000207066	3.5673
GSBRNA2T00093584001	BnaA02g27280D	Sulfotransferase [Source:UniProtKB/TrEMBL;Acc:A0A078IJU9]	AT2G03760	Cytosolic sulfotransferase 12 [Source:UniProtKB/Swiss-Prot;Acc:P52839]	CDY49689	cytosolic sulfotransferase 12	F:sulfotransferase activity	F:GO:0008146	0.0262915	3.56613
GSBRNA2T00002365001	BnaC03g30580D	BnaC03g30580D protein [Source:UniProtKB/TrEMBL;Acc:A0A078FY95]	AT4G02830	Uncharacterized protein AT4g02830 [Source:UniProtKB/TrEMBL;Acc:Q9SY08]	CDY17986				0.00108219	3.56547
GSBRNA2T00021761001	BnaA04g05420D	BnaA04g05420D protein [Source:UniProtKB/TrEMBL;Acc:A0A078GDT3]	AT3G52430	Lipase-like PAD4 [Source:UniProtKB/Swiss-Prot;Acc:Q9S745]	CDY23217	lipase-like PAD4 isoform X1	P:lipid metabolic process; C:integral component of membrane	P:GO:0006629; C:GO:0016021	0.0142048	3.56307
GSBRNA2T00149110001	BnaA04g01880D	None	AT3G58680	Multiprotein-bridging factor 1b [Source:UniProtKB/Swiss-Prot;Acc:Q9LXT3]	CDX88998	multiprotein-bridging factor 1b	P:positive regulation of nucleic acid-templated transcription; F:DNA binding; F:transcription coactivator activity; F:mRNA binding; C:nucleolus	P:GO:1903508; F:GO:0003677; F:GO:0003713; F:GO:0003729; C:GO:0005730	0.0087944	3.56129
GSBRNA2T00080405001	BnaAnng28500D	BnaAnng28500D protein [Source:UniProtKB/TrEMBL;Acc:A0A078JMV8]	AT3G61440	Bifunctional L-3-cyanoalanine synthase/cysteine synthase C1, mitochondrial [Source:UniProtKB/Swiss-Prot;Acc:Q9S757]	CDY68838	bifunctional L-3-cyanoalanine synthase/cysteine synthase C1, mitochondrial	P:cysteine biosynthetic process from serine; P:cyanide metabolic process; F:cysteine synthase activity; F:pyridoxal phosphate binding; F:L-3-cyanoalanine synthase activity; C:mitochondrion	P:GO:0006535; P:GO:0019499; F:GO:0004124; F:GO:0030170; F:GO:0050017; C:GO:0005739	6.6538e-05	3.56059
GSBRNA2T00050557001	BnaC09g13030D	BnaC09g13030D protein [Source:UniProtKB/TrEMBL;Acc:A0A078H234]	AT1G62790	At1g62790 [Source:UniProtKB/TrEMBL;Acc:Q6NLF7]	CDY31846				0.000132172	3.55955
GSBRNA2T00152681001	BnaC04g07730D	None	AT2G37660	Uncharacterized protein At2g37660, chloroplastic [Source:UniProtKB/Swiss-Prot;Acc:O80934]	CDX91377	NAD(P)-binding Rossmann-fold superfamily protein	P:defense response to bacterium; F:copper ion binding; C:chloroplast stroma; C:thylakoid; C:apoplast	P:GO:0042742; F:GO:0005507; C:GO:0009570; C:GO:0009579; C:GO:0048046	0.00105202	3.55833
GSBRNA2T00153657001	BnaC03g33040D	None	AT3G02580	Delta(7)-sterol-C5(6)-desaturase 1 [Source:UniProtKB/Swiss-Prot;Acc:Q39208]	CDX92002	delta(7)-sterol-C5(6)-desaturase 1-like	P:sterol biosynthetic process; P:oxidation-reduction process; F:C-5 sterol desaturase activity; F:iron ion binding; C:endoplasmic reticulum membrane; C:integral component of membrane	P:GO:0016126; P:GO:0055114; F:GO:0000248; F:GO:0005506; C:GO:0005789; C:GO:0016021	0.000100153	3.55322
GSBRNA2T00083336001	BnaA04g14440D	BnaA04g14440D protein [Source:UniProtKB/TrEMBL;Acc:A0A078I8H4]	AT2G24490	RPA32A [Source:UniProtKB/TrEMBL;Acc:A0A178VTA7]	CDY46156	replication protein A 32 kDa subunit A	P:double-strand break repair via homologous recombination; P:DNA replication; P:nucleotide-excision repair; P:gene silencing; F:single-stranded DNA binding; F:protein binding; C:chromosome, telomeric region; C:DNA replication factor A complex; C:site of double-strand break	P:GO:0000724; P:GO:0006260; P:GO:0006289; P:GO:0016458; F:GO:0003697; F:GO:0005515; C:GO:0000781; C:GO:0005662; C:GO:0035861	0.0287046	3.54886
GSBRNA2T00049707001	BnaC06g31460D	BnaC06g31460D protein [Source:UniProtKB/TrEMBL;Acc:A0A078FHQ5]	AT1G70440	Probable inactive poly [ADP-ribose] polymerase SRO3 [Source:UniProtKB/Swiss-Prot;Acc:O64592]	CDY11593	probable inactive poly [ADP-ribose] polymerase SRO3	P:multicellular organism development; F:NAD+ ADP-ribosyltransferase activity	P:GO:0007275; F:GO:0003950	0.00391777	3.54194
GSBRNA2T00056145001	BnaA02g28730D	BnaA02g28730D protein [Source:UniProtKB/TrEMBL;Acc:A0A078H965]	AT3G27250	At3g27250 [Source:UniProtKB/TrEMBL;Acc:Q9LK28]	CDY34167	BnaA02g28730D	P:negative regulation of DNA-templated transcription, initiation	P:GO:2000143	0.0033434	3.54111
GSBRNA2T00050363001	BnaA04g16610D	BnaA04g16610D protein [Source:UniProtKB/TrEMBL;Acc:A0A078GZ30]	AT2G28710	At2g28710 [Source:UniProtKB/TrEMBL;Acc:Q9SI97]	CDY31725				0.0152679	3.53913
GSBRNA2T00105514001	BnaA06g08790D	None	AT1G13780	F-box/FBD/LRR-repeat protein At1g13780 [Source:UniProtKB/Swiss-Prot;Acc:Q56XS8]	CDX98128	FBD-associated F-box protein At5g27750-like	F:protein binding	F:GO:0005515	0.0382934	3.53857
GSBRNA2T00035315001	BnaC09g41690D	BnaC09g41690D protein [Source:UniProtKB/TrEMBL;Acc:A0A078GMQ3]	AT5G16120	alpha/beta-Hydrolases superfamily protein [Source:TAIR;Acc:AT5G16120]	CDY26499	caffeoylshikimate esterase-like	P:translation; F:structural constituent of ribosome; F:lipase activity; C:ribosome; C:membrane	P:GO:0006412; F:GO:0003735; F:GO:0016298; C:GO:0005840; C:GO:0016020	0.00524641	3.53595
GSBRNA2T00150679001	BnaA08g18370D	None	AT1G28380	NSL1 [Source:UniProtKB/TrEMBL;Acc:A0A178WFB2]	CDX90147	MACPF domain-containing protein NSL1	P:plant-type hypersensitive response; P:response to salt stress; P:regulation of salicylic acid metabolic process; P:defense response by callose deposition; C:plasma membrane	P:GO:0009626; P:GO:0009651; P:GO:0010337; P:GO:0052542; C:GO:0005886	0.00164503	3.53521
GSBRNA2T00146315001	BnaA07g35260D	None	AT1G80840	Probable WRKY transcription factor 40 [Source:UniProtKB/Swiss-Prot;Acc:Q9SAH7]	CDX87347	probable WRKY transcription factor 40	P:response to molecule of bacterial origin; P:response to wounding; P:response to salicylic acid; P:response to chitin; P:regulation of defense response; P:defense response to bacterium; P:negative regulation of transcription, DNA-templated; P:defense response to fungus; F:transcription regulatory region sequence-specific DNA binding; F:DNA-binding transcription factor activity; F:protein binding	P:GO:0002237; P:GO:0009611; P:GO:0009751; P:GO:0010200; P:GO:0031347; P:GO:0042742; P:GO:0045892; P:GO:0050832; F:GO:0000976; F:GO:0003700; F:GO:0005515	0.0167776	3.53425
GSBRNA2T00086546001	BnaCnng62910D	BnaCnng62910D protein [Source:UniProtKB/TrEMBL;Acc:A0A078JR80]	N/A	N/A	CDY69299				0.000490117	3.53311
GSBRNA2T00005371001	BnaA04g22040D	BnaA04g22040D protein [Source:UniProtKB/TrEMBL;Acc:A0A078G181]	AT2G38470	WRKY33 [Source:UniProtKB/TrEMBL;Acc:A0A384L4W4]	CDY18383	transcription factor WRKY33	P:regulation of transcription, DNA-templated; F:DNA-binding transcription factor activity; F:sequence-specific DNA binding	P:GO:0006355; F:GO:0003700; F:GO:0043565	0.00904535	3.53079
GSBRNA2T00085070001	BnaCnng04240D	MLO-like protein [Source:UniProtKB/TrEMBL;Acc:A0A078FPM3]	AT1G61560	MLO-like protein 6 [Source:UniProtKB/Swiss-Prot;Acc:Q94KB7]	CDY15021	MLO-like protein 6	P:defense response; P:response to biotic stimulus; F:calmodulin binding; C:integral component of membrane	P:GO:0006952; P:GO:0009607; F:GO:0005516; C:GO:0016021	0.00454887	3.52942
GSBRNA2T00094122001	BnaC09g52200D	BnaC09g52200D protein [Source:UniProtKB/TrEMBL;Acc:A0A078IJ10]	N/A	N/A	CDY49951	MLP-like protein 328	P:defense response; P:response to zinc ion; P:vegetative to reproductive phase transition of meristem; P:response to phenylpropanoid; C:cytosol	P:GO:0006952; P:GO:0010043; P:GO:0010228; P:GO:0080184; C:GO:0005829	0.0122982	3.52865
GSBRNA2T00107727001	BnaC01g11500D	None	AT4G18990	Probable xyloglucan endotransglucosylase/hydrolase protein 29 [Source:UniProtKB/Swiss-Prot;Acc:Q8L7H3]	CDX99402	probable xyloglucan endotransglucosylase/hydrolase protein 29 isoform X1	P:xyloglucan metabolic process; P:cell wall biogenesis; P:cell wall organization; F:hydrolase activity, hydrolyzing O-glycosyl compounds; F:xyloglucan:xyloglucosyl transferase activity; C:cell wall; C:integral component of membrane; C:apoplast	P:GO:0010411; P:GO:0042546; P:GO:0071555; F:GO:0004553; F:GO:0016762; C:GO:0005618; C:GO:0016021; C:GO:0048046	0.0201029	3.52809
GSBRNA2T00018194001	BnaC01g35650D	BnaC01g35650D protein [Source:UniProtKB/TrEMBL;Acc:A0A078GAZ2]	AT3G15890	PTI1-like tyrosine-protein kinase At3g15890 [Source:UniProtKB/Swiss-Prot;Acc:Q9LSC2]	CDY21883	PTI1-like tyrosine-protein kinase At3g15890	P:peptidyl-tyrosine phosphorylation; F:non-membrane spanning protein tyrosine kinase activity; F:ATP binding; C:plasma membrane	P:GO:0018108; F:GO:0004715; F:GO:0005524; C:GO:0005886	0.00694974	3.52483
GSBRNA2T00103844001	BnaC02g30720D	None	N/A	N/A	CDX96934				0.0232748	3.52466
GSBRNA2T00136160001	BnaA10g24090D	None	N/A	N/A	CDX70060	polygalacturonase inhibitor 1	P:negative regulation of catalytic activity; F:protein binding; F:polygalacturonase inhibitor activity; C:plant-type cell wall; C:plasmodesma; C:membrane	P:GO:0043086; F:GO:0005515; F:GO:0090353; C:GO:0009505; C:GO:0009506; C:GO:0016020	0.000289188	3.52038
GSBRNA2T00044211001	BnaA06g38450D	BnaA06g38450D protein [Source:UniProtKB/TrEMBL;Acc:A0A078JEK9]	AT1G17147	VQ motif-containing protein 1 [Source:UniProtKB/Swiss-Prot;Acc:Q1G3U8]	CDY65129	VQ motif-containing protein 1	F:protein binding	F:GO:0005515	0.0175125	3.51493
GSBRNA2T00018247001	BnaC09g00250D	BnaC09g00250D protein [Source:UniProtKB/TrEMBL;Acc:A0A078G962]	AT4G02830	Uncharacterized protein AT4g02830 [Source:UniProtKB/TrEMBL;Acc:Q9SY08]	CDY21919				0.0442317	3.51478
GSBRNA2T00080412001	BnaAnng28530D	BnaAnng28530D protein [Source:UniProtKB/TrEMBL;Acc:A0A078JTT7]	N/A	N/A	CDY68842	probable myosin-binding protein 5 isoform X1	C:membrane	C:GO:0016020	2.21081e-05	3.51396
GSBRNA2T00144457001	BnaA06g30520D	None	AT5G47910	Respiratory burst oxidase homolog protein D [Source:UniProtKB/Swiss-Prot;Acc:Q9FIJ0]	CDX86335	respiratory burst oxidase homolog protein D	P:osmosensory signaling pathway; P:response to heat; P:response to wounding; P:carbohydrate homeostasis; P:negative regulation of programmed cell death; P:defense response to fungus; P:oxidation-reduction process; P:reactive oxygen species metabolic process; P:cellular oxidant detoxification; F:peroxidase activity; F:calcium ion binding; F:protein binding; F:NAD(P)H oxidase (H(2)O(2)-forming acti…	P:GO:0007231; P:GO:0009408; P:GO:0009611; P:GO:0033500; P:GO:0043069; P:GO:0050832; P:GO:0055114; P:GO:0072593; P:GO:0098869; F:GO:0004601; F:GO:0005509; F:GO:0005515; F:GO:0016174; C:GO:0005886; C:GO:0016021	0.000128644	3.51381
GSBRNA2T00010911001	BnaA09g57100D	BnaA09g57100D protein [Source:UniProtKB/TrEMBL;Acc:A0A078IUP9]	AT1G14430	F14L17.20 protein [Source:UniProtKB/TrEMBL;Acc:Q9M9S1]	CDY53551				0.00075154	3.51036
GSBRNA2T00055535001	BnaAnng22710D	BnaAnng22710D protein [Source:UniProtKB/TrEMBL;Acc:A0A078JIW9]	N/A	N/A	CDY66669	S-locus-specific glycoprotein S13-like	P:protein phosphorylation; P:recognition of pollen; F:protein serine/threonine kinase activity; F:ATP binding; C:integral component of membrane	P:GO:0006468; P:GO:0048544; F:GO:0004674; F:GO:0005524; C:GO:0016021	0.0362788	3.50728
GSBRNA2T00143887001	BnaC06g21400D	None	N/A	N/A	CDX85994				0.00293205	3.50242
GSBRNA2T00117719001	BnaA09g18680D	None	AT2G01540	Protein C2-DOMAIN ABA-RELATED 10 [Source:UniProtKB/Swiss-Prot;Acc:Q9ZVF1]	CDY04090	protein C2-DOMAIN ABA-RELATED 10	P:positive regulation of abscisic acid-activated signaling pathway; P:positive regulation of GTPase activity; F:GTPase activator activity; F:phospholipid binding; F:metal ion binding; C:plasma membrane	P:GO:0009789; P:GO:0043547; F:GO:0005096; F:GO:0005543; F:GO:0046872; C:GO:0005886	0.00253565	3.50007
GSBRNA2T00040802001	BnaCnng42980D	Non-specific lipid-transfer protein [Source:UniProtKB/TrEMBL;Acc:A0A078JF42]	AT5G59310	Non-specific lipid-transfer protein 4 [Source:UniProtKB/Swiss-Prot;Acc:Q9LLR6]	CDY64020	non-specific lipid-transfer protein 4-like	P:lipid transport; F:lipid binding; C:integral component of membrane	P:GO:0006869; F:GO:0008289; C:GO:0016021	0.00842972	3.49161
GSBRNA2T00016224001	BnaA09g44750D	BnaA09g44750D protein [Source:UniProtKB/TrEMBL;Acc:A0A078G8J7]	AT1G18000	UNC93-like protein 1 [Source:UniProtKB/Swiss-Prot;Acc:Q56WD3]	CDY21724	UNC93-like protein 1	P:transmembrane transport; P:oxidation-reduction process; F:FMN binding; F:oxidoreductase activity; F:transmembrane transporter activity; C:integral component of membrane	P:GO:0055085; P:GO:0055114; F:GO:0010181; F:GO:0016491; F:GO:0022857; C:GO:0016021	0.000267683	3.48911
GSBRNA2T00102329001	BnaC02g14280D	None	AT5G55870	Putative uncharacterized protein [Source:UniProtKB/TrEMBL;Acc:Q9LVQ3]	CDX96223				0.00403917	3.4875
GSBRNA2T00085478001	BnaC06g07620D	BnaC06g07620D protein [Source:UniProtKB/TrEMBL;Acc:A0A078FQ51]	AT1G33475	Phytolongin Phyl1.2 [Source:UniProtKB/Swiss-Prot;Acc:Q84WF5]	CDY15276	phytolongin Phyl1.2 isoform X1	C:integral component of membrane	C:GO:0016021	0.0353492	3.48332
GSBRNA2T00029890001	BnaCnng36750D	BnaCnng36750D protein [Source:UniProtKB/TrEMBL;Acc:A0A078J7J7]	AT5G44730	At5g44730 [Source:UniProtKB/TrEMBL;Acc:O48587]	CDY60651	haloacid dehalogenase-like hydrolase domain-containing protein 3	F:hydrolase activity	F:GO:0016787	3.7893e-05	3.48189
GSBRNA2T00134180001	BnaC03g00520D	None	AT5G02030	BEL1-like homeodomain protein 9 [Source:UniProtKB/Swiss-Prot;Acc:Q9LZM8]	CDX80798	BEL1-like homeodomain protein 9	P:regulation of transcription by RNA polymerase II; P:xylem and phloem pattern formation; P:maintenance of floral meristem identity; P:maintenance of inflorescence meristem identity; P:xylem development; P:secondary shoot formation; P:vegetative to reproductive phase transition of meristem; P:negative regulation of transcription, DNA-templated; P:floral whorl morphogenesis; P:internode patterning…	P:GO:0006357; P:GO:0010051; P:GO:0010076; P:GO:0010077; P:GO:0010089; P:GO:0010223; P:GO:0010228; P:GO:0045892; P:GO:0048457; P:GO:0080006; F:GO:0000978; C:GO:0005829	0.00457738	3.47987
GSBRNA2T00041032001	BnaCnng43540D	BnaCnng43540D protein [Source:UniProtKB/TrEMBL;Acc:A0A078JA29]	AT1G49490	Leucine-rich repeat (LRR) family protein [Source:TAIR;Acc:AT1G49490]	CDY64248	pollen-specific leucine-rich repeat extensin-like protein 2	P:pollen tube growth; P:cell wall organization; F:structural constituent of cell wall; C:extracellular region; C:cell wall	P:GO:0009860; P:GO:0071555; F:GO:0005199; C:GO:0005576; C:GO:0005618	0.00241633	3.47871
GSBRNA2T00006426001	BnaA04g18820D	BnaA04g18820D protein [Source:UniProtKB/TrEMBL;Acc:A0A078G2B4]	N/A	N/A	CDY19142	nitrile specifier protein 2	P:glucosinolate catabolic process; P:regulation of catalytic activity; P:nitrile biosynthetic process; F:protein binding; F:enzyme regulator activity; F:carbohydrate binding; C:cytosol	P:GO:0019762; P:GO:0050790; P:GO:0080028; F:GO:0005515; F:GO:0030234; F:GO:0030246; C:GO:0005829	0.000499473	3.47688
GSBRNA2T00037787001	BnaA01g36640D	BnaA01g36640D protein [Source:UniProtKB/TrEMBL;Acc:A0A078JB93]	AT3G19930	STP4 [Source:UniProtKB/TrEMBL;Acc:A0A178V5Z0]	CDY62951	sugar transport protein 4	P:transmembrane transport; F:transmembrane transporter activity; C:integral component of membrane	P:GO:0055085; F:GO:0022857; C:GO:0016021	0.000312131	3.47407
GSBRNA2T00054276001	BnaA07g04400D	BnaA07g04400D protein [Source:UniProtKB/TrEMBL;Acc:A0A078H7D2]	AT2G05910	Protein LURP-one-related 6 [Source:UniProtKB/Swiss-Prot;Acc:Q9ZUF7]	CDY33399				0.0120465	3.47223
GSBRNA2T00001316001	BnaA02g05250D	BnaA02g05250D protein [Source:UniProtKB/TrEMBL;Acc:A0A078F7T1]	N/A	N/A	CDY09099	ETHYLENE INSENSITIVE 3-like 2 protein	P:regulation of transcription, DNA-templated; F:DNA binding; F:DNA-binding transcription factor activity; C:nucleus	P:GO:0006355; F:GO:0003677; F:GO:0003700; C:GO:0005634	0.0191387	3.46443
GSBRNA2T00150946001	BnaA08g16310D	None	AT4G39730	PLAT1 [Source:UniProtKB/TrEMBL;Acc:A0A178V098]	CDX90353	PLAT domain-containing protein 1	P:response to cold; P:response to water deprivation; P:response to salt stress; P:oxidation-reduction process; P:cellular oxidant detoxification; F:catalase activity; F:protein binding; F:heme binding; C:vacuolar membrane; C:plasma membrane; C:chloroplast thylakoid membrane; C:integral component of membrane	P:GO:0009409; P:GO:0009414; P:GO:0009651; P:GO:0055114; P:GO:0098869; F:GO:0004096; F:GO:0005515; F:GO:0020037; C:GO:0005774; C:GO:0005886; C:GO:0009535; C:GO:0016021	0.00103897	3.45253
GSBRNA2T00084674001	BnaC04g48010D	BnaC04g48010D protein [Source:UniProtKB/TrEMBL;Acc:A0A078FPH7]	AT2G41930	Protein kinase superfamily protein [Source:UniProtKB/TrEMBL;Acc:P93752]	CDY14804	mitogen-activated protein kinase kinase kinase 1	P:protein phosphorylation; F:protein kinase activity; F:ATP binding	P:GO:0006468; F:GO:0004672; F:GO:0005524	0.00857199	3.45007
GSBRNA2T00060673001	BnaC03g12730D	BnaC03g12730D protein [Source:UniProtKB/TrEMBL;Acc:A0A078FFS8]	AT5G57800	Protein ECERIFERUM 3 [Source:UniProtKB/Swiss-Prot;Acc:Q8H1Z0]	CDY11847	protein ECERIFERUM 3-like	P:sterol biosynthetic process; P:oxidation-reduction process; F:C-4 methylsterol oxidase activity; F:iron ion binding; C:endoplasmic reticulum membrane; C:integral component of membrane	P:GO:0016126; P:GO:0055114; F:GO:0000254; F:GO:0005506; C:GO:0005789; C:GO:0016021	0.0020092	3.44706
GSBRNA2T00086683001	BnaA03g12300D	BnaA03g12300D protein [Source:UniProtKB/TrEMBL;Acc:A0A078ICZ3]	AT5G53320	At5g53320 [Source:UniProtKB/TrEMBL;Acc:B3LFA9]	CDY47068	probable inactive receptor kinase At5g53320	P:protein phosphorylation; F:protein kinase activity; F:protein binding; F:ATP binding; C:plasma membrane; C:integral component of membrane	P:GO:0006468; F:GO:0004672; F:GO:0005515; F:GO:0005524; C:GO:0005886; C:GO:0016021	0.00430187	3.44377
GSBRNA2T00016101001	BnaC09g46650D	BnaC09g46650D protein [Source:UniProtKB/TrEMBL;Acc:A0A078G9E3]	AT5G10040	At5g10040 [Source:UniProtKB/TrEMBL;Acc:Q9LX24]	CDY21627	AT5G10040-like protein	P:anaerobic respiration	P:GO:0009061	0.00149268	3.439
GSBRNA2T00108059001	BnaC04g33300D	None	AT2G21680	Putative F-box/kelch-repeat protein At2g21680 [Source:UniProtKB/Swiss-Prot;Acc:Q9SIJ3]	CDX99573	putative F-box/kelch-repeat protein At2g29810	F:protein binding	F:GO:0005515	0.0307503	3.43555
GSBRNA2T00151226001	BnaA03g41920D	None	AT4G15470	BI1-like protein [Source:UniProtKB/Swiss-Prot;Acc:Q94A20]	CDX90589	BI1-like protein	C:integral component of membrane	C:GO:0016021	0.00024345	3.43275
GSBRNA2T00090519001	BnaC08g40210D	BnaC08g40210D protein [Source:UniProtKB/TrEMBL;Acc:A0A078FTE9]	AT1G13710	Cytochrome P450 78A5 [Source:UniProtKB/Swiss-Prot;Acc:Q9LMX7]	CDY16102	cytochrome P450 78A5-like	P:oxidation-reduction process; F:monooxygenase activity; F:iron ion binding; F:oxidoreductase activity, acting on paired donors, with incorporation or reduction of molecular oxygen; F:heme binding; C:integral component of membrane	P:GO:0055114; F:GO:0004497; F:GO:0005506; F:GO:0016705; F:GO:0020037; C:GO:0016021	0.000428537	3.43146
GSBRNA2T00050429001	BnaA04g17090D	BnaA04g17090D protein [Source:UniProtKB/TrEMBL;Acc:A0A078H4K8]	AT2G29300	NAD(P)-binding Rossmann-fold superfamily protein [Source:UniProtKB/TrEMBL;Acc:F4IKL5]	CDY31773	tropinone reductase homolog At2g29310 isoform X1	C:integral component of membrane	C:GO:0016021	0.00278902	3.43001
GSBRNA2T00052500001	BnaA09g50800D	BnaA09g50800D protein [Source:UniProtKB/TrEMBL;Acc:A0A078H408]	AT1G03850	Glutaredoxin family protein [Source:TAIR;Acc:AT1G03850]	CDY32516	monothiol glutaredoxin-S13	P:negative regulation of transcription by RNA polymerase II; P:response to cytokinin; P:electron transport chain; P:defense response to fungus; P:response to photooxidative stress; F:protein binding; F:electron transfer activity; F:protein disulfide oxidoreductase activity; F:metal ion binding; F:2 iron, 2 sulfur cluster binding; C:cytoplasm	P:GO:0000122; P:GO:0009735; P:GO:0022900; P:GO:0050832; P:GO:0080183; F:GO:0005515; F:GO:0009055; F:GO:0015035; F:GO:0046872; F:GO:0051537; C:GO:0005737	0.00512614	3.42973
GSBRNA2T00151645001	BnaA03g25900D	None	AT4G03350	Ubiquitin domain-containing protein 7SL RNA2 [Source:UniProtKB/Swiss-Prot;Acc:Q9ZQZ6]	CDX90910	ubiquitin domain-containing protein 7SL RNA1-like	P:proteasome-mediated ubiquitin-dependent protein catabolic process; F:polyubiquitin modification-dependent protein binding; F:ubiquitin binding; F:proteasome binding; C:nucleoplasm; C:cytosol	P:GO:0043161; F:GO:0031593; F:GO:0043130; F:GO:0070628; C:GO:0005654; C:GO:0005829	0.0490856	3.426
GSBRNA2T00085231001	BnaC03g44480D	Protein DETOXIFICATION [Source:UniProtKB/TrEMBL;Acc:A0A078FQG0]	AT2G04050	Protein DETOXIFICATION 3 [Source:UniProtKB/Swiss-Prot;Acc:Q9SIA4]	CDY15087	protein DETOXIFICATION 1-like	P:xenobiotic transport; P:transmembrane transport; F:antiporter activity; F:xenobiotic transmembrane transporter activity; C:integral component of membrane	P:GO:0042908; P:GO:0055085; F:GO:0015297; F:GO:0042910; C:GO:0016021	0.00720462	3.42294
GSBRNA2T00073300001	BnaC03g62430D	BnaC03g62430D protein [Source:UniProtKB/TrEMBL;Acc:A0A078HVA7]	AT4G35720	DUF241 domain protein, putative (DUF241) [Source:UniProtKB/TrEMBL;Acc:O81803]	CDY41641				0.0152747	3.42185
GSBRNA2T00030327001	BnaA04g28900D	BnaA04g28900D protein [Source:UniProtKB/TrEMBL;Acc:A0A078J9Y2]	N/A	N/A	CDY60961	F-box protein DOR-like	F:protein binding	F:GO:0005515	0.0158491	3.4202
GSBRNA2T00053291001	BnaA10g12570D	BnaA10g12570D protein [Source:UniProtKB/TrEMBL;Acc:A0A078H5C7]	N/A	N/A	CDY33051	pumilio homolog 18-like	P:posttranscriptional regulation of gene expression; F:mRNA binding; C:cytoplasm	P:GO:0010608; F:GO:0003729; C:GO:0005737	0.00358849	3.41937
GSBRNA2T00099621001	BnaA07g23640D	None	N/A	N/A	CDX68324	protein DETOXIFICATION 14-like	P:xenobiotic transport; P:transmembrane transport; F:antiporter activity; F:xenobiotic transmembrane transporter activity; C:integral component of membrane	P:GO:0042908; P:GO:0055085; F:GO:0015297; F:GO:0042910; C:GO:0016021	7.15028e-05	3.41844
GSBRNA2T00033573001	BnaC06g05920D	BnaC06g05920D protein [Source:UniProtKB/TrEMBL;Acc:A0A078GLM6]	N/A	N/A	CDY26032	NAC domain protein 19	P:regulation of transcription, DNA-templated; P:response to water deprivation; F:DNA binding; F:DNA-binding transcription factor activity; F:protein binding	P:GO:0006355; P:GO:0009414; F:GO:0003677; F:GO:0003700; F:GO:0005515	0.0391295	3.41707
GSBRNA2T00138601001	BnaA01g20950D	None	AT3G49780	Phytosulfokines 3 [Source:UniProtKB/Swiss-Prot;Acc:Q9M2Y0]	CDX83095	phytosulfokines 3	P:signal transduction; P:multicellular organism development; P:cell population proliferation; P:cell differentiation; F:growth factor activity; C:extracellular matrix	P:GO:0007165; P:GO:0007275; P:GO:0008283; P:GO:0030154; F:GO:0008083; C:GO:0031012	0.00335847	3.41437
GSBRNA2T00121347001	BnaA01g02480D	None	AT4G34680	GATA transcription factor [Source:UniProtKB/TrEMBL;Acc:B9DGI2]	CDX75454	GATA transcription factor 3	P:cell differentiation; P:positive regulation of transcription, DNA-templated; F:zinc ion binding; F:sequence-specific DNA binding; C:nucleus	P:GO:0030154; P:GO:0045893; F:GO:0008270; F:GO:0043565; C:GO:0005634	9.46487e-05	3.41023
GSBRNA2T00017021001	BnaA03g54850D	BnaA03g54850D protein [Source:UniProtKB/TrEMBL;Acc:A0A078IYQ5]	AT5G02420	Cyclin-dependent protein kinase inhibitor SMR3 [Source:UniProtKB/Swiss-Prot;Acc:Q9LZ60]	CDY55552	cyclin-dependent protein kinase inhibitor SMR3-like	P:negative regulation of protein kinase activity; P:regulation of DNA endoreduplication; P:negative regulation of mitotic nuclear division; F:protein kinase inhibitor activity; F:protein binding	P:GO:0006469; P:GO:0032875; P:GO:0045839; F:GO:0004860; F:GO:0005515	0.00903978	3.39976
GSBRNA2T00016182001	BnaA09g44410D	BnaA09g44410D protein [Source:UniProtKB/TrEMBL;Acc:A0A078G5E8]	AT1G18910	Zinc finger protein BRUTUS-like At1g18910 [Source:UniProtKB/Swiss-Prot;Acc:F4IDY5]	CDY21690	zinc finger protein BRUTUS-like At1g18910	P:ubiquitin-dependent protein catabolic process; P:cellular response to iron ion starvation; P:protein ubiquitination; P:regulation of iron ion transport; P:iron ion import across plasma membrane; F:zinc ion binding; F:ubiquitin protein ligase activity; C:integral component of membrane	P:GO:0006511; P:GO:0010106; P:GO:0016567; P:GO:0034756; P:GO:0098711; F:GO:0008270; F:GO:0061630; C:GO:0016021	0.00108332	3.3967
GSBRNA2T00124774001	BnaA03g18480D	BnaA03g18480D protein [Source:UniProtKB/TrEMBL;Acc:A0A078F7L2]	AT2G39210	At2g39210/T16B24.15 [Source:UniProtKB/TrEMBL;Acc:O80960]	CDY07663	protein NUCLEAR FUSION DEFECTIVE 4-like	P:transmembrane transport; F:transmembrane transporter activity; C:integral component of membrane	P:GO:0055085; F:GO:0022857; C:GO:0016021	0.000542994	3.39646
GSBRNA2T00063664001	BnaA02g35250D	Xyloglucan endotransglucosylase/hydrolase [Source:UniProtKB/TrEMBL;Acc:A0A078JQ13]	AT5G57560	Xyloglucan endotransglucosylase/hydrolase [Source:UniProtKB/TrEMBL;Acc:A0A178UQX4]	CDY67487	xyloglucan endotransglucosylase/hydrolase protein 22	P:xyloglucan metabolic process; P:cell wall biogenesis; P:cell wall organization; F:hydrolase activity, hydrolyzing O-glycosyl compounds; F:xyloglucan:xyloglucosyl transferase activity; C:cell wall; C:integral component of membrane; C:apoplast	P:GO:0010411; P:GO:0042546; P:GO:0071555; F:GO:0004553; F:GO:0016762; C:GO:0005618; C:GO:0016021; C:GO:0048046	0.0347656	3.39613
GSBRNA2T00112683001	BnaC07g36170D	None	N/A	N/A	CDY01627	structure-specific endonuclease subunit slx1	P:double-strand break repair via homologous recombination; P:nucleic acid phosphodiester bond hydrolysis; F:crossover junction endodeoxyribonuclease activity; F:5'-flap endonuclease activity; C:integral component of membrane; C:BLOC-1 complex; C:Slx1-Slx4 complex	P:GO:0000724; P:GO:0090305; F:GO:0008821; F:GO:0017108; C:GO:0016021; C:GO:0031083; C:GO:0033557	0.00346049	3.391
GSBRNA2T00135696001	BnaA10g20180D	None	AT5G13110	Glucose-6-phosphate 1-dehydrogenase 2, chloroplastic [Source:UniProtKB/Swiss-Prot;Acc:Q9FY99]	CDX69669	glucose-6-phosphate 1-dehydrogenase 2, chloroplastic	P:glucose metabolic process; P:pentose-phosphate shunt, oxidative branch; F:glucose-6-phosphate dehydrogenase activity; F:NADP binding; C:chloroplast stroma	P:GO:0006006; P:GO:0009051; F:GO:0004345; F:GO:0050661; C:GO:0009570	0.00126335	3.39039
GSBRNA2T00114310001	BnaA04g09470D	NAC transcription factor 92 [Source:UniProtKB/TrEMBL;Acc:A0A078CC51]	AT5G39610	NAC domain-containing protein 92 [Source:UniProtKB/Swiss-Prot;Acc:Q9FKA0]	CDX74442	NAC domain-containing protein 92	P:response to salt stress; P:response to ethylene; P:response to auxin; P:response to abscisic acid; P:regulation of seed germination; P:response to hydrogen peroxide; P:positive regulation of programmed cell death; P:positive regulation of transcription, DNA-templated; P:lateral root development; P:positive regulation of DNA-binding transcription factor activity; P:floral organ senescence; P:str…	P:GO:0009651; P:GO:0009723; P:GO:0009733; P:GO:0009737; P:GO:0010029; P:GO:0042542; P:GO:0043068; P:GO:0045893; P:GO:0048527; P:GO:0051091; P:GO:0080187; P:GO:0090400; P:GO:1900057; P:GO:1902074; P:GO:1904250; F:GO:0000976; F:GO:0003700; F:GO:0042803	0.0121174	3.38339
GSBRNA2T00048237001	BnaCnng48700D	BnaCnng48700D protein [Source:UniProtKB/TrEMBL;Acc:A0A078JH55]	N/A	N/A	CDY65790	salicylic acid-binding protein 2	P:jasmonic acid metabolic process; P:salicylic acid metabolic process; F:methyl indole-3-acetate esterase activity; F:methyl salicylate esterase activity; F:methyl jasmonate esterase activity; C:integral component of membrane	P:GO:0009694; P:GO:0009696; F:GO:0080030; F:GO:0080031; F:GO:0080032; C:GO:0016021	0.00257587	3.37894
GSBRNA2T00083142001	BnaA02g17010D	BnaA02g17010D protein [Source:UniProtKB/TrEMBL;Acc:A0A078I5C6]	N/A	N/A	CDY46025	BnaA02g17010D	P:protein ubiquitination; F:ubiquitin-protein transferase activity; C:CCR4-NOT complex	P:GO:0016567; F:GO:0004842; C:GO:0030014	0.00978085	3.37786
GSBRNA2T00050306001	BnaA05g08560D	BnaA05g08560D protein [Source:UniProtKB/TrEMBL;Acc:A0A078H1N3]	AT2G35480	Envelope glycoprotein [Source:UniProtKB/TrEMBL;Acc:Q8VZ11]	CDY31691				0.00152567	3.37733
GSBRNA2T00037314001	BnaC04g50320D	BnaC04g50320D protein [Source:UniProtKB/TrEMBL;Acc:A0A078GRX6]	AT2G45570	Cytochrome P450 76C2 [Source:UniProtKB/Swiss-Prot;Acc:O64637]	CDY27373	cytochrome P450 76C2	P:oxidation-reduction process; F:monooxygenase activity; F:iron ion binding; F:oxidoreductase activity, acting on paired donors, with incorporation or reduction of molecular oxygen; F:heme binding; C:integral component of membrane	P:GO:0055114; F:GO:0004497; F:GO:0005506; F:GO:0016705; F:GO:0020037; C:GO:0016021	0.0193981	3.37484
GSBRNA2T00009600001	BnaA09g04900D	BnaA09g04900D protein [Source:UniProtKB/TrEMBL;Acc:A0A078G4C0]	AT5G24400	Probable 6-phosphogluconolactonase 5, chloroplastic [Source:UniProtKB/Swiss-Prot;Acc:Q84WW2]	CDY19837	probable 6-phosphogluconolactonase 5, chloroplastic	P:carbohydrate metabolic process; P:pentose-phosphate shunt, oxidative branch; F:6-phosphogluconolactonase activity; C:cytoplasm	P:GO:0005975; P:GO:0009051; F:GO:0017057; C:GO:0005737	0.00423381	3.37358
GSBRNA2T00060582001	BnaAnng23990D	BnaAnng23990D protein [Source:UniProtKB/TrEMBL;Acc:A0A078JPL1]	AT1G80840	Probable WRKY transcription factor 40 [Source:UniProtKB/Swiss-Prot;Acc:Q9SAH7]	CDY67287	probable WRKY transcription factor 40	P:response to molecule of bacterial origin; P:response to wounding; P:response to salicylic acid; P:response to chitin; P:regulation of defense response; P:defense response to bacterium; P:negative regulation of transcription, DNA-templated; P:defense response to fungus; F:transcription regulatory region sequence-specific DNA binding; F:DNA-binding transcription factor activity; F:protein binding	P:GO:0002237; P:GO:0009611; P:GO:0009751; P:GO:0010200; P:GO:0031347; P:GO:0042742; P:GO:0045892; P:GO:0050832; F:GO:0000976; F:GO:0003700; F:GO:0005515	0.00642107	3.37349
GSBRNA2T00148137001	BnaC06g40170D	WRKY40-1 transcription factor [Source:UniProtKB/TrEMBL;Acc:C4N0X1]	AT1G80840	Probable WRKY transcription factor 40 [Source:UniProtKB/Swiss-Prot;Acc:Q9SAH7]	CDX88573	probable WRKY transcription factor 40	P:response to molecule of bacterial origin; P:response to wounding; P:response to salicylic acid; P:response to chitin; P:regulation of defense response; P:defense response to bacterium; P:negative regulation of transcription, DNA-templated; P:defense response to fungus; F:transcription regulatory region sequence-specific DNA binding; F:DNA-binding transcription factor activity	P:GO:0002237; P:GO:0009611; P:GO:0009751; P:GO:0010200; P:GO:0031347; P:GO:0042742; P:GO:0045892; P:GO:0050832; F:GO:0000976; F:GO:0003700	0.00701205	3.37301
GSBRNA2T00102701001	BnaA07g31300D	None	AT1G74130	Rhomboid-like protein 16, chloroplastic [Source:UniProtKB/Swiss-Prot;Acc:Q84WG3]	CDX96519	rhomboid-like protein 17, chloroplastic	P:proteolysis; F:serine-type endopeptidase activity; C:integral component of membrane	P:GO:0006508; F:GO:0004252; C:GO:0016021	0.00209542	3.37068
GSBRNA2T00033138001	BnaA07g10300D	BnaA07g10300D protein [Source:UniProtKB/TrEMBL;Acc:A0A078GKR4]	AT1G32870	NAC domain protein 13 [Source:TAIR;Acc:AT1G32870]	CDY25752	NAC domain-containing protein 13	P:regulation of transcription, DNA-templated; F:DNA binding; C:integral component of membrane	P:GO:0006355; F:GO:0003677; C:GO:0016021	6.5654e-05	3.36903
GSBRNA2T00019370001	BnaC08g43310D	BnaC08g43310D protein [Source:UniProtKB/TrEMBL;Acc:A0A078GCB8]	N/A	N/A	CDY22697				0.00482521	3.36578
GSBRNA2T00137516001	BnaA03g34270D	None	AT3G16720	RING-H2 finger protein ATL2 [Source:UniProtKB/Swiss-Prot;Acc:Q8L9T5]	CDX82394	RING-H2 finger protein ATL2	P:defense response; P:response to chitin; C:integral component of membrane	P:GO:0006952; P:GO:0010200; C:GO:0016021	0.00183113	3.36095
GSBRNA2T00047163001	BnaA08g26330D	BnaA08g26330D protein [Source:UniProtKB/TrEMBL;Acc:A0A078H2K8]	AT1G09520	At1g09520/F14J9_18 [Source:UniProtKB/TrEMBL;Acc:O80535]	CDY31083				0.0199129	3.3606
GSBRNA2T00063270001	BnaA04g26390D	BnaA04g26390D protein [Source:UniProtKB/TrEMBL;Acc:A0A078HH87]	AT2G45750	Probable methyltransferase PMT16 [Source:UniProtKB/Swiss-Prot;Acc:O80844]	CDY37061	probable methyltransferase PMT16	P:methylation; F:methyltransferase activity; C:trans-Golgi network; C:integral component of membrane	P:GO:0032259; F:GO:0008168; C:GO:0005802; C:GO:0016021	0.000398731	3.35922
GSBRNA2T00077566001	BnaC04g21600D	E3 ubiquitin-protein ligase [Source:UniProtKB/TrEMBL;Acc:A0A078HZB2]	AT3G61790	E3 ubiquitin-protein ligase [Source:UniProtKB/TrEMBL;Acc:A0A178V9V8]	CDY43950	E3 ubiquitin-protein ligase SINAT3	P:ubiquitin-dependent protein catabolic process; P:multicellular organism development; P:protein ubiquitination; F:protein binding; F:zinc ion binding; F:ubiquitin protein ligase activity; C:cytoplasm; C:host cell nucleus	P:GO:0006511; P:GO:0007275; P:GO:0016567; F:GO:0005515; F:GO:0008270; F:GO:0061630; C:GO:0005737; C:GO:0042025	0.00801764	3.35313
GSBRNA2T00039680001	BnaC04g51830D	Pectinesterase [Source:UniProtKB/TrEMBL;Acc:A0A078J9F5]	AT2G47550	Probable pectinesterase/pectinesterase inhibitor 20 [Source:UniProtKB/Swiss-Prot;Acc:O22256]	CDY63854	probable pectinesterase/pectinesterase inhibitor 20	P:cell wall modification; P:negative regulation of catalytic activity; P:pectin catabolic process; F:pectinesterase activity; F:aspartyl esterase activity; F:pectinesterase inhibitor activity; C:extracellular region; C:cell wall	P:GO:0042545; P:GO:0043086; P:GO:0045490; F:GO:0030599; F:GO:0045330; F:GO:0046910; C:GO:0005576; C:GO:0005618	0.0113702	3.35106
GSBRNA2T00121426001	BnaA01g01740D	None	AT4G35810	Probable prolyl 4-hydroxylase 8 [Source:UniProtKB/Swiss-Prot;Acc:F4JNU8]	CDX75528	probable prolyl 4-hydroxylase 8 isoform X1	P:peptidyl-proline hydroxylation to 4-hydroxy-L-proline; P:oxidation-reduction process; F:procollagen-proline 4-dioxygenase activity; F:iron ion binding; F:L-ascorbic acid binding; C:integral component of membrane	P:GO:0018401; P:GO:0055114; F:GO:0004656; F:GO:0005506; F:GO:0031418; C:GO:0016021	0.0212785	3.34933
GSBRNA2T00133581001	BnaC07g29570D	Non-specific serine/threonine protein kinase [Source:UniProtKB/TrEMBL;Acc:V9MHQ9]	AT5G25110	CBL-interacting serine/threonine-protein kinase 25 [Source:UniProtKB/Swiss-Prot;Acc:Q8W1D5]	CDX80487	CBL-interacting serine/threonine-protein kinase 25	P:protein phosphorylation; P:signal transduction; P:defense response to fungus; F:protein serine/threonine kinase activity; F:ATP binding; C:integral component of membrane	P:GO:0006468; P:GO:0007165; P:GO:0050832; F:GO:0004674; F:GO:0005524; C:GO:0016021	6.44118e-05	3.34582
GSBRNA2T00034667001	BnaC03g73840D	Polyol transporter 5 [Source:Projected from Arabidopsis thaliana (AT3G18830) UniProtKB/Swiss-Prot;Acc:Q8VZ80]	AT3G18830	PMT5 [Source:UniProtKB/TrEMBL;Acc:A0A178V5Y2]	CDY61985	polyol transporter 5	P:lateral root formation; P:D-ribose transmembrane transport; P:D-xylose transmembrane transport; P:galactose transmembrane transport; P:glycerol transport; P:sorbitol transport; P:mannitol transport; P:myo-inositol transport; P:proton transmembrane transport; P:glucose transmembrane transport; F:carbohydrate:proton symporter activity; F:galactose transmembrane transporter activity; F:glucose tra…	P:GO:0010311; P:GO:0015752; P:GO:0015753; P:GO:0015757; P:GO:0015793; P:GO:0015795; P:GO:0015797; P:GO:0015798; P:GO:1902600; P:GO:1904659; F:GO:0005351; F:GO:0005354; F:GO:0005355; F:GO:0005365; F:GO:0015148; F:GO:0015168; F:GO:0015575; F:GO:0015576; F:GO:0015591; C:GO:0005886; C:GO:0016021	0.000509746	3.33402
GSBRNA2T00133028001	BnaA05g00330D	None	AT5G55870	Putative uncharacterized protein [Source:UniProtKB/TrEMBL;Acc:Q9LVQ3]	CDX80123				0.0131074	3.33231
GSBRNA2T00071468001	BnaA03g53450D	BnaA03g53450D protein [Source:UniProtKB/TrEMBL;Acc:A0A078HV07]	AT4G35600	Protein kinase superfamily protein [Source:UniProtKB/TrEMBL;Acc:F4JN38]	CDY40618	probable serine/threonine-protein kinase Cx32, chloroplastic	P:protein phosphorylation; P:negative regulation of floral organ abscission; F:protein serine/threonine kinase activity; F:protein binding; F:ATP binding; C:plasma membrane	P:GO:0006468; P:GO:0060862; F:GO:0004674; F:GO:0005515; F:GO:0005524; C:GO:0005886	0.00304583	3.33155
GSBRNA2T00137053001	BnaC02g22400D	None	N/A	N/A	CDX82050				0.0272019	3.32858
GSBRNA2T00142491001	BnaC05g20060D	None	AT5G15120	Plant cysteine oxidase 1 [Source:UniProtKB/Swiss-Prot;Acc:Q9LXG9]	CDX85049	plant cysteine oxidase 1-like isoform X1	P:anaerobic respiration; P:peptidyl-cysteine oxidation; P:detection of hypoxia; F:cysteine dioxygenase activity; F:metal ion binding; C:cytosol	P:GO:0009061; P:GO:0018171; P:GO:0070483; F:GO:0017172; F:GO:0046872; C:GO:0005829	0.00709288	3.32707
GSBRNA2T00037133001	BnaA09g35450D	BnaA09g35450D protein [Source:UniProtKB/TrEMBL;Acc:A0A078GPX8]	AT3G55880	Alpha/beta hydrolase related protein [Source:UniProtKB/TrEMBL;Acc:Q8L7D8]	CDY27257	Alpha/beta hydrolase related protein	P:cellular response to sulfate starvation; F:hydrolase activity; C:integral component of membrane	P:GO:0009970; F:GO:0016787; C:GO:0016021	0.00169991	3.31685
GSBRNA2T00100953001	BnaC04g28590D	None	N/A	N/A	CDX95299	protein DJ-1 homolog A-like	P:lactate biosynthetic process; P:protein deglycation, glyoxal removal; P:response to cadmium ion; P:methylglyoxal catabolic process to lactate; P:guanine deglycation, glyoxal removal; P:positive regulation of cellular response to oxidative stress; F:glyoxalase III activity; F:protein deglycase activity; C:vacuolar membrane; C:cytosol; C:plasma membrane; C:plasmodesma	P:GO:0019249; P:GO:0036529; P:GO:0046686; P:GO:0061727; P:GO:0106046; P:GO:1900409; F:GO:0019172; F:GO:0036524; C:GO:0005774; C:GO:0005829; C:GO:0005886; C:GO:0009506	0.00216049	3.30911
GSBRNA2T00117069001	BnaA05g07860D	None	AT2G36390	SBE2.1 [Source:UniProtKB/TrEMBL;Acc:A0A178VXI8]	CDX75040	1,4-alpha-glucan-branching enzyme 2-1, chloroplastic/amyloplastic	P:glycogen biosynthetic process; P:starch metabolic process; P:cellular response to sucrose stimulus; P:cellular response to fructose stimulus; P:cellular response to glucose stimulus; P:cellular response to light stimulus; F:1,4-alpha-glucan branching enzyme activity; F:hydrolase activity, hydrolyzing O-glycosyl compounds; F:ATP binding; F:ATPase activity; F:cation binding; C:chloroplast stroma;…	P:GO:0005978; P:GO:0005982; P:GO:0071329; P:GO:0071332; P:GO:0071333; P:GO:0071482; F:GO:0003844; F:GO:0004553; F:GO:0005524; F:GO:0016887; F:GO:0043169; C:GO:0009570; C:GO:0016021	0.000126074	3.30569
GSBRNA2T00000806001	BnaA06g23840D	BnaA06g23840D protein [Source:UniProtKB/TrEMBL;Acc:A0A078F2U6]	AT5G64905	Elicitor peptide 3 [Source:UniProtKB/Swiss-Prot;Acc:Q8LAX3]	CDY08840	elicitor peptide 3-like	P:innate immune response	P:GO:0045087	0.0328056	3.30285
GSBRNA2T00112863001	BnaC04g30090D	None	AT4G09440	Uncharacterized protein AT4g09440 [Source:UniProtKB/TrEMBL;Acc:Q9M0P8]	CDY01743				0.0281957	3.29776
GSBRNA2T00080260001	BnaC01g10470D	BnaC01g10470D protein [Source:UniProtKB/TrEMBL;Acc:A0A078I387]	AT4G17920	RING-H2 finger protein ATL29 [Source:UniProtKB/Swiss-Prot;Acc:O49691]	CDY44502	RING-H2 finger protein ATL29-like	P:protein ubiquitination; F:transferase activity; F:metal ion binding; C:integral component of membrane	P:GO:0016567; F:GO:0016740; F:GO:0046872; C:GO:0016021	0.0122922	3.29651
GSBRNA2T00142980001	BnaC07g26270D	Respiratory burst oxidase protein D-2.1 [Source:UniProtKB/TrEMBL;Acc:A0A2R4QMA3]	AT5G47910	Respiratory burst oxidase homolog protein D [Source:UniProtKB/Swiss-Prot;Acc:Q9FIJ0]	CDX85316	respiratory burst oxidase homolog protein D	P:osmosensory signaling pathway; P:response to heat; P:response to wounding; P:carbohydrate homeostasis; P:negative regulation of programmed cell death; P:defense response to fungus; P:oxidation-reduction process; P:reactive oxygen species metabolic process; P:cellular oxidant detoxification; F:peroxidase activity; F:calcium ion binding; F:protein binding; F:NAD(P)H oxidase (H(2)O(2)-forming acti…	P:GO:0007231; P:GO:0009408; P:GO:0009611; P:GO:0033500; P:GO:0043069; P:GO:0050832; P:GO:0055114; P:GO:0072593; P:GO:0098869; F:GO:0004601; F:GO:0005509; F:GO:0005515; F:GO:0016174; C:GO:0005886; C:GO:0016021	7.10281e-05	3.29503
GSBRNA2T00126730001	BnaA08g10520D	None	AT4G23190	Cysteine-rich receptor-like protein kinase 11 [Source:UniProtKB/Swiss-Prot;Acc:Q9ZP16]	CDX76348	cysteine-rich receptor-like protein kinase 11	P:protein autophosphorylation; F:protein serine/threonine kinase activity; F:ATP binding; C:plasma membrane; C:integral component of membrane	P:GO:0046777; F:GO:0004674; F:GO:0005524; C:GO:0005886; C:GO:0016021	0.00408797	3.29472
GSBRNA2T00038585001	BnaA05g31880D	Protein YIPF [Source:UniProtKB/TrEMBL;Acc:A0A078GRE6]	AT3G05280	Protein YIPF [Source:UniProtKB/TrEMBL;Acc:Q8GWB3]	CDY27779	protein YIPF1 homolog	P:vesicle-mediated transport; F:Rab GTPase binding; C:Golgi apparatus; C:cytosol; C:integral component of membrane	P:GO:0016192; F:GO:0017137; C:GO:0005794; C:GO:0005829; C:GO:0016021	0.0037834	3.29117
GSBRNA2T00099156001	BnaA07g19850D	None	AT1G80380	D-glycerate 3-kinase, chloroplastic [Source:UniProtKB/Swiss-Prot;Acc:Q944I4]	CDX67945	D-glycerate 3-kinase, chloroplastic-like	P:photorespiration; P:phosphorylation; F:ATP binding; F:glycerate kinase activity; C:chloroplast	P:GO:0009853; P:GO:0016310; F:GO:0005524; F:GO:0008887; C:GO:0009507	0.00243529	3.28441
GSBRNA2T00020320001	BnaAnng38800D	BnaAnng38800D protein [Source:UniProtKB/TrEMBL;Acc:A0A078K1L1]	AT3G22250	Glycosyltransferase (Fragment) [Source:UniProtKB/TrEMBL;Acc:W8QNM9]	CDY71787	UDP-glycosyltransferase 82A1-like	F:quercetin 3-O-glucosyltransferase activity; F:quercetin 7-O-glucosyltransferase activity	F:GO:0080043; F:GO:0080044	0.00792131	3.28381
GSBRNA2T00022025001	BnaC04g49440D	BnaC04g49440D protein [Source:UniProtKB/TrEMBL;Acc:A0A078GDE7]	AT2G44080	ARGOS-like protein [Source:UniProtKB/Swiss-Prot;Acc:Q8RXL7]	CDY23416	ARGOS-like protein	P:multicellular organism development; P:response to brassinosteroid; P:multidimensional cell growth; P:positive regulation of organ growth; C:integral component of membrane	P:GO:0007275; P:GO:0009741; P:GO:0009825; P:GO:0046622; C:GO:0016021	0.00042356	3.28364
GSBRNA2T00067691001	BnaAnng25580D	BnaAnng25580D protein [Source:UniProtKB/TrEMBL;Acc:A0A078JQI3]	AT4G23320	cysteine-rich RLK (RECEPTOR-like protein kinase) 24 [Source:TAIR;Acc:AT4G23320]	CDY67931	cysteine-rich receptor-like protein kinase 24 isoform X1	P:protein autophosphorylation; F:protein serine/threonine kinase activity; F:ATP binding; C:plasma membrane; C:integral component of membrane	P:GO:0046777; F:GO:0004674; F:GO:0005524; C:GO:0005886; C:GO:0016021	0.000157084	3.28158
GSBRNA2T00112549001	BnaC07g35130D	None	N/A	N/A	CDY01523	probable WRKY transcription factor 28	P:regulation of transcription, DNA-templated; P:regulation of cell fate specification; F:DNA-binding transcription factor activity; F:sequence-specific DNA binding	P:GO:0006355; P:GO:0042659; F:GO:0003700; F:GO:0043565	0.012099	3.27929
GSBRNA2T00038522001	BnaA05g31340D	BnaA05g31340D protein [Source:UniProtKB/TrEMBL;Acc:A0A078GME1]	AT3G05970	Long chain acyl-CoA synthetase 6, peroxisomal [Source:UniProtKB/Swiss-Prot;Acc:Q8LPS1]	CDY27725	long chain acyl-CoA synthetase 6, peroxisomal	P:long-chain fatty acid metabolic process; P:response to ozone; F:long-chain fatty acid-CoA ligase activity; C:peroxisome; C:membrane	P:GO:0001676; P:GO:0010193; F:GO:0004467; C:GO:0005777; C:GO:0016020	0.00252038	3.27852
GSBRNA2T00110179001	BnaA10g07970D	None	AT5G51440	23.5 kDa heat shock protein, mitochondrial [Source:UniProtKB/Swiss-Prot;Acc:Q9FGM9]	CDY00476				1.86804e-05	3.27778
GSBRNA2T00150676001	BnaA08g18380D	None	AT1G28370	ERF domain protein 11 [Source:TAIR;Acc:AT1G28370]	CDX90146	ethylene-responsive transcription factor 11-like	P:regulation of transcription, DNA-templated; F:DNA binding; F:DNA-binding transcription factor activity	P:GO:0006355; F:GO:0003677; F:GO:0003700	0.0114095	3.27748
GSBRNA2T00154120001	BnaA10g14080D	None	AT5G22270	AT5G22270 protein [Source:UniProtKB/TrEMBL;Acc:Q9FMS4]	CDX92369				3.11973e-05	3.27337
GSBRNA2T00080545001	BnaCnng11580D	BnaCnng11580D protein [Source:UniProtKB/TrEMBL;Acc:A0A078I561]	N/A	N/A	CDY44609				0.0119355	3.2725
GSBRNA2T00140251001	BnaC03g05220D	None	AT5G11980	Conserved oligomeric Golgi complex subunit 8 [Source:UniProtKB/TrEMBL;Acc:Q84K25]	CDX70438	conserved oligomeric Golgi complex subunit 8	P:intra-Golgi vesicle-mediated transport; P:Golgi organization; P:pollen tube growth; P:protein transport; F:protein homodimerization activity; C:Golgi membrane; C:plasmodesma; C:Golgi transport complex	P:GO:0006891; P:GO:0007030; P:GO:0009860; P:GO:0015031; F:GO:0042803; C:GO:0000139; C:GO:0009506; C:GO:0017119	4.33938e-06	3.26949
GSBRNA2T00077036001	BnaA04g20070D	BnaA04g20070D protein [Source:UniProtKB/TrEMBL;Acc:A0A078I255]	AT2G34260	WD repeat-containing protein 55 [Source:UniProtKB/Swiss-Prot;Acc:O80775]	CDY43684	WD repeat-containing protein 55	P:rRNA processing; P:embryo development ending in seed dormancy; P:determination of bilateral symmetry; P:endosperm development; P:developmental vegetative growth; F:protein binding; C:cytoplasm	P:GO:0006364; P:GO:0009793; P:GO:0009855; P:GO:0009960; P:GO:0080186; F:GO:0005515; C:GO:0005737	0.013524	3.2668
GSBRNA2T00053924001	BnaC04g08450D	BnaC04g08450D protein [Source:UniProtKB/TrEMBL;Acc:A0A078H6P0]	N/A	N/A	CDY33194	UDP-glycosyltransferase 73C5-like	F:UDP-glycosyltransferase activity	F:GO:0008194	0.0362772	3.26569
GSBRNA2T00010914001	BnaA09g57130D	BnaA09g57130D protein [Source:UniProtKB/TrEMBL;Acc:A0A078IVY8]	AT1G14370	PBL2 [Source:UniProtKB/TrEMBL;Acc:A0A178WI52]	CDY53554	probable serine/threonine-protein kinase PBL2	P:protein phosphorylation; F:protein serine/threonine kinase activity; F:ATP binding	P:GO:0006468; F:GO:0004674; F:GO:0005524	0.00251523	3.26347
GSBRNA2T00003974001	BnaAnng10850D	BnaAnng10850D protein [Source:UniProtKB/TrEMBL;Acc:A0A078IKS0]	N/A	N/A	CDY51645				0.0334827	3.26144
GSBRNA2T00077244001	BnaAnng07650D	BnaAnng07650D protein [Source:UniProtKB/TrEMBL;Acc:A0A078HYU1]	AT2G36090	Probable F-box protein At2g36090 [Source:UniProtKB/Swiss-Prot;Acc:Q9SIH5]	CDY43750	probable F-box protein At2g36090	F:protein binding; C:integral component of membrane	F:GO:0005515; C:GO:0016021	0.00606089	3.25992
GSBRNA2T00098857001	BnaA07g17240D	None	AT3G57280	Protein FATTY ACID EXPORT 1, chloroplastic [Source:UniProtKB/Swiss-Prot;Acc:Q93V66]	CDX67684	protein FATTY ACID EXPORT 1, chloroplastic	P:lipid homeostasis; P:plant-type cell wall assembly; P:fatty acid transmembrane transport; F:fatty acid transmembrane transporter activity; C:chloroplast inner membrane; C:integral component of membrane	P:GO:0055088; P:GO:0071668; P:GO:1902001; F:GO:0015245; C:GO:0009706; C:GO:0016021	6.5654e-05	3.25969
GSBRNA2T00135993001	BnaA10g22680D	NAC-domain protein 3 [Source:UniProtKB/TrEMBL;Acc:Q7Y1B1]	AT5G08790	Protein ATAF2 [Source:UniProtKB/Swiss-Prot;Acc:Q9C598]	CDX69919	protein ATAF2	P:regulation of cell size; P:response to wounding; P:response to fungus; P:response to sucrose; P:response to salicylic acid; P:response to jasmonic acid; P:embryo development ending in seed dormancy; P:regulation of photomorphogenesis; P:leaf senescence; P:viral process; P:negative regulation of transcription, DNA-templated; P:positive regulation of transcription, DNA-templated; F:DNA-binding tr…	P:GO:0008361; P:GO:0009611; P:GO:0009620; P:GO:0009744; P:GO:0009751; P:GO:0009753; P:GO:0009793; P:GO:0010099; P:GO:0010150; P:GO:0016032; P:GO:0045892; P:GO:0045893; F:GO:0003700; F:GO:0043424; F:GO:0043565	0.0474344	3.25847
GSBRNA2T00081689001	BnaA07g12410D	BnaA07g12410D protein [Source:UniProtKB/TrEMBL;Acc:A0A078I763]	AT5G66650	Calcium uniporter protein 3, mitochondrial [Source:UniProtKB/Swiss-Prot;Acc:Q9LVR5]	CDY45249	calcium uniporter protein 3, mitochondrial	P:calcium import into the mitochondrion; P:mitochondrial calcium ion homeostasis; F:calcium channel activity; F:uniporter activity; C:chloroplast envelope; C:integral component of mitochondrial inner membrane; C:uniplex complex	P:GO:0036444; P:GO:0051560; F:GO:0005262; F:GO:0015292; C:GO:0009941; C:GO:0031305; C:GO:1990246	0.00110671	3.25775
GSBRNA2T00142236001	BnaC05g21480D	None	AT1G27730	Zinc finger protein ZAT10 [Source:UniProtKB/Swiss-Prot;Acc:Q96289]	CDX84907	zinc finger protein ZAT10	P:response to oxidative stress; P:response to cold; P:response to water deprivation; P:response to wounding; P:response to high light intensity; P:response to salt stress; P:response to abscisic acid; P:photoprotection; P:response to chitin; P:photosynthesis; P:multicellular organism growth; P:negative regulation of transcription, DNA-templated; F:transcription regulatory region sequence-specific…	P:GO:0006979; P:GO:0009409; P:GO:0009414; P:GO:0009611; P:GO:0009644; P:GO:0009651; P:GO:0009737; P:GO:0010117; P:GO:0010200; P:GO:0015979; P:GO:0035264; P:GO:0045892; F:GO:0000976; F:GO:0003700; F:GO:0046872	0.00408867	3.25394
GSBRNA2T00147408001	BnaA06g25970D	None	AT5G66070	RING/U-box superfamily protein [Source:UniProtKB/TrEMBL;Acc:F4JZ26]	CDX88006	NEP1-interacting protein-like 1	P:defense response; P:negative regulation of abscisic acid-activated signaling pathway; P:response to chitin; P:protein ubiquitination; P:oxidation-reduction process; F:iron ion binding; F:oxidoreductase activity, acting on paired donors, with incorporation or reduction of molecular oxygen; F:L-ascorbic acid binding; F:ubiquitin protein ligase activity; C:plasma membrane; C:integral component of …	P:GO:0006952; P:GO:0009788; P:GO:0010200; P:GO:0016567; P:GO:0055114; F:GO:0005506; F:GO:0016705; F:GO:0031418; F:GO:0061630; C:GO:0005886; C:GO:0016021	0.0202748	3.25353
GSBRNA2T00119927001	BnaC03g29320D	None	AT4G11160	At4g11160 [Source:UniProtKB/TrEMBL;Acc:Q67ZW2]	CDY05134	translation initiation factor IF-2 isoform X1	P:translational initiation; F:translation initiation factor activity; F:GTPase activity; F:GTP binding	P:GO:0006413; F:GO:0003743; F:GO:0003924; F:GO:0005525	0.000344376	3.2529
GSBRNA2T00038931001	BnaC05g44070D	BnaC05g44070D protein [Source:UniProtKB/TrEMBL;Acc:A0A078GN73]	AT3G07970	Polygalacturonase QRT2 [Source:UniProtKB/Swiss-Prot;Acc:Q9SFB7]	CDY28005	polygalacturonase QRT2-like	P:cell wall modification involved in abscission; P:anther dehiscence; P:fruit dehiscence; P:pectin catabolic process; F:polygalacturonase activity; C:extracellular region; C:cell wall	P:GO:0009830; P:GO:0009901; P:GO:0010047; P:GO:0045490; F:GO:0004650; C:GO:0005576; C:GO:0005618	0.003949	3.25272
GSBRNA2T00001022001	BnaC08g11980D	BnaC08g11980D protein [Source:UniProtKB/TrEMBL;Acc:A0A078FAV7]	AT4G25170	Uncharacterised conserved protein (UCP012943) [Source:TAIR;Acc:AT4G25170]	CDY08968	BnaC08g11980D	C:integral component of membrane	C:GO:0016021	0.0158276	3.24879
GSBRNA2T00067850001	BnaAnng05260D	BnaAnng05260D protein [Source:UniProtKB/TrEMBL;Acc:A0A078HLQ6]	AT5G44730	At5g44730 [Source:UniProtKB/TrEMBL;Acc:O48587]	CDY39395	haloacid dehalogenase-like hydrolase domain-containing protein 3	F:hydrolase activity	F:GO:0016787	8.95192e-06	3.24621
GSBRNA2T00111791001	BnaA03g30020D	None	AT3G07450	Bifunctional inhibitor/lipid-transfer protein/seed storage 2S albumin superfamily protein [Source:UniProtKB/TrEMBL;Acc:Q9SRS1]	CDX74045	putative lipid-transfer protein DIR1	P:systemic acquired resistance; F:fatty acid binding	P:GO:0009627; F:GO:0005504	0.0114405	3.24492
GSBRNA2T00100190001	BnaC07g46560D	None	N/A	N/A	CDX72634	peroxidase 50	P:response to oxidative stress; P:hydrogen peroxide catabolic process; P:oxidation-reduction process; P:cellular oxidant detoxification; F:peroxidase activity; F:protein binding; F:heme binding; F:metal ion binding; C:extracellular region; C:cytoplasm	P:GO:0006979; P:GO:0042744; P:GO:0055114; P:GO:0098869; F:GO:0004601; F:GO:0005515; F:GO:0020037; F:GO:0046872; C:GO:0005576; C:GO:0005737	0.000377546	3.24491
GSBRNA2T00137735001	BnaA03g32550D	None	AT3G12977	NAC (No Apical Meristem) domain transcriptional regulator superfamily protein [Source:UniProtKB/TrEMBL;Acc:Q9LSI1]	CDX82566	NAC domain-containing protein 21/22-like	P:regulation of transcription, DNA-templated; P:plant-type cell wall modification involved in multidimensional cell growth; P:positive regulation of gene expression; F:sequence-specific DNA binding	P:GO:0006355; P:GO:0009831; P:GO:0010628; F:GO:0043565	0.0073777	3.24491
GSBRNA2T00034156001	BnaCnng38230D	BnaCnng38230D protein [Source:UniProtKB/TrEMBL;Acc:A0A078J8D9]	AT5G04395	NAC transcription factor-like protein [Source:UniProtKB/TrEMBL;Acc:A0A1P8BGF2]	CDY61662	NAC domain-containing protein 78-like	P:regulation of transcription, DNA-templated; F:DNA binding	P:GO:0006355; F:GO:0003677	0.0325674	3.24337
GSBRNA2T00048375001	BnaA05g17260D	Ubiquinol oxidase [Source:UniProtKB/TrEMBL;Acc:A0A078FB75]	AT3G22370	Ubiquinol oxidase 1a, mitochondrial [Source:UniProtKB/Swiss-Prot;Acc:Q39219]	CDY10636	ubiquinol oxidase 1a, mitochondrial	P:alternative respiration; F:alternative oxidase activity; F:metal ion binding; F:ubiquinol:oxygen oxidoreductase activity; C:integral component of membrane; C:respirasome	P:GO:0010230; F:GO:0009916; F:GO:0046872; F:GO:0102721; C:GO:0016021; C:GO:0070469	1.12786e-05	3.23944
GSBRNA2T00131486001	BnaA01g10420D	None	AT4G20110	VACUOLAR SORTING RECEPTOR 7 [Source:UniProtKB/TrEMBL;Acc:F4JUS0]	CDX78975	vacuolar-sorting receptor 7	P:ubiquitin-dependent protein catabolic process; P:protein targeting to vacuole; P:Golgi to vacuole transport; P:protein ubiquitination; F:calcium ion binding; F:ubiquitin protein ligase activity; C:Golgi membrane; C:trans-Golgi network; C:integral component of membrane; C:Golgi transport complex	P:GO:0006511; P:GO:0006623; P:GO:0006896; P:GO:0016567; F:GO:0005509; F:GO:0061630; C:GO:0000139; C:GO:0005802; C:GO:0016021; C:GO:0017119	0.0399188	3.23802
GSBRNA2T00141460001	BnaC03g51590D	None	AT5G62630	HIPL2 protein [Source:UniProtKB/Swiss-Prot;Acc:Q94F08]	CDX84341	HIPL2 protein	P:oxidation-reduction process; F:oxidoreductase activity; C:integral component of membrane; C:anchored component of plasma membrane	P:GO:0055114; F:GO:0016491; C:GO:0016021; C:GO:0046658	0.000242707	3.23745
GSBRNA2T00106726001	BnaA03g44550D	None	AT4G20420	At4g20420 [Source:UniProtKB/TrEMBL;Acc:Q9SUN7]	CDX98670				0.00243677	3.23539
GSBRNA2T00156486001	BnaA09g23550D	None	AT1G33700	Non-lysosomal glucosylceramidase [Source:UniProtKB/TrEMBL;Acc:F4HR96]	CDX93755	non-lysosomal glucosylceramidase	P:glucosylceramide catabolic process; F:glucosylceramidase activity; F:beta-glucosidase activity; C:membrane	P:GO:0006680; F:GO:0004348; F:GO:0008422; C:GO:0016020	0.00883903	3.23405
GSBRNA2T00029061001	BnaC07g03580D	BnaC07g03580D protein [Source:UniProtKB/TrEMBL;Acc:A0A078GIQ6]	N/A	N/A	CDY25149	soluble inorganic pyrophosphatase 2	P:phosphate-containing compound metabolic process; P:cell wall thickening; P:cell wall pectin metabolic process; F:magnesium ion binding; F:inorganic diphosphatase activity; C:nucleoplasm; C:cytosol	P:GO:0006796; P:GO:0052386; P:GO:0052546; F:GO:0000287; F:GO:0004427; C:GO:0005654; C:GO:0005829	0.000316141	3.23289
GSBRNA2T00013313001	BnaC06g01580D	BnaC06g01580D protein [Source:UniProtKB/TrEMBL;Acc:A0A078G8F0]	AT1G36160	Acetyl-CoA carboxylase 1 [Source:UniProtKB/Swiss-Prot;Acc:Q38970]	CDY20938	acetyl-CoA carboxylase 1	P:fatty acid biosynthetic process; F:acetyl-CoA carboxylase activity; F:ATP binding; F:metal ion binding	P:GO:0006633; F:GO:0003989; F:GO:0005524; F:GO:0046872	0.000101952	3.23231
GSBRNA2T00136497001	BnaA10g26870D	None	AT5G02890	At5g02890 [Source:UniProtKB/TrEMBL;Acc:Q9LYZ6]	CDX70338	hypothetical protein BRARA_J02848	F:transferase activity, transferring acyl groups other than amino-acyl groups	F:GO:0016747	0.00106901	3.23221
GSBRNA2T00114402001	BnaA04g08840D	BnaA04g16510D protein [Source:UniProtKB/TrEMBL;Acc:A0A078CCG3]	N/A	N/A	CDX74505				0.0288458	3.23077
GSBRNA2T00031268001	BnaC07g34360D	BnaC07g34360D protein [Source:UniProtKB/TrEMBL;Acc:A0A078F5B0]	AT4G17483	Alpha/beta-Hydrolases superfamily protein [Source:UniProtKB/TrEMBL;Acc:Q8L7H5]	CDY09625	palmitoyl-protein thioesterase 1-like	F:thiolester hydrolase activity; C:integral component of membrane; C:intracellular membrane-bounded organelle	F:GO:0016790; C:GO:0016021; C:GO:0043231	0.00935256	3.23075
GSBRNA2T00125337001	BnaA06g16520D	BnaA06g16520D protein [Source:UniProtKB/TrEMBL;Acc:A0A078F4Y9]	AT3G48460	GDSL esterase/lipase At3g48460 [Source:UniProtKB/Swiss-Prot;Acc:Q9STM6]	CDY08074	GDSL esterase/lipase At3g48460	P:fatty acid metabolic process; F:acetylesterase activity	P:GO:0006631; F:GO:0008126	0.0157549	3.22902
GSBRNA2T00095849001	BnaC05g30840D	BnaC05g30840D protein [Source:UniProtKB/TrEMBL;Acc:A0A078IGQ9]	AT3G21150	B-box zinc finger protein 32 [Source:UniProtKB/Swiss-Prot;Acc:Q9LJB7]	CDY50075	B-box zinc finger protein 32-like	P:signal transduction; P:response to red or far red light; P:cellular response to light stimulus; F:zinc ion binding; C:intracellular; C:cellular anatomical entity	P:GO:0007165; P:GO:0009639; P:GO:0071482; F:GO:0008270; C:GO:0005622; C:GO:0110165	0.0015468	3.22871
GSBRNA2T00132191001	BnaC03g17920D	None	AT2G32235	Putative uncharacterized protein [Source:UniProtKB/TrEMBL;Acc:Q5S4W8]	CDX79456				0.0272425	3.22616
GSBRNA2T00059203001	BnaC03g58780D	BnaC03g58780D protein [Source:UniProtKB/TrEMBL;Acc:A0A078HD48]	AT1G28550	Ras-related protein RABA1i [Source:UniProtKB/Swiss-Prot;Acc:Q9S810]	CDY35757	ras-related protein RABA1i	P:protein transport; P:cell wall biogenesis; F:GTPase activity; F:GTP binding; C:plasma membrane	P:GO:0015031; P:GO:0042546; F:GO:0003924; F:GO:0005525; C:GO:0005886	0.0228276	3.22586
GSBRNA2T00134146001	BnaC03g00270D	None	AT3G49420	At3g49420 [Source:UniProtKB/TrEMBL;Acc:Q9SCL4]	CDX80773	vesicle transport protein GOT1	P:vesicle-mediated transport; C:integral component of membrane	P:GO:0016192; C:GO:0016021	0.00805669	3.22367
GSBRNA2T00069645001	BnaA04g20850D	BnaA04g20850D protein [Source:UniProtKB/TrEMBL;Acc:A0A078HRG9]	AT2G35840	Probable sucrose-phosphatase 2 [Source:UniProtKB/Swiss-Prot;Acc:Q9SJ66]	CDY40432	probable sucrose-phosphatase 2	P:sucrose biosynthetic process; P:dephosphorylation; F:magnesium ion binding; F:sucrose-phosphate phosphatase activity	P:GO:0005986; P:GO:0016311; F:GO:0000287; F:GO:0050307	0.000123102	3.22328
GSBRNA2T00155325001	BnaC04g45500D	None	AT2G37870	Bifunctional inhibitor/lipid-transfer protein/seed storage 2S albumin superfamily protein [Source:UniProtKB/TrEMBL;Acc:Q9SHA0]	CDX93346	non-specific lipid-transfer protein 1	P:lipid transport; P:systemic acquired resistance; F:fatty acid binding; C:plasmodesma	P:GO:0006869; P:GO:0009627; F:GO:0005504; C:GO:0009506	0.00169518	3.22232
GSBRNA2T00076225001	BnaC08g04850D	BnaC08g04850D protein [Source:UniProtKB/TrEMBL;Acc:A0A078HZ98]	AT1G45545	Plant protein of unknown function (DUF827) [Source:TAIR;Acc:AT1G45545]	CDY43212	protein WEAK CHLOROPLAST MOVEMENT UNDER BLUE LIGHT-like 2	P:chloroplast avoidance movement; P:chloroplast accumulation movement; C:cytosol	P:GO:0009903; P:GO:0009904; C:GO:0005829	0.00976017	3.21852
GSBRNA2T00116115001	BnaC01g16210D	None	AT4G24280	Heat shock 70 kDa protein 6, chloroplastic [Source:UniProtKB/Swiss-Prot;Acc:Q9STW6]	CDY03461	heat shock 70 kDa protein 6, chloroplastic	P:protein folding; F:ATP binding; F:unfolded protein binding	P:GO:0006457; F:GO:0005524; F:GO:0051082	0.000288162	3.21814
GSBRNA2T00045213001	BnaA04g16350D	Cytokinin riboside 5'-monophosphate phosphoribohydrolase [Source:UniProtKB/TrEMBL;Acc:A0A078H116]	AT2G28305	Cytokinin riboside 5'-monophosphate phosphoribohydrolase [Source:UniProtKB/TrEMBL;Acc:A0A178VS96]	CDY30498	cytokinin riboside 5'-monophosphate phosphoribohydrolase LOG1	P:cytokinin biosynthetic process; F:hydrolase activity, hydrolyzing N-glycosyl compounds; C:cytosol	P:GO:0009691; F:GO:0016799; C:GO:0005829	0.000154851	3.21754
GSBRNA2T00132146001	BnaC06g18820D	None	AT3G63095	Tetratricopeptide repeat (TPR)-like superfamily protein [Source:UniProtKB/TrEMBL;Acc:A8MRN4]	CDX79421				0.00708345	3.21539
GSBRNA2T00031494001	BnaC09g43740D	BnaC09g43740D protein [Source:UniProtKB/TrEMBL;Acc:A0A078F9M2]	AT5G13330	Rap2.6L [Source:UniProtKB/TrEMBL;Acc:A0A178UKL8]	CDY09787	ethylene-responsive transcription factor ERF113-like	P:response to water deprivation; P:response to salt stress; P:response to ethylene; P:response to abscisic acid; P:response to salicylic acid; P:response to jasmonic acid; P:glucosinolate metabolic process; P:positive regulation of transcription, DNA-templated; P:cellular response to freezing; F:transcription regulatory region sequence-specific DNA binding; F:DNA-binding transcription factor acti…	P:GO:0009414; P:GO:0009651; P:GO:0009723; P:GO:0009737; P:GO:0009751; P:GO:0009753; P:GO:0019760; P:GO:0045893; P:GO:0071497; F:GO:0000976; F:GO:0003700	0.0462246	3.21474
GSBRNA2T00125225001	BnaC03g35280D	BnaC03g35270D protein [Source:UniProtKB/TrEMBL;Acc:A0A078F3Q0]	AT3G07450	Bifunctional inhibitor/lipid-transfer protein/seed storage 2S albumin superfamily protein [Source:UniProtKB/TrEMBL;Acc:Q9SRS1]	CDY07995	putative lipid-transfer protein DIR1	P:systemic acquired resistance; F:fatty acid binding	P:GO:0009627; F:GO:0005504	0.0448403	3.21389
GSBRNA2T00003264001	BnaA04g28510D	BnaA04g28510D protein [Source:UniProtKB/TrEMBL;Acc:A0A078IN55]	AT2G29640	Josephin-like protein [Source:UniProtKB/Swiss-Prot;Acc:O82391]	CDY51357	josephin-like protein	P:protein deubiquitination; F:thiol-dependent ubiquitin-specific protease activity; C:integral component of membrane	P:GO:0016579; F:GO:0004843; C:GO:0016021	0.00470848	3.2132
GSBRNA2T00073098001	BnaA08g20900D	BnaA08g20900D protein [Source:UniProtKB/TrEMBL;Acc:A0A078HXM1]	AT1G22220	AUF2 [Source:UniProtKB/TrEMBL;Acc:A0A178W7K5]	CDY41488	F-box protein At1g22220-like	F:protein binding	F:GO:0005515	0.00128814	3.21141
GSBRNA2T00016085001	BnaC09g46770D	BnaC09g46770D protein [Source:UniProtKB/TrEMBL;Acc:A0A078G579]	AT5G09930	ABC transporter F family member 2 [Source:UniProtKB/Swiss-Prot;Acc:Q9FIB4]	CDY21615	ABC transporter F family member 2	F:ATP binding; F:ATPase activity	F:GO:0005524; F:GO:0016887	0.032295	3.21111
GSBRNA2T00041295001	BnaCnng05550D	BnaCnng05550D protein [Source:UniProtKB/TrEMBL;Acc:A0A078GU15]	AT3G01680	SEOR1 [Source:UniProtKB/TrEMBL;Acc:A0A178VBX0]	CDY28669	protein SIEVE ELEMENT OCCLUSION B isoform X2	P:phloem development; F:protein homodimerization activity; F:protein self-association	P:GO:0010088; F:GO:0042803; F:GO:0043621	0.0170966	3.20866
GSBRNA2T00063237001	BnaA04g26100D	BnaA04g26100D protein [Source:UniProtKB/TrEMBL;Acc:A0A078HGR2]	AT5G39950	Thioredoxin H2 [Source:UniProtKB/Swiss-Prot;Acc:Q38879]	CDY37032	thioredoxin H2	P:glycerol ether metabolic process; P:cell redox homeostasis; P:oxidation-reduction process; F:protein disulfide oxidoreductase activity; F:oxidoreductase activity, acting on a sulfur group of donors, disulfide as acceptor; C:cytosol; C:plasma membrane	P:GO:0006662; P:GO:0045454; P:GO:0055114; F:GO:0015035; F:GO:0016671; C:GO:0005829; C:GO:0005886	0.00501887	3.20652
GSBRNA2T00021689001	BnaA04g05980D	BnaA04g05980D protein [Source:UniProtKB/TrEMBL;Acc:A0A078GCQ3]	N/A	N/A	CDY23161	protein DJ-1 homolog A-like	P:lactate biosynthetic process; P:protein deglycation, glyoxal removal; P:response to cadmium ion; P:methylglyoxal catabolic process to lactate; P:guanine deglycation, glyoxal removal; P:positive regulation of cellular response to oxidative stress; F:glyoxalase III activity; F:protein deglycase activity; C:vacuolar membrane; C:cytosol; C:plasma membrane; C:plasmodesma	P:GO:0019249; P:GO:0036529; P:GO:0046686; P:GO:0061727; P:GO:0106046; P:GO:1900409; F:GO:0019172; F:GO:0036524; C:GO:0005774; C:GO:0005829; C:GO:0005886; C:GO:0009506	0.0033491	3.20531
GSBRNA2T00144351001	BnaA06g29640D	None	AT5G49215	Pectin lyase-like superfamily protein [Source:UniProtKB/TrEMBL;Acc:Q8RX04]	CDX86247	probable polygalacturonase isoform X2	P:carbohydrate metabolic process; F:polygalacturonase activity	P:GO:0005975; F:GO:0004650	0.00284282	3.20325
GSBRNA2T00089762001	BnaA08g28650D	BnaA08g28650D protein [Source:UniProtKB/TrEMBL;Acc:A0A078FR42]	AT1G06550	3-hydroxyisobutyryl-CoA hydrolase-like protein 5 [Source:UniProtKB/Swiss-Prot;Acc:Q9SHJ8]	CDY15581	3-hydroxyisobutyryl-CoA hydrolase-like protein 5	P:valine catabolic process; P:response to karrikin; F:3-hydroxyisobutyryl-CoA hydrolase activity	P:GO:0006574; P:GO:0080167; F:GO:0003860	0.000308117	3.20206
GSBRNA2T00099648001	BnaA07g23850D	None	AT1G70370	Polygalacturonase 1 beta-like protein 3 [Source:UniProtKB/Swiss-Prot;Acc:P92990]	CDX68345	polygalacturonase 1 beta-like protein 3	C:cell wall; C:apoplast	C:GO:0005618; C:GO:0048046	0.000187118	3.20185
GSBRNA2T00071389001	BnaC06g13910D	BnaC06g13910D protein [Source:UniProtKB/TrEMBL;Acc:A0A078FJK6]	AT5G42050	DCD (Development and Cell Death) domain protein [Source:UniProtKB/TrEMBL;Acc:Q8RXN8]	CDY13366				1.08594e-05	3.20144
GSBRNA2T00156024001	BnaC08g26820D	None	AT3G55880	Alpha/beta hydrolase related protein [Source:UniProtKB/TrEMBL;Acc:Q8L7D8]	CDX72192	Alpha/beta hydrolase related protein	P:cellular response to sulfate starvation; F:hydrolase activity; C:integral component of membrane	P:GO:0009970; F:GO:0016787; C:GO:0016021	0.00182899	3.20085
GSBRNA2T00111182001	BnaA04g06980D	None	N/A	N/A	CDY01121				0.0210133	3.19945
GSBRNA2T00036187001	BnaCnng39990D	Methionine aminopeptidase [Source:UniProtKB/TrEMBL;Acc:A0A078J9S2]	AT4G37040	Methionine aminopeptidase [Source:UniProtKB/TrEMBL;Acc:A0A178UWL4]	CDY62344	methionine aminopeptidase 1D, chloroplastic/mitochondrial	P:proteolysis; F:aminopeptidase activity; F:metalloexopeptidase activity; F:metal ion binding	P:GO:0006508; F:GO:0004177; F:GO:0008235; F:GO:0046872	0.00035227	3.19671
GSBRNA2T00052041001	BnaC03g42180D	BnaC03g42180D protein [Source:UniProtKB/TrEMBL;Acc:A0A078H4W8]	AT3G21530	DNAse I-like superfamily protein [Source:UniProtKB/TrEMBL;Acc:Q9LVF3]	CDY32434	DNAse I-like superfamily protein	P:GPI anchor biosynthetic process; P:nucleic acid phosphodiester bond hydrolysis; F:endonuclease activity; F:exonuclease activity; C:integral component of membrane	P:GO:0006506; P:GO:0090305; F:GO:0004519; F:GO:0004527; C:GO:0016021	0.000949088	3.19465
GSBRNA2T00149246001	BnaA04g00760D	None	AT3G61320	Bestrophin-like protein [Source:UniProtKB/TrEMBL;Acc:A0A1I9LTI1]	CDX89110	UPF0187 protein At3g61320, chloroplastic	P:thylakoid membrane organization; P:regulation of photosynthesis, light reaction; P:chloride transmembrane transport; F:voltage-gated chloride channel activity; C:chloroplast stromal thylakoid; C:integral component of membrane; C:chloroplast membrane; C:thylakoid membrane	P:GO:0010027; P:GO:0042548; P:GO:1902476; F:GO:0005247; C:GO:0009533; C:GO:0016021; C:GO:0031969; C:GO:0042651	0.0140625	3.19304
GSBRNA2T00120418001	BnaA02g31980D	None	AT5G25460	At5g25460 [Source:UniProtKB/TrEMBL;Acc:Q94F20]	CDY05493	uncharacterized protein LOC103854751	P:root morphogenesis; P:response to karrikin; C:plant-type cell wall; C:plasmodesma	P:GO:0010015; P:GO:0080167; C:GO:0009505; C:GO:0009506	0.012629	3.19085
GSBRNA2T00097879001	BnaAnng33230D	BnaAnng33230D protein (Fragment) [Source:UniProtKB/TrEMBL;Acc:A0A078JU45]	AT3G29810	COBRA-like protein 2 [Source:UniProtKB/Swiss-Prot;Acc:Q8L8Q7]	CDY70289	COBRA-like protein 2	P:cellulose microfibril organization; P:mucilage biosynthetic process involved in seed coat development; P:plant-type cell wall cellulose biosynthetic process; C:integral component of membrane; C:anchored component of plasma membrane	P:GO:0010215; P:GO:0048354; P:GO:0052324; C:GO:0016021; C:GO:0046658	0.00275308	3.18788
GSBRNA2T00152894001	BnaC02g16420D	None	N/A	N/A	CDX91518				0.0348305	3.18778
GSBRNA2T00135697001	BnaA10g20190D	None	AT5G13100	AT5g13100/T19L5_60 [Source:UniProtKB/TrEMBL;Acc:Q9FYA0]	CDX69670	unnamed protein product	P:glucose metabolic process; P:pentose-phosphate shunt; F:glucose-6-phosphate dehydrogenase activity; F:NADP binding	P:GO:0006006; P:GO:0006098; F:GO:0004345; F:GO:0050661	6.35724e-06	3.18557
GSBRNA2T00098876001	BnaA07g17380D	None	AT3G57610	Adenylosuccinate synthetase, chloroplastic [Source:UniProtKB/Swiss-Prot;Acc:Q96529]	CDX67698	adenylosuccinate synthetase, chloroplastic-like	P:'de novo' AMP biosynthetic process; P:IMP metabolic process; P:response to cadmium ion; F:magnesium ion binding; F:adenylosuccinate synthase activity; F:GTP binding; C:chloroplast stroma	P:GO:0044208; P:GO:0046040; P:GO:0046686; F:GO:0000287; F:GO:0004019; F:GO:0005525; C:GO:0009570	0.00112844	3.18499
GSBRNA2T00041504001	BnaC06g26240D	BnaC06g26240D protein [Source:UniProtKB/TrEMBL;Acc:A0A078GTL4]	AT1G67920	At1g67920 [Source:UniProtKB/TrEMBL;Acc:Q9C9V8]	CDY28836	PREDICTED: uncharacterized protein LOC106300299	C:integral component of membrane	C:GO:0016021	0.00116105	3.18346
GSBRNA2T00147859001	BnaC06g37860D	None	AT1G77120	Alcohol dehydrogenase class-P [Source:UniProtKB/Swiss-Prot;Acc:P06525]	CDX88342	alcohol dehydrogenase class-P	P:response to cold; P:response to flooding; P:response to water deprivation; P:response to salt stress; P:response to abscisic acid; P:response to sucrose; P:response to caffeine; P:response to estradiol; P:response to hydrogen peroxide; P:response to cadmium ion; P:oxidation-reduction process; P:positive regulation of cellular response to hypoxia; F:alcohol dehydrogenase (NAD+) activity; F:zinc …	P:GO:0009409; P:GO:0009413; P:GO:0009414; P:GO:0009651; P:GO:0009737; P:GO:0009744; P:GO:0031000; P:GO:0032355; P:GO:0042542; P:GO:0046686; P:GO:0055114; P:GO:1900039; F:GO:0004022; F:GO:0008270; F:GO:0042803; C:GO:0005829; C:GO:0005886	0.000136737	3.18077
GSBRNA2T00089868001	BnaA07g08320D	BnaA07g08320D protein [Source:UniProtKB/TrEMBL;Acc:A0A078FRB0]	AT1G28490	Syntaxin-61 [Source:UniProtKB/Swiss-Prot;Acc:Q946Y7]	CDY15661	syntaxin-61-like isoform X1	P:intracellular protein transport; P:vesicle fusion; P:Golgi vesicle transport; P:vesicle docking; F:SNARE binding; F:SNAP receptor activity; C:endomembrane system; C:integral component of membrane; C:SNARE complex	P:GO:0006886; P:GO:0006906; P:GO:0048193; P:GO:0048278; F:GO:0000149; F:GO:0005484; C:GO:0012505; C:GO:0016021; C:GO:0031201	2.22178e-05	3.18041
GSBRNA2T00141082001	BnaC03g12050D	None	N/A	N/A	CDX71121	non-specific lipid-transfer protein 3	P:lipid transport; P:response to water deprivation; P:response to abscisic acid; F:lipid binding; C:cell wall; C:integral component of membrane; C:apoplast	P:GO:0006869; P:GO:0009414; P:GO:0009737; F:GO:0008289; C:GO:0005618; C:GO:0016021; C:GO:0048046	0.00478396	3.18029
GSBRNA2T00129353001	BnaA09g32590D	None	N/A	N/A	CDX78064	putative lipid-transfer protein DIR1	P:systemic acquired resistance; F:fatty acid binding; C:integral component of membrane	P:GO:0009627; F:GO:0005504; C:GO:0016021	0.0379478	3.17685
GSBRNA2T00031251001	BnaC07g34510D	BnaC07g34510D protein [Source:UniProtKB/TrEMBL;Acc:A0A078F5A0]	AT4G17670	FCS-Like Zinc finger 2 [Source:UniProtKB/Swiss-Prot;Acc:Q8VZM9]	CDY09610	FCS-Like Zinc finger 2	P:response to sucrose; P:response to glucose; P:response to starvation; P:response to mannose; F:kinase binding; F:metal ion binding	P:GO:0009744; P:GO:0009749; P:GO:0042594; P:GO:1905582; F:GO:0019900; F:GO:0046872	9.84275e-06	3.17274
GSBRNA2T00094774001	BnaC09g40090D	BnaC09g40090D protein [Source:UniProtKB/TrEMBL;Acc:A0A078FVT1]	AT5G17830	Gb [Source:UniProtKB/TrEMBL;Acc:Q9FN70]	CDY16882	protein PNS1-like	P:transmembrane transport; F:transmembrane transporter activity; C:integral component of membrane	P:GO:0055085; F:GO:0022857; C:GO:0016021	0.0171133	3.17213
GSBRNA2T00128512001	BnaA07g07290D	None	AT1G30460	30-kDa cleavage and polyadenylation specificity factor 30 [Source:UniProtKB/Swiss-Prot;Acc:A9LNK9]	CDX77591	30-kDa cleavage and polyadenylation specificity factor 30	P:regulation of alternative mRNA splicing, via spliceosome; P:response to oxidative stress; P:positive regulation of plant-type hypersensitive response; P:RNA phosphodiester bond hydrolysis, endonucleolytic; P:regulation of mRNA polyadenylation; P:regulation of salicylic acid mediated signaling pathway; F:DNA binding; F:mRNA binding; F:endoribonuclease activity; F:calmodulin binding; F:metal ion …	P:GO:0000381; P:GO:0006979; P:GO:0034052; P:GO:0090502; P:GO:1900363; P:GO:2000031; F:GO:0003677; F:GO:0003729; F:GO:0004521; F:GO:0005516; F:GO:0046872; F:GO:1990247; C:GO:0005737; C:GO:0005847	0.000880039	3.17079
GSBRNA2T00011464001	BnaCnng25620D	BnaCnng25620D protein [Source:UniProtKB/TrEMBL;Acc:A0A078IXP0]	AT1G58360	NAT2 [Source:UniProtKB/TrEMBL;Acc:A0A178WEG7]	CDY53793	amino acid permease 1	C:plasma membrane; C:integral component of membrane	C:GO:0005886; C:GO:0016021	0.00015837	3.17037
GSBRNA2T00139105001	BnaA03g19960D	None	AT2G43000	Transcription factor JUNGBRUNNEN 1 [Source:UniProtKB/Swiss-Prot;Acc:Q9SK55]	CDX83510	transcription factor JUNGBRUNNEN 1-like	P:regulation of transcription, DNA-templated; F:minor groove of adenine-thymine-rich DNA binding	P:GO:0006355; F:GO:0003680	0.00755826	3.16972
GSBRNA2T00145231001	BnaC08g01180D	None	AT5G40170	Receptor-like protein 54 [Source:UniProtKB/Swiss-Prot;Acc:F4KHA2]	CDX86585	receptor-like protein 12 isoform X1	F:protein binding; C:membrane	F:GO:0005515; C:GO:0016020	0.0306896	3.16678
GSBRNA2T00103636001	BnaC06g36030D	None	N/A	N/A	CDX73155				4.48607e-05	3.15303
GSBRNA2T00115330001	BnaC07g22070D	None	N/A	N/A	CDY03020	mediator of RNA polymerase II transcription subunit 8-like	P:regulation of flower development; P:defense response to fungus; C:mediator complex	P:GO:0009909; P:GO:0050832; C:GO:0016592	0.00451501	3.14902
GSBRNA2T00071050001	BnaC04g26560D	BnaC04g26560D protein [Source:UniProtKB/TrEMBL;Acc:A0A078FJM6]	AT3G54040	PAR1 protein [Source:UniProtKB/TrEMBL;Acc:A0A1I9LQ94]	CDY13179				0.0415527	3.1485
GSBRNA2T00111101001	BnaC05g41390D	None	AT3G11820	SYR1 [Source:UniProtKB/TrEMBL;Acc:A0A178VIM4]	CDY01061	syntaxin-121 isoform X1	P:protein targeting to membrane; P:exocytosis; P:vesicle fusion; P:response to abscisic acid; P:regulation of stomatal movement; P:transpiration; P:negative regulation of defense response; P:vesicle docking; P:defense response to fungus; P:maintenance of protein location in plasma membrane; F:SNARE binding; F:SNAP receptor activity; F:protein-membrane adaptor activity; C:trans-Golgi network; C:pl…	P:GO:0006612; P:GO:0006887; P:GO:0006906; P:GO:0009737; P:GO:0010119; P:GO:0010148; P:GO:0031348; P:GO:0048278; P:GO:0050832; P:GO:0072660; F:GO:0000149; F:GO:0005484; F:GO:0043495; C:GO:0005802; C:GO:0005886; C:GO:0009504; C:GO:0009506; C:GO:0016021; C:GO:0031201	0.0264714	3.14794
GSBRNA2T00037335001	BnaC04g50180D	AT-hook motif nuclear-localized protein [Source:UniProtKB/TrEMBL;Acc:A0A078GQA9]	AT2G45430	AT-hook motif nuclear-localized protein [Source:UniProtKB/TrEMBL;Acc:A0A178VXD2]	CDY27387	AT-hook motif nuclear-localized protein 22	P:regulation of transcription, DNA-templated; P:photomorphogenesis; P:skotomorphogenesis; P:vegetative to reproductive phase transition of meristem; F:minor groove of adenine-thymine-rich DNA binding; F:DNA-binding transcription factor activity; F:histone deacetylase binding; F:protein self-association	P:GO:0006355; P:GO:0009640; P:GO:0009647; P:GO:0010228; F:GO:0003680; F:GO:0003700; F:GO:0042826; F:GO:0043621	0.0003267	3.1476
GSBRNA2T00064626001	BnaA04g19430D	BnaA04g19430D protein [Source:UniProtKB/TrEMBL;Acc:A0A078HHA6]	AT2G33400	FK506-binding nuclear-like protein [Source:UniProtKB/TrEMBL;Acc:Q8H1N0]	CDY37725	serine/threonine-protein kinase rio2	P:male meiosis II	P:GO:0007142	0.000122911	3.14701
GSBRNA2T00049385001	BnaA03g01750D	BnaA03g01750D protein [Source:UniProtKB/TrEMBL;Acc:A0A078FEG4]	AT5G05760	Syntaxin-31 [Source:UniProtKB/Swiss-Prot;Acc:Q9FFK1]	CDY11339	syntaxin-31	P:intracellular protein transport; P:endoplasmic reticulum to Golgi vesicle-mediated transport; P:vesicle fusion; P:vesicle docking; F:SNARE binding; F:SNAP receptor activity; C:Golgi membrane; C:cell plate; C:integral component of membrane; C:SNARE complex	P:GO:0006886; P:GO:0006888; P:GO:0006906; P:GO:0048278; F:GO:0000149; F:GO:0005484; C:GO:0000139; C:GO:0009504; C:GO:0016021; C:GO:0031201	0.00129966	3.14684
GSBRNA2T00035422001	BnaA09g47190D	BnaA09g47190D protein [Source:UniProtKB/TrEMBL;Acc:A0A078GPL0]	AT1G12360	SNARE-interacting protein KEULE [Source:UniProtKB/Swiss-Prot;Acc:Q9C5X3]	CDY26558	SNARE-interacting protein KEULE	P:intracellular protein transport; P:vesicle docking involved in exocytosis; P:cell cycle; P:cell division; F:syntaxin binding; C:cytosol; C:cytoskeleton; C:plasma membrane; C:phragmoplast; C:extrinsic component of membrane; C:secretory granule	P:GO:0006886; P:GO:0006904; P:GO:0007049; P:GO:0051301; F:GO:0019905; C:GO:0005829; C:GO:0005856; C:GO:0005886; C:GO:0009524; C:GO:0019898; C:GO:0030141	0.000721582	3.141
GSBRNA2T00149874001	BnaC04g35770D	None	AT2G23320	Probable WRKY transcription factor 15 [Source:UniProtKB/Swiss-Prot;Acc:O22176]	CDX89558	probable WRKY transcription factor 15	P:regulation of transcription, DNA-templated; P:response to chitin; F:transcription regulatory region sequence-specific DNA binding; F:DNA-binding transcription factor activity; F:calmodulin binding	P:GO:0006355; P:GO:0010200; F:GO:0000976; F:GO:0003700; F:GO:0005516	5.28497e-05	3.14096
GSBRNA2T00044425001	BnaC05g29010D	BnaC05g29010D protein [Source:UniProtKB/TrEMBL;Acc:A0A078GTU1]	N/A	N/A	CDY29935	pinoresinol reductase 1	P:lignan biosynthetic process; P:oxidation-reduction process; F:pinoresinol reductase activity	P:GO:0009807; P:GO:0055114; F:GO:0010283	0.0059735	3.13209
GSBRNA2T00047492001	BnaA02g34220D	BnaA02g34220D protein [Source:UniProtKB/TrEMBL;Acc:A0A078H1J7]	AT5G64430	At5g64430 [Source:UniProtKB/TrEMBL;Acc:Q9FGF3]	CDY31319	leucine-rich repeat extensin-like protein 3	F:protein binding	F:GO:0005515	0.0182665	3.1313
GSBRNA2T00043262001	BnaA03g53940D	BnaA03g53940D protein [Source:UniProtKB/TrEMBL;Acc:A0A078GWQ0]	AT4G37370	Cytochrome P450, family 81, subfamily D, polypeptide 8 [Source:UniProtKB/TrEMBL;Acc:Q9SZT7]	CDY29549	cytochrome P450 81D11	P:oxidation-reduction process; P:response to karrikin; F:iron ion binding; F:oxidoreductase activity, acting on paired donors, with incorporation or reduction of molecular oxygen, NAD(P)H as one donor, and incorporation of one atom of oxygen; F:heme binding; C:plasma membrane; C:integral component of membrane	P:GO:0055114; P:GO:0080167; F:GO:0005506; F:GO:0016709; F:GO:0020037; C:GO:0005886; C:GO:0016021	0.00305411	3.13051
GSBRNA2T00123465001	BnaCnng01360D	None	AT4G01720	Probable WRKY transcription factor 47 [Source:UniProtKB/Swiss-Prot;Acc:Q9ZSI7]	CDY07121	probable WRKY transcription factor 47	P:regulation of transcription, DNA-templated; F:DNA-binding transcription factor activity; F:protein binding; F:sequence-specific DNA binding	P:GO:0006355; F:GO:0003700; F:GO:0005515; F:GO:0043565	0.0247383	3.12858
GSBRNA2T00072863001	BnaA01g32040D	BnaA01g32040D protein [Source:UniProtKB/TrEMBL;Acc:A0A078HRS3]	AT3G09830	Serine/threonine-protein kinase PCRK1 [Source:UniProtKB/Swiss-Prot;Acc:Q9SF86]	CDY41315	probable serine/threonine-protein kinase PBL19	P:protein phosphorylation; F:protein kinase activity; F:ATP binding	P:GO:0006468; F:GO:0004672; F:GO:0005524	3.014e-05	3.12645
GSBRNA2T00022737001	BnaCnng32500D	BnaCnng32500D protein [Source:UniProtKB/TrEMBL;Acc:A0A078J2Q8]	N/A	N/A	CDY57829				0.0159956	3.12516
GSBRNA2T00076541001	BnaAnng27930D	BnaAnng27930D protein [Source:UniProtKB/TrEMBL;Acc:A0A078JSN5]	N/A	N/A	CDY68651				0.0423326	3.12198
GSBRNA2T00005450001	BnaA04g21360D	BnaA04g21360D protein [Source:UniProtKB/TrEMBL;Acc:A0A078FZI0]	AT2G37360	ABCG2 [Source:UniProtKB/TrEMBL;Acc:A0A178VW33]	CDY18451	ABC transporter G family member 2	P:suberin biosynthetic process; F:ATP binding; F:ATPase activity; C:integral component of membrane	P:GO:0010345; F:GO:0005524; F:GO:0016887; C:GO:0016021	0.00294832	3.1205
GSBRNA2T00007206001	BnaCnng22550D	BnaCnng22550D protein [Source:UniProtKB/TrEMBL;Acc:Q6BDM2]	AT3G02670	F16B3.30 protein [Source:UniProtKB/TrEMBL;Acc:Q9M875]	CDY52522	follicular dendritic cell secreted peptide	P:embryo development ending in seed dormancy	P:GO:0009793	0.00468809	3.11962
GSBRNA2T00032363001	BnaCnng03410D	BnaCnng03410D protein [Source:UniProtKB/TrEMBL;Acc:A0A078F7F7]	AT5G02540	NAD(P)-binding Rossmann-fold superfamily protein [Source:UniProtKB/TrEMBL;Acc:F4KCF2]	CDY10440	short-chain dehydrogenase TIC 32, chloroplastic	C:integral component of membrane	C:GO:0016021	0.0010082	3.11927
GSBRNA2T00149688001	BnaA01g14560D	None	AT4G25200	HSP23.6-MITO [Source:UniProtKB/TrEMBL;Acc:A0A178USN5]	CDX89437	23.6 kDa heat shock protein, mitochondrial	P:response to cadmium ion	P:GO:0046686	0.0036611	3.1188
GSBRNA2T00047330001	BnaC03g46900D	BnaC03g46900D protein [Source:UniProtKB/TrEMBL;Acc:A0A078H0C5]	N/A	N/A	CDY31201				0.00105292	3.11869
GSBRNA2T00072318001	BnaC05g14810D	BnaC05g14810D protein [Source:UniProtKB/TrEMBL;Acc:A0A078HW93]	AT1G19180	TIFY10A [Source:UniProtKB/TrEMBL;Acc:A0A178W7G1]	CDY41023	protein TIFY 10A-like	P:response to wounding; P:regulation of defense response; P:regulation of jasmonic acid mediated signaling pathway; F:hydrolase activity	P:GO:0009611; P:GO:0031347; P:GO:2000022; F:GO:0016787	0.0154685	3.11769
GSBRNA2T00028563001	BnaUnng05120D	BnaUnng05120D protein [Source:UniProtKB/TrEMBL;Acc:A0A078K0F8]	N/A	N/A	CDY72419	pyruvate orthophosphate dikinase	P:pyruvate metabolic process; P:photosynthesis; P:phosphorylation; F:ATP binding; F:kinase activity; F:metal ion binding; F:pyruvate, phosphate dikinase activity; C:cytosol; C:chloroplast stroma	P:GO:0006090; P:GO:0015979; P:GO:0016310; F:GO:0005524; F:GO:0016301; F:GO:0046872; F:GO:0050242; C:GO:0005829; C:GO:0009570	0.0401479	3.11752
GSBRNA2T00050365001	BnaA04g16620D	Histone H4 [Source:UniProtKB/TrEMBL;Acc:A0A078H5R4]	N/A	N/A	CDY31726	histone H4	P:nucleosome assembly; F:DNA binding; F:protein heterodimerization activity; C:nucleosome; C:host cell nucleus	P:GO:0006334; F:GO:0003677; F:GO:0046982; C:GO:0000786; C:GO:0042025	7.00105e-05	3.11379
[truncated: 7,023 more rows]

## Sheet: C545 heat vs C545 DEGS
GENEID	NAME	DESCRIPTION	ARABIDOPSIS	ARABIDOPSIS DESCRIPTION	TXNAME	BLAST2GO DESCRIPTION	GO NAMES	GO IDs	C545 Heat vs C545 adj.pval	C545 Heat vs C545 log2FC
[truncated: 16,697 more rows]
