# Supplementary material for: Two wrongs make a right: heat stress reversion of a male-sterile Brassica napus line
Source: J Exp Bot. 2022 Feb 28;73(11):3531–51. doi: 10.1093/jxb/erac082 (PMC9162185; doi:10.1093/jxb/erac082)
Supplement: erac082_suppl_supplementary_table_S3 [file erac082_suppl_supplementary_table_s3.xlsx]

## Sheet: Legend
Supplementary Table 3. GO enrichment data. List of statistically enriched GO terms for up- and down-regulated genes in each comparison.
ID	GO term identification number
Description	GO term name
pvalue	p-value of enrichment
p.adjust	adjusted p-value of enrichment
qvalue	q-value of enrichment
geneID	Transcript identifcation numbers of transcripts which contributed to the enrichment

## Sheet: C545 vs SORA 1 Down
ID	Description	pvalue	p.adjust	qvalue	geneID
GO:0008295	spermidine biosynthetic process	1.57684e-09	3.06381e-06	2.94787e-06	CDX69487/CDX72498/CDX75456/CDY45328/CDX78666/CDY26478/CDY57536/CDX70666/CDY71710/CDX91992/CDY17482/CDX76301
GO:0006633	fatty acid biosynthetic process	2.99894e-08	2.91347e-05	2.80322e-05	CDY05644/CDY29067/CDY55800/CDX90615/CDY37951/CDY66107/CDY49219/CDX83129/CDX68323/CDY29690/CDX90228/CDX93620/CDY24022/CDY40083/CDY26426/CDY19708/CDY18037/CDY65005/CDX93100/CDX85774/CDX78635/CDY33402/CDY34899/CDY21861/CDX69519/CDY63670/CDY02042/CDY30096/CDY66652/CDY50414/CDY65947/CDX70616/CDY10718/CDX81164/CDY26291/CDX93445/CDY20144/CDY38117
GO:0080155	regulation of double fertilization forming a zygote and endosperm	6.20765e-08	4.02049e-05	3.86835e-05	CDY48739/CDY65785/CDY48740/CDY05695/CDY48741/CDY68510/CDX84438/CDY16933
GO:0031624	ubiquitin conjugating enzyme binding	3.53368e-07	0.000146455	0.000140913	CDY47932/CDY15374/CDX81738/CDY71974/CDY47931/CDX84438/CDX84759/CDX79439/CDX79440/CDY48814/CDY03991/CDY31185/CDX83274/CDY20037/CDX95013/CDX67960/CDX79360/CDY68344/CDY15373
GO:0009813	flavonoid biosynthetic process	3.98276e-07	0.000146455	0.000140913	CDX76765/CDX83215/CDY21499/CDX91090/CDX70163/CDX98830/CDY14751/CDX81188/CDX73739/CDX99037/CDY40202/CDX77983
GO:0004014	adenosylmethionine decarboxylase activity	4.52253e-07	0.000146455	0.000140913	CDY34731/CDX69487/CDX78666/CDY26478/CDY57536/CDX70666/CDY57535/CDY71710/CDX91992
GO:0032436	positive regulation of proteasomal ubiquitin-dependent protein catabolic process	2.71618e-06	0.000753935	0.000725404	CDY47932/CDY15374/CDY71974/CDY47931/CDX84438/CDX84759/CDX79439/CDX79440/CDY48814/CDY03991/CDY31185/CDX83274/CDY20037/CDX95013/CDY68344/CDY15373
GO:0006597	spermine biosynthetic process	3.89831e-06	0.000757441	0.000728778	CDX69487/CDX78666/CDY26478/CDY57536/CDX70666/CDY71710/CDX91992
GO:0009800	cinnamic acid biosynthetic process	3.89831e-06	0.000757441	0.000728778	CDX91331/CDX67566/CDX74991/CDY13306/CDY18464/CDY18463/CDY08611
GO:0045548	phenylalanine ammonia-lyase activity	3.89831e-06	0.000757441	0.000728778	CDX91331/CDX67566/CDX74991/CDY13306/CDY18464/CDY18463/CDY08611
GO:0048577	negative regulation of short-day photoperiodism, flowering	1.49566e-05	0.00264188	0.00254191	CDY67869/CDY72477/CDY07344/CDY01768/CDX67688/CDY33827/CDY23507
GO:0006557	S-adenosylmethioninamine biosynthetic process	3.37197e-05	0.00545978	0.00525317	CDX69487/CDY26478/CDY57536/CDX70666/CDY71710/CDX91992
GO:0015293	symporter activity	3.68032e-05	0.00550066	0.00529251	CDX88350/CDY15608/CDX87534/CDY14876/CDX96882/CDY27596/CDX84942/CDY06700/CDX97502/CDX90958/CDY10269/CDY32950/CDY38765/CDX86492/CDY11649/CDY66862/CDX68048
GO:0019829	ATPase-coupled cation transmembrane transporter activity	4.1264e-05	0.00572686	0.00551015	CDX68625/CDY28206/CDY69511/CDX82619/CDX82620/CDY69827/CDY62400/CDY51090
GO:0000151	ubiquitin ligase complex	6.95688e-05	0.00864301	0.00831595	CDY47932/CDY15374/CDX81738/CDY71974/CDY47931/CDX84438/CDX84759/CDX79439/CDX79440/CDY48814/CDY03991/CDY31185/CDX83274/CDY20037/CDX95013/CDX67960/CDX79360/CDY68344/CDY15373
GO:0009522	photosystem I	7.11725e-05	0.00864301	0.00831595	CDY43676/CDY00149/CDY17248/CDY34227/CDY20039/CDX83726/CDY62378/CDY17247/CDY03989/CDY15050/CDX93077/CDY13732/CDX79562/CDY06311/CDY46608/CDY49770
GO:0015086	cadmium ion transmembrane transporter activity	8.81334e-05	0.00951351	0.0091535	CDX68625/CDY28206/CDY69511/CDX82619/CDY64859/CDX82620/CDY69827/CDY62400/CDY51090
GO:0070574	cadmium ion transmembrane transport	8.81334e-05	0.00951351	0.0091535	CDX68625/CDY28206/CDY69511/CDX82619/CDY64859/CDX82620/CDY69827/CDY62400/CDY51090
GO:0043447	alkane biosynthetic process	0.000111193	0.0113709	0.0109406	CDX79471/CDX84725/CDY02769/CDY59638/CDY23792/CDY12180
GO:0003989	acetyl-CoA carboxylase activity	0.000124034	0.0120499	0.0115939	CDY26426/CDX78635/CDY34899/CDX69519/CDY65947/CDX70616/CDX93445/CDY38117
GO:0016614	oxidoreductase activity, acting on CH-OH group of donors	0.000162166	0.0150042	0.0144364	CDX68250/CDY58608/CDY21057/CDX91616/CDY27250/CDY32608/CDY00506
GO:0006869	lipid transport	0.000171313	0.0151301	0.0145575	CDX81851/CDY50087/CDY29900/CDX78015/CDY29024/CDX90643/CDX73712/CDY33269/CDY16296/CDY01688/CDY43787/CDY18777/CDY04525/CDY64180/CDX72398/CDY57805/CDY15543/CDY26213/CDX93128/CDX67848/CDX73711/CDX78016/CDX71397
GO:0016747	transferase activity, transferring acyl groups other than amino-acyl groups	0.000239591	0.0202402	0.0194743	CDX68855/CDX75252/CDY40431/CDX80710/CDX83215/CDY47247/CDX78547/CDX83653/CDY21499/CDX70528/CDY09836/CDX67489/CDY34530/CDY11738/CDY48952/CDY46398/CDY13659/CDY48953/CDX93620/CDY05591/CDY39861/CDY28666/CDX69618/CDY10417
GO:0006656	phosphatidylcholine biosynthetic process	0.000273254	0.0204985	0.0197228	CDX68222/CDY11100/CDX93681/CDY40594/CDX74652
GO:0008107	galactoside 2-alpha-L-fucosyltransferase activity	0.000273254	0.0204985	0.0197228	CDY45177/CDX68185/CDY33777/CDY03013/CDX81611
GO:0042626	ATPase-coupled transmembrane transporter activity	0.000274298	0.0204985	0.0197228	CDY04018/CDY47241/CDY23040/CDY51307/CDX86436/CDY15432/CDX89963/CDY02116/CDY15249/CDX90421/CDY64180/CDX90425/CDX90367/CDY24379/CDX72849/CDY27531/CDX85192/CDY29713/CDY19313
GO:0006166	purine ribonucleoside salvage	0.000288023	0.020727	0.0199426	CDY22205/CDX97085/CDY42182/CDX80860/CDX67942/CDY11247
GO:0009523	photosystem II	0.000394765	0.0265731	0.0255676	CDY43676/CDY00149/CDY17248/CDY29661/CDY34227/CDY20039/CDX96063/CDX83726/CDY62378/CDY17247/CDY03989/CDY15050/CDX93077/CDY13732/CDY10227/CDX79562/CDY46608/CDY49770
GO:0010143	cutin biosynthetic process	0.000408419	0.0265731	0.0255676	CDY56375/CDY22002/CDY67940/CDY51419/CDY69719/CDY08591/CDY71876/CDX96845/CDX95713/CDX83982
GO:0006559	L-phenylalanine catabolic process	0.00041029	0.0265731	0.0255676	CDX91331/CDX67566/CDX74991/CDY13306/CDY18464/CDY18463/CDY08611/CDY62156
GO:0005385	zinc ion transmembrane transporter activity	0.000443572	0.027802	0.0267499	CDY22162/CDX68625/CDY28206/CDY69511/CDX82619/CDX82620/CDY69827/CDY62400/CDY51090/CDY34862/CDX83353
GO:0033302	quercetin O-glucoside metabolic process	0.000472866	0.0278418	0.0267882	CDY17846/CDX74656/CDY69251/CDY30471/CDY17845
GO:0033329	kaempferol O-glucoside metabolic process	0.000472866	0.0278418	0.0267882	CDY17846/CDX74656/CDY69251/CDY30471/CDY17845
GO:0019762	glucosinolate catabolic process	0.000531143	0.0303532	0.0292046	CDY29947/CDY13522/CDY39071/CDY17846/CDX74656/CDX74658/CDY47683/CDY66255/CDY69251/CDY30471/CDY17845
GO:0009768	photosynthesis, light harvesting in photosystem I	0.000593781	0.0329633	0.0317159	CDY43676/CDY00149/CDY17248/CDY20039/CDX83726/CDY17247/CDY03989/CDY15050/CDX93077/CDY13732/CDX79562/CDY06311/CDY49770
GO:0071577	zinc ion transmembrane transport	0.000632682	0.0341473	0.0328551	CDY22162/CDX68625/CDY28206/CDY69511/CDX82619/CDX82620/CDY69827/CDY62400/CDY51090/CDY34862/CDX83353
GO:0008422	beta-glucosidase activity	0.000820764	0.0431012	0.0414702	CDY29947/CDY13522/CDY39071/CDY17846/CDY46331/CDY27472/CDX74656/CDX74658/CDY27473/CDY47683/CDY66255/CDY55533/CDY69251/CDY30471/CDY17845/CDY41128
GO:0016298	lipase activity	0.000984949	0.0496336	0.0477554	CDY39070/CDY67583/CDY13522/CDY39071/CDY13523/CDY54336/CDY69331/CDY29371/CDX90976/CDY70534/CDX92543/CDX75755
GO:0016311	dephosphorylation	0.000996249	0.0496336	0.0477554	CDY42775/CDY53231/CDX80054/CDY56375/CDY53278/CDY10082/CDY22002/CDY41565/CDX93526/CDY33806/CDY15599/CDX89717/CDY07705/CDY66417/CDY03409/CDY34321/CDY37739/CDX67626/CDX95020/CDY64046/CDX89722/CDY00477/CDX86262/CDY69719/CDY58803/CDX94103/CDY71876/CDY46881/CDX99919/CDY69133/CDY02259/CDY44714/CDY16119/CDX74613

## Sheet: C545 vs SORA 1 Up
ID	Description	pvalue	p.adjust	qvalue	geneID
GO:0010200	response to chitin	7.81419e-22	1.58159e-18	1.50197e-18	CDX92979/CDY35519/CDY25038/CDX71073/CDY05577/CDY19535/CDX72812/CDY22299/CDY19003/CDY18787/CDY65692/CDX68935/CDY70750/CDX87347/CDY67287/CDX88573/CDX82394/CDX84907/CDX88006/CDX89558/CDX90105/CDY32070/CDX82987/CDY31385/CDY16432/CDY36432/CDY11770/CDX68388/CDX75891/CDY24926/CDX80266/CDY22442/CDY40422/CDY52953/CDY23236/CDY69529/CDX80265/CDX99415/CDY23304/CDY12937/CDY31749/CDY38936/CDY66109/CDX67921/CDX…
GO:0009751	response to salicylic acid	1.35344e-09	1.35504e-06	1.28682e-06	CDX87141/CDY19847/CDY39660/CDX88077/CDY22299/CDX80414/CDX91964/CDX78517/CDY61713/CDY21567/CDX87347/CDY67287/CDX88573/CDX69919/CDY09787/CDX81120/CDY51369/CDX78352/CDY07047/CDY00959/CDY33279/CDY10140/CDY48933/CDX86561/CDY15269/CDX80450/CDY40732/CDX89937/CDX84392/CDX91384/CDY45941/CDY68963/CDY62213/CDX99399/CDY31952/CDY72037
GO:0003680	minor groove of adenine-thymine-rich DNA binding	2.00846e-09	1.35504e-06	1.28682e-06	CDY26694/CDY30957/CDY37040/CDX74739/CDX83510/CDY27387/CDY53650/CDY18931/CDY41027/CDY26691/CDY42810/CDY26692/CDX98767/CDY41028/CDX79838/CDY21122/CDY65362/CDY53687/CDY26693/CDX83182/CDY68252/CDX89109/CDY48928/CDY37704/CDX94122
GO:0009627	systemic acquired resistance	4.49627e-09	2.27511e-06	2.16057e-06	CDX90617/CDX74929/CDX79814/CDY29065/CDX94689/CDX74045/CDX93346/CDY07995/CDX78064/CDY28049/CDY19919/CDY69529/CDY13162/CDX67921/CDX75612/CDY15269/CDY05144/CDY44295/CDX76181/CDY67966/CDX89937/CDX90201/CDY35297/CDY39410
GO:0002239	response to oomycetes	7.43727e-09	3.01061e-06	2.85904e-06	CDY18015/CDX90933/CDX90934/CDY18016/CDY15235/CDY37535/CDY07122/CDX74295/CDY02181/CDY35824/CDY22005/CDX75044/CDX92480/CDY58695/CDY01013/CDX93282/CDY44632
GO:0006979	response to oxidative stress	8.39028e-08	2.45852e-05	2.33475e-05	CDY64926/CDY46313/CDY25139/CDX98950/CDY66486/CDY59700/CDX75140/CDX98835/CDX82189/CDX75574/CDY20667/CDY43791/CDX86446/CDY35824/CDX88445/CDX76580/CDX69223/CDY61713/CDX92480/CDX69162/CDX84907/CDX72634/CDX77591/CDY23465/CDX90105/CDY31055/CDX85191/CDY34754/CDY57935/CDY00833/CDY13799/CDY59755/CDY11770/CDY07047/CDX75385/CDY51977/CDY69880/CDX69009/CDX76791/CDX97939/CDY71322/CDY22611/CDX75384/CDY34697/CDY…
GO:0004364	glutathione transferase activity	8.50277e-08	2.45852e-05	2.33475e-05	CDY22184/CDY18015/CDX90933/CDY26267/CDX90934/CDY18016/CDY48475/CDX77247/CDY48614/CDY21758/CDY23979/CDY59707/CDY51369/CDY30896/CDX97884/CDX88440/CDY16220/CDY04128/CDY21756/CDY26266/CDY29636/CDX84816/CDY51366/CDY01617/CDY23980/CDX97788/CDX84815
GO:0009061	anaerobic respiration	2.45391e-07	6.20838e-05	5.89583e-05	CDX84051/CDY44969/CDY39371/CDX93798/CDY21627/CDX85049/CDX78608/CDX70591/CDY13692/CDX83669
GO:0005504	fatty acid binding	2.76561e-07	6.21954e-05	5.90643e-05	CDX90617/CDX74929/CDY29065/CDX74045/CDX93346/CDY07995/CDX78064/CDY28049/CDY19919/CDY13162/CDX92281/CDX99303/CDX76181/CDY48760/CDY67966
GO:0004601	peroxidase activity	3.72461e-07	7.53861e-05	7.15909e-05	CDY64926/CDY46313/CDY25139/CDX98950/CDY66486/CDY59700/CDX75140/CDX98835/CDX75574/CDY43791/CDY48614/CDX69223/CDX86335/CDX85316/CDX72634/CDY34754/CDX75385/CDX69009/CDX76791/CDY71322/CDX75384/CDY12580/CDY05144/CDY05905/CDY04128/CDX91750/CDY41031/CDX68974/CDY08347/CDY45918
GO:0009611	response to wounding	7.99792e-07	0.000137923	0.000130979	CDX93297/CDX87576/CDY30950/CDY51739/CDY26288/CDY22299/CDX85965/CDX75044/CDY37750/CDY21567/CDX69162/CDX87347/CDX86335/CDY67287/CDX88573/CDX85316/CDX69919/CDX84907/CDY41023/CDX90105/CDY28817/CDX81120/CDX78352/CDX67920/CDY00833/CDY11770/CDX95810/CDY52813/CDY22869/CDY45186/CDY11103/CDX84092/CDY42469/CDY27899/CDY39153/CDY40732/CDX72892/CDY10014/CDY18345/CDY38370/CDX96633/CDX96772/CDY31593/CDX85699/CDX…
GO:0050832	defense response to fungus	8.17723e-07	0.000137923	0.000130979	CDX93297/CDY53152/CDX79817/CDY66486/CDY38280/CDX83757/CDY17920/CDY43791/CDY51739/CDY22299/CDY25575/CDY33486/CDY58529/CDY29413/CDY10096/CDX87347/CDX86335/CDY32516/CDY67287/CDX88573/CDX80487/CDX85316/CDY03020/CDY01061/CDY20465/CDY45182/CDY08428/CDY69661/CDY24926/CDY52813/CDX74847/CDY23212/CDY24954/CDX72126/CDY57575/CDY28352/CDY05144/CDY05905/CDY61753/CDY40362/CDY07620/CDY65723/CDY06062/CDY02148/CDY…
GO:0009407	toxin catabolic process	9.76966e-07	0.000152106	0.000144449	CDY22184/CDY18015/CDX90933/CDY26267/CDY48475/CDY48614/CDY21758/CDY23979/CDY51369/CDX97884/CDX88440/CDY04128/CDY29636/CDX84816/CDY51366/CDY23980/CDX97788/CDX84815
GO:0045087	innate immune response	2.01031e-06	0.000276421	0.000262505	CDY38390/CDY31295/CDY20667/CDX69871/CDY08840/CDY31055/CDY57935/CDY37708/CDY33513/CDY22611/CDY27652/CDY24954/CDY09384/CDX74978/CDY62731/CDY68505/CDY37731/CDY53829/CDY46222/CDX99691/CDY31952/CDY70933
GO:0006032	chitin catabolic process	2.04858e-06	0.000276421	0.000262505	CDX79812/CDY58535/CDX79813/CDX83472/CDY15235/CDY23382/CDX79601/CDY44244/CDY07122/CDX79814/CDY22005/CDY08428/CDY51913
GO:0006952	defense response	2.1909e-06	0.000277148	0.000263196	CDX79813/CDY35518/CDY53136/CDY36379/CDY26348/CDY54252/CDX83472/CDY23382/CDX79601/CDX96282/CDY58401/CDY44244/CDY66201/CDY58545/CDX76561/CDY01063/CDY21655/CDY47582/CDY08490/CDY52705/CDY72324/CDX91964/CDY24827/CDX86270/CDX85052/CDY15021/CDY49951/CDX82394/CDX88006/CDY15674/CDX74646/CDY64824/CDY69874/CDY00833/CDY64860/CDY01013/CDX75891/CDY65103/CDX75047/CDY62047/CDX80942/CDY66109/CDY57859/CDY49281/CDX…
GO:0046622	positive regulation of organ growth	5.0197e-06	0.000597639	0.000567552	CDX79784/CDY17888/CDY30454/CDX67816/CDX95587/CDY23416/CDY06939
GO:0004568	chitinase activity	6.67505e-06	0.000750572	0.000712786	CDX79812/CDY58535/CDX79813/CDX83472/CDY15235/CDY23382/CDX79601/CDY44244/CDY07122/CDX79814/CDY22005/CDY08428
GO:0098869	cellular oxidant detoxification	9.91369e-06	0.00105607	0.0010029	CDY64926/CDY46313/CDY25139/CDY06284/CDX98950/CDY66486/CDY59700/CDX90934/CDX75140/CDX98835/CDX75574/CDY18016/CDY66773/CDY43791/CDY15844/CDY48614/CDX69223/CDX86335/CDX90353/CDX85316/CDX72634/CDY34754/CDX75385/CDX69009/CDX76791/CDY71322/CDX75384/CDY12580/CDY05144/CDY05905/CDY04128/CDX91750/CDX84377/CDY41031/CDY29636/CDX68974/CDY01168/CDX84816/CDY08347/CDY56636/CDY23980/CDX97788/CDY45918/CDY01363
GO:0043069	negative regulation of programmed cell death	1.15777e-05	0.00117166	0.00111268	CDX86335/CDX85316/CDX90261/CDX67686/CDY49281/CDY08347/CDX72456/CDY45918
GO:0016998	cell wall macromolecule catabolic process	1.79934e-05	0.00173422	0.00164692	CDX79812/CDY58535/CDX79813/CDX83472/CDY15235/CDY23382/CDX79601/CDY44244/CDY07122/CDX79814/CDY22005/CDY08428
GO:0080044	quercetin 7-O-glucosyltransferase activity	2.20995e-05	0.00203316	0.0019308	CDY65497/CDX76263/CDY71787/CDY53269/CDY64614/CDX84547/CDX98873/CDY01013/CDY22902/CDY10124/CDY22741/CDY62992/CDY65158/CDY17907/CDY46644/CDY46643/CDX92078/CDX70120/CDX86562/CDY70064
GO:0080043	quercetin 3-O-glucosyltransferase activity	2.3495e-05	0.00206756	0.00196347	CDY65497/CDX76263/CDY71787/CDX76261/CDY64614/CDX98873/CDY01013/CDY22902/CDX90030/CDY10124/CDY22741/CDY56276/CDY62992/CDY65158/CDY17907/CDY46644/CDY46643/CDX92078/CDY06691/CDX70120/CDX86562/CDY70064
GO:0004497	monooxygenase activity	2.7502e-05	0.00231933	0.00220257	CDY68736/CDY25926/CDY38281/CDY13302/CDY28093/CDY40997/CDY66253/CDX80062/CDY29547/CDY51036/CDY56376/CDY37050/CDY40805/CDY16102/CDY27373/CDX99722/CDX90570/CDX69373/CDX77934/CDY61911/CDY63895/CDY43671/CDY42189/CDY09743/CDY42482/CDY68665/CDX72120/CDY02213/CDX76357/CDY68696/CDX97037/CDX98486/CDY37049/CDY29236/CDX90591/CDX69817/CDX79171/CDX97593/CDY66116/CDY39175
GO:0003950	NAD+ ADP-ribosyltransferase activity	3.49903e-05	0.00283281	0.0026902	CDY00302/CDY11593/CDY61348/CDY70596/CDY66230/CDY44157/CDY60257/CDY51640/CDY25790/CDY60256
GO:0002237	response to molecule of bacterial origin	4.39858e-05	0.00342413	0.00325175	CDY22299/CDY06014/CDX87347/CDY67287/CDX88573/CDY20465/CDY06667/CDX89017/CDX74847/CDX73767/CDY69529/CDY24954/CDX67921/CDY35110/CDY10240
GO:0008061	chitin binding	7.37991e-05	0.0055322	0.00525369	CDX79812/CDY58535/CDX79813/CDX83472/CDY23382/CDX79601/CDY44244/CDY48498/CDX79814/CDY08428/CDY51913/CDY37708
GO:0019172	glyoxalase III activity	8.28484e-05	0.00598876	0.00568726	CDX95299/CDY23161/CDX75800/CDX82455/CDX97625/CDX98521
GO:0016705	oxidoreductase activity, acting on paired donors, with incorporation or reduction of molecular oxygen	0.000119724	0.00809399	0.00768651	CDY68736/CDY25926/CDY38281/CDY13302/CDY28093/CDY40997/CDY66253/CDX80062/CDY29547/CDY51036/CDY56376/CDY37050/CDY40805/CDY16102/CDY27373/CDX88006/CDX99722/CDX69373/CDX77934/CDY61911/CDY63895/CDY42189/CDY42482/CDY68665/CDX72120/CDY02213/CDX76357/CDY68696/CDX97037/CDX98486/CDY37049/CDY29236/CDY12295/CDX90591/CDX69817/CDX79171/CDX97593/CDY66116/CDY39175
GO:0043295	glutathione binding	0.000121174	0.00809399	0.00768651	CDY18015/CDX90933/CDY26267/CDX90934/CDY18016/CDY48475/CDY23979/CDY29636/CDX84816/CDY23980/CDX97788/CDX84815
GO:0009682	induced systemic resistance	0.000127356	0.00809399	0.00768651	CDY38280/CDY36432/CDY23304/CDX80735/CDY35791/CDY02148/CDX68763/CDY20325
GO:0004805	trehalose-phosphatase activity	0.000127968	0.00809399	0.00768651	CDY14544/CDX88416/CDY70318/CDY57320/CDY31283/CDX87477/CDX72676/CDY03758/CDY62994/CDY30305
GO:0009413	response to flooding	0.000154484	0.00893359	0.00848385	CDY68108/CDX88342/CDX70945/CDX87542/CDY16569/CDX92432
GO:0019249	lactate biosynthetic process	0.000154484	0.00893359	0.00848385	CDX95299/CDY23161/CDX75800/CDX82455/CDX97625/CDX98521
GO:0061727	methylglyoxal catabolic process to lactate	0.000154484	0.00893359	0.00848385	CDX95299/CDY23161/CDX75800/CDX82455/CDX97625/CDX98521
GO:0001653	peptide receptor activity	0.000186168	0.0104668	0.00993986	CDY20667/CDY31055/CDY57935/CDY22611/CDY09384/CDY14342/CDY62731/CDY53829
GO:0006749	glutathione metabolic process	0.000234519	0.0126847	0.0120461	CDY22184/CDY26267/CDY48475/CDX77247/CDY48614/CDY21758/CDY59707/CDY51369/CDY30896/CDX97884/CDX88440/CDY16220/CDY04128/CDY21756/CDY26266/CDY51366
GO:0042744	hydrogen peroxide catabolic process	0.000238152	0.0126847	0.0120461	CDY64926/CDY46313/CDY25139/CDY06284/CDX98950/CDY66486/CDY59700/CDX75140/CDX98835/CDX75574/CDY43791/CDX69223/CDX72634/CDY34754/CDX75385/CDX69009/CDX76791/CDY71322/CDX75384/CDY12580/CDY05905/CDX68974/CDY01363
GO:0036524	protein deglycase activity	0.000267516	0.0132062	0.0125413	CDX95299/CDY23161/CDX75800/CDX82455/CDX97625/CDX98521
GO:0036529	protein deglycation, glyoxal removal	0.000267516	0.0132062	0.0125413	CDX95299/CDY23161/CDX75800/CDX82455/CDX97625/CDX98521
GO:0106046	guanine deglycation, glyoxal removal	0.000267516	0.0132062	0.0125413	CDX95299/CDY23161/CDX75800/CDX82455/CDX97625/CDX98521
GO:0002229	defense response to oomycetes	0.000276594	0.0133292	0.0126582	CDY00639/CDY39660/CDY71505/CDY14245/CDY38792/CDY13687/CDX83665/CDY69529/CDX73523/CDX67921/CDY07773/CDX98390/CDX80450/CDY65835/CDY17359/CDY28637/CDY16629/CDY44740/CDX79755
GO:0045892	negative regulation of transcription, DNA-templated	0.000346178	0.0162945	0.0154742	CDY19535/CDX70344/CDY22299/CDY19003/CDY21567/CDX87347/CDX80798/CDY67287/CDX88573/CDX69919/CDX84907/CDX90105/CDX81120/CDY43751/CDX78352/CDY11770/CDX72743/CDY26138/CDY12937/CDY28352/CDY09571/CDY58354/CDY40732/CDY35233/CDX70200/CDX98125/CDY51397/CDX80047/CDY21119/CDX90285/CDY38852/CDY41558/CDY04929/CDY02298/CDY19988/CDY12511/CDX78926/CDY04272/CDY41362/CDY07354
GO:0005992	trehalose biosynthetic process	0.000375486	0.0172724	0.0164028	CDY14544/CDX88416/CDY70318/CDY57320/CDY31283/CDX87477/CDX72676/CDY03758/CDY62994/CDY30305
GO:0070628	proteasome binding	0.000478075	0.0215028	0.0204202	CDX90910/CDY22087/CDY26496/CDY26493/CDX90911/CDY22088/CDX69472/CDX69473/CDX69474/CDY22089
GO:0009808	lignin metabolic process	0.000620116	0.0272851	0.0259115	CDY66486/CDX97827/CDY43791/CDX84829/CDY23996/CDY15292/CDY23995
GO:0010337	regulation of salicylic acid metabolic process	0.000678632	0.0292245	0.0277532	CDX90147/CDY35738/CDY15269/CDY57576/CDX89937/CDY44294
GO:0005199	structural constituent of cell wall	0.000982861	0.0390061	0.0370424	CDY48549/CDY42885/CDX88321/CDX68077/CDY64248
GO:0038199	ethylene receptor activity	0.000982861	0.0390061	0.0370424	CDY70681/CDY70443/CDX86641/CDX80113/CDY63851
GO:0051740	ethylene binding	0.000982861	0.0390061	0.0370424	CDY70681/CDY70443/CDX86641/CDX80113/CDY63851
GO:0071398	cellular response to fatty acid	0.000982861	0.0390061	0.0370424	CDY70340/CDY58326/CDY21655/CDY12944/CDY19546
GO:0009405	pathogenesis	0.00101282	0.0394221	0.0374375	CDX79817/CDY17920/CDY26653/CDY16092/CDY58529/CDY21119
GO:0010951	negative regulation of endopeptidase activity	0.00127955	0.0488643	0.0464043	CDX93297/CDX79817/CDY17920/CDX82189/CDX96391/CDY58529/CDX96390/CDX80942/CDX72892/CDX72977/CDX72884/CDX72981/CDX85699/CDY42150

## Sheet: C545 heat vs C545 down
ID	Description	pvalue	p.adjust	qvalue	geneID
GO:0000786	nucleosome	3.34292e-24	8.09989e-21	7.35794e-21	CDY33073/CDX78246/CDY24057/CDX69838/CDY32586/CDY19730/CDY43067/CDY31104/CDY31587/CDX88732/CDY52066/CDX86049/CDY48746/CDY04313/CDY32160/CDX83302/CDY60565/CDY26964/CDY49861/CDX73471/CDX71081/CDY09431/CDY09241/CDY09243/CDY22719/CDY58832/CDY53617/CDX88290/CDX99134/CDY14429/CDX81171/CDY38005/CDY29453/CDX88779/CDX80219/CDY53867/CDY19616/CDY32809/CDX85765/CDX81280/CDX88729/CDY13216/CDX93630/CDX99975/CDX…
GO:0010499	proteasomal ubiquitin-independent protein catabolic process	6.27414e-19	7.60112e-16	6.90485e-16	CDX79306/CDX68003/CDY71260/CDY36857/CDY19309/CDY50676/CDX73737/CDX82544/CDY34146/CDY29009/CDX68732/CDX88517/CDY26894/CDX90655/CDX77988/CDY41710/CDY39004/CDY19402/CDY36450/CDX83694/CDX87400/CDY69258/CDY70759/CDX75704/CDX98014/CDY25683/CDY33398/CDY51800/CDX95156/CDY52345/CDY02422/CDX93103/CDY39501/CDY34594/CDY16054/CDY48190/CDX67842/CDY00398/CDY18045/CDY26610/CDY29774/CDY21081/CDY52371/CDY57166/CDX…
GO:0080110	sporopollenin biosynthetic process	1.4172e-17	1.14463e-14	1.03978e-14	CDX90022/CDY18415/CDY15188/CDY43362/CDY38002/CDX93339/CDX96012/CDX75466/CDY24203/CDX69091/CDX72506/CDY39816/CDX95930/CDY40656/CDY38590/CDY40931/CDY41656/CDY24810/CDX69634/CDX75502/CDX69139
GO:0003680	minor groove of adenine-thymine-rich DNA binding	3.47565e-17	2.10538e-14	1.91252e-14	CDX83510/CDY42810/CDY26693/CDY41027/CDY26694/CDY18931/CDX74739/CDY53650/CDY21124/CDY27387/CDY41028/CDY37040/CDY26692/CDY26691/CDY01503/CDX90435/CDY68252/CDY58791/CDY51561/CDX79838/CDY64701/CDY49327/CDY00271/CDY65097/CDY45364/CDX78814/CDY45266/CDX89109/CDY16785/CDY65376/CDY31858/CDY64088/CDY38874/CDX86910/CDY23720/CDY07238/CDX91598/CDY44500/CDX94122/CDX98767/CDY35172/CDX84679/CDX99902/CDY00488/CDY…
GO:0004298	threonine-type endopeptidase activity	2.22034e-16	1.07598e-13	9.77417e-14	CDX79306/CDX68003/CDY71260/CDY36857/CDY19309/CDY50676/CDX73737/CDY20046/CDY34146/CDY29009/CDX68732/CDX88517/CDY26894/CDX90655/CDX77988/CDY41710/CDY39004/CDY19402/CDY36450/CDX83694/CDX87400/CDY69258/CDX98014/CDY25683/CDY33398/CDY51800/CDX95156/CDY52345/CDY02422/CDY36609/CDY24070/CDX93103/CDY39501/CDY34594/CDY16054/CDY48190/CDX67842/CDY00398/CDY18045/CDY26610/CDY29774/CDY21081/CDY52371/CDY57166/CDX…
GO:0005874	microtubule	4.78474e-15	1.93224e-12	1.75524e-12	CDY36508/CDY25074/CDY62713/CDX76444/CDX91969/CDY18668/CDX93308/CDX67862/CDY31428/CDY03482/CDY34261/CDX90988/CDX80606/CDX85548/CDX88251/CDY19726/CDX74277/CDY26149/CDX89868/CDY05571/CDY19223/CDY19208/CDY41888/CDX73437/CDY49412/CDY18183/CDY26167/CDY21784/CDX80396/CDY00306/CDY13108/CDY08733/CDY43743/CDY02064/CDX84151/CDX88051/CDX94014/CDY05223/CDY31108/CDY34658/CDX90554/CDY32512/CDY18461/CDY37411/CDX…
GO:0044772	mitotic cell cycle phase transition	1.1261e-13	3.8979e-11	3.54085e-11	CDY69551/CDX87520/CDX83953/CDY48212/CDX88368/CDY30357/CDY62475/CDX80988/CDY11354/CDX96819/CDY26816/CDY33634/CDY22116/CDY33338/CDX75659/CDY35083/CDY04980/CDX69311/CDX88261/CDY23653/CDY30607/CDX81722/CDY47595/CDX87612/CDY37592/CDY01425/CDY07838/CDY30606/CDY29184/CDY66770/CDY14561/CDY61993/CDY12825/CDY17091/CDY08795/CDY17039/CDY67210/CDY17037/CDY17742/CDY67142/CDX72551
GO:0042025	host cell nucleus	2.50328e-13	7.5818e-11	6.88731e-11	CDX69473/CDY26496/CDX69472/CDY26493/CDX69474/CDY67900/CDX90948/CDY05638/CDX79544/CDY33917/CDY37407/CDY24526/CDY14808/CDY01756/CDY06889/CDY13211/CDY65462/CDX89948/CDX95911/CDY33073/CDY54138/CDY64806/CDY12498/CDX67702/CDX76143/CDY69551/CDY24057/CDX87520/CDY32586/CDY57212/CDY10635/CDX83953/CDY37684/CDY65243/CDY48212/CDY43604/CDX78948/CDY04313/CDX83302/CDY60565/CDX88699/CDY49861/CDY15260/CDX88368/CDX…
GO:0006633	fatty acid biosynthetic process	3.82145e-12	1.02882e-09	9.3458e-10	CDY32617/CDY38879/CDX83129/CDY19708/CDX93641/CDX86524/CDX69519/CDX79577/CDY26426/CDX69459/CDY20608/CDX97839/CDX97840/CDY51025/CDY31640/CDY26510/CDX70616/CDY00501/CDY20965/CDY26291/CDY18037/CDY10195/CDX93100/CDY67159/CDY33905/CDY44250/CDY33402/CDY50414/CDY15576/CDX85774/CDY31825/CDY68764/CDY43655/CDY40083/CDY49604/CDY55675/CDY46905/CDY63670/CDY02042/CDX95238/CDY17916/CDY20938/CDY53632/CDY39292/CDY…
GO:0010608	posttranscriptional regulation of gene expression	5.60396e-12	1.35784e-09	1.23346e-09	CDY53455/CDX80252/CDX80293/CDY33051/CDX80251/CDX71053/CDY49563/CDY27166/CDX88740/CDY33024/CDY15180/CDY32965/CDX80250/CDY31572/CDY43596/CDX80194/CDY03936/CDY48674/CDX84910/CDY69648/CDY49562/CDY36810/CDY60277/CDY27627/CDY32856
GO:0003688	DNA replication origin binding	1.04017e-11	2.29121e-09	2.08133e-09	CDX91814/CDY09337/CDX90957/CDY22025/CDY37186/CDY10263/CDY07097/CDX89621/CDY02004/CDY36024/CDY64414/CDX83190/CDY68073/CDY41594/CDX93045/CDY43961/CDY33466/CDX89727/CDY02256/CDY50940/CDY70246/CDY17695/CDY57511/CDY12567/CDY69238/CDX93091/CDY68260/CDX69432
GO:0043161	proteasome-mediated ubiquitin-dependent protein catabolic process	2.34557e-11	4.38217e-09	3.98077e-09	CDX69473/CDY26496/CDY25611/CDX89491/CDY15860/CDX69472/CDY25610/CDY26493/CDX69474/CDY21927/CDX90911/CDX90910/CDY22088/CDY22087/CDY21926/CDX97442/CDY25612/CDX79306/CDY14239/CDX68003/CDY71260/CDY50606/CDY36857/CDY19309/CDY50676/CDX73737/CDY34146/CDY29009/CDX68732/CDX88517/CDY26894/CDX90655/CDY59958/CDY22415/CDX76123/CDX77988/CDY41710/CDY39004/CDY19402/CDY36450/CDX73410/CDX83694/CDX87400/CDY47840/CDY…
GO:0019773	proteasome core complex, alpha-subunit complex	2.35115e-11	4.38217e-09	3.98077e-09	CDX79306/CDX68003/CDY19309/CDX73737/CDY29009/CDX88517/CDY26894/CDX90655/CDX77988/CDX87400/CDY69258/CDY25683/CDY33398/CDY51800/CDX95156/CDY02422/CDY36609/CDY24070/CDX93103/CDY39501/CDY48190/CDY18045/CDY52371/CDY04473
GO:0006270	DNA replication initiation	3.55189e-11	6.1473e-09	5.58421e-09	CDX91814/CDX90957/CDY22025/CDX93132/CDY10263/CDY07097/CDX89621/CDY02004/CDX83190/CDY41594/CDX93045/CDY16197/CDY12660/CDY50940/CDY17695/CDY50731/CDX85387/CDY45005/CDX86259/CDY57511/CDY32546/CDY46436/CDY69238/CDX93091/CDY68260/CDX69432
GO:0030570	pectate lyase activity	7.22094e-11	1.09664e-08	9.96192e-09	CDY27438/CDX76388/CDX82902/CDX98091/CDX79122/CDX82901/CDY01846/CDY06557/CDY56220/CDY20748/CDY34310/CDY18738/CDX73573/CDX78152/CDY28857/CDY15517/CDX92652/CDY11033/CDY41603/CDY08948/CDY03419/CDY56520/CDX86615/CDY33938/CDY12666/CDY05655/CDY32557/CDY05305/CDY56964/CDX89799/CDX67615
GO:0006267	pre-replicative complex assembly involved in nuclear cell cycle DNA replication	7.24157e-11	1.09664e-08	9.96192e-09	CDX91814/CDX90957/CDY22025/CDY07097/CDY36024/CDY64414/CDY68073/CDY43961/CDY33466/CDX89727/CDY02256/CDY50940/CDY12567/CDY69238/CDX93091/CDY68260/CDX69432
GO:0000307	cyclin-dependent protein kinase holoenzyme complex	1.22696e-10	1.66476e-08	1.51227e-08	CDY69551/CDX87520/CDX83953/CDY08835/CDY48212/CDX88368/CDY30357/CDY62475/CDX80672/CDX80988/CDY11354/CDX96819/CDY26816/CDY62439/CDY33634/CDY22116/CDY33338/CDX75659/CDY35083/CDY04980/CDY13189/CDX69311/CDX88261/CDY23653/CDY30607/CDX81722/CDY47595/CDX87612/CDX76164/CDX71637/CDY37592/CDX84882/CDY01425/CDY07838/CDY30606/CDY07716/CDY29184/CDY66770/CDY14561/CDY61993/CDY12825/CDY70545/CDY17091/CDY30517/CDY…
GO:0000727	double-strand break repair via break-induced replication	1.23672e-10	1.66476e-08	1.51227e-08	CDX91814/CDX90957/CDY22025/CDY07097/CDY36024/CDY64414/CDY68073/CDX93045/CDY43961/CDY33466/CDX89727/CDY02256/CDY50940/CDX73817/CDX85387/CDX86259/CDY12567/CDY42948/CDY69238/CDX93091/CDY68260
GO:0042555	MCM complex	1.85432e-10	2.36474e-08	2.14813e-08	CDX91814/CDX90957/CDY22025/CDY07097/CDX89621/CDY36024/CDY64414/CDY68073/CDY41594/CDY43961/CDY33466/CDX89727/CDY02256/CDY50940/CDY12567/CDY69238/CDX93091/CDY68260
GO:0000278	mitotic cell cycle	5.13953e-10	6.22654e-08	5.65619e-08	CDX71898/CDX76444/CDY41150/CDY31428/CDY05990/CDX71793/CDY21784/CDY31345/CDY15409/CDY13226/CDY13108/CDX88051/CDX94014/CDY32183/CDX98679/CDY52701/CDX73198/CDY60599/CDX92502/CDX84793/CDY24744/CDY28123/CDX79013/CDY29334/CDY05559/CDY39837/CDY35856/CDY10780/CDY35861/CDY38073/CDY50974/CDY37582/CDX97877/CDX70890/CDX80390/CDX92501/CDY00319/CDX76134/CDX87664/CDY49002/CDY44942/CDX82788
GO:0000079	regulation of cyclin-dependent protein serine/threonine kinase activity	1.99868e-09	2.3061e-07	2.09486e-07	CDY69551/CDX87520/CDY41156/CDX83953/CDY48212/CDY48257/CDX88368/CDY30357/CDY62475/CDX80988/CDY11354/CDX78940/CDX96819/CDY26816/CDY33634/CDY22116/CDY33338/CDX75659/CDY35083/CDY04980/CDX69311/CDX88261/CDY18953/CDY23653/CDY30607/CDX81722/CDY47595/CDX87612/CDY37592/CDY01425/CDY07838/CDY30606/CDY29184/CDY66770/CDY14561/CDY61993/CDY12825/CDY17091/CDY08795/CDY17039/CDX99363/CDY67210/CDY17037/CDY17742/CDX…
GO:0045490	pectin catabolic process	2.56112e-09	2.63481e-07	2.39346e-07	CDY27438/CDX76388/CDX82902/CDX98091/CDX74019/CDY28653/CDY05295/CDX79122/CDX82901/CDY07963/CDX82380/CDY01846/CDY06557/CDY56220/CDY11323/CDY20748/CDY44409/CDX76371/CDY34310/CDY18738/CDY59290/CDX80933/CDX73573/CDX78152/CDY28857/CDY15517/CDY19996/CDX77772/CDX92652/CDX80934/CDX83236/CDY11033/CDY28005/CDY35976/CDY41603/CDY28927/CDY08948/CDY04055/CDY03419/CDY40057/CDY56520/CDY21602/CDY69057/CDX89942/CDX…
GO:0003989	acetyl-CoA carboxylase activity	2.58659e-09	2.63481e-07	2.39346e-07	CDX93641/CDX69519/CDY26426/CDX70616/CDY41881/CDX91737/CDY71944/CDY20938/CDY14494/CDY65947/CDY07754/CDX70691/CDY34899/CDX93445/CDX78635/CDX78688/CDX94913
GO:0051301	cell division	2.6098e-09	2.63481e-07	2.39346e-07	CDX94015/CDX98680/CDX92308/CDX99258/CDX93308/CDY41150/CDY41156/CDX83953/CDY63638/CDY33883/CDY37453/CDX76038/CDX86202/CDY61354/CDY30357/CDY05051/CDY00293/CDY71640/CDX80988/CDX71793/CDY05600/CDY10263/CDY11354/CDX75752/CDX96819/CDY13427/CDY26816/CDY38005/CDX90715/CDY62439/CDY17878/CDX93022/CDX99323/CDY37132/CDY07700/CDY33634/CDY22116/CDY06140/CDX75659/CDY39158/CDX97740/CDY21814/CDX82833/CDY04187/CDX…
GO:0051233	spindle midzone	2.85957e-09	2.7715e-07	2.51763e-07	CDX75290/CDY49325/CDY18926/CDY61354/CDY37045/CDY45019/CDY00293/CDY18647/CDX68895/CDY27381/CDX74744/CDY66228/CDX81325
GO:0016538	cyclin-dependent protein serine/threonine kinase regulator activity	2.98811e-09	2.78469e-07	2.52961e-07	CDY69551/CDX87520/CDX83953/CDY48212/CDX88368/CDY30357/CDY62475/CDX80988/CDY11354/CDX96819/CDY26816/CDY33634/CDY22116/CDY33338/CDX75659/CDY35083/CDY04980/CDX69311/CDX88261/CDY23653/CDY30607/CDX81722/CDY47595/CDX87612/CDY37592/CDY01425/CDY07838/CDY30606/CDY29184/CDY66770/CDY14561/CDY61993/CDY12825/CDY17091/CDY08795/CDY17039/CDY67210/CDY17037/CDY17742/CDX79389/CDY67142/CDX72551
GO:0006096	glycolytic process	1.02244e-08	9.1755e-07	8.33502e-07	CDY29987/CDY06724/CDY20902/CDX75031/CDY02939/CDX67550/CDY33161/CDX96508/CDY13330/CDX69938/CDX87483/CDX73040/CDX76094/CDY21551/CDY40400/CDY46578/CDX76248/CDY27175/CDX74199/CDY40829/CDX98100/CDY21135/CDY63670/CDY32790/CDY02937/CDX76095/CDY42906/CDY30032/CDY19645/CDX67990/CDY16236/CDY42677/CDY66283/CDY03145/CDY05827/CDY65842/CDY11933/CDX92969/CDY13321/CDY60911/CDX78139/CDY21098/CDX92059/CDY14638/CDY…
GO:0006116	NADH oxidation	1.54401e-08	1.23148e-06	1.11868e-06	CDY42567/CDY23841/CDX79929/CDY67407/CDY22531/CDX67466/CDX93163/CDY06970/CDY35408/CDY28025/CDY36365
GO:0046658	anchored component of plasma membrane	1.56575e-08	1.23148e-06	1.11868e-06	CDY39687/CDY67322/CDY53213/CDY50110/CDX92794/CDY18092/CDY46679/CDY20268/CDY59775/CDY63754/CDY26761/CDY27266/CDX72202/CDY31187/CDY12732/CDY52695/CDY08310/CDY01191/CDY06469/CDY37244/CDY23968/CDX67690/CDY70289/CDY42686/CDX67867/CDY29698/CDX81254/CDY71721/CDY18602/CDY12371/CDY24722/CDY10768/CDY29694/CDX84805/CDY39058/CDY25080/CDY10770/CDX84205/CDY26442/CDX95619/CDY27122/CDY13534/CDX83413/CDY68932/CDY…
GO:0004367	glycerol-3-phosphate dehydrogenase [NAD+] activity	1.57557e-08	1.23148e-06	1.11868e-06	CDY42567/CDY23841/CDX79929/CDY67407/CDY22531/CDX67466/CDX93163/CDY06970/CDY35408/CDY28025/CDY42568/CDY36365
GO:0046168	glycerol-3-phosphate catabolic process	1.57557e-08	1.23148e-06	1.11868e-06	CDY42567/CDY23841/CDX79929/CDY67407/CDY22531/CDX67466/CDX93163/CDY06970/CDY35408/CDY28025/CDY42568/CDY36365
GO:0005200	structural constituent of cytoskeleton	4.33744e-08	3.25542e-06	2.95723e-06	CDY65255/CDY71336/CDX93360/CDX79746/CDX76444/CDY17169/CDY31428/CDY21784/CDY13108/CDX88051/CDX94014/CDY01102/CDX98679/CDY11370/CDX73198/CDX92272/CDY60599/CDX92502/CDY28123/CDX79013/CDY29334/CDY05559/CDY35856/CDY35861/CDY38073/CDY50974/CDX97877/CDX69885/CDX70890/CDX80390/CDX92501/CDY00319/CDX87664/CDY49002/CDY44942/CDX82788/CDY21607
GO:0010143	cutin biosynthetic process	4.43372e-08	3.25542e-06	2.95723e-06	CDY36551/CDY05187/CDX96845/CDY06647/CDY39637/CDY22002/CDY27752/CDY10206/CDX80398/CDY68722/CDX95713/CDY46971/CDX83982/CDY00955/CDY44265/CDX88059/CDY72011/CDY71490/CDY08591/CDY51419/CDY27501/CDY59237
GO:0006334	nucleosome assembly	5.64538e-08	4.02316e-06	3.65464e-06	CDY33073/CDY24057/CDY32586/CDX88732/CDX86049/CDY04313/CDX83302/CDY60565/CDY26964/CDY49861/CDX71081/CDY09431/CDY09241/CDY22719/CDY58832/CDX88290/CDX99134/CDX88779/CDY53867/CDY32809/CDX93630/CDX95760/CDX88717/CDX71019/CDX92329/CDX95121/CDX71064/CDX84536/CDX76195/CDX68553/CDY07451/CDX72939/CDY68148/CDY17659/CDY09432/CDX95794/CDX83300/CDX95560/CDY18434/CDY71843/CDY23987/CDY04096/CDX79740/CDX80214/CDX…
GO:0000226	microtubule cytoskeleton organization	6.0481e-08	4.18701e-06	3.80348e-06	CDY62713/CDX76444/CDX93308/CDY31428/CDX73418/CDY51435/CDY21784/CDY22760/CDY49964/CDY13108/CDX88051/CDX94014/CDX98679/CDX73198/CDY60599/CDX73184/CDX92502/CDY36737/CDY28123/CDX79013/CDY29334/CDY18372/CDX72807/CDY05559/CDY12006/CDY35856/CDY35861/CDX97365/CDY38073/CDY50974/CDX97877/CDX70890/CDY47508/CDX92599/CDX80390/CDX67619/CDX94287/CDY14300/CDX92501/CDY00319/CDX87664/CDY49002/CDY39066/CDY44942/CDY…
GO:0046982	protein heterodimerization activity	1.13667e-07	7.65044e-06	6.94966e-06	CDY30639/CDX78246/CDX69838/CDY19730/CDY43067/CDY31104/CDY31587/CDX88732/CDY52066/CDY45799/CDX86049/CDY48746/CDX84890/CDY32160/CDX83302/CDY60565/CDY26964/CDX73471/CDX71081/CDY09241/CDY09243/CDY22719/CDY58832/CDY53617/CDX88290/CDX99134/CDY14429/CDX81171/CDY38005/CDY29453/CDX88779/CDX93022/CDX80219/CDY19616/CDY32809/CDX85765/CDX81280/CDX88729/CDY13216/CDX93630/CDX99975/CDX96999/CDX95760/CDY49410/CDX…
GO:0008017	microtubule binding	1.24028e-07	8.12216e-06	7.37817e-06	CDY60513/CDY30477/CDY25074/CDY23444/CDY62713/CDY03865/CDX93308/CDY41150/CDY42075/CDX67862/CDY03482/CDY57317/CDY34261/CDX80606/CDY24536/CDY52375/CDX88251/CDY19726/CDY26149/CDY08613/CDX71793/CDX89868/CDY05571/CDY46372/CDY19223/CDY19208/CDY17878/CDX73437/CDY49412/CDY50514/CDY39158/CDY18183/CDY26167/CDX80396/CDY22760/CDY49964/CDY00306/CDY43743/CDY47633/CDX84151/CDY31108/CDX85308/CDY34658/CDY32512/CDY…
GO:0007018	microtubule-based movement	1.38289e-07	8.81772e-06	8.01001e-06	CDY03482/CDY34261/CDX80606/CDX88251/CDY19726/CDY67109/CDY26149/CDY08613/CDY05571/CDY46372/CDY19223/CDY19208/CDX73437/CDY39158/CDY26167/CDX80396/CDY43743/CDX84151/CDY31108/CDX85308/CDX75064/CDY68543/CDX99979/CDY67586/CDY21709/CDY36055/CDY70999/CDX93381/CDY07951/CDX73746/CDY57598/CDX86959/CDY31717/CDY62566/CDY20760/CDY58692/CDX77192/CDY18100/CDY12391/CDY54364/CDX88057/CDX86343/CDY44836/CDY02183/CDY…
GO:0005839	proteasome core complex	1.79493e-07	1.11516e-05	1.01301e-05	CDY36857/CDY50676/CDY20046/CDY41710/CDY39004/CDY19402/CDX98014/CDY52345/CDY34594/CDY16054/CDX67842/CDY26610/CDY29774/CDY21081/CDY57166/CDX71775/CDY68783/CDX89080
GO:0097602	cullin family protein binding	1.95066e-07	1.18161e-05	1.07338e-05	CDY68620/CDY41190/CDY69160/CDX71850/CDX71866/CDX71852/CDY69159/CDX71847/CDY69121/CDY67544/CDX67960/CDX71848/CDY03015/CDX89042/CDX79360/CDY63159/CDY01389/CDY04140/CDY45082/CDY44209/CDY05968/CDX92452/CDY71502/CDY16545/CDY44418/CDX70931/CDY13521
GO:0005819	spindle	2.99075e-07	1.76746e-05	1.60556e-05	CDX73732/CDY11663/CDX91969/CDX67439/CDX93308/CDX90988/CDY51951/CDX85548/CDX74277/CDX89868/CDY02240/CDX73437/CDY18183/CDY35886/CDX73737/CDY29009/CDX89174/CDY43743/CDY44065/CDX84151/CDX90655/CDY18665/CDY32512/CDX77988/CDY37411/CDY11370/CDX75064/CDY36737/CDX74569/CDX76351/CDY59371/CDY18372/CDX93381/CDY12006/CDY31717/CDY03579/CDX92599/CDX77192/CDY48724/CDY60144/CDX81944/CDX92540/CDY13521/CDX82720
GO:2001295	malonyl-CoA biosynthetic process	5.19233e-07	2.99548e-05	2.72109e-05	CDY41881/CDX91737/CDY71944/CDY14494/CDY65947/CDY07754/CDY34899/CDX93445/CDX94913
GO:0007052	mitotic spindle organization	5.53032e-07	3.04545e-05	2.76648e-05	CDX75290/CDY49325/CDY18926/CDY37045/CDY45019/CDY07700/CDX68895/CDX85308/CDY11370/CDY14432/CDY27381/CDX74744/CDY31717/CDY62566/CDY58692/CDX77192/CDY12391/CDX86343/CDY02183
GO:0070628	proteasome binding	5.53032e-07	3.04545e-05	2.76648e-05	CDX69473/CDY26496/CDX69472/CDY26493/CDX69474/CDY21927/CDX90911/CDX90910/CDY22088/CDY22087/CDY21926/CDX82544/CDY46961/CDX88035/CDY52848/CDY70759/CDX75704/CDX74522/CDY01661
GO:0032436	positive regulation of proteasomal ubiquitin-dependent protein catabolic process	7.98181e-07	4.29776e-05	3.90409e-05	CDY47931/CDY20037/CDY71920/CDX71414/CDX83274/CDY71974/CDY47932/CDY31185/CDY40734/CDY41533/CDX84439/CDY39850/CDY09434/CDX95013/CDX84759/CDX69926/CDY68344/CDY49768/CDY31353/CDY15373/CDX79439/CDY39733/CDY21562/CDY68991/CDY03991/CDX79440
GO:0006342	chromatin silencing	8.21442e-07	4.32686e-05	3.93051e-05	CDX73875/CDX78246/CDY19730/CDY43067/CDY31587/CDX73471/CDY09243/CDY53617/CDY14429/CDY29453/CDY53316/CDX80219/CDY19616/CDX88729/CDY13216/CDX99975/CDX71069/CDY07697/CDY57201/CDX79495/CDX80628/CDY05567/CDX84712/CDX86146/CDY35577/CDY69754/CDY62197/CDY62164/CDY46561/CDX93531/CDX67603
GO:0016126	sterol biosynthetic process	8.48726e-07	4.37545e-05	3.97466e-05	CDY11847/CDY41295/CDX74246/CDX92002/CDX74069/CDY08021/CDX76157/CDY05575/CDX78223/CDY71421/CDX91381/CDX88080/CDY13282/CDX97889/CDY25036/CDX86743/CDY65399/CDX74937/CDX73494/CDY51280/CDX82968/CDY50795/CDY50207/CDY51371/CDX86488/CDX80419/CDY47424/CDY11496/CDY41294/CDY19720/CDX91102/CDX79824/CDY66282/CDY68059/CDX97976/CDY06746
GO:0042761	very long-chain fatty acid biosynthetic process	1.10677e-06	5.58689e-05	5.07513e-05	CDY47714/CDY61911/CDY02213/CDY40805/CDY19096/CDY15379/CDX84725/CDY09991/CDY62663/CDX69829/CDX97018/CDY19161/CDY12180/CDY40211/CDY23792/CDX73389/CDY64473/CDY10798/CDX78383/CDX81181/CDY59638/CDX79471/CDX76177
GO:0003777	microtubule motor activity	1.63439e-06	8.01529e-05	7.28109e-05	CDY03482/CDY34261/CDX80606/CDX88251/CDY19726/CDY67109/CDY26149/CDY08613/CDY05571/CDY46372/CDY19223/CDY19208/CDY49412/CDY39158/CDY26167/CDX80396/CDY31108/CDX85308/CDY68543/CDX99979/CDY67586/CDY21709/CDY36055/CDY70999/CDY07951/CDX73746/CDY57598/CDY62566/CDY20760/CDY58692/CDY12760/CDY18100/CDY12391/CDY54364/CDX88057/CDX86343/CDY44836/CDY02183/CDY30956/CDY06574/CDY56229/CDX95855/CDX77491/CDY13741/CDX…
GO:0006268	DNA unwinding involved in DNA replication	1.654e-06	8.01529e-05	7.28109e-05	CDX91814/CDX90957/CDY22025/CDY16826/CDY27743/CDX78318/CDY07097/CDY36024/CDY64414/CDX87196/CDY20972/CDY66905/CDY43961/CDY33466/CDX81080/CDY02177/CDX89727/CDY02256/CDY50940/CDY38309/CDY20595/CDY12567/CDY69238/CDX93091/CDY68260/CDY15702
GO:0000778	condensed nuclear chromosome kinetochore	2.45122e-06	0.000116457	0.000105789	CDY07700/CDY17186/CDY13862/CDY27958/CDX81974/CDY58029/CDY14432/CDX98847/CDX70146
GO:0009524	phragmoplast	2.54231e-06	0.000118462	0.000107611	CDX73732/CDY11663/CDX67439/CDX93308/CDX75290/CDY51951/CDY61354/CDY00293/CDX89868/CDY19208/CDX93553/CDX73437/CDY02981/CDY49412/CDY39158/CDY18183/CDY26167/CDY35886/CDX73737/CDY18647/CDX73206/CDX68895/CDY29009/CDX89174/CDY44065/CDY69243/CDX90655/CDY31137/CDY32512/CDY18461/CDX77988/CDY70400/CDY21709/CDY59309/CDY59371/CDY18372/CDY66228/CDX97365/CDY03579/CDY12760/CDX92599/CDY48724/CDX94287/CDX78154/CDY…
GO:0005658	alpha DNA polymerase:primase complex	3.01659e-06	0.000135355	0.000122957	CDY27673/CDY09337/CDY37186/CDY12638/CDY12660/CDX67514/CDY27675/CDY13382/CDY32546/CDY07430/CDY49868
GO:0007142	male meiosis II	3.01659e-06	0.000135355	0.000122957	CDY23740/CDY37725/CDY23981/CDX94753/CDY22314/CDY29642/CDX86516/CDY15586/CDY03720/CDX86762/CDX97792
GO:0016614	oxidoreductase activity, acting on CH-OH group of donors	3.98876e-06	0.000173196	0.000157331	CDY27093/CDY32608/CDY38886/CDX91616/CDY00506/CDY59931/CDX82114/CDX96446/CDY21057/CDY58608/CDY48027/CDX82122
GO:0005876	spindle microtubule	4.00287e-06	0.000173196	0.000157331	CDY41150/CDX75290/CDY49325/CDY18926/CDY37045/CDY45019/CDX71793/CDY46372/CDY02981/CDY39158/CDX68895/CDY69243/CDY27381/CDX74744/CDY59309/CDY51204
GO:0031461	cullin-RING ubiquitin ligase complex	4.49975e-06	0.000188761	0.000171471	CDX89926/CDX89925/CDY18137/CDY11663/CDX67439/CDY50606/CDY51951/CDY45082/CDX92452/CDY71502/CDY16545/CDY37452/CDY51863
GO:0004467	long-chain fatty acid-CoA ligase activity	4.59633e-06	0.000188761	0.000171471	CDY39816/CDY03253/CDY27725/CDY05217/CDY68722/CDX95713/CDY72011/CDY71490/CDY64879/CDY51419/CDX79212/CDY27501/CDY59237/CDX68052
GO:0048658	anther wall tapetum development	4.59633e-06	0.000188761	0.000171471	CDY57424/CDY17391/CDY64987/CDX71316/CDY31399/CDY17388/CDY12580/CDY47953/CDY15420/CDX86430/CDY57092/CDX67990/CDY47722/CDY10181
GO:0006271	DNA strand elongation involved in DNA replication	5.15092e-06	0.000204601	0.00018586	CDX91814/CDX90957/CDY22025/CDY07097/CDX87444/CDY68073/CDY43961/CDY33466/CDX89727/CDY02256
GO:0030497	fatty acid elongation	5.15092e-06	0.000204601	0.00018586	CDY27597/CDY03896/CDY41881/CDX69829/CDX91737/CDX97018/CDY71944/CDX84941/CDY15732/CDY54831
GO:0032465	regulation of cytokinesis	8.41822e-06	0.000328138	0.000298081	CDX75290/CDY49325/CDY18926/CDY37045/CDY45019/CDX68895/CDX78427/CDY27381/CDX74744
GO:0009331	glycerol-3-phosphate dehydrogenase complex	8.53187e-06	0.000328138	0.000298081	CDY42567/CDY23841/CDX79929/CDY67407/CDY22531/CDX67466/CDX93163/CDY06970/CDY35408/CDY28025/CDY42568/CDY36365
GO:0010025	wax biosynthetic process	8.72616e-06	0.000330367	0.000300105	CDY27000/CDY20608/CDY38569/CDY20965/CDY08116/CDY68722/CDX95713/CDY51280/CDY40211/CDY39927/CDY50795/CDX73389/CDY72011/CDY42109/CDY71490/CDY09597/CDY58383/CDY51419/CDY27501/CDY59237/CDX69007
GO:0031624	ubiquitin conjugating enzyme binding	1.16455e-05	0.000432257	0.000392662	CDY47931/CDY20037/CDY71920/CDX71414/CDX83274/CDY71974/CDY47932/CDX67960/CDY31185/CDY40734/CDY41533/CDX84439/CDX79360/CDY39850/CDY09434/CDX95013/CDX84759/CDX69926/CDY68344/CDY49768/CDY31353/CDY15373/CDX79439/CDY21562/CDY03991/CDX79440/CDY44418
GO:0022900	electron transport chain	1.17742e-05	0.000432257	0.000392662	CDY39687/CDY20268/CDY31187/CDY52695/CDY60766/CDX77821/CDY23968/CDY19937/CDX78184/CDY42686/CDY29698/CDY60765/CDX71246/CDY51867/CDY60762/CDY22520/CDX93648/CDY18602/CDY24722/CDY10768/CDY29694/CDX84805/CDX76270/CDY10770/CDX79369/CDY36651/CDY26442/CDX95619/CDX77818/CDX83413/CDX95836/CDY68932/CDY19128/CDY15243/CDY00045/CDX79412/CDX84725/CDY27469/CDY19161/CDY12180/CDX81058/CDY16891/CDX97744/CDY01245/CDY…
GO:0000076	DNA replication checkpoint	1.32507e-05	0.000479202	0.000435307	CDY37453/CDY15409/CDY13226/CDY05172/CDX84793/CDY24744/CDY27765/CDY10780/CDY51532/CDX76134
GO:0000790	chromatin	1.41027e-05	0.000502514	0.000456483	CDX78246/CDY02228/CDY19730/CDY43067/CDY31587/CDY08835/CDX73471/CDY63102/CDX80672/CDX89759/CDY09243/CDY53617/CDY14429/CDY29453/CDX80219/CDY19616/CDX88729/CDY13216/CDX99975/CDX71069/CDY07697/CDY57201/CDX80434/CDX71637/CDY21462/CDY65700/CDX84882/CDX80628/CDY05567/CDX82649/CDY70545/CDX86146/CDY14526/CDY05473/CDY35577/CDX83189/CDY18590/CDY38852/CDY62197/CDY67268/CDY31800/CDY62164/CDY46561/CDX93531/CDX…
GO:0007076	mitotic chromosome condensation	2.19435e-05	0.000770567	0.000699983	CDY02228/CDX76038/CDY06141/CDX89759/CDY06140/CDX72076/CDX85231/CDY12194/CDX72075/CDX86402/CDY30968/CDY21462/CDY01725/CDX83189/CDX76037
GO:1902975	mitotic DNA replication initiation	3.03077e-05	0.00104908	0.000952983	CDY09337/CDY37186/CDY36024/CDY64414/CDY68073/CDY43961/CDY33466/CDX89727/CDY02256/CDY12567
GO:0000911	cytokinesis by cell plate formation	3.47657e-05	0.00118644	0.00107776	CDY03383/CDY62713/CDX88044/CDY19208/CDY50514/CDY26167/CDX80382/CDX89174/CDX84253/CDX89075/CDY11370/CDY70400/CDY21709/CDY36737/CDX93495/CDY09779/CDY50888/CDY12006/CDY31717/CDX97365/CDX77192/CDX94287/CDY14300/CDY44836/CDY30956/CDX95855/CDY41142
GO:0003878	ATP citrate synthase activity	4.02906e-05	0.00135589	0.00123169	CDY20608/CDY20965/CDY33905/CDY54767/CDY70177/CDY68764/CDY49604/CDY05629
GO:0000977	RNA polymerase II transcription regulatory region sequence-specific DNA binding	5.79827e-05	0.00192455	0.00174826	CDY68883/CDY49671/CDY03445/CDX93668/CDY50510/CDY28103/CDY50584/CDY30838/CDX88943/CDY50825/CDX85776/CDY25046/CDY33827/CDX78537/CDY35823/CDX95509/CDX88846/CDY60377/CDX85634/CDY36078/CDY03698/CDX67688/CDY18534/CDX90741/CDX78370/CDY71878/CDY36077/CDY04164/CDY37947/CDY69833/CDY31991/CDY04265/CDX70519/CDX73487/CDY01346/CDY19795/CDY05722/CDY07357/CDY31857/CDY69754/CDY29493/CDY36686/CDY30998/CDX88196/CDY…
GO:0016747	transferase activity, transferring acyl groups other than amino-acyl groups	6.19373e-05	0.00196163	0.00178195	CDX83215/CDY51056/CDX67489/CDY17490/CDY58814/CDX89893/CDY18170/CDY11738/CDY21499/CDY10417/CDY34530/CDY46398/CDY28666/CDY28519/CDY49647/CDY34206/CDY39285/CDY47141/CDX78547/CDX83118/CDX80398/CDY47142/CDY46971/CDY21238/CDY62886/CDY41517/CDY39861/CDY38920/CDY18414/CDY02424/CDY44265/CDY16408/CDY13464/CDY65939/CDX70528/CDX93338/CDX88059/CDX89533/CDY09836/CDX90309/CDX72336/CDX90308/CDY52618/CDY13659/CDX…
GO:0007094	mitotic spindle assembly checkpoint	6.24727e-05	0.00196163	0.00178195	CDY17186/CDY04187/CDY13862/CDY27958/CDX81974/CDY44065/CDY59371/CDX98847/CDY03579/CDY39177/CDX70146
GO:0010369	chromocenter	6.24727e-05	0.00196163	0.00178195	CDY52066/CDX85765/CDX81280/CDY04187/CDY49410/CDX95175/CDY12758/CDY07418/CDY28880/CDY39177/CDY12740
GO:0047196	long-chain-alcohol O-fatty-acyltransferase activity	6.31479e-05	0.00196163	0.00178195	CDY07682/CDY27000/CDY14417/CDY49169/CDY38569/CDY08116/CDX96219/CDY47071/CDY54346/CDY30395
GO:0070182	DNA polymerase binding	6.31479e-05	0.00196163	0.00178195	CDY15409/CDY13226/CDX79403/CDX67935/CDX84793/CDY24744/CDY09043/CDY10780/CDY22726/CDX76134
GO:0005504	fatty acid binding	7.5256e-05	0.00230817	0.00209674	CDX74045/CDY07995/CDY29065/CDX76686/CDY56459/CDX78064/CDX90617/CDY05673/CDX73657/CDY48760/CDY28049/CDX93928/CDY48176/CDY45118/CDY19919/CDY67966/CDY24090
GO:0000254	C-4 methylsterol oxidase activity	8.30031e-05	0.00251396	0.00228368	CDY11847/CDY41295/CDY71421/CDX91381/CDX97889/CDX74937/CDY51280/CDX82968/CDY50795/CDY51371/CDX86488/CDY41294/CDY68059
GO:0003697	single-stranded DNA binding	9.22839e-05	0.00276054	0.00250768	CDY18802/CDY27673/CDX95315/CDY22818/CDX91814/CDY09337/CDX90957/CDY22025/CDY37186/CDY20321/CDY16571/CDY34624/CDY07097/CDX89621/CDY39218/CDX88837/CDY36024/CDY64414/CDX85231/CDY59763/CDY23187/CDX86402/CDX83190/CDY68073/CDY41594/CDX93045/CDY43961/CDY33466/CDX67514/CDY27675/CDX70947/CDX89727/CDY68386/CDY02256/CDY50940/CDY70933/CDY13382/CDX88248/CDY12567/CDY50685/CDY69238/CDX93091/CDX79710/CDY68260/CDX…
GO:0051287	NAD binding	0.000103674	0.00303698	0.00275879	CDY42567/CDY29987/CDX88203/CDX98054/CDX80544/CDY27597/CDY03896/CDY23841/CDX85549/CDY30524/CDY64685/CDX79929/CDX77756/CDY67407/CDX74199/CDX84941/CDX98100/CDY21135/CDY15732/CDY22531/CDX67466/CDY39261/CDY42906/CDX93163/CDY06970/CDY30032/CDY35408/CDY28025/CDX67990/CDY24914/CDX77141/CDY42568/CDY57070/CDY57737/CDY54831/CDX78432/CDY21098/CDY16428/CDX92059/CDY45372/CDY11246/CDY25342/CDY36365/CDX68115/CDX…
GO:0000347	THO complex	0.000104035	0.00303698	0.00275879	CDY68073/CDY43961/CDY33466/CDX89727/CDY02256/CDY50940/CDX93091/CDY68260
GO:0004683	calmodulin-dependent protein kinase activity	0.000106539	0.00303698	0.00275879	CDY55678/CDY30947/CDX77060/CDX87950/CDX90725/CDY05064/CDX92401/CDX70966/CDY16599/CDY09106/CDX73342/CDY22505/CDY21220/CDX88824
GO:0006865	amino acid transport	0.000106539	0.00303698	0.00275879	CDX84942/CDY27596/CDY27678/CDY63133/CDX68048/CDY63746/CDY49870/CDY44521/CDY36101/CDY24393/CDY17820/CDX81996/CDY13844/CDY17008
GO:0030865	cortical cytoskeleton organization	0.000114908	0.00323747	0.00294092	CDX73732/CDY35236/CDX73418/CDY02240/CDY51435/CDY18647/CDX73206/CDY06854/CDY68200/CDY57346/CDX92599/CDX67619/CDX85925/CDY39066/CDX87656/CDX81325/CDY30344/CDX68116
GO:0031408	oxylipin biosynthetic process	0.000120162	0.00328264	0.00298195	CDY39153/CDY29416/CDY39364/CDY61036/CDY37750/CDY45730/CDY71478/CDY33940/CDY05657/CDY44490/CDY07407/CDY16339/CDY61034/CDY70606/CDY72550/CDY61882/CDY07408/CDY07409/CDX86611/CDY46325/CDX91565
GO:0000794	condensed nuclear chromosome	0.00012193	0.00328264	0.00298195	CDY11663/CDX67439/CDY19637/CDX96096/CDY51951/CDY01805/CDY16571/CDX88837/CDX70947/CDY65220
GO:0006275	regulation of DNA replication	0.00012193	0.00328264	0.00298195	CDY36443/CDY63638/CDY63102/CDY13427/CDX80434/CDY65700/CDY09923/CDY06251/CDY48239/CDY10272
GO:0009979	16:0 monogalactosyldiacylglycerol desaturase activity	0.00012193	0.00328264	0.00298195	CDY58469/CDY47714/CDX86524/CDY19096/CDY15379/CDY09991/CDY10195/CDY15576/CDY10798/CDY30117
GO:0005887	integral component of plasma membrane	0.000129633	0.00345166	0.00313549	CDY14399/CDY10269/CDY38749/CDY47075/CDX96199/CDY06700/CDY26844/CDX82207/CDY67718/CDX84877/CDY69440/CDX72840/CDX85668/CDY46286/CDY18058/CDY48003/CDY14374/CDY14642/CDY61668/CDY44578/CDX92889/CDY27020/CDY21906/CDY14501/CDY07761/CDY35662/CDX97715/CDY69955/CDY47043/CDY30127/CDY21905/CDY27510/CDX71659/CDY72208/CDY38845/CDX78829/CDY04018/CDY37776/CDX72565/CDX80072/CDY22071/CDY34616/CDY36831/CDY47241/CDY…
GO:0004553	hydrolase activity, hydrolyzing O-glycosyl compounds	0.000145387	0.00382906	0.00347831	CDY67322/CDY53213/CDY50110/CDX92794/CDY18092/CDY46679/CDY16991/CDY59775/CDY63754/CDY26761/CDX69429/CDY60313/CDY27266/CDX72202/CDY12732/CDY01191/CDY37244/CDY00034/CDX67690/CDX67867/CDX81254/CDY18102/CDY71721/CDY12371/CDX68425/CDY33914/CDY25080/CDX83591/CDY27122/CDY19395/CDY05635/CDX98009/CDY04236/CDX70953/CDX75040/CDY08726/CDY08004/CDX88832/CDX77431/CDX90288/CDY34624/CDY16440/CDY45313/CDY36734/CDY…
GO:0048825	cotyledon development	0.000216965	0.00565276	0.00513497	CDY28352/CDY34965/CDX85720/CDY33883/CDX86202/CDY05600/CDX97569/CDY62439/CDX87380/CDY13189/CDX98447/CDY57020/CDX77958/CDX76164/CDX88542/CDY47840/CDY07716/CDY62022
GO:0009055	electron transfer activity	0.000226073	0.00582739	0.0052936	CDY39687/CDY20268/CDY31187/CDY52695/CDY60766/CDX77821/CDY23968/CDY19937/CDX78184/CDY42686/CDY29698/CDY60765/CDX71246/CDY51867/CDY60762/CDY22520/CDX93648/CDY18602/CDY24722/CDY10768/CDY29694/CDX84805/CDX76270/CDY10770/CDX79369/CDY36651/CDY26442/CDX95619/CDX77818/CDX83413/CDX95836/CDY68932/CDY19128/CDY15243/CDY00045/CDX79412/CDX84725/CDY27469/CDY19161/CDY12180/CDX81058/CDX97744/CDY01245/CDY32516/CDX…
GO:0006085	acetyl-CoA biosynthetic process	0.000232897	0.00587058	0.00533283	CDY20608/CDY20965/CDY33905/CDY54767/CDY70177/CDY68764/CDY49604/CDY05629
GO:0043447	alkane biosynthetic process	0.000232897	0.00587058	0.00533283	CDX84725/CDY19161/CDY12180/CDY51280/CDY23792/CDY50795/CDY59638/CDX79471
GO:0000151	ubiquitin ligase complex	0.000235017	0.00587058	0.00533283	CDY47931/CDY44421/CDY20037/CDY71920/CDX71414/CDX83274/CDY71974/CDY47932/CDX67960/CDY31185/CDY40734/CDY41533/CDX84439/CDX79360/CDY39850/CDY09434/CDX95013/CDX84759/CDX73883/CDX69926/CDY68344/CDY49768/CDY31353/CDY15373/CDX79439/CDY21562/CDY01005/CDY03991/CDX79440/CDY53089/CDY44418
GO:0001676	long-chain fatty acid metabolic process	0.000240595	0.0058885	0.00534911	CDY39816/CDY03253/CDY27725/CDY05217/CDY68722/CDX95713/CDY72011/CDY71490/CDY64879/CDY51419/CDX79212/CDY27501/CDY59237/CDX68052
GO:0006086	acetyl-CoA biosynthetic process from pyruvate	0.000240595	0.0058885	0.00534911	CDX75895/CDY26291/CDX82387/CDY63670/CDY37428/CDY37473/CDY16236/CDY05827/CDY15202/CDY16348/CDY51472/CDY11622/CDX71636/CDX90009
GO:0051555	flavonol biosynthetic process	0.000316944	0.00767956	0.00697611	CDY14330/CDX88455/CDY14328/CDY48154/CDY18306/CDY43839/CDY18304/CDY60210/CDY39565/CDY21556/CDY71423
GO:0048528	post-embryonic root development	0.000379444	0.00910289	0.00826906	CDX95799/CDX92181/CDY22415/CDY47840/CDX72742/CDX97365/CDX94287/CDY14300/CDY62022/CDY12093
GO:0045910	negative regulation of DNA recombination	0.000390389	0.00927365	0.00842418	CDY16453/CDX77304/CDY04313/CDY09431/CDY25338/CDX79403/CDX67935/CDY17659/CDY09432/CDY40599/CDX90956/CDX93684/CDY47171/CDX95560/CDY23987/CDY04096/CDX69922/CDY13521
GO:0004739	pyruvate dehydrogenase (acetyl-transferring) activity	0.00039744	0.00934949	0.00849307	CDY26291/CDY63670/CDY37428/CDY37473/CDY16236/CDY05827/CDY15202/CDY16348/CDY51472/CDY11622/CDX71636/CDX90009
GO:0009263	deoxyribonucleotide biosynthetic process	0.000444469	0.0101599	0.00922925	CDY22918/CDY39450/CDY34183/CDX90328/CDY12138/CDY52399/CDX77615
GO:0030527	structural constituent of chromatin	0.000444469	0.0101599	0.00922925	CDY26814/CDX72548/CDY40620/CDX75512/CDY24349/CDX78045/CDX69149
GO:0051754	meiotic sister chromatid cohesion, centromeric	0.000444469	0.0101599	0.00922925	CDY17186/CDY13862/CDY27958/CDX81974/CDX70148/CDX98847/CDX70146
GO:0030261	chromosome condensation	0.000458096	0.0102174	0.00928146	CDY16453/CDX77304/CDY04313/CDY09431/CDY00283/CDY17659/CDY09432/CDY40599/CDX93684/CDX95560/CDY23987/CDY04096/CDX69922
GO:0004742	dihydrolipoyllysine-residue acetyltransferase activity	0.000468068	0.0102174	0.00928146	CDY04184/CDX83563/CDY13593/CDY03145/CDY55206/CDX82504/CDY39183/CDY33075
GO:0005664	nuclear origin of replication recognition complex	0.000468068	0.0102174	0.00928146	CDY16197/CDY70246/CDY17695/CDY50731/CDY45005/CDY57511/CDY46436/CDX69432
GO:0008878	glucose-1-phosphate adenylyltransferase activity	0.000468068	0.0102174	0.00928146	CDY15884/CDY27884/CDY56761/CDX99581/CDY00843/CDX72711/CDX84911/CDY68655
GO:0052691	UDP-arabinopyranose mutase activity	0.000468068	0.0102174	0.00928146	CDX74267/CDX91983/CDX85541/CDY60468/CDY34712/CDY55583/CDX69510/CDX78646
GO:0010043	response to zinc ion	0.000510266	0.0110391	0.0100279	CDY02939/CDY70188/CDX79306/CDX68003/CDY18016/CDX76094/CDY28023/CDX80762/CDY70133/CDY02937/CDY59763/CDX76095/CDY29636/CDX68732/CDY11190/CDX88517/CDY26894/CDY36450/CDX87400/CDX89748/CDX97788/CDX84816/CDY70933/CDY12133/CDX78670
GO:0016584	nucleosome positioning	0.000522102	0.0111952	0.0101697	CDY16453/CDY47176/CDX77304/CDY04313/CDY09431/CDY02609/CDY17659/CDY09432/CDY40599/CDX93684/CDX95560/CDY23987/CDY04096/CDX69922/CDY13907
GO:0000712	resolution of meiotic recombination intermediates	0.000596087	0.0126695	0.0115089	CDY45799/CDY19637/CDX84890/CDY16717/CDY49767/CDY31345/CDX76574/CDX88477/CDY39837/CDY32587/CDY65220/CDX87435
GO:0006032	chitin catabolic process	0.00069868	0.0147209	0.0133725	CDX79812/CDY58535/CDY15235/CDY22005/CDY51913/CDY44238/CDY07122/CDY44244/CDX79813/CDY08428/CDX83472/CDX79601/CDY42151/CDY47699
GO:0003996	acyl-CoA ligase activity	0.0007499	0.0156639	0.0142291	CDX95713/CDY13464/CDY64879/CDX72336/CDY51419/CDX79212/CDY27501/CDY59237/CDX68052
GO:0009555	pollen development	0.000776347	0.0160777	0.014605	CDY10140/CDY10269/CDX86561/CDY57424/CDY15554/CDY06700/CDY17391/CDY64987/CDY42453/CDX71316/CDX92663/CDY31399/CDX69445/CDY12566/CDY17388/CDX71898/CDX88943/CDY15420/CDY33827/CDY05990/CDY18801/CDY62688/CDY20494/CDX71659/CDY49193/CDX85104/CDX67688/CDY19208/CDX95799/CDY21329/CDY26167/CDY57092/CDX96708/CDY17028/CDY67254/CDY49159/CDY22829/CDX79403/CDY23996/CDY18333/CDX92181/CDY41594/CDX67990/CDY22415/CDY…
GO:0009317	acetyl-CoA carboxylase complex	0.000864235	0.0177461	0.0161206	CDX69519/CDY26426/CDX70616/CDY14494/CDY07754/CDX70691/CDX78635/CDX78688
GO:0000979	RNA polymerase II core promoter sequence-specific DNA binding	0.000871684	0.0177487	0.0161229	CDX88942/CDY37803/CDY04080/CDY55771/CDY55768/CDY44391/CDY22532/CDY23840/CDY04996/CDY35407/CDY19991/CDY24184
GO:0006269	DNA replication, synthesis of RNA primer	0.000921077	0.0183261	0.0166474	CDY27673/CDY12638/CDX67514/CDY27675/CDY13382/CDY07430/CDY49868
GO:0007129	homologous chromosome pairing at meiosis	0.000921077	0.0183261	0.0166474	CDY45799/CDX84890/CDX76574/CDX88477/CDY09043/CDY22726/CDX87435
GO:0004656	procollagen-proline 4-dioxygenase activity	0.00093379	0.0183261	0.0166474	CDX75528/CDY70197/CDY08058/CDY02598/CDY63215/CDY30381/CDX74110/CDY19236/CDY51328/CDY20811/CDY53661/CDY24364/CDY29362
GO:0018401	peptidyl-proline hydroxylation to 4-hydroxy-L-proline	0.00093379	0.0183261	0.0166474	CDX75528/CDY70197/CDY08058/CDY02598/CDY63215/CDY30381/CDX74110/CDY19236/CDY51328/CDY20811/CDY53661/CDY24364/CDY29362
GO:0016998	cell wall macromolecule catabolic process	0.000962036	0.0183261	0.0166474	CDX79812/CDY58535/CDY15235/CDY22005/CDY44238/CDY07122/CDY44244/CDX79813/CDY08428/CDX83472/CDX79601/CDY42151/CDY47699/CDY53271
GO:0032147	activation of protein kinase activity	0.000962036	0.0183261	0.0166474	CDX91969/CDX90988/CDX85548/CDX74277/CDX89868/CDY18183/CDY19829/CDY32512/CDY37411/CDX76351/CDY15201/CDY61863/CDX90010/CDX74377
GO:0004743	pyruvate kinase activity	0.000963646	0.0183261	0.0166474	CDX69938/CDY21551/CDY46578/CDY27175/CDY40829/CDY32790/CDY19645/CDY42677/CDY11933/CDX92969/CDY13321/CDY60911/CDX78139/CDY35484/CDX94878
GO:0030955	potassium ion binding	0.000963646	0.0183261	0.0166474	CDX69938/CDY21551/CDY46578/CDY27175/CDY40829/CDY32790/CDY19645/CDY42677/CDY11933/CDX92969/CDY13321/CDY60911/CDX78139/CDY35484/CDX94878
GO:0031593	polyubiquitin modification-dependent protein binding	0.000968115	0.0183261	0.0166474	CDX69473/CDY26496/CDX69472/CDY26493/CDX69474/CDY21927/CDX90911/CDX90910/CDY22088/CDY22087/CDY21926/CDY41581/CDY22415/CDX72742/CDY52848/CDX74522/CDX78154/CDY01661/CDY41316/CDY12093
GO:0000287	magnesium ion binding	0.00101525	0.0190693	0.0173225	CDY13623/CDX98470/CDX83608/CDY10495/CDY36850/CDY28319/CDX75031/CDX87819/CDY33161/CDY17293/CDY46306/CDX96508/CDY03617/CDX69938/CDX73040/CDY13053/CDY21551/CDY46578/CDY27175/CDY19880/CDY30476/CDY40829/CDY55204/CDX91831/CDX96708/CDY60199/CDX74400/CDY32790/CDY39261/CDY25149/CDY10603/CDY11862/CDY19645/CDY41458/CDY42677/CDX70710/CDX99085/CDX87324/CDX96429/CDY65842/CDY30321/CDX83827/CDY37606/CDY11933/CDY…
GO:0010315	auxin efflux	0.00111434	0.0207696	0.0188671	CDX69445/CDX88455/CDY27510/CDY47518/CDY37776/CDY67254/CDY66594/CDY60210/CDY64209/CDX96484/CDY46744/CDY72296/CDX68127/CDX85897/CDY24342/CDY71423/CDY47745/CDX70699
GO:0060236	regulation of mitotic spindle organization	0.00122595	0.0226754	0.0205983	CDX91969/CDX90988/CDX85548/CDX74277/CDX89868/CDY18183/CDY32512/CDY37411/CDX76351
GO:0031492	nucleosomal DNA binding	0.00124569	0.022866	0.0207715	CDY16453/CDX77304/CDY04313/CDY09431/CDY17659/CDY09432/CDY40599/CDX93684/CDX95560/CDY23987/CDY04096/CDX69922
GO:0004568	chitinase activity	0.00129526	0.023597	0.0214355	CDX79812/CDY58535/CDY15235/CDY22005/CDY44238/CDY07122/CDY44244/CDX79813/CDY08428/CDX83472/CDX79601/CDY42151/CDY47699
GO:0017025	TBP-class protein binding	0.00141498	0.0255858	0.0232421	CDX88942/CDY20470/CDX74842/CDY37803/CDX80115/CDY04080/CDY44391/CDY22532/CDY37802/CDY23840/CDY35407/CDY59958/CDY18566/CDY25685/CDY24839/CDY19991/CDY06847/CDY08936
GO:0033356	UDP-L-arabinose metabolic process	0.0014899	0.026741	0.0242915	CDX74267/CDX91983/CDX85541/CDY60468/CDY34712/CDY55583/CDX69510/CDX78646
GO:0004748	ribonucleoside-diphosphate reductase activity, thioredoxin disulfide as acceptor	0.00172395	0.0296251	0.0269114	CDY39450/CDY72662/CDY34183/CDX90328/CDY12138/CDY52399/CDX77615
GO:0006333	chromatin assembly or disassembly	0.00172395	0.0296251	0.0269114	CDY26814/CDX72548/CDY40620/CDX75512/CDY24349/CDX78045/CDX69149
GO:0010032	meiotic chromosome condensation	0.00172395	0.0296251	0.0269114	CDX76038/CDY06140/CDX72075/CDY30968/CDY28345/CDX70148/CDY34974
GO:0016174	NAD(P)H oxidase H2O2-forming activity	0.00172395	0.0296251	0.0269114	CDX81920/CDY41031/CDY21676/CDY26689/CDY38845/CDX86335/CDY32647
GO:0045717	negative regulation of fatty acid biosynthetic process	0.00172395	0.0296251	0.0269114	CDY10084/CDX76414/CDX82797/CDX79031/CDY27243/CDX72171/CDY57063
GO:0051788	response to misfolded protein	0.00172395	0.0296251	0.0269114	CDY59958/CDY22415/CDY47840/CDX72742/CDY06847/CDY62022/CDY12093
GO:0009813	flavonoid biosynthetic process	0.00174313	0.0297436	0.0270191	CDY18415/CDX93339/CDX83215/CDX73739/CDX77983/CDY21499/CDX81188/CDX70163/CDX98830/CDX69984/CDY35432/CDX91090
GO:0034426	etioplast membrane	0.00181791	0.0305889	0.0277869	CDX85947/CDY39514/CDY47887/CDX68099/CDX87604/CDX88271
GO:0050373	UDP-arabinose 4-epimerase activity	0.00181791	0.0305889	0.0277869	CDY71965/CDY49193/CDX82768/CDY09555/CDX78998/CDY02312
GO:0005978	glycogen biosynthetic process	0.00191854	0.0316233	0.0287266	CDX75040/CDY15884/CDY27884/CDY56761/CDX99581/CDY00843/CDX72711/CDX84911/CDY68655
GO:0008574	ATP-dependent microtubule motor activity, plus-end-directed	0.00191854	0.0316233	0.0287266	CDX73437/CDY43743/CDX84151/CDX75064/CDX93381/CDX86959/CDY31717/CDX77192/CDY00219
GO:0097550	transcription preinitiation complex	0.00191854	0.0316233	0.0287266	CDX88942/CDY37803/CDY04080/CDY45389/CDY44391/CDY22532/CDY23840/CDY35407/CDY19991
GO:0080092	regulation of pollen tube growth	0.00229518	0.0375759	0.0341339	CDY19890/CDY66700/CDY37215/CDX70532/CDY22532/CDY23840/CDY35407/CDX90725/CDY09840/CDX95531/CDY05064/CDX81451/CDX73342/CDX69615
GO:0008540	proteasome regulatory particle, base subcomplex	0.00242101	0.0384319	0.0349116	CDY20470/CDX74842/CDX97442/CDY14239/CDY18801/CDY59958/CDY22415/CDY25685/CDX72742/CDY05176/CDY02428/CDY18782/CDY06847/CDX79472/CDY19162/CDX84724/CDY12093
GO:0010584	pollen exine formation	0.00242101	0.0384319	0.0349116	CDY08472/CDY01079/CDX78972/CDY50057/CDY08310/CDY06469/CDX82954/CDY12371/CDX79166/CDY27122/CDY44578/CDY39293/CDY07442/CDY36831/CDY67379/CDX73278/CDX98856
GO:0000913	preprophase band assembly	0.00242678	0.0384319	0.0349116	CDX73418/CDY51435/CDX67758/CDX67757/CDX98315/CDX92599/CDX67619/CDX98316
GO:0001139	RNA polymerase II complex recruiting activity	0.00242678	0.0384319	0.0349116	CDX88942/CDY37803/CDY04080/CDY44391/CDY22532/CDY23840/CDY35407/CDY19991
GO:0001174	transcriptional start site selection at RNA polymerase II promoter	0.00242678	0.0384319	0.0349116	CDX88942/CDY37803/CDY04080/CDY44391/CDY22532/CDY23840/CDY35407/CDY19991
GO:0010951	negative regulation of endopeptidase activity	0.0024857	0.0391095	0.035527	CDX79606/CDY29233/CDY68309/CDY55480/CDX85699/CDY58529/CDX97212/CDY50343/CDY03938/CDX96391/CDY50523/CDY62192/CDY38206/CDY42150/CDY03669/CDX69704/CDX82200/CDX97171/CDY24515/CDY38883/CDY57028
GO:0048653	anther development	0.00261834	0.0409306	0.0371813	CDX90022/CDY15188/CDY38002/CDY63638/CDY13427/CDX96016/CDY53504/CDY29298/CDY06881/CDX89258/CDY15133/CDY67534/CDY38582/CDX78558/CDX79888/CDY59719
GO:0006952	defense response	0.0027955	0.0433657	0.0393934	CDY59465/CDX73137/CDX75619/CDY46016/CDY08310/CDY06469/CDY62047/CDY37263/CDY24827/CDY41811/CDY68760/CDX69269/CDY08534/CDX73136/CDY26353/CDY65103/CDX86272/CDY41464/CDY21655/CDY06271/CDY29883/CDY70188/CDY49191/CDX69192/CDY09904/CDY53136/CDY27899/CDY00833/CDX88118/CDY31732/CDY58713/CDY03718/CDX85699/CDY14501/CDY21672/CDY07761/CDX96487/CDX79194/CDY01013/CDY30304/CDY58401/CDX75545/CDY44244/CDY44250/CDY…
GO:0043138	3'-5' DNA helicase activity	0.00280991	0.0433657	0.0393934	CDY45389/CDY27743/CDX69976/CDY36024/CDY64414/CDY20972/CDY66905/CDY50940/CDX73817/CDX85387/CDY20595/CDX86259/CDY12567/CDX93091/CDY15702
GO:0016104	triterpenoid biosynthetic process	0.00297984	0.0456972	0.0415113	CDX87420/CDX88493/CDY72111/CDY03942/CDY50207/CDX87419/CDX88494
GO:0000118	histone deacetylase complex	0.00313106	0.046777	0.0424922	CDY18085/CDY64585/CDY18079/CDY14678/CDY45346/CDY16235/CDX83770/CDY30008/CDY26678/CDY41041/CDY21671/CDX81923/CDY46015
GO:0007059	chromosome segregation	0.00313106	0.046777	0.0424922	CDY20773/CDY41150/CDY18926/CDY37045/CDX71793/CDY53953/CDY21814/CDY06592/CDY18665/CDY27381/CDX74744/CDX74569/CDY13521
GO:0034219	carbohydrate transmembrane transport	0.00313106	0.046777	0.0424922	CDY14399/CDY34333/CDY61492/CDX96199/CDY24633/CDX84877/CDY69440/CDY44578/CDY27020/CDX71659/CDY36831/CDX86454/CDY26502
GO:0003978	UDP-glucose 4-epimerase activity	0.00314678	0.046777	0.0424922	CDY71965/CDY49193/CDY13102/CDX82768/CDX86828/CDX86829/CDY09555/CDX78998/CDY40863/CDY02312
GO:0019438	aromatic compound biosynthetic process	0.00314678	0.046777	0.0424922	CDY49883/CDX68054/CDY01335/CDX79210/CDX68055/CDX76316/CDX95399/CDY59571/CDY70033/CDX76223
GO:0000981	DNA-binding transcription factor activity, RNA polymerase II-specific	0.00316676	0.046787	0.0425013	CDY68883/CDY49671/CDX85396/CDX86252/CDX93668/CDY16214/CDY50510/CDY28103/CDY50584/CDX85418/CDY35066/CDY30838/CDX85776/CDY25046/CDY58068/CDX79408/CDY66963/CDY70444/CDX87360/CDX95509/CDY69816/CDY33356/CDX88560/CDY36078/CDY03698/CDX70596/CDY18534/CDY60301/CDY67061/CDX78370/CDY48391/CDX76559/CDY36077/CDY37947/CDY69833/CDY04265/CDX73487/CDX83884/CDY07357/CDY64220/CDY44091/CDY36686/CDX71814/CDY37531/CDY…
GO:0051119	sugar transmembrane transporter activity	0.00322616	0.0470599	0.0427492	CDY14399/CDY34333/CDY61492/CDX96199/CDY24633/CDX84877/CDY69440/CDY44578/CDY27020/CDX71659/CDY36831/CDX86454
GO:0003730	mRNA 3'-UTR binding	0.0032435	0.0470599	0.0427492	CDY30168/CDY56198/CDX72826/CDX96344/CDX91689/CDY03685/CDY46079/CDY41472/CDX68303/CDY36684/CDY51957
GO:0016717	oxidoreductase activity, acting on paired donors, with oxidation of a pair of donors resulting in the reduction of molecular oxygen to two molecules of water	0.0032435	0.0470599	0.0427492	CDY58469/CDY47714/CDX86524/CDY19096/CDY15379/CDY09991/CDY10195/CDY15576/CDY10798/CDY30117/CDX84871
GO:0016872	intramolecular lyase activity	0.00346604	0.0491124	0.0446137	CDX76686/CDY56459/CDX93928/CDY48176/CDY45118/CDY24090
GO:0033302	quercetin O-glucoside metabolic process	0.00346604	0.0491124	0.0446137	CDY47684/CDY70484/CDX74656/CDY69251/CDY17845/CDY23435
GO:0033329	kaempferol O-glucoside metabolic process	0.00346604	0.0491124	0.0446137	CDY47684/CDY70484/CDX74656/CDY69251/CDY17845/CDY23435
GO:0046622	positive regulation of organ growth	0.00346604	0.0491124	0.0446137	CDY17888/CDY29834/CDY23416/CDY30454/CDX79784/CDY36404

## Sheet: C545 heat vs C545 up
ID	Description	pvalue	p.adjust	qvalue	geneID
GO:0043531	ADP binding	6.31889e-37	1.36488e-33	1.20924e-33	CDY24792/CDY67947/CDY24794/CDY45503/CDY16879/CDX74838/CDX93895/CDX87671/CDY27698/CDY35461/CDY31090/CDY20474/CDX95167/CDY05131/CDY31088/CDX72961/CDY45035/CDX79556/CDY45054/CDY34365/CDY25528/CDY08320/CDY24950/CDX79326/CDY69431/CDX87396/CDY24784/CDY17747/CDY02633/CDX76478/CDX68254/CDY46413/CDX69202/CDY54158/CDY67955/CDY07640/CDY63633/CDY02632/CDY27692/CDY47203/CDY21147/CDY51058/CDX70206/CDY43556/CDY…
GO:0009611	response to wounding	7.0593e-32	7.62405e-29	6.75464e-29	CDY05398/CDY14424/CDY23644/CDY66188/CDY38512/CDY64617/CDY49853/CDX97858/CDY08688/CDX96769/CDX88305/CDX82146/CDX79478/CDX90230/CDX71760/CDY47299/CDY69632/CDX90013/CDX84092/CDY11770/CDX84718/CDX90105/CDX69162/CDX79479/CDY15197/CDY53624/CDX96409/CDY44652/CDY54845/CDY30050/CDY21750/CDX93814/CDY43050/CDY17140/CDY49816/CDX84866/CDX80023/CDY10703/CDY37992/CDY31343/CDY69038/CDY68292/CDY08721/CDY62181/CDX…
GO:0010200	response to chitin	1.84624e-29	1.32929e-26	1.17771e-26	CDX71075/CDX88722/CDY72663/CDY05842/CDX80015/CDY27655/CDY42192/CDY27923/CDX76569/CDY11770/CDX90105/CDX97656/CDY42043/CDX72183/CDY61251/CDY38399/CDY17756/CDY02222/CDY19719/CDX95435/CDY50319/CDY12830/CDY10969/CDY01562/CDY31657/CDY00246/CDX99694/CDY71425/CDY64966/CDY44045/CDY01420/CDY43567/CDX96997/CDX99986/CDY54602/CDX99202/CDX88709/CDX86938/CDY32070/CDY46162/CDY08864/CDX80226/CDY27629/CDY28965/CDX…
GO:0009451	RNA modification	1.04787e-20	5.65852e-18	5.01325e-18	CDY69273/CDX74997/CDY51762/CDX93390/CDY38619/CDY14970/CDY47790/CDY13648/CDY48066/CDX82771/CDX79958/CDY39659/CDX85211/CDX83634/CDX95275/CDX83525/CDY33567/CDY51391/CDX99736/CDY41705/CDX94462/CDY18453/CDY49162/CDY50650/CDY31659/CDX97514/CDY27775/CDY40983/CDY01730/CDX83067/CDY06106/CDY44332/CDX68069/CDY50040/CDX74576/CDY13116/CDX78171/CDY10665/CDX93042/CDX95972/CDY21392/CDY33213/CDY11692/CDX86421/CDX…
GO:0004497	monooxygenase activity	8.74075e-19	3.776e-16	3.34541e-16	CDY22926/CDY48293/CDX84818/CDX97589/CDY58211/CDY60849/CDX90699/CDY70590/CDY42628/CDY13437/CDY20078/CDY49489/CDX99726/CDX94112/CDY17254/CDX80062/CDY70619/CDY40998/CDY69144/CDY05379/CDY64317/CDX99724/CDX69295/CDY13620/CDY21084/CDX83700/CDX83607/CDX75643/CDX82468/CDY13622/CDX89091/CDX85218/CDY40993/CDY26611/CDY05374/CDY13618/CDY04029/CDX90825/CDY05477/CDY47253/CDY40999/CDY21266/CDY09468/CDX82959/CDY…
GO:0007165	signal transduction	2.81273e-16	1.01258e-13	8.97113e-14	CDY24792/CDY24794/CDY25641/CDY16879/CDX93895/CDX87671/CDY27698/CDX70005/CDY19548/CDY35461/CDX99010/CDY04828/CDX90013/CDY64718/CDX95167/CDY15197/CDY05131/CDX72961/CDX89523/CDX79556/CDY49140/CDY05773/CDY44901/CDY37992/CDY34365/CDY25528/CDY08320/CDY68292/CDX87396/CDY53472/CDY24784/CDX78885/CDY40551/CDY02633/CDX76478/CDX68254/CDY46413/CDX69202/CDY54158/CDY67955/CDY02632/CDX90179/CDY47203/CDY21147/CDY…
GO:0009753	response to jasmonic acid	5.34923e-16	1.65062e-13	1.46239e-13	CDY05398/CDX91131/CDX85656/CDX74838/CDY66188/CDY38512/CDY64617/CDX96769/CDY06202/CDY20474/CDX69162/CDY38828/CDY21750/CDX78517/CDY43490/CDX82785/CDX71184/CDY24950/CDY69038/CDY08721/CDY09787/CDY69265/CDY17072/CDX69647/CDY07640/CDY13927/CDY13251/CDX86796/CDY29254/CDY12538/CDY10694/CDX72498/CDY52527/CDY14520/CDX82392/CDY45328/CDX75524/CDY62213/CDX73039/CDY16122/CDY33459/CDX84081/CDX78352/CDY12812/CDY…
GO:0080044	quercetin 7-O-glucosyltransferase activity	1.63761e-15	4.42155e-13	3.91734e-13	CDY62991/CDY33048/CDY21360/CDY46645/CDY02007/CDY53269/CDY65159/CDX90587/CDY15370/CDX84547/CDY71787/CDX84760/CDY49300/CDY22902/CDY02009/CDX79437/CDX92078/CDX70119/CDX79798/CDY42069/CDY22741/CDY64613/CDY19104/CDX80255/CDX79438/CDY22915/CDY65144/CDX71098/CDY15551/CDY43105/CDY09068/CDX86562/CDY53683/CDX90584/CDY70064/CDY46644/CDY34513/CDY09754/CDY41486/CDY62992/CDY26859/CDX95572/CDY10124/CDX79797/CDY…
GO:0080043	quercetin 3-O-glucosyltransferase activity	3.99013e-15	9.57631e-13	8.48428e-13	CDY62991/CDY33048/CDY21360/CDY46645/CDY02007/CDY65159/CDX90587/CDY15370/CDY71787/CDX84760/CDY49300/CDY22902/CDY02009/CDX79437/CDX92078/CDX70119/CDX79798/CDY42069/CDY22741/CDY64613/CDY19104/CDX76262/CDX80255/CDX79438/CDY22915/CDY65144/CDX71098/CDY15551/CDY43105/CDX75400/CDY09068/CDX86562/CDY65498/CDY53683/CDX90584/CDY70064/CDY46644/CDY34513/CDY15179/CDY09754/CDY41486/CDY62992/CDY57173/CDY26859/CDX…
GO:0016705	oxidoreductase activity, acting on paired donors, with incorporation or reduction of molecular oxygen	2.81539e-14	6.08125e-12	5.38777e-12	CDY22926/CDY48293/CDX84818/CDX97589/CDY58211/CDY60849/CDX90699/CDY70590/CDY42628/CDY13437/CDY20078/CDY49489/CDX99726/CDX94112/CDX80062/CDY70619/CDY40998/CDY69144/CDY05379/CDY64317/CDX99724/CDX69295/CDY13620/CDY21084/CDX83700/CDX83607/CDX75643/CDX82468/CDY13622/CDX89091/CDX85218/CDY40993/CDY56375/CDY26611/CDY05374/CDY13618/CDY04029/CDX90825/CDY05477/CDY47253/CDX98481/CDY40999/CDY21266/CDX82959/CDY…
GO:0051259	protein complex oligomerization	9.48415e-13	1.86234e-10	1.64997e-10	CDY01718/CDY05088/CDY51363/CDX99119/CDY60723/CDY45448/CDX70440/CDX90748/CDX69712/CDX86069/CDX93767/CDY49575/CDX97162/CDX71079/CDY56096/CDX97881/CDY40150/CDY68135/CDY02488/CDY53371/CDY61479/CDY57992/CDY53372
GO:0008194	UDP-glycosyltransferase activity	3.11291e-12	5.60324e-10	4.96427e-10	CDY70880/CDY33211/CDX75012/CDY13025/CDY65110/CDY38639/CDX70115/CDY19298/CDX75013/CDX74999/CDY33194/CDY65253/CDY33195/CDY22929/CDX98879/CDX88709/CDX92922/CDY63987/CDX69028/CDY37677/CDY63363/CDY33142/CDY48501/CDY38640/CDX75014/CDY57232/CDX86838/CDX86839/CDY24263/CDX75000/CDY24262/CDX84857/CDX71221/CDY33212/CDX89758/CDX70579/CDX96594/CDX84856
GO:0010411	xyloglucan metabolic process	2.63469e-11	4.37764e-09	3.87844e-09	CDY39194/CDY66832/CDY49720/CDY25903/CDY31016/CDX68642/CDY02741/CDY28175/CDY03539/CDY17630/CDY14905/CDX99172/CDY11443/CDX76657/CDY28174/CDY28176/CDY03100/CDX72230/CDY09410/CDY15792/CDX72228/CDY67487/CDY05275/CDY49788/CDY23508/CDX68641/CDX68640/CDY39831/CDY35550/CDY70985/CDY63750/CDX96539/CDY60254/CDY33199/CDY61576/CDX73081/CDY43781
GO:0009408	response to heat	4.32309e-11	6.66991e-09	5.9093e-09	CDY01718/CDY21385/CDY05088/CDX78462/CDY51363/CDX99119/CDY60723/CDY04790/CDY45448/CDX70440/CDX90748/CDX80084/CDX69712/CDX86069/CDX93767/CDY49720/CDY50531/CDX97162/CDY27505/CDY05842/CDY27652/CDY52661/CDY37792/CDY12232/CDX71760/CDY04828/CDY69632/CDX97881/CDY40150/CDY70083/CDY54516/CDY68135/CDX83960/CDX99691/CDY36000/CDY33359/CDY35063/CDX85810/CDX73815/CDY02488/CDY00784/CDY51416/CDX77422/CDX80000/CDX…
GO:0010150	leaf senescence	6.9397e-11	9.99317e-09	8.8536e-09	CDY40413/CDX74838/CDY40930/CDX99403/CDY27078/CDX95931/CDY20474/CDY09268/CDX69663/CDY51500/CDY06176/CDY32065/CDX91632/CDY01274/CDY71711/CDY05412/CDX78911/CDY10969/CDX91143/CDY24950/CDX97233/CDY44235/CDX76503/CDY01576/CDY07640/CDY60475/CDX93833/CDX94759/CDY22307/CDY15717/CDY30252/CDX80307/CDX97540/CDY31867/CDX70399/CDX78352/CDX91599/CDX97539/CDY58696/CDX89615/CDX99897/CDY10771/CDX74272/CDY05445/CDY…
GO:0016762	xyloglucan:xyloglucosyl transferase activity	1.73004e-10	2.33556e-08	2.06922e-08	CDY39194/CDY66832/CDY49720/CDY25903/CDY31016/CDX68642/CDY02741/CDY28175/CDY03539/CDY17630/CDY14905/CDX99172/CDY28174/CDY28176/CDY03100/CDX72230/CDY09410/CDY15792/CDX72228/CDY67487/CDY49788/CDX68641/CDX68640/CDY35550/CDY70985/CDY63750/CDY60254/CDY33199/CDY61576
GO:0022857	transmembrane transporter activity	2.96676e-10	3.76953e-08	3.33967e-08	CDY44709/CDY06338/CDY37529/CDX93377/CDY27771/CDY41607/CDY22657/CDX81245/CDX84543/CDY05164/CDY24387/CDY10843/CDX94571/CDY18697/CDY36913/CDY05581/CDY53067/CDY45970/CDX94572/CDX91850/CDX96007/CDY72659/CDY65728/CDY31121/CDX89209/CDY24904/CDY69851/CDY06989/CDY45207/CDX77158/CDY61617/CDY70256/CDY51783/CDY32140/CDX92578/CDY07605/CDY49992/CDX75693/CDY48871/CDY68095/CDX74117/CDY13924/CDX84348/CDX71495/CDY…
GO:0015706	nitrate transport	3.4255e-10	4.1106e-08	3.64185e-08	CDY64637/CDY34047/CDY00322/CDY11722/CDX84347/CDY01274/CDY11647/CDX67478/CDY04806/CDY38629/CDX83663/CDX79084/CDY38767/CDY44319/CDX99630/CDX93833/CDY16372/CDY40280/CDY13685/CDY31242/CDY48389/CDY41477/CDY28441/CDX94047/CDY17446/CDY17619/CDX91683/CDX98697
GO:0080167	response to karrikin	1.33935e-09	1.52263e-07	1.349e-07	CDX79820/CDY23644/CDX75073/CDY29671/CDX81353/CDX92142/CDX68950/CDX84162/CDX92043/CDY29266/CDX89284/CDY30933/CDX75334/CDX84344/CDY71845/CDX85345/CDY18626/CDY51282/CDX78120/CDY51523/CDX80966/CDX81234/CDX74219/CDY43751/CDY11329/CDX73609/CDY06099/CDY29293/CDY06194/CDY15551/CDY29553/CDX97087/CDY02757/CDX86299/CDY20591/CDX86562/CDY00315/CDX89262/CDX72498/CDX88637/CDY23232/CDX90306/CDY44038/CDY30731/CDY…
GO:0042542	response to hydrogen peroxide	1.74515e-09	1.88476e-07	1.66983e-07	CDY01718/CDY05088/CDY52649/CDY51363/CDX99119/CDY60723/CDY45448/CDX69111/CDX70440/CDX90748/CDX69712/CDX86069/CDY17510/CDX93767/CDY49575/CDX97162/CDX76313/CDY27652/CDX98832/CDX71079/CDY04950/CDY30258/CDY01364/CDY56096/CDX97881/CDY09097/CDX67433/CDY40150/CDY68135/CDY40645/CDX99691/CDX74442/CDY10969/CDY02488/CDY70710/CDY08721/CDY41504/CDY53371/CDY61479/CDY21503/CDX84392/CDY53372/CDY36495/CDY04109/CDX…
GO:0045893	positive regulation of transcription, DNA-templated	2.39433e-09	2.46274e-07	2.1819e-07	CDX85411/CDX91131/CDX85656/CDY49605/CDX86233/CDY71532/CDY67760/CDX92828/CDY29836/CDX89136/CDX87222/CDY40894/CDX80085/CDY10704/CDX72149/CDX79872/CDY04950/CDY30258/CDY62335/CDY51707/CDX69241/CDX67433/CDY42869/CDY02129/CDY68376/CDY27227/CDY38828/CDY38346/CDY37519/CDX78517/CDY67746/CDX76591/CDX80037/CDY09128/CDY32010/CDX74442/CDY23052/CDY05773/CDY10969/CDY69264/CDX89253/CDX94762/CDY22303/CDY09787/CDY…
GO:0007623	circadian rhythm	3.16955e-09	3.11193e-07	2.75706e-07	CDY22930/CDX97589/CDY38566/CDY55797/CDX69388/CDX70747/CDX78737/CDY16939/CDX99019/CDX69998/CDY02894/CDX90555/CDX94293/CDY42143/CDX85462/CDY02714/CDY07537/CDY67017/CDY26997/CDX67850/CDY34342/CDY45676/CDX67602/CDY70398/CDY07522/CDY27711/CDY00768/CDY34700/CDY55122/CDY05271/CDX97165/CDY00185/CDY64176/CDY63061/CDY24687/CDY50543/CDY32406/CDY19206/CDX89311/CDY35952/CDY46210/CDX72726/CDX72186/CDY26169/CDY…
GO:0009751	response to salicylic acid	5.9761e-09	5.61233e-07	4.97233e-07	CDX91131/CDX85656/CDY70428/CDX93084/CDY60990/CDY24933/CDX80015/CDX71760/CDY69632/CDX74813/CDY42043/CDY38828/CDX78517/CDY05412/CDY21254/CDY10969/CDY07047/CDY70710/CDY08721/CDY52057/CDY09787/CDY69265/CDX69647/CDY18022/CDY42491/CDY41504/CDY61713/CDX88573/CDY70017/CDX89937/CDY22299/CDY08538/CDY62213/CDY16122/CDX78352/CDY06318/CDX84392/CDY36495/CDY29177/CDX87347/CDY05445/CDY68963/CDX80919/CDX81120/CDX…
GO:0019762	glucosinolate catabolic process	1.33795e-08	1.20415e-06	1.06684e-06	CDX79758/CDY48738/CDY58095/CDY42667/CDY05697/CDY42664/CDY71079/CDX89050/CDX71838/CDY52969/CDY40155/CDX97555/CDX86322/CDX71837/CDY17847/CDY58096/CDX85317/CDY19167/CDY52547/CDY12153/CDX74660/CDY50402/CDY30474/CDY52550/CDY64081
GO:2000022	regulation of jasmonic acid mediated signaling pathway	3.69817e-08	3.19522e-06	2.83085e-06	CDX76068/CDY39639/CDY02966/CDX80015/CDX90230/CDY53624/CDY36553/CDY42043/CDX96409/CDY12830/CDX96844/CDY10969/CDY01420/CDY43567/CDX69657/CDY71875/CDX80966/CDY11329/CDX91140/CDX81823/CDY41023/CDY26697/CDY21679/CDY71173/CDY11556/CDX85661/CDY04960/CDX96772/CDY14314/CDX92171/CDY03638/CDX96270/CDY50004/CDX94371/CDY09775
GO:2000122	negative regulation of stomatal complex development	6.03106e-08	5.01042e-06	4.43906e-06	CDY70447/CDY29369/CDY28672/CDY57304/CDY54406/CDX93714/CDY44210/CDY37516/CDY13853/CDY57847
GO:0004675	transmembrane receptor protein serine/threonine kinase activity	6.7301e-08	5.38408e-06	4.77011e-06	CDY58654/CDY07127/CDY22049/CDY72663/CDX79478/CDX84718/CDX97656/CDX79479/CDY30050/CDY21254/CDX69515/CDX88749/CDX88583/CDY63171/CDY14245/CDY18022/CDY00639/CDX88747/CDY71505/CDX81719/CDY04833/CDY02414/CDX99162/CDX89615/CDY55995/CDY11195/CDY44740/CDY16629/CDX98390/CDX97436/CDY45042/CDX71165/CDY51460
GO:0009739	response to gibberellin	7.0826e-08	5.46372e-06	4.84066e-06	CDY12617/CDY42342/CDX84885/CDY45806/CDY27652/CDY16261/CDX69222/CDY65437/CDY22795/CDX99691/CDY45060/CDY37137/CDY03601/CDY45059/CDY08721/CDY42066/CDY31392/CDY04997/CDX75572/CDX88591/CDY08538/CDY36495/CDX90475/CDX80919/CDX84328/CDY51681/CDY01456/CDY70918/CDY12785/CDY48218/CDY04922/CDY58852/CDY24170/CDY27877/CDY18967
GO:0004806	triglyceride lipase activity	1.33963e-07	9.97794e-06	8.8401e-06	CDX69599/CDY04908/CDY41406/CDY54880/CDY54879/CDY33840/CDX80898/CDY10228/CDX70264/CDY11279/CDY58406/CDX97819/CDY56290/CDY48218
GO:0006979	response to oxidative stress	1.77956e-07	1.24745e-05	1.10519e-05	CDY05398/CDY11915/CDY06919/CDX80084/CDY37007/CDX72402/CDY35824/CDX88575/CDY60990/CDX92480/CDY24933/CDY14775/CDX83066/CDX81562/CDX71128/CDY27505/CDY41805/CDY27421/CDY60157/CDX72514/CDY46117/CDY37792/CDY26861/CDY04828/CDY11770/CDX90105/CDX69162/CDY21093/CDX74813/CDY20716/CDX69601/CDY00135/CDY72138/CDY07047/CDX70897/CDY51416/CDX73000/CDY40551/CDY45445/CDY06099/CDX80226/CDY27629/CDY50176/CDY42587/CDX…
GO:0009585	red, far-red light phototransduction	1.79628e-07	1.24745e-05	1.10519e-05	CDX84038/CDY49100/CDY20122/CDX83812/CDX92142/CDY62179/CDY20036/CDY39328/CDY34765/CDY06026/CDX72741/CDY45189/CDY50512/CDY21834/CDY55316/CDX76807/CDY09346/CDX80009/CDX71916/CDX97087/CDX82360/CDX69771/CDY12100/CDY22636/CDX97654/CDY15232/CDX98548/CDY05700/CDY06358/CDX90292/CDX95691/CDX86817/CDX93501
GO:0006629	lipid metabolic process	1.84807e-07	1.24745e-05	1.10519e-05	CDY48435/CDY28321/CDX97558/CDY21302/CDY08632/CDY17297/CDY19891/CDX92346/CDX97267/CDX76515/CDY43015/CDY16668/CDY26934/CDY64386/CDX94554/CDX99456/CDX86530/CDY47362/CDY68806/CDY02606/CDX99193/CDY23216/CDY01137/CDX70668/CDY44979/CDY21232/CDY31392/CDY52474/CDY61425/CDY58810/CDY69355/CDX73026/CDX78668/CDY44280/CDY23217/CDX82242/CDX92806/CDY12003/CDY34061/CDY68128/CDX83034/CDY67019/CDY34613/CDY53061/CDX…
GO:0042546	cell wall biogenesis	2.34551e-07	1.53524e-05	1.36017e-05	CDX71382/CDY39194/CDY66832/CDY49720/CDY25903/CDY31016/CDX68642/CDY02741/CDY28175/CDY03539/CDY17630/CDY14905/CDX99172/CDY28174/CDY28176/CDY03100/CDX72230/CDY09410/CDY15792/CDX72228/CDY67487/CDY47611/CDY03506/CDY49788/CDX68641/CDX68640/CDY35550/CDY70985/CDY63750/CDY60254/CDY33199/CDY61576/CDY51142/CDY49028/CDY07198/CDY68348
GO:0007178	transmembrane receptor protein serine/threonine kinase signaling pathway	3.31672e-07	2.10709e-05	1.86681e-05	CDY58654/CDY07127/CDY22049/CDY72663/CDX79478/CDX84718/CDX97656/CDX79479/CDY30050/CDY21254/CDX88749/CDX88583/CDY14245/CDY18022/CDY00639/CDX88747/CDY71505/CDX81719/CDY04833/CDY02414/CDX99162/CDX89615/CDY55995/CDY11195/CDY44740/CDY16629/CDX98390/CDX97436/CDY45042/CDX71165/CDY51460
GO:0015112	nitrate transmembrane transporter activity	3.59152e-07	2.17639e-05	1.92821e-05	CDY64637/CDY34047/CDY00322/CDX84347/CDY01274/CDY38629/CDX79084/CDY44319/CDX93833/CDY16372/CDY31242/CDX94047/CDY17446/CDY17619/CDX98697
GO:0005366	myo-inositol:proton symporter activity	3.62732e-07	2.17639e-05	1.92821e-05	CDY17932/CDX79830/CDX90235/CDY59231/CDY09689/CDY65315/CDX90519/CDY30402/CDY23359
GO:0002229	defense response to oomycetes	5.65324e-07	3.30027e-05	2.92392e-05	CDY58654/CDY07127/CDY22049/CDY72663/CDX79478/CDX84718/CDX97656/CDX79479/CDY30050/CDY05412/CDX91169/CDY21254/CDX88749/CDX88583/CDY14245/CDY18022/CDY00639/CDX88747/CDY69515/CDY71505/CDX81719/CDY04833/CDY02414/CDX99162/CDY05445/CDY55995/CDY11195/CDY44740/CDY16629/CDX98390/CDX85698/CDX80461/CDX97436/CDY08146/CDY51460
GO:0006749	glutathione metabolic process	6.10522e-07	3.47033e-05	3.07459e-05	CDY38775/CDY38774/CDY26861/CDY48475/CDY24087/CDY23533/CDX96787/CDY38773/CDY00291/CDY72138/CDX83922/CDY34896/CDY11637/CDY45121/CDY01992/CDY45445/CDX77247/CDY59707/CDY40167/CDY48383/CDY25699/CDY48477/CDY30896/CDY48476/CDX83309/CDX85155/CDY45140/CDY51369/CDY17597
GO:0010167	response to nitrate	8.30521e-07	4.59981e-05	4.07527e-05	CDY64637/CDY34047/CDY11722/CDY01274/CDX67478/CDY38629/CDX79084/CDY44319/CDX99630/CDX93833/CDY16372/CDX89937/CDY31242/CDX94047/CDY66677/CDY69481/CDX98697/CDY03497/CDY10982
GO:0009626	plant-type hypersensitive response	9.72509e-07	5.22808e-05	4.63189e-05	CDY33740/CDX83168/CDY34045/CDY45289/CDX81671/CDY43920/CDY41106/CDY09128/CDX97298/CDY17747/CDX97490/CDX77966/CDY69543/CDY43071/CDY31144/CDX89937/CDY32385/CDX82236/CDY35738/CDX86405/CDY34103/CDX87830/CDY33459/CDX84131/CDX85227/CDX86029/CDX99153/CDX86406/CDY23141/CDY35295/CDY44294/CDY00107/CDY04044/CDX86732/CDX77642
GO:0015770	sucrose transport	9.92366e-07	5.22808e-05	4.63189e-05	CDX77928/CDY08093/CDY05867/CDX69663/CDX83046/CDX97233/CDX68492/CDY24593/CDX87161/CDY12517/CDY70861/CDY25750/CDX68295/CDY04792/CDX80379/CDY03029/CDX88041/CDY21384
GO:0015798	myo-inositol transport	1.16694e-06	6.00139e-05	5.31702e-05	CDY17932/CDX79830/CDX90235/CDY59231/CDY09689/CDY61985/CDY65315/CDX90519/CDY30402/CDY23359
GO:0009733	response to auxin	1.31982e-06	6.62978e-05	5.87375e-05	CDY53473/CDY49720/CDY48371/CDY20244/CDX79167/CDY27652/CDY30258/CDX92823/CDX69241/CDY46045/CDY41147/CDY65437/CDX67433/CDX85905/CDX72735/CDX99691/CDY46653/CDX74442/CDY00289/CDY22410/CDY69264/CDY01371/CDX89069/CDY15084/CDY70710/CDY52419/CDY08721/CDX71789/CDY17072/CDY16773/CDX76760/CDY29293/CDY31125/CDY13251/CDY41504/CDY65487/CDY31195/CDX86796/CDY30719/CDX89262/CDY63330/CDY63329/CDY15692/CDX88591/CDX…
GO:0016491	oxidoreductase activity	1.79334e-06	8.80368e-05	7.79975e-05	CDY16437/CDX74954/CDY16156/CDX71101/CDY20635/CDY50728/CDX77574/CDX81353/CDY43557/CDY72061/CDY37294/CDX85019/CDY52817/CDY68812/CDY09824/CDX82776/CDY01984/CDY68515/CDY09823/CDX82785/CDX89399/CDX94423/CDY44716/CDY32174/CDY69038/CDY10241/CDY18626/CDX72771/CDX86494/CDX94785/CDY32175/CDY06668/CDY01453/CDY21723/CDY60668/CDY29117/CDX79007/CDY52350/CDY19267/CDY10884/CDY18231/CDX80703/CDY20248/CDY52527/CDY…
GO:1900425	negative regulation of defense response to bacterium	2.31621e-06	0.000111178	9.84999e-05	CDY70447/CDY29369/CDX74439/CDY04020/CDY44210/CDX88926/CDY62213/CDX70831/CDY16122/CDY13909/CDY45213/CDX98390/CDX81407/CDY30782/CDY47244/CDX86433
GO:0043231	intracellular membrane-bounded organelle	2.70138e-06	0.000126847	0.000112382	CDY24158/CDY36932/CDY38720/CDX92346/CDY41045/CDY26934/CDX99193/CDY51762/CDY21232/CDX93390/CDY38619/CDY16027/CDY45410/CDX82771/CDX79958/CDX93910/CDX73142/CDX85211/CDX86838/CDY33567/CDX86839/CDY51391/CDY33829/CDX99736/CDY18453/CDY50650/CDX94858/CDY27775/CDX77517/CDY51825/CDY40983/CDY01730/CDX83067/CDY24159/CDY40793/CDY44332/CDX80271/CDX74576/CDY13116/CDY67058/CDY36933/CDX95972/CDY21392/CDY11692/CDX…
GO:0071949	FAD binding	3.7906e-06	0.000174206	0.00015434	CDY16156/CDY50728/CDX77574/CDX85019/CDY41553/CDX84280/CDX82776/CDY31642/CDY68515/CDY01642/CDY71553/CDX82785/CDY69038/CDX76698/CDX94785/CDX85709/CDX88386/CDY29117/CDX79007/CDY52527/CDX81267/CDY18229/CDY13105/CDY71012/CDX87955/CDX79008/CDY30951/CDY11474/CDX86636/CDY09108/CDX94008/CDY01444/CDX82782/CDY59696/CDY35771/CDY12326/CDY09546/CDY18687/CDX69096/CDX97097/CDY02321/CDX69766/CDY69093
GO:0004089	carbonate dehydratase activity	4.30905e-06	0.000193907	0.000171795	CDY64834/CDX93637/CDY69444/CDX73611/CDX78118/CDY23811/CDX91024/CDY46871/CDY28672/CDY57304/CDX75365/CDX85584/CDY37516/CDY49059/CDY28306/CDY57847/CDY24705/CDX68988
GO:0006970	response to osmotic stress	6.57726e-06	0.000289937	0.000256874	CDY71532/CDY38921/CDX89136/CDY02684/CDY63433/CDX85440/CDY65929/CDX76591/CDY01642/CDY71553/CDY08853/CDY71981/CDY38238/CDY21346/CDX87480/CDY54381/CDX81591/CDY50536/CDY38260/CDY42094/CDY53387/CDY35798/CDY18290/CDY69517/CDY24380/CDY39452/CDY52666/CDY08419/CDY03609/CDX67508/CDY42050/CDX67507/CDX81113
GO:0008422	beta-glucosidase activity	9.07712e-06	0.000387872	0.000343641	CDX79758/CDY58095/CDY42667/CDY42664/CDY71079/CDX89050/CDY26308/CDX71838/CDY67046/CDY15283/CDX85027/CDY27472/CDY70871/CDY24995/CDY24996/CDY61627/CDY16165/CDY68654/CDX71837/CDY17847/CDY58096/CDY19167/CDY65784/CDY52547/CDY12153/CDX74660/CDY50402/CDY30474/CDY71863/CDY52550/CDY64081/CDX93755
GO:0016161	beta-amylase activity	9.33767e-06	0.000387872	0.000343641	CDY42960/CDY13912/CDY48276/CDY45566/CDX77441/CDX92590/CDX94831/CDY35597/CDY71083/CDY22736/CDY71069/CDX88925/CDX74771/CDX70836
GO:0102229	amylopectin maltohydrolase activity	9.33767e-06	0.000387872	0.000343641	CDY42960/CDY13912/CDY48276/CDY45566/CDX77441/CDX92590/CDX94831/CDY35597/CDY71083/CDY22736/CDY71069/CDX88925/CDX74771/CDX70836
GO:0050832	defense response to fungus	9.90289e-06	0.000403589	0.000357566	CDX85920/CDY52021/CDY14424/CDY23644/CDX85922/CDX93895/CDY67760/CDY37007/CDX83168/CDY34045/CDX83066/CDX97858/CDY64136/CDX73819/CDY52969/CDX96657/CDX83997/CDY42869/CDY40155/CDY31652/CDY02129/CDY36523/CDX83757/CDY00776/CDX84866/CDY23052/CDX95336/CDY10703/CDY08853/CDY40672/CDY31657/CDY37523/CDY08492/CDY23212/CDY39205/CDY53207/CDX79717/CDY33949/CDX88573/CDY22299/CDX93996/CDY04121/CDX84269/CDY45918/CDX…
GO:0008515	sucrose transmembrane transporter activity	1.08073e-05	0.000432293	0.000382997	CDX77928/CDY08093/CDY05867/CDX69663/CDX83046/CDX97233/CDX68492/CDX87161/CDY70861/CDX80379/CDX88041
GO:0019441	tryptophan catabolic process to kynurenine	1.67383e-05	0.000657358	0.000582396	CDY60990/CDY24933/CDX74813/CDY07047/CDX72197/CDY61713/CDY70017/CDY27261/CDX72456
GO:0015976	carbon utilization	1.70464e-05	0.000657503	0.000582524	CDY64834/CDX93637/CDY69444/CDY23811/CDX91024/CDY46871/CDY28672/CDY57304/CDX75365/CDX85584/CDY37516/CDY49059/CDY28306/CDY57847/CDY24705/CDX68988
GO:0050829	defense response to Gram-negative bacterium	1.82962e-05	0.00069333	0.000614266	CDY34814/CDY65436/CDY35190/CDY38386/CDY38384/CDY35193/CDY39205/CDY53207/CDX83205/CDY33228/CDY21483/CDY70926/CDX77481/CDY18087/CDY39109/CDX97564/CDY28188/CDX85133/CDY33229/CDY64583
GO:0010218	response to far red light	1.89976e-05	0.000707497	0.000626817	CDX92142/CDY62179/CDX92678/CDY45189/CDY55316/CDX76760/CDY09346/CDX80009/CDX97087/CDX88078/CDX82360/CDX87140/CDX69771/CDY15232/CDY19846/CDX74819/CDX87205/CDX95691/CDX83371/CDX85721/CDX80416
GO:0044375	regulation of peroxisome size	2.21357e-05	0.000810391	0.000717978	CDY27363/CDY37060/CDX99049/CDX67850/CDY45676/CDX95662/CDX74760/CDY47414/CDY25676/CDY53894/CDY10615
GO:0009646	response to absence of light	2.59267e-05	0.000933341	0.000826907	CDX99060/CDY35824/CDX92480/CDY27652/CDY42336/CDX99691/CDY12611/CDX90555/CDY31125/CDY18229/CDX74737/CDX95031/CDX84131/CDY32135/CDX86636/CDY57107/CDY34314/CDY51681/CDY65512/CDY42050/CDX79827/CDY72000/CDY50237
GO:0051865	protein autoubiquitination	2.63582e-05	0.000933341	0.000826907	CDY20579/CDY61251/CDY45002/CDX96997/CDX88709/CDY32070/CDX99105/CDX80258/CDY50536/CDX70363/CDY40265/CDY71882/CDY40422/CDX69840/CDY52666/CDY08419/CDY04746/CDY33046/CDY13655/CDX95473/CDX97044
GO:0102799	glucosinolate glucohydrolase activity	2.96892e-05	0.00103433	0.000916383	CDX90772/CDY26308/CDY67046/CDY05334/CDY70871/CDY24995/CDY24996/CDY68654
GO:2000032	regulation of secondary shoot formation	3.23849e-05	0.00111034	0.000983723	CDY18525/CDY36526/CDX95517/CDY60475/CDY39607/CDX82339/CDY52898/CDY10771/CDX74272/CDY45213/CDX81407/CDY30782/CDY10772
GO:0006857	oligopeptide transport	3.39474e-05	0.00114572	0.00101507	CDY24387/CDY04806/CDY45207/CDY40280/CDY31242/CDX71495/CDY30787/CDY65523/CDY41477/CDY28441/CDY14503/CDX91683/CDY54030/CDY17448/CDY04112
GO:0009939	positive regulation of gibberellic acid mediated signaling pathway	3.79683e-05	0.00126172	0.00111784	CDX93945/CDX67913/CDY70667/CDY10275/CDY63333/CDY06705/CDY67478/CDY27795/CDX80665/CDY41936/CDY06259/CDY16687
GO:0010427	abscisic acid binding	4.74808e-05	0.00155392	0.00137672	CDX76554/CDY53905/CDY07739/CDY64350/CDY08877/CDY38728/CDY53809/CDY69797/CDY14471/CDX91871/CDY70860/CDY61488/CDY26028/CDY03194/CDY18391/CDX91530/CDY58505/CDY04688
GO:0006071	glycerol metabolic process	6.76691e-05	0.00218157	0.0019328	CDY04908/CDY41406/CDY29021/CDY64674/CDX80898/CDX79385/CDY41845/CDX70264/CDX82242/CDY11279/CDX90646/CDX85636/CDX87311/CDY71286
GO:0019137	thioglucosidase activity	7.71513e-05	0.00238067	0.00210919	CDX90772/CDY26308/CDY67046/CDY05334/CDY70871/CDY24995/CDY24996/CDY68654
GO:0042773	ATP synthesis coupled electron transport	7.71513e-05	0.00238067	0.00210919	CDY67692/CDY45553/CDY45493/CDY17570/CDY45519/CDY45520/CDY45521/CDY45977
GO:0045549	9-cis-epoxycarotenoid dioxygenase activity	7.71513e-05	0.00238067	0.00210919	CDY57471/CDY57473/CDX98455/CDY33218/CDY39117/CDY34748/CDX88443/CDY53711
GO:0038023	signaling receptor activity	8.38812e-05	0.00252466	0.00223676	CDX86306/CDX76554/CDY53905/CDY17747/CDY07739/CDY69543/CDY64350/CDY08877/CDY38728/CDY06165/CDY13392/CDY69797/CDY14471/CDX91871/CDX83206/CDY70860/CDY61488/CDY03194/CDX72274/CDY18391/CDY58505/CDY04688
GO:0000978	RNA polymerase II cis-regulatory region sequence-specific DNA binding	8.41775e-05	0.00252466	0.00223676	CDX69672/CDX80085/CDY62335/CDX78407/CDY62523/CDY01562/CDX70492/CDY00246/CDX68927/CDY40420/CDX86938/CDX84285/CDX96435/CDY32069/CDY28731/CDX84171/CDY31636/CDY50608/CDX69274/CDX70236/CDX78504/CDX73170/CDY39545/CDY05371/CDY21503/CDY69818/CDY18809/CDY71121/CDX75313/CDY24765/CDY39669/CDY67770/CDX77420/CDY43158/CDY69800/CDX90804/CDY47524/CDY52073/CDY29411/CDY22463/CDY70458/CDY13472/CDY39091/CDX75604/CDY…
GO:0006572	tyrosine catabolic process	8.76183e-05	0.00252466	0.00223676	CDY10210/CDY28797/CDY06216/CDY28804/CDY41772/CDY09969/CDX96265/CDY13865/CDY06652
GO:0071446	cellular response to salicylic acid stimulus	8.76183e-05	0.00252466	0.00223676	CDX79478/CDX69663/CDX84718/CDX79479/CDY30050/CDY37523/CDX97233/CDY24656/CDX84131
GO:0009617	response to bacterium	8.76617e-05	0.00252466	0.00223676	CDX85411/CDY49605/CDX86233/CDY46906/CDY50531/CDY49853/CDX82146/CDY52661/CDY31826/CDX73815/CDY00784/CDX96997/CDY38012/CDX90391/CDY52519/CDX86405/CDX85227/CDX69840/CDX86406/CDY00107/CDY42469/CDY30984/CDY04044/CDY53637/CDY35413
GO:0030246	carbohydrate binding	9.65631e-05	0.00274443	0.00243146	CDX90938/CDX93275/CDY58654/CDY20121/CDY38901/CDY07127/CDY06997/CDX93273/CDY22049/CDY72663/CDY59556/CDY21835/CDY72137/CDY54100/CDX97656/CDY03958/CDY49140/CDY21254/CDY32595/CDX88749/CDY03963/CDX97490/CDX71041/CDX88583/CDX79056/CDY14245/CDY18022/CDY26339/CDY00639/CDX87429/CDX87883/CDX88747/CDY20195/CDY38992/CDY31144/CDY42484/CDX97513/CDX89385/CDY71505/CDY14409/CDY12896/CDX81719/CDY04833/CDY22385/CDX…
GO:0010114	response to red light	0.0001035	0.00290339	0.0025723	CDY16879/CDX77231/CDY43206/CDX92142/CDY62179/CDY71146/CDX92678/CDY45189/CDX98172/CDX76760/CDY09346/CDX80009/CDX97087/CDX88078/CDX82360/CDX87140/CDX90223/CDX69771/CDX68742/CDY19846/CDY16876/CDY28265/CDX95691/CDY01444/CDX83371/CDX93555/CDX85721/CDX80416
GO:0045087	innate immune response	0.000128069	0.00354653	0.0031421	CDY70428/CDY27652/CDY14240/CDX99691/CDY38390/CDY37708/CDY31295/CDY14521/CDX79056/CDY26339/CDY23725/CDY23724/CDY08840/CDY20667/CDY14520/CDY12896/CDY66626/CDX96780/CDX97441/CDX89597/CDY11130/CDY43445/CDX68246/CDY53829/CDY08841/CDY62731/CDX83918/CDX77738
GO:0008970	phospholipase A1 activity	0.000135027	0.00369187	0.00327087	CDX76515/CDY54880/CDX99456/CDY54879/CDX86530/CDY51303/CDY68806/CDY32473/CDY10228/CDY34061/CDX97819/CDY09593/CDY50696
GO:0045487	gibberellin catabolic process	0.000143655	0.0038787	0.00343639	CDY43206/CDY35262/CDX98172/CDY26299/CDX90223/CDX89972/CDY37835
GO:0051119	sugar transmembrane transporter activity	0.000154841	0.00412909	0.00365823	CDY05123/CDX77928/CDY08093/CDY05867/CDX83046/CDY67972/CDX97600/CDY20083/CDX68492/CDX96591/CDX87161/CDY70861/CDX80379/CDX88041
GO:0048444	floral organ morphogenesis	0.000173257	0.00441687	0.00391319	CDX93945/CDX67913/CDY70667/CDY63333/CDY67478/CDY27795/CDX80665/CDY41936/CDY16687
GO:0004129	cytochrome-c oxidase activity	0.000173756	0.00441687	0.00391319	CDY45489/CDY67692/CDY17573/CDY71913/CDY45507/CDY45513/CDY17581/CDY45519/CDY45520/CDX93970/CDY30089/CDX97687
GO:0071483	cellular response to blue light	0.000173812	0.00441687	0.00391319	CDY45410/CDX88078/CDX87140/CDY34227/CDY19846/CDX82018/CDX80416/CDY18468
GO:0071497	cellular response to freezing	0.000173812	0.00441687	0.00391319	CDX91131/CDX85656/CDY38828/CDX78517/CDY09787/CDY69265/CDX69647/CDY68963
GO:0009620	response to fungus	0.000184892	0.0046438	0.00411424	CDY64617/CDX96769/CDY59866/CDY04179/CDY21750/CDX99864/CDY05412/CDX69515/CDY38238/CDY21346/CDY63171/CDY05270/CDX87365/CDY18281/CDY33228/CDX78352/CDY39109/CDY24698/CDY05445/CDX97564/CDX82067/CDX77417/CDX81120/CDX69919/CDY71921/CDY33229/CDY40732/CDY45927/CDX88557/CDY39543
GO:0034485	phosphatidylinositol-3,4,5-trisphosphate 5-phosphatase activity	0.00020531	0.00509736	0.00451608	CDY44496/CDX78819/CDY17072/CDX74960/CDY68359/CDY70508/CDY34516/CDX91363/CDY06733/CDY42072/CDY53816/CDY04934/CDY53817
GO:0042908	xenobiotic transport	0.000209687	0.00514685	0.00455993	CDY51758/CDY65506/CDY18118/CDY64820/CDY29628/CDX93794/CDY54720/CDY61495/CDY38893/CDX79559/CDX81281/CDY66973/CDY44967/CDY04298/CDY01226/CDY47166/CDY31633/CDY19507/CDX84290/CDY49481/CDY06020/CDY51898/CDX90247/CDY11440/CDY06021/CDY50654/CDX93660/CDY44021/CDY67968/CDX76391/CDY43277/CDY42050/CDY65471/CDY49289/CDX94432/CDY12916/CDX72467
GO:0010555	response to mannitol	0.0002195	0.00526898	0.00466813	CDY22042/CDX90013/CDY52781/CDY15197/CDX88048/CDY37992/CDY68292/CDX72021/CDY06095/CDY48774/CDY03294
GO:0010029	regulation of seed germination	0.000219541	0.00526898	0.00466813	CDY24520/CDY30258/CDX67433/CDX74442/CDY37608/CDY67002/CDY54132/CDX84218/CDY31681/CDY15717/CDX91141/CDY35798/CDX80727/CDY05271/CDY08540/CDX85662/CDY24687/CDX93411/CDY03909/CDX81372/CDY01456/CDY12785/CDY48218/CDY24170/CDX78067
GO:0080163	regulation of protein serine/threonine phosphatase activity	0.000238633	0.00566427	0.00501834	CDX76554/CDY53905/CDY07739/CDY64350/CDY08877/CDY38728/CDY69797/CDY14471/CDX91871/CDY70860/CDY61488/CDY03194/CDY18391/CDY58505/CDY04688
GO:0003333	amino acid transmembrane transport	0.000274284	0.00643972	0.00570537	CDY39969/CDY47026/CDY00078/CDY42269/CDY42861/CDY47832/CDY54797/CDY67136/CDY67720/CDY27236/CDY66186/CDY53897/CDY35776/CDY44920/CDY34437/CDY53922/CDY08388/CDX73848/CDY52929/CDY53434
GO:0004866	endopeptidase inhibitor activity	0.0003186	0.00724395	0.00641788	CDX72899/CDX96388/CDX96393/CDX72973/CDY03646/CDX72884/CDX96390/CDX72977/CDY67585
GO:0009835	fruit ripening	0.0003186	0.00724395	0.00641788	CDY40930/CDX95931/CDY51500/CDY13251/CDX86796/CDY18281/CDY12944/CDY19546/CDY07348
GO:0010438	cellular response to sulfur starvation	0.0003186	0.00724395	0.00641788	CDY64136/CDY66053/CDY71938/CDX85369/CDY69515/CDY33942/CDX80461/CDX86606/CDY08146
GO:0034620	cellular response to unfolded protein	0.000325332	0.00730102	0.00646845	CDY50531/CDY52661/CDY12232/CDY70083/CDX83960/CDY33359/CDY35063/CDX85810/CDX73815/CDY00784/CDX96825/CDY21503/CDX99445/CDX81132
GO:0009785	blue light signaling pathway	0.000333756	0.00730102	0.00646845	CDX72741/CDY22341/CDY30933/CDY55316/CDX94715/CDX78120/CDX73609/CDY23232/CDY18229/CDY70398/CDX89827/CDY12100/CDY15232/CDX86636/CDX90292
GO:0048544	recognition of pollen	0.000337482	0.00730102	0.00646845	CDX95304/CDX79056/CDY26339/CDY23167/CDY70136/CDY68449/CDY06994/CDY70451/CDY55599/CDY12896/CDY36217/CDY48827/CDY49029/CDX89260/CDY63173/CDY39264/CDX76754/CDY36222/CDY62911/CDY26187/CDY24758/CDY03363/CDX97950
GO:0031347	regulation of defense response	0.000337638	0.00730102	0.00646845	CDX90230/CDY53624/CDX96409/CDY10969/CDX69657/CDY71875/CDX91140/CDX81823/CDY60475/CDY41023/CDX88573/CDY26697/CDY22299/CDY69515/CDY21679/CDY71173/CDY11556/CDX85661/CDX96772/CDX92171/CDY03638/CDX74272/CDX87347/CDX96270/CDX80461/CDY67287/CDY09775/CDY24170/CDY08146/CDX90458/CDY58285
GO:0071219	cellular response to molecule of bacterial origin	0.000343096	0.00730102	0.00646845	CDY66354/CDY62257/CDX98663/CDX89597/CDX93997/CDY27959/CDY17185
GO:0008559	ATPase-coupled xenobiotic transmembrane transporter activity	0.00034985	0.00730102	0.00646845	CDY04298/CDY31633/CDX84290/CDY06020/CDY51898/CDX90247/CDY11440/CDY06021/CDX93660/CDY44021/CDY43277
GO:0010037	response to carbon dioxide	0.000351531	0.00730102	0.00646845	CDY70447/CDY29369/CDY28672/CDY57304/CDY44210/CDY37516/CDY57847/CDY35986
GO:0010942	positive regulation of cell death	0.000351531	0.00730102	0.00646845	CDY62187/CDY43071/CDX79444/CDY32385/CDX82236/CDX84754/CDY19119/CDY19120
GO:0016121	carotene catabolic process	0.000351531	0.00730102	0.00646845	CDY57471/CDY57473/CDY33218/CDY39117/CDX78923/CDY34748/CDX88443/CDY53711
GO:0004190	aspartic-type endopeptidase activity	0.000450176	0.00926075	0.0082047	CDX77167/CDY70724/CDY30499/CDY62455/CDY30500/CDY72390/CDY21302/CDY08632/CDY65247/CDX86682/CDY56303/CDX74578/CDX70865/CDY72428/CDY16668/CDY15456/CDX94554/CDY32267/CDY20472/CDY37436/CDY42381/CDY59311/CDX74840/CDY15455/CDX97055/CDX67775/CDY14973/CDY40536/CDY67019/CDY52671/CDX88901/CDY41753/CDY34613/CDX85747/CDY50543/CDY34819/CDY70079/CDX67547/CDX98347/CDY65926/CDY02696/CDX82233
GO:0043086	negative regulation of catalytic activity	0.000454576	0.00926305	0.00820674	CDY72180/CDY44099/CDY31839/CDX93634/CDY46918/CDX92011/CDY20929/CDY17457/CDY67242/CDY34642/CDX81234/CDX91711/CDY49078/CDX86987/CDX67413/CDY14384/CDY12333/CDX89429/CDY36270/CDY33228/CDY00192/CDY24071/CDY25774/CDX84534/CDY06513/CDY70789/CDX94463/CDY08206/CDY39109/CDY11066/CDX97564/CDX74714/CDY72346/CDX83999/CDY33229/CDY36938/CDY27749/CDY04097
GO:0009873	ethylene-activated signaling pathway	0.000509016	0.0102755	0.00910371	CDY29620/CDY35575/CDX81918/CDX87222/CDY05842/CDY02129/CDY38828/CDY38399/CDY17756/CDY23052/CDY64966/CDY40848/CDX77422/CDY69265/CDX69746/CDX88414/CDX87509/CDY30598/CDX97125/CDX71695/CDY39547/CDX90020/CDY03521/CDX82392/CDX69283/CDY16133/CDY04235/CDY30489/CDX75631/CDY15189/CDY68963/CDX82067/CDX97406/CDY16811/CDY71921/CDX83568/CDY13596/CDY02130/CDY38001/CDY07379/CDY38540/CDX95898/CDX92102
GO:0009816	defense response to bacterium, incompatible interaction	0.000518654	0.0103731	0.00919019	CDY60990/CDY24933/CDX74813/CDY19719/CDY10969/CDY07047/CDX99986/CDY17747/CDY61713/CDY69543/CDY70017/CDY43071/CDY32385/CDX82236/CDY33459/CDY29727/CDY29177/CDX72115/CDX72630/CDY07841/CDX77642
GO:0010099	regulation of photomorphogenesis	0.000539475	0.0106905	0.00947142	CDX92142/CDX97087/CDX82360/CDX69771/CDY64176/CDX78352/CDX81120/CDX69919/CDY46210/CDY40732/CDX85721
GO:0000272	polysaccharide catabolic process	0.000599278	0.0117676	0.0104257	CDY62220/CDY42960/CDY44237/CDY13912/CDX83475/CDY48276/CDY44235/CDX92590/CDY23382/CDX88925/CDX74771/CDX70836
GO:0009901	anther dehiscence	0.000635506	0.0121477	0.0107625	CDX85411/CDY49605/CDX86233/CDX72025/CDY64617/CDX79907/CDY49853/CDX96769/CDX82146/CDY21750/CDX70162/CDX74819/CDX94432/CDY45187
GO:0031348	negative regulation of defense response	0.000635506	0.0121477	0.0107625	CDX71760/CDY69632/CDY08492/CDY05685/CDY42491/CDY34841/CDY70958/CDY20991/CDY66806/CDX74819/CDX72630/CDX86308/CDY48749/CDX86309
GO:0034219	carbohydrate transmembrane transport	0.000635506	0.0121477	0.0107625	CDY05123/CDX77928/CDY08093/CDY05867/CDX83046/CDY67972/CDX97600/CDY20083/CDX68492/CDX96591/CDX87161/CDY70861/CDX80379/CDX88041
GO:0008146	sulfotransferase activity	0.000706084	0.0133784	0.0118528	CDY45712/CDY67730/CDY45713/CDX95244/CDY05012/CDY42346/CDY49688/CDX80987/CDY49690/CDY49689
GO:0080046	quercetin 4'-O-glucosyltransferase activity	0.000715419	0.0134374	0.0119051	CDY53269/CDX84547/CDX92078/CDY43105/CDY29254/CDX79797/CDX89298
GO:1900057	positive regulation of leaf senescence	0.000807669	0.0150394	0.0133243	CDY40894/CDY30258/CDX67433/CDY38346/CDX74442/CDY50879/CDY63072/CDY53387/CDY18290/CDY15493/CDX69068
GO:0002239	response to oomycetes	0.000835979	0.0154335	0.0136735	CDY35824/CDX92480/CDY40722/CDY31652/CDX69904/CDY21583/CDY47047/CDY37535/CDY50375/CDX84273/CDX91951/CDX72568/CDX84131/CDX74295/CDY58695
GO:0042753	positive regulation of circadian rhythm	0.000861923	0.0157776	0.0139784	CDY44719/CDY41598/CDY41299/CDX95740/CDX83315/CDX97087/CDY60339/CDX74810/CDX69771/CDY07627/CDY61710/CDY21536
GO:0004724	magnesium-dependent protein serine/threonine phosphatase activity	0.00088384	0.0160428	0.0142134	CDY06682/CDY29707/CDX97858/CDY41610/CDY10253/CDY02023/CDY24037/CDX84866/CDY10703/CDX84865/CDY11411/CDY18847/CDX76624/CDX93981/CDY57256/CDY43107/CDX95863/CDX92122/CDX92079/CDY06718/CDY28406/CDY38228
GO:0031588	nucleotide-activated protein kinase complex	0.000907412	0.0163334	0.0144708	CDY16597/CDX92403/CDY53481/CDY39634/CDY39289/CDY66674/CDY36548/CDY68980/CDY29313
GO:0015293	symporter activity	0.0010144	0.0181083	0.0160433	CDX84703/CDY19352/CDX79505/CDY70201/CDY01274/CDY38629/CDY44319/CDX93833/CDX97835/CDY34842/CDY45985/CDY64360/CDY70327/CDY38765/CDY34655/CDY42190/CDY00190/CDY11649/CDX83625/CDX97945/CDY48389/CDY01998/CDY13641/CDY56366
GO:0019901	protein kinase binding	0.00106826	0.0187901	0.0166473	CDY67138/CDY70385/CDX89020/CDY38647/CDX87463/CDY54190/CDX87462/CDY00615/CDY08530/CDY54406/CDX98366/CDY53481/CDY39634/CDX93714/CDX80700/CDX93673/CDY34535/CDX88429/CDY39289/CDY66674/CDY17952/CDY06011/CDY36548/CDY22115/CDY04245/CDY21950/CDX77994/CDY39242/CDY57492/CDX72269/CDY68980/CDY29313/CDY50506
GO:0004553	hydrolase activity, hydrolyzing O-glycosyl compounds	0.00107869	0.0187901	0.0166473	CDY45083/CDY39194/CDX97519/CDY66832/CDY49720/CDY25903/CDX68642/CDY02741/CDY28175/CDY03539/CDY17630/CDY14905/CDX76097/CDY28174/CDY02936/CDY28176/CDY03100/CDY57926/CDX72230/CDY09410/CDY15792/CDY23643/CDX72228/CDY67487/CDY08006/CDY49788/CDX68641/CDX68640/CDX97518/CDY06601/CDY62387/CDX81199/CDY35550/CDY70985/CDY63750/CDX96008/CDY63173/CDX81200/CDY60254/CDY02795/CDY33199/CDY61576/CDY20780/CDY53692/CDX…
GO:0009738	abscisic acid-activated signaling pathway	0.00107869	0.0187901	0.0166473	CDX97858/CDY27078/CDY61251/CDX91632/CDY55316/CDX84866/CDY10703/CDX95951/CDY00510/CDX76554/CDY38412/CDX72445/CDY53905/CDX88709/CDY07739/CDX72022/CDX80258/CDY08877/CDY54381/CDX84218/CDY31681/CDX95741/CDY38260/CDY71737/CDY04833/CDY42094/CDX72849/CDX96365/CDY15232/CDX96366/CDY69797/CDY14471/CDX86029/CDX91871/CDX99153/CDY70860/CDY24380/CDY24698/CDY11195/CDY04272/CDY08542/CDY01456/CDY03194/CDY18391/CDY…
GO:0042128	nitrate assimilation	0.00110949	0.0189717	0.0168083	CDY64637/CDY34047/CDY01274/CDY38629/CDX96007/CDY65728/CDY44319/CDX88386/CDX93833/CDY16372/CDY38765/CDY11649/CDY48389/CDY69402/CDY54537/CDY66677/CDY03497/CDY10982
GO:0031072	heat shock protein binding	0.00111756	0.0189717	0.0168083	CDY50531/CDY52661/CDY12232/CDX67525/CDY70083/CDY54516/CDX83960/CDY33359/CDY35063/CDX85810/CDX73815/CDY00784/CDX96825/CDY13371/CDY35761/CDX82957/CDX79169/CDX99445/CDX86330/CDX81132
GO:0002213	defense response to insect	0.00113303	0.0189717	0.0168083	CDY05398/CDX69599/CDY08688/CDY47299/CDY51303/CDY04029/CDY32473/CDY58406
GO:0009687	abscisic acid metabolic process	0.00113303	0.0189717	0.0168083	CDY67937/CDX87793/CDX77231/CDY52969/CDY40155/CDY23132/CDY06691/CDY27877
GO:0016987	sigma factor activity	0.00113303	0.0189717	0.0168083	CDY09826/CDX88078/CDX87140/CDY19846/CDX93555/CDX91100/CDX80416/CDY18468
GO:0004714	transmembrane receptor protein tyrosine kinase activity	0.0011775	0.0194153	0.0172013	CDY35190/CDY38384/CDY35193/CDY62187/CDX79444/CDX84754/CDY19119/CDY19120/CDX89615/CDY39795/CDX71165
GO:0010100	negative regulation of photomorphogenesis	0.0011775	0.0194153	0.0172013	CDY10800/CDY15382/CDY19093/CDY56613/CDY05725/CDX80009/CDY31989/CDX72726/CDX95691/CDX82018/CDX83371
GO:0015276	ligand-gated ion channel activity	0.00120531	0.0195664	0.0173352	CDY38574/CDY04908/CDX86306/CDY41406/CDY70035/CDX80898/CDX70264/CDY58212/CDY12210/CDY06165/CDY11279/CDY48270/CDY49512
GO:0009625	response to insect	0.00121384	0.0195664	0.0173352	CDY05398/CDY64136/CDY52969/CDY40155/CDX97555/CDX72892/CDX83886/CDX76465/CDY40041/CDY09311/CDY39452/CDX74819
GO:0045927	positive regulation of growth	0.00121384	0.0195664	0.0173352	CDY21557/CDY48336/CDX83512/CDX69930/CDX99820/CDY42812/CDX85061/CDY04917/CDY42813/CDY04489/CDY51971/CDY61671
GO:0010295	(+)-abscisic acid 8'-hydroxylase activity	0.00134729	0.021242	0.0188197	CDX82303/CDY67937/CDX87793/CDX77231/CDY63039/CDY23132/CDX99244
GO:0015700	arsenite transport	0.00134729	0.021242	0.0188197	CDX98596/CDY01565/CDX78905/CDX90247/CDX99411/CDY09591/CDY02289
GO:0045836	positive regulation of meiotic nuclear division	0.00134729	0.021242	0.0188197	CDX79841/CDY48336/CDX83512/CDX99820/CDY42812/CDY42813/CDY61671
GO:0046856	phosphatidylinositol dephosphorylation	0.00139119	0.0214738	0.0190251	CDY44496/CDX78819/CDY17072/CDX74960/CDY26254/CDX90428/CDY68359/CDY33242/CDY70508/CDX80935/CDY34516/CDY48488/CDX91363/CDY06733/CDY52275/CDY42072/CDX97553/CDY53816/CDY04934/CDY53817/CDX90734/CDX68304/CDY39105
GO:0051753	mannan synthase activity	0.00139464	0.0214738	0.0190251	CDY52051/CDY54604/CDY19146/CDY71199/CDY68738/CDY52052/CDY15319/CDY61071/CDY23470/CDY48544/CDY61894/CDY35551/CDY10979/CDY43156/CDY59104/CDY26085/CDY44151/CDY08264
GO:0051787	misfolded protein binding	0.00139464	0.0214738	0.0190251	CDY50531/CDY52661/CDY20579/CDY12232/CDX67525/CDY70083/CDX83960/CDY33359/CDY45002/CDY35063/CDX85810/CDX73815/CDY00784/CDX96825/CDY13371/CDY40265/CDX99445/CDX81132
GO:0004364	glutathione transferase activity	0.00140176	0.0214738	0.0190251	CDY38775/CDY38774/CDY26861/CDY48475/CDY23533/CDX96787/CDY38773/CDX98643/CDY00291/CDY72138/CDX83922/CDY34896/CDY11637/CDY01992/CDY45445/CDX89147/CDX77247/CDY59707/CDY40167/CDY48383/CDX87528/CDY50375/CDY48477/CDY30896/CDY48476/CDX83309/CDY45140/CDY51369/CDY17597
GO:0015140	malate transmembrane transporter activity	0.00142898	0.0217366	0.0192579	CDY40557/CDY17726/CDY03439/CDX77777/CDY34292/CDY13754/CDX76916/CDY28921/CDX81127
GO:0006545	glycine biosynthetic process	0.00146047	0.021756	0.019275	CDX95045/CDY25780/CDX93548/CDY49330/CDY06323/CDY42933
GO:0008891	glycolate oxidase activity	0.00146047	0.021756	0.019275	CDY01535/CDY39114/CDX75771/CDY33221/CDX82484/CDY39115
GO:0080029	cellular response to boron-containing substance levels	0.00146047	0.021756	0.019275	CDX87340/CDY39946/CDY37274/CDY66949/CDY68117/CDY53224
GO:0009696	salicylic acid metabolic process	0.00154577	0.0228689	0.020261	CDX69262/CDX75612/CDY38952/CDY52199/CDX79798/CDY71711/CDX89581/CDY02084/CDY44604/CDY53646/CDX79797/CDY44382/CDY36812/CDY40511
GO:0046685	response to arsenic-containing substance	0.00160219	0.0235423	0.0208577	CDX98596/CDX75365/CDY01565/CDX78905/CDY47331/CDX90247/CDX99411/CDY09591/CDX68988/CDY02289
GO:0000325	plant-type vacuole	0.00166819	0.024145	0.0213916	CDY46906/CDX83168/CDY34045/CDY43375/CDY31826/CDY48215/CDY04298/CDY71198/CDY31633/CDY58544/CDY61997/CDX84290/CDY06020/CDY51898/CDX90247/CDY11440/CDY06021/CDY43373/CDX93660/CDY44021/CDY43277/CDY09591/CDY02289
GO:0046910	pectinesterase inhibitor activity	0.00166819	0.024145	0.0213916	CDY72180/CDY44099/CDY31839/CDY46918/CDY67242/CDY34642/CDX91711/CDY49078/CDX86987/CDX67413/CDY14384/CDY12333/CDY36270/CDY33228/CDY00192/CDY24071/CDY70789/CDY08206/CDY39109/CDX97564/CDY33229/CDY36938/CDY27749
GO:0051879	Hsp90 protein binding	0.00167673	0.024145	0.0213916	CDY21385/CDY04790/CDY08461/CDX97342/CDY08460/CDY00316/CDX88658/CDX77912/CDY62693/CDY43880/CDY37926/CDY32528
GO:0016747	transferase activity, transferring acyl groups other than amino-acyl groups	0.00168986	0.0241728	0.0214163	CDY04870/CDY08603/CDY22927/CDY68233/CDY00943/CDY11777/CDX74540/CDY01415/CDY49290/CDX99671/CDX83199/CDY21472/CDY33713/CDY69977/CDX74815/CDY39716/CDX99673/CDY15959/CDY17758/CDY05591/CDY30277/CDX93218/CDY11582/CDX81074/CDY12812/CDX88645/CDY36997/CDY37881/CDY11845/CDY55902/CDY44384/CDY72171/CDY70863/CDX81073/CDY23495/CDY09445/CDY50708/CDY12199/CDY12813
GO:0035435	phosphate ion transmembrane transport	0.00173947	0.0247187	0.0218999	CDY37906/CDX87003/CDY03439/CDY18123/CDY34292/CDY13754/CDY03011/CDX76916/CDY09011/CDY45985/CDY37178/CDY00190/CDX83625/CDY40927/CDY13641/CDX81127/CDY56366/CDX98143
GO:0006952	defense response	0.00175998	0.0248467	0.0220133	CDY10958/CDY44127/CDY54855/CDY32548/CDX84818/CDY67947/CDY62220/CDY25772/CDY42053/CDY17433/CDY31181/CDY11541/CDX83270/CDY66340/CDY03714/CDY31493/CDX72741/CDY44237/CDY03298/CDX99864/CDY52768/CDX83475/CDY42055/CDX76091/CDY45054/CDY66260/CDY21418/CDY54252/CDY39782/CDY64824/CDY08490/CDX72197/CDX71350/CDY63633/CDY63171/CDY19256/CDY13251/CDY05270/CDX86796/CDY31372/CDX72892/CDX73890/CDY18281/CDY23382/CDY…
GO:0006469	negative regulation of protein kinase activity	0.00185697	0.0255299	0.0226186	CDX95086/CDY21251/CDX80820/CDX93583/CDY54381/CDY38260/CDY02420/CDY31161
GO:0006950	response to stress	0.00185697	0.0255299	0.0226186	CDX85242/CDY00289/CDY16773/CDY30719/CDX86391/CDY48477/CDX73169/CDX86969
GO:0010279	indole-3-acetic acid amido synthetase activity	0.00185697	0.0255299	0.0226186	CDX92823/CDY46653/CDY43037/CDY29291/CDY63330/CDY63329/CDY15692/CDY67943
GO:0080054	low-affinity nitrate transmembrane transporter activity	0.00185697	0.0255299	0.0226186	CDY11647/CDY04806/CDY38767/CDY40280/CDY48389/CDY41477/CDY28441/CDX91683
GO:0009814	defense response, incompatible interaction	0.00186746	0.0255299	0.0226186	CDY23156/CDY72520/CDX76862/CDY46081/CDY43920/CDY52423/CDX99816/CDY26902/CDX87830/CDY05939/CDX92328/CDX98772/CDX86970/CDY50119/CDY08139
GO:0010258	NADH dehydrogenase complex (plastoquinone) assembly	0.00216663	0.0292496	0.0259141	CDY49826/CDX79062/CDX82824/CDY09480/CDX98686/CDY27049/CDY22824/CDX94038/CDY25205
GO:0043562	cellular response to nitrogen levels	0.00216663	0.0292496	0.0259141	CDY19719/CDX99986/CDY16597/CDX92403/CDY40280/CDX92163/CDY28441/CDX69698/CDX97175
GO:0051260	protein homooligomerization	0.0022753	0.0305257	0.0270447	CDX77928/CDY08093/CDY05867/CDX83046/CDX90555/CDX68492/CDX87161/CDY70861/CDY34782/CDX80379/CDX88041/CDX76822
GO:0008374	O-acyltransferase activity	0.00231066	0.0308088	0.0272955	CDY64386/CDX76699/CDX98634/CDY03928/CDX91106/CDX85636/CDY65993/CDY71286/CDY50696/CDY32523
GO:0060862	negative regulation of floral organ abscission	0.00234306	0.0308598	0.0273407	CDX75515/CDY62187/CDX69153/CDX79444/CDX84754/CDY19119/CDY19120
GO:0080170	hydrogen peroxide transmembrane transport	0.00234306	0.0308598	0.0273407	CDY56697/CDX78177/CDX98596/CDY13298/CDY01565/CDX78905/CDX99411
GO:0009694	jasmonic acid metabolic process	0.00261751	0.0340592	0.0301752	CDX69262/CDX75612/CDY38952/CDY52199/CDY71711/CDX89581/CDY02084/CDY12538/CDY44604/CDY53646/CDY14979/CDY44382/CDY36812/CDY40511
GO:0009787	regulation of abscisic acid-activated signaling pathway	0.00261751	0.0340592	0.0301752	CDY39639/CDY36553/CDX96844/CDY69264/CDY06667/CDX97087/CDY10240/CDY35798/CDX80727/CDX69771/CDY53809/CDX89498/CDX93411/CDY26028
GO:0005615	extracellular space	0.00270167	0.0348688	0.0308926	CDY39574/CDX83168/CDY34045/CDY31329/CDY63721/CDY44237/CDX83475/CDX99452/CDX76698/CDY64824/CDX69904/CDY21583/CDY05033/CDY22370/CDX71540/CDY65590/CDX80173/CDY31550/CDY25406/CDX84508/CDX97754/CDY29042/CDY58223/CDY29814/CDY11474/CDX73698/CDY67661/CDX94938/CDY42605/CDY06760/CDY07129/CDX87443/CDY43802/CDX90701/CDY48218/CDY58614/CDX93470/CDY26907/CDX77389
GO:1900150	regulation of defense response to fungus	0.00271202	0.0348688	0.0308926	CDX70170/CDY12830/CDY01420/CDY43567/CDY06667/CDX80954/CDY04020/CDY10240/CDY62213/CDY16122/CDY48504/CDY12812/CDY52144/CDY47244/CDX86433/CDY12813
GO:0015145	monosaccharide transmembrane transporter activity	0.00280132	0.0353851	0.0313499	CDY19352/CDY24593/CDY34842/CDY34655/CDX97945/CDX74116
GO:0015749	monosaccharide transmembrane transport	0.00280132	0.0353851	0.0313499	CDY19352/CDY24593/CDY34842/CDY34655/CDX97945/CDX74116
GO:0080168	abscisic acid transport	0.00280132	0.0353851	0.0313499	CDX95741/CDY38765/CDX72849/CDX96365/CDY11649/CDX96366
GO:0009061	anaerobic respiration	0.0029013	0.0362243	0.0320935	CDY12243/CDY60157/CDY12244/CDY29422/CDY39371/CDX74003/CDY66900/CDX69865
GO:2000142	regulation of DNA-templated transcription, initiation	0.0029013	0.0362243	0.0320935	CDY09826/CDX88078/CDX87140/CDY19846/CDX93555/CDX91100/CDX80416/CDY18468
GO:0061408	positive regulation of transcription from RNA polymerase II promoter in response to heat stress	0.00299323	0.0371573	0.0329201	CDY01562/CDY00246/CDX86938/CDY28731/CDY50608/CDX69274/CDY39545/CDY21503/CDY69818/CDY71121/CDY67770/CDX77420/CDY43158/CDX90804/CDY42722/CDX76506/CDY64186
GO:0010431	seed maturation	0.00302257	0.0372748	0.0330242	CDY22042/CDX77928/CDY08093/CDY05867/CDY52781/CDX69663/CDX83046/CDX97233/CDX68492/CDX87161/CDY70861/CDY24380/CDX80379/CDX81372/CDX88041
GO:0102483	scopolin beta-glucosidase activity	0.00303721	0.0372748	0.0330242	CDY55219/CDY58095/CDY42667/CDY71079/CDX89050/CDX71838/CDX85027/CDY61627/CDY16165/CDX71837/CDY58096/CDY19167
GO:0009704	de-etiolation	0.00318612	0.038663	0.034254	CDX72741/CDY02159/CDX94963/CDY29553/CDY44038/CDY64745/CDY12100/CDY22636/CDY06358/CDX90292/CDY22426
GO:0015267	channel activity	0.00318612	0.038663	0.034254	CDX84114/CDY41749/CDX87340/CDX98596/CDY39946/CDY66949/CDY01565/CDY53224/CDX78905/CDX99411/CDY50882
GO:0031640	killing of cells of other organism	0.00325003	0.0392182	0.034746	CDX85920/CDX85922/CDX96657/CDX83757/CDY04121/CDX87658/CDY23377/CDY06950/CDY57575/CDX79817
GO:0016125	sterol metabolic process	0.00337452	0.0404942	0.0358765	CDY22926/CDY48293/CDY58211/CDX82303/CDY67937/CDX87793/CDY59695/CDX77231/CDY63039/CDY48265/CDY23132/CDY12205/CDY64922/CDY51737/CDY49400/CDX99244
GO:0010951	negative regulation of endopeptidase activity	0.00358643	0.0425642	0.0377104	CDX72899/CDY14424/CDX96388/CDX96393/CDX72973/CDX72981/CDY03646/CDX72884/CDY69151/CDY65601/CDX96390/CDX84749/CDX72892/CDX83886/CDX72977/CDY69759/CDX79817/CDY67585/CDY04060/CDX96468
GO:0080156	mitochondrial mRNA modification	0.00358643	0.0425642	0.0377104	CDY16027/CDY60234/CDX72924/CDX74786/CDY72316/CDY27783/CDX72264/CDX84528/CDY26589/CDY57780/CDX86757/CDX93118/CDX89609/CDY17174/CDX99293/CDX92292/CDY65078/CDY05150/CDY34720/CDY19491
GO:0010286	heat acclimation	0.00380072	0.0432196	0.038291	CDY58476/CDX94031/CDY49575/CDX71079/CDY04950/CDY21084/CDY56096/CDY26611/CDX90482/CDY50133/CDY09637/CDY21503/CDX82392/CDY58173/CDX97342/CDX68067/CDX93190/CDY52924/CDY34590/CDY34871/CDY03609/CDX98843
GO:0004679	AMP-activated protein kinase activity	0.00382173	0.0432196	0.038291	CDY53481/CDY39634/CDY39289/CDY66674/CDY36548/CDY68980/CDY29313
GO:0010337	regulation of salicylic acid metabolic process	0.00382173	0.0432196	0.038291	CDY06949/CDY57576/CDX89937/CDY35738/CDY34103/CDY35295/CDY44294
GO:0015292	uniporter activity	0.00382173	0.0432196	0.038291	CDX69249/CDY54209/CDX75601/CDX93499/CDX89599/CDY46060/CDX76847
GO:0031349	positive regulation of defense response	0.00382173	0.0432196	0.038291	CDY51303/CDY62187/CDY32473/CDX79444/CDX84754/CDY19119/CDY19120
GO:0036444	calcium import into the mitochondrion	0.00382173	0.0432196	0.038291	CDX69249/CDY54209/CDX75601/CDX93499/CDX89599/CDY46060/CDX76847
GO:0042149	cellular response to glucose starvation	0.00382173	0.0432196	0.038291	CDY53481/CDY39634/CDY39289/CDY66674/CDY36548/CDY68980/CDY29313
GO:0051560	mitochondrial calcium ion homeostasis	0.00382173	0.0432196	0.038291	CDX69249/CDY54209/CDX75601/CDX93499/CDX89599/CDY46060/CDX76847
GO:1990246	uniplex complex	0.00382173	0.0432196	0.038291	CDX69249/CDY54209/CDX75601/CDX93499/CDX89599/CDY46060/CDX76847
GO:0009416	response to light stimulus	0.00386488	0.0434799	0.0385216	CDX98998/CDX74838/CDX72475/CDX83066/CDY11057/CDX72514/CDX70015/CDY49290/CDY20474/CDX78407/CDX68327/CDY40645/CDY35262/CDY24950/CDX70217/CDY19036/CDX88414/CDY07640/CDX70374/CDY55343/CDY26299/CDY28427/CDY30235/CDY05371/CDX88298/CDY39659/CDX96912/CDY16207/CDY00149/CDX97754/CDX87586/CDY46740/CDY54489/CDY40026/CDY48558/CDY14892/CDX94721/CDY01998/CDY22336/CDX67508/CDY20401/CDX67507/CDX81113/CDY48981/CDY…
GO:0019722	calcium-mediated signaling	0.00391484	0.0436332	0.0386575	CDY38574/CDX74322/CDY04172/CDX91923/CDY51605/CDY22503/CDY38412/CDY48076/CDY35428/CDY69441/CDY48215/CDY70802/CDY27764/CDX77484/CDX90687/CDY51259/CDY40711/CDY58544/CDX85126/CDX76012/CDX92081/CDY61997/CDY09740/CDY49512/CDX95314/CDX95188
GO:0009407	toxin catabolic process	0.00391891	0.0436332	0.0386575	CDY38774/CDY26861/CDY48475/CDY23533/CDX96787/CDY00291/CDY72138/CDX83922/CDY34896/CDY45445/CDX89147/CDY40167/CDY48383/CDY50375/CDX83309/CDY45140/CDY51369/CDY17597
GO:0010119	regulation of stomatal movement	0.00441865	0.048945	0.0433636	CDY71146/CDY52969/CDY40155/CDX76504/CDY28672/CDY08492/CDY57304/CDY48215/CDY08530/CDY58217/CDY67002/CDY00192/CDY38765/CDY70398/CDX82608/CDY11649/CDY37516/CDY07124/CDY57847/CDX99407/CDY61997/CDY70958/CDX93411/CDX75320/CDX95898/CDY29046/CDY25213/CDX92102
GO:0009833	plant-type primary cell wall biogenesis	0.00447419	0.0490571	0.0434628	CDY52051/CDY19146/CDY71199/CDY68738/CDY52052/CDY15319/CDY61071/CDY23470/CDY48544/CDY61894/CDY35551/CDY10979/CDY43156/CDY59104/CDY38950/CDY26085/CDY08264
GO:0016760	cellulose synthase (UDP-forming) activity	0.00447419	0.0490571	0.0434628	CDY52051/CDY19146/CDY71199/CDY68738/CDY52052/CDY15319/CDY61071/CDY23470/CDY48544/CDY61894/CDY35551/CDY10979/CDY43156/CDY59104/CDY38950/CDY26085/CDY08264
GO:0004332	fructose-bisphosphate aldolase activity	0.00452612	0.0491277	0.0435254	CDY43716/CDY69912/CDX82019/CDY15898/CDX99600/CDY72367/CDY42595/CDY12112/CDX89329
GO:0043068	positive regulation of programmed cell death	0.00452612	0.0491277	0.0435254	CDY30258/CDY51707/CDX87391/CDX67433/CDX74442/CDX88528/CDX96997/CDY22271/CDX69840
