# Supplementary material for: Two wrongs make a right: heat stress reversion of a male-sterile Brassica napus line
Source: J Exp Bot. 2022 Feb 28;73(11):3531–51. doi: 10.1093/jxb/erac082 (PMC9162185; doi:10.1093/jxb/erac082)
Supplement: erac082_suppl_supplementary_table_S4 [file erac082_suppl_supplementary_table_s4.xlsx]

## Sheet: Legend
Supplementary Table 4. List of differentially expressed genes encoding chloroplast-targeted proteins. Differentially expressed genes for C545 vs. SORA 1 and C545 heat vs. C545 (fold change of either ≥ 2 or ≤ − 2 with an adjusted p-value of ≤ 0.05).
GENEID	Brassica napus geneome gene identification number
NAME	Gene name
DESCRIPTION	Description from Gprofiler
ARABIDOPSIS	Arabidopsis thaliana accession number of closest homolog
ARABIDOPSIS DESCRIPTION	Description of closest Arabidopsis homolog
TXNAME	Brasssica napus genome transcript name
BLAST2GO DESCRIPTION	Transcript description from Blast2GO
GO NAMES	Names of asscociated GO terms from Blast2GO
GO IDs	Identification numbers of asscociated GO terms from Blast2GO
C545 vs Monty adj.pval	Adjusted p-value for C545 vs Monty comparison
C545 vs Monty log2FC	Log2 foldchaned for C545 vs Monty comparison
C545 Heat vs C545 adj.pval	Adjusted p-value for C545 heat vs C545 comparison
C545 Heat vs C545 log2FC	Log2 foldchaned for C545 heat vs C545 comparison

## Sheet: C545 vs SORA 1 DEGS
GENEID	NAME	DESCRIPTION	ARABIDOPSIS	ARABIDOPSIS DESCRIPTION	TXNAME	BLAST2GO DESCRIPTION	GO NAMES	GO IDs	C545 vs SORA 1 adj.pval	C545 vs SORA 1 log2FC
GSBRNA2T00018555001	BnaC01g39450D	BnaC01g39450D protein [Source:UniProtKB/TrEMBL;Acc:A0A078G9U0]	AT3G08630	Protein RETICULATA-RELATED 2, chloroplastic [Source:UniProtKB/Swiss-Prot;Acc:Q9C9Z3]	CDY22156	protein RETICULATA-RELATED 3, chloroplastic	P:response to reactive oxygen species; P:photoperiodism; P:embryo development ending in seed dormancy; P:leaf development; C:integral component of membrane; C:chloroplast membrane	P:GO:0000302; P:GO:0009648; P:GO:0009793; P:GO:0048366; C:GO:0016021; C:GO:0031969	4.33938e-06	-13.1611
GSBRNA2T00000720001	BnaA06g24390D	BnaA06g24390D protein [Source:UniProtKB/TrEMBL;Acc:A0A078F2P4]	AT5G08540	Ribosomal RNA small subunit methyltransferase J [Source:UniProtKB/TrEMBL;Acc:Q93VT6]	CDY08785	BnaA06g24390D	C:chloroplast thylakoid membrane; C:chloroplast envelope	C:GO:0009535; C:GO:0009941	0.00483977	-11.0707
GSBRNA2T00044461001	BnaC01g40620D	Cysteine synthase [Source:UniProtKB/TrEMBL;Acc:A0A078GWN3]	AT3G03630	Probable S-sulfocysteine synthase, chloroplastic [Source:UniProtKB/Swiss-Prot;Acc:O22682]	CDY29946	probable S-sulfocysteine synthase, chloroplastic	P:cysteine biosynthetic process from serine; P:photosynthetic acclimation; P:regulation of hydrogen peroxide metabolic process; P:photosynthesis; P:regulation of superoxide metabolic process; F:cysteine synthase activity; F:pyridoxal phosphate binding; C:chloroplast thylakoid lumen	P:GO:0006535; P:GO:0009643; P:GO:0010310; P:GO:0015979; P:GO:0090322; F:GO:0004124; F:GO:0030170; C:GO:0009543	1.09663e-05	-10.6804
GSBRNA2T00075936001	BnaCnng10890D	BnaCnng10890D protein [Source:UniProtKB/TrEMBL;Acc:A0A078I1X8]	AT3G20330	Aspartate carbamoyltransferase, chloroplastic [Source:UniProtKB/Swiss-Prot;Acc:P49077]	CDY43083	aspartate carbamoyltransferase, chloroplastic-like	P:'de novo' pyrimidine nucleobase biosynthetic process; P:cellular amino acid metabolic process; P:cellular response to phosphate starvation; F:aspartate carbamoyltransferase activity; F:amino acid binding; C:cytosol; C:chloroplast stroma; C:integral component of membrane	P:GO:0006207; P:GO:0006520; P:GO:0016036; F:GO:0004070; F:GO:0016597; C:GO:0005829; C:GO:0009570; C:GO:0016021	9.65894e-05	-9.8829
GSBRNA2T00136809001	BnaC08g37380D	None	AT1G18170	Peptidyl-prolyl cis-trans isomerase FKBP17-2, chloroplastic [Source:UniProtKB/Swiss-Prot;Acc:Q9LDY5]	CDX81863	peptidyl-prolyl cis-trans isomerase FKBP17-2, chloroplastic-like	P:protein peptidyl-prolyl isomerization; F:peptidyl-prolyl cis-trans isomerase activity; C:chloroplast thylakoid membrane; C:chloroplast thylakoid lumen	P:GO:0000413; F:GO:0003755; C:GO:0009535; C:GO:0009543	1.18099e-05	-9.38893
GSBRNA2T00044481001	BnaC01g40440D	BnaC01g40440D protein [Source:UniProtKB/TrEMBL;Acc:A0A078GXX7]	AT3G03810	Protein EMBRYO SAC DEVELOPMENT ARREST 30 [Source:UniProtKB/Swiss-Prot;Acc:F4J2C8]	CDY29964	protein EMBRYO SAC DEVELOPMENT ARREST 30	P:fucose metabolic process; P:pollen tube development; F:transferase activity, transferring glycosyl groups; C:chloroplast; C:integral component of membrane	P:GO:0006004; P:GO:0048868; F:GO:0016757; C:GO:0009507; C:GO:0016021	6.767e-05	-8.99853
GSBRNA2T00104141001	BnaC09g44740D	None	AT3G14390	Diaminopimelate decarboxylase 1, chloroplastic [Source:UniProtKB/Swiss-Prot;Acc:Q949X7]	CDX97151	diaminopimelate decarboxylase 2, chloroplastic	P:lysine biosynthetic process via diaminopimelate; F:diaminopimelate decarboxylase activity; C:cytosol; C:chloroplast stroma	P:GO:0009089; F:GO:0008836; C:GO:0005829; C:GO:0009570	5.82727e-05	-8.92455
GSBRNA2T00094109001	BnaCnng18490D	BnaCnng18490D protein [Source:UniProtKB/TrEMBL;Acc:A0A078IKH9]	AT3G03380	Protease Do-like 7 [Source:UniProtKB/Swiss-Prot;Acc:Q8RY22]	CDY49939	protease Do-like 7	P:proteolysis; P:photoinhibition; F:serine-type endopeptidase activity; F:protein binding; C:cytosol; C:chloroplast	P:GO:0006508; P:GO:0010205; F:GO:0004252; F:GO:0005515; C:GO:0005829; C:GO:0009507	0.00128915	-8.74087
GSBRNA2T00005923001	BnaAnng02330D	BnaAnng02330D protein [Source:UniProtKB/TrEMBL;Acc:A0A078G284]	AT3G05320	O-fucosyltransferase 23 [Source:UniProtKB/Swiss-Prot;Acc:Q9MA87]	CDY18768	O-fucosyltransferase family protein	P:fucose metabolic process; P:pollination; F:transferase activity, transferring glycosyl groups; C:integral component of membrane	P:GO:0006004; P:GO:0009856; F:GO:0016757; C:GO:0016021	6.58278e-05	-8.65657
GSBRNA2T00136696001	BnaC08g38380D	None	AT1G16445	S-adenosyl-L-methionine-dependent methyltransferases superfamily protein [Source:UniProtKB/TrEMBL;Acc:Q8GUP2]	CDX81763	putative rRNA methylase YtqB isoform X1	C:chloroplast	C:GO:0009507	3.70276e-05	-8.04719
GSBRNA2T00044529001	BnaC01g40070D	BnaC01g40070D protein [Source:UniProtKB/TrEMBL;Acc:A0A078GWV1]	AT3G04550	Rubisco accumulation factor 1.2, chloroplastic [Source:UniProtKB/Swiss-Prot;Acc:Q9SR19]	CDY30001	rubisco accumulation factor 1.2, chloroplastic	P:chloroplast ribulose bisphosphate carboxylase complex assembly; C:chloroplast stroma	P:GO:0110102; C:GO:0009570	1.55208e-05	-7.85827
GSBRNA2T00005460001	BnaA04g21280D	BnaA04g21280D protein [Source:UniProtKB/TrEMBL;Acc:A0A078IYI2]	AT2G37250	Adenylate kinase 1, chloroplastic [Source:UniProtKB/Swiss-Prot;Acc:Q9ZUU1]	CDY18459	adenylate kinase 1, chloroplastic-like	P:purine nucleotide metabolic process; P:cellular amino acid biosynthetic process; P:nucleoside diphosphate metabolic process; P:phosphorylation; P:nucleoside monophosphate phosphorylation; P:root development; P:shoot system development; F:adenylate kinase activity; F:ATP binding; C:chloroplast stroma	P:GO:0006163; P:GO:0008652; P:GO:0009132; P:GO:0016310; P:GO:0046940; P:GO:0048364; P:GO:0048367; F:GO:0004017; F:GO:0005524; C:GO:0009570	0.000113752	-7.60848
GSBRNA2T00017353001	BnaCnng29080D	BnaCnng29080D protein [Source:UniProtKB/TrEMBL;Acc:A0A078IZ65]	AT3G01060	Lysine-tRNA ligase [Source:UniProtKB/TrEMBL;Acc:Q8RWI4]	CDY55797	lysine-tRNA ligase	P:circadian rhythm; F:ligase activity	P:GO:0007623; F:GO:0016874	0.00130643	-7.47653
GSBRNA2T00136679001	BnaC08g38540D	None	AT1G16080	Nuclear protein [Source:UniProtKB/TrEMBL;Acc:Q9S9M7]	CDX81747	nuclear protein	P:protein phosphorylation; P:GPI anchor biosynthetic process; P:cell surface receptor signaling pathway; P:oxidation-reduction process; F:protein serine/threonine kinase activity; F:calcium ion binding; F:ATP binding; F:oxidoreductase activity; F:polysaccharide binding; C:endoplasmic reticulum membrane; C:plasma membrane; C:chloroplast stroma; C:chloroplast envelope; C:integral component of membr…	P:GO:0006468; P:GO:0006506; P:GO:0007166; P:GO:0055114; F:GO:0004674; F:GO:0005509; F:GO:0005524; F:GO:0016491; F:GO:0030247; C:GO:0005789; C:GO:0005886; C:GO:0009570; C:GO:0009941; C:GO:0016021; C:GO:0048046	4.33938e-06	-7.14762
GSBRNA2T00072551001	BnaA09g38610D	BnaA09g38610D protein [Source:UniProtKB/TrEMBL;Acc:A0A078HUX8]	AT3G60590	Cytochrome P450 family protein [Source:UniProtKB/TrEMBL;Acc:F4JBW0]	CDY41154	cytochrome P450 family protein	C:chloroplast inner membrane; C:integral component of membrane	C:GO:0009706; C:GO:0016021	0.000147051	-6.80712
GSBRNA2T00022315001	BnaA05g33500D	BnaA05g33500D protein [Source:UniProtKB/TrEMBL;Acc:A0A078J4B4]	AT3G02610	Plant stearoyl-acyl-carrier desaturase family protein [Source:UniProtKB/TrEMBL;Acc:A0A178V7P2]	CDY57537	stearoyl-[acyl-carrier-protein] 9-desaturase 2, chloroplastic	P:unsaturated fatty acid biosynthetic process; P:fatty acid homeostasis; P:oxidation-reduction process; P:regulation of endosperm development; F:acyl-[acyl-carrier-protein] desaturase activity; F:metal ion binding; F:stearoyl-[acp] desaturase activity; C:chloroplast stroma	P:GO:0006636; P:GO:0055089; P:GO:0055114; P:GO:2000014; F:GO:0045300; F:GO:0046872; F:GO:0102786; C:GO:0009570	0.0393532	-6.67228
GSBRNA2T00044517001	BnaC01g40140D	BnaC01g40140D protein [Source:UniProtKB/TrEMBL;Acc:A0A078GY11]	AT3G04260	Plastid transcriptionally active 3 [Source:UniProtKB/TrEMBL;Acc:F4J3M2]	CDY29994	plastid transcriptionally active 3	F:protein binding; C:plastid chromosome; C:chloroplast nucleoid	F:GO:0005515; C:GO:0009508; C:GO:0042644	4.33938e-06	-6.37191
GSBRNA2T00083137001	BnaA02g17050D	BnaA02g17050D protein [Source:UniProtKB/TrEMBL;Acc:A0A078I853]	AT1G74960	3-oxoacyl-[acyl-carrier-protein] synthase II, chloroplastic [Source:UniProtKB/Swiss-Prot;Acc:Q9C9P4]	CDY46021	3-oxoacyl-[acyl-carrier-protein] synthase II, chloroplastic	P:unsaturated fatty acid biosynthetic process; P:cold acclimation; P:embryo development ending in seed dormancy; F:3-oxoacyl-[acyl-carrier-protein] synthase activity; C:chloroplast stroma	P:GO:0006636; P:GO:0009631; P:GO:0009793; F:GO:0004315; C:GO:0009570	0.0355291	-6.35004
GSBRNA2T00044553001	BnaC01g39900D	BnaC01g39900D protein [Source:UniProtKB/TrEMBL;Acc:A0A078GZL3]	AT3G04790	EMB3119 [Source:UniProtKB/TrEMBL;Acc:A0A178V804]	CDY30018	probable ribose-5-phosphate isomerase 3, chloroplastic	P:translation; P:pentose-phosphate shunt, non-oxidative branch; F:structural constituent of ribosome; F:ribose-5-phosphate isomerase activity	P:GO:0006412; P:GO:0009052; F:GO:0003735; F:GO:0004751	1.02822e-05	-6.2635
GSBRNA2T00094244001	BnaAnng32280D	BnaAnng32280D protein (Fragment) [Source:UniProtKB/TrEMBL;Acc:A0A078JT37]	AT1G31800	Protein LUTEIN DEFICIENT 5, chloroplastic [Source:UniProtKB/Swiss-Prot;Acc:Q93VK5]	CDY69999	protein LUTEIN DEFICIENT 5, chloroplastic	P:xanthophyll biosynthetic process; P:oxidation-reduction process; F:iron ion binding; F:carotene beta-ring hydroxylase activity; F:oxidoreductase activity, acting on paired donors, with incorporation or reduction of molecular oxygen; F:heme binding; C:chloroplast envelope	P:GO:0016123; P:GO:0055114; F:GO:0005506; F:GO:0010291; F:GO:0016705; F:GO:0020037; C:GO:0009941	0.00267297	-6.07195
GSBRNA2T00017362001	BnaCnng29150D	BnaCnng29150D protein [Source:UniProtKB/TrEMBL;Acc:A0A078J1L6]	AT3G01180	Starch synthase, chloroplastic/amyloplastic (Fragment) [Source:UniProtKB/TrEMBL;Acc:W8QNS2]	CDY55806	starch synthase 2, chloroplastic/amyloplastic	P:amylopectin biosynthetic process; P:starch biosynthetic process; F:glycogen (starch) synthase activity; F:starch synthase activity; C:amyloplast; C:chloroplast	P:GO:0010021; P:GO:0019252; F:GO:0004373; F:GO:0009011; C:GO:0009501; C:GO:0009507	0.00284775	-6.01498
GSBRNA2T00022384001	BnaC04g56820D	BnaC04g56820D protein [Source:UniProtKB/TrEMBL;Acc:A0A078J4R2]	AT2G41040	Uncharacterized methyltransferase At2g41040, chloroplastic [Source:UniProtKB/Swiss-Prot;Acc:Q0WPT7]	CDY57579	uncharacterized methyltransferase At2g41040, chloroplastic	P:ubiquinone biosynthetic process; P:methylation; P:response to karrikin; F:methyltransferase activity; C:plastoglobule	P:GO:0006744; P:GO:0032259; P:GO:0080167; F:GO:0008168; C:GO:0010287	0.000242707	-5.5792
GSBRNA2T00027244001	BnaA08g15180D	BnaA08g15180D protein [Source:UniProtKB/TrEMBL;Acc:A0A078GHY7]	AT4G36150	Disease resistance protein (TIR-NBS-LRR class) family [Source:UniProtKB/TrEMBL;Acc:O65507]	CDY24792	disease resistance-like protein CSA1	P:signal transduction; F:protein binding; F:ADP binding; C:integral component of membrane	P:GO:0007165; F:GO:0005515; F:GO:0043531; C:GO:0016021	0.0209572	-5.56371
GSBRNA2T00133976001	BnaC08g05440D	None	AT5G41120	Esterase/lipase/thioesterase family protein [Source:UniProtKB/TrEMBL;Acc:Q9FLL7]	CDX80710	acyltransferase-like protein At3g26840, chloroplastic	F:transferase activity, transferring acyl groups other than amino-acyl groups	F:GO:0016747	0.00234677	-5.47
GSBRNA2T00042489001	BnaAnng19520D	BnaAnng19520D protein [Source:UniProtKB/TrEMBL;Acc:A0A078JAR0]	AT2G35010	TO1 [Source:UniProtKB/TrEMBL;Acc:A0A178VSZ4]	CDY64648	thioredoxin O1	P:oxidation-reduction process; F:oxidoreductase activity, acting on a sulfur group of donors, disulfide as acceptor; C:mitochondrial matrix	P:GO:0055114; F:GO:0016671; C:GO:0005759	1.91394e-05	-5.46271
GSBRNA2T00081900001	BnaA07g31700D	BnaA07g31700D protein [Source:UniProtKB/TrEMBL;Acc:F8SPG0]	AT1G74730	Transmembrane protein, putative (DUF1118) [Source:UniProtKB/TrEMBL;Acc:Q94F10]	CDY45390	uncharacterized protein BNAA07G31700D	P:thylakoid membrane organization; P:nonphotochemical quenching; P:granum assembly; C:granal stacked thylakoid; C:chloroplast thylakoid membrane; C:integral component of membrane	P:GO:0010027; P:GO:0010196; P:GO:0090391; C:GO:0009515; C:GO:0009535; C:GO:0016021	2.76333e-05	-5.42184
GSBRNA2T00136825001	BnaC08g37250D	None	AT1G18500	2-isopropylmalate synthase 1, chloroplastic [Source:UniProtKB/Swiss-Prot;Acc:Q9LPR4]	CDX81876	2-isopropylmalate synthase 1, chloroplastic	P:leucine biosynthetic process; F:2-isopropylmalate synthase activity; C:chloroplast stroma	P:GO:0009098; F:GO:0003852; C:GO:0009570	2.43122e-05	-5.35581
GSBRNA2T00010030001	BnaA01g28390D	BnaA01g28390D protein [Source:UniProtKB/TrEMBL;Acc:A0A078G6A7]	AT3G15900	At3g15900 [Source:UniProtKB/TrEMBL;Acc:Q9LSC1]	CDY20163	homoserine O-acetyltransferase	F:transferase activity; C:chloroplast; C:integral component of membrane	F:GO:0016740; C:GO:0009507; C:GO:0016021	0.00219216	-4.74255
GSBRNA2T00124368001	BnaA07g24640D	BnaA07g24640D protein [Source:UniProtKB/TrEMBL;Acc:A0A078EZ65]	AT1G68460	Adenylate isopentenyltransferase 1, chloroplastic [Source:UniProtKB/Swiss-Prot;Acc:Q94ID3]	CDY07385	adenylate isopentenyltransferase 1, chloroplastic-like	P:tRNA modification; F:AMP dimethylallyltransferase activity; F:tRNA dimethylallyltransferase activity	P:GO:0006400; F:GO:0009824; F:GO:0052381	0.00385028	-4.66268
GSBRNA2T00134330001	BnaC03g01750D	None	AT5G04780	Pentatricopeptide repeat-containing protein At5g04780, mitochondrial [Source:UniProtKB/Swiss-Prot;Acc:Q9LZ19]	CDX80921	pentatricopeptide repeat-containing protein At5g04780, mitochondrial-like	P:translation; P:RNA modification; F:structural constituent of ribosome; F:protein binding; F:zinc ion binding; C:ribosome	P:GO:0006412; P:GO:0009451; F:GO:0003735; F:GO:0005515; F:GO:0008270; C:GO:0005840	0.000118469	-4.60388
GSBRNA2T00073984001	BnaA01g05590D	BnaA01g05590D protein [Source:UniProtKB/TrEMBL;Acc:A0A078HVX5]	AT1G61540	Putative F-box/kelch-repeat protein At1g61540 [Source:UniProtKB/Swiss-Prot;Acc:Q9SY96]	CDY41987	putative F-box/kelch-repeat protein At1g61540	F:protein binding; C:integral component of membrane	F:GO:0005515; C:GO:0016021	0.000401742	-4.53043
GSBRNA2T00022009001	BnaC04g49280D	Cysteine synthase [Source:UniProtKB/TrEMBL;Acc:A0A078GAD3]	AT2G43750	Cysteine synthase [Source:UniProtKB/TrEMBL;Acc:Q0WW95]	CDY23400	cysteine synthase, chloroplastic/chromoplastic	P:cysteine biosynthetic process from serine; P:pollen tube growth; P:response to cadmium ion; F:cysteine synthase activity; F:pyridoxal phosphate binding; C:trans-Golgi network; C:chloroplast stroma; C:chloroplast envelope; C:apoplast	P:GO:0006535; P:GO:0009860; P:GO:0046686; F:GO:0004124; F:GO:0030170; C:GO:0005802; C:GO:0009570; C:GO:0009941; C:GO:0048046	3.58058e-06	-4.49563
GSBRNA2T00099095001	BnaA07g19320D	None	AT3G62410	Calvin cycle protein CP12-2, chloroplastic [Source:UniProtKB/Swiss-Prot;Acc:Q9LZP9]	CDX67892	calvin cycle protein CP12-2, chloroplastic	P:response to light stimulus; P:response to sucrose; P:cellular response to heat; P:protein-containing complex assembly; P:cellular response to cold; P:cellular response to anoxia; P:negative regulation of reductive pentose-phosphate cycle; F:enzyme binding; F:protein-macromolecule adaptor activity; F:protein-containing complex binding; C:chloroplast stroma; C:protein-containing complex; C:supram…	P:GO:0009416; P:GO:0009744; P:GO:0034605; P:GO:0065003; P:GO:0070417; P:GO:0071454; P:GO:0080153; F:GO:0019899; F:GO:0030674; F:GO:0044877; C:GO:0009570; C:GO:0032991; C:GO:0099080	4.33938e-06	-4.40165
GSBRNA2T00134557001	BnaC03g03650D	None	AT5G08540	Ribosomal RNA small subunit methyltransferase J [Source:UniProtKB/TrEMBL;Acc:Q93VT6]	CDX81111	ribosomal RNA small subunit methyltransferase J	P:methylation; F:methyltransferase activity; C:chloroplast thylakoid membrane; C:chloroplast envelope	P:GO:0032259; F:GO:0008168; C:GO:0009535; C:GO:0009941	0.000684738	-4.3871
GSBRNA2T00022018001	BnaC04g49370D	BnaC04g49370D protein [Source:UniProtKB/TrEMBL;Acc:A0A078GDE9]	AT2G43940	HOL3 [Source:UniProtKB/TrEMBL;Acc:A0A178VV10]	CDY23409	probable thiol methyltransferase 2	P:methylation; F:thiol S-methyltransferase activity; C:peroxisome; C:cytosol; C:chloroplast envelope	P:GO:0032259; F:GO:0018708; C:GO:0005777; C:GO:0005829; C:GO:0009941	0.000109865	-4.36845
GSBRNA2T00083271001	BnaA03g52570D	Carbonic anhydrase [Source:UniProtKB/TrEMBL;Acc:A0A078I8E0]	AT4G33580	beta carbonic anhydrase 5 [Source:TAIR;Acc:AT4G33580]	CDY46111	beta carbonic anhydrase 5, chloroplastic-like	P:carbon utilization; F:carbonate dehydratase activity; F:zinc ion binding; C:chloroplast	P:GO:0015976; F:GO:0004089; F:GO:0008270; C:GO:0009507	0.0389565	-4.33912
GSBRNA2T00151771001	BnaC02g05880D	None	AT5G14990	WPP domain associated protein [Source:UniProtKB/TrEMBL;Acc:Q9LFQ6]	CDX91009				7.57473e-05	-4.33496
GSBRNA2T00138853001	BnaA03g22080D	None	AT2G28605	PsbP domain-containing protein 2, chloroplastic [Source:UniProtKB/Swiss-Prot;Acc:Q8VY52]	CDX83298	psbP domain-containing protein 2, chloroplastic	P:photosynthesis; F:calcium ion binding; C:photosystem II oxygen evolving complex; C:extrinsic component of membrane	P:GO:0015979; F:GO:0005509; C:GO:0009654; C:GO:0019898	0.000453984	-4.26161
GSBRNA2T00040172001	BnaC01g35360D	BnaC01g35360D protein [Source:UniProtKB/TrEMBL;Acc:A0A078GS67]	AT3G16390	Nitrile-specifier protein 3 [Source:UniProtKB/Swiss-Prot;Acc:O04318]	CDY28366	nitrile-specifier protein 2-like	P:regulation of catalytic activity; P:nitrile biosynthetic process; F:protein binding; F:enzyme regulator activity; F:carbohydrate binding; C:cytosol	P:GO:0050790; P:GO:0080028; F:GO:0005515; F:GO:0030234; F:GO:0030246; C:GO:0005829	0.0263693	-4.15239
GSBRNA2T00035435001	BnaA09g47090D	BnaA09g47090D protein [Source:UniProtKB/TrEMBL;Acc:A0A078GPM0]	AT1G12520	Copper chaperone for superoxide dismutase, chloroplastic/cytosolic [Source:UniProtKB/Swiss-Prot;Acc:Q9LD47]	CDY26568	copper chaperone for superoxide dismutase, chloroplastic/cytosolic	P:cellular copper ion homeostasis; P:removal of superoxide radicals; P:metal ion transport; P:positive regulation of catalytic activity; F:superoxide dismutase activity; F:superoxide dismutase copper chaperone activity; C:extracellular space; C:cytosol; C:chloroplast stroma	P:GO:0006878; P:GO:0019430; P:GO:0030001; P:GO:0043085; F:GO:0004784; F:GO:0016532; C:GO:0005615; C:GO:0005829; C:GO:0009570	6.73889e-05	-3.92025
GSBRNA2T00019944001	BnaC01g38670D	BnaC01g38670D protein [Source:UniProtKB/TrEMBL;Acc:A0A078IXP1]	AT3G10350	P-loop containing nucleoside triphosphate hydrolases superfamily protein [Source:UniProtKB/TrEMBL;Acc:F4J3Q8]	CDY56708	ATPase ASNA1 homolog 2-like	P:posttranslational protein targeting to endoplasmic reticulum membrane; F:ATP binding; F:ATPase activity; C:chloroplast stroma; C:GET complex	P:GO:0006620; F:GO:0005524; F:GO:0016887; C:GO:0009570; C:GO:0043529	0.000364548	-3.82631
GSBRNA2T00098738001	BnaA07g16330D	None	AT3G54210	50S ribosomal protein L17, chloroplastic [Source:UniProtKB/Swiss-Prot;Acc:Q9M385]	CDX67593	50S ribosomal protein L17, chloroplastic	P:translation; F:structural constituent of ribosome; C:ribosome	P:GO:0006412; F:GO:0003735; C:GO:0005840	3.58058e-06	-3.76836
GSBRNA2T00102746001	BnaA07g31670D	None	AT1G74600	Pentatricopeptide repeat-containing protein At1g74600, chloroplastic [Source:UniProtKB/Swiss-Prot;Acc:Q9CA56]	CDX96556	pentatricopeptide repeat-containing protein At1g74600, chloroplastic	P:mitochondrial mRNA modification; F:protein binding; C:chloroplast	P:GO:0080156; F:GO:0005515; C:GO:0009507	0.000346585	-3.68322
GSBRNA2T00044321001	BnaA03g48950D	BnaA03g48950D protein [Source:UniProtKB/TrEMBL;Acc:A0A078GXM3]	AT4G28025	Uncharacterized protein At4g28025 [Source:UniProtKB/TrEMBL;Acc:Q9C5F3]	CDY29874	uncharacterized protein BNAA03G48950D	C:chloroplast thylakoid membrane; C:integral component of membrane	C:GO:0009535; C:GO:0016021	0.0018565	-3.67736
GSBRNA2T00099229001	BnaA07g20510D	None	AT1G79040	Photosystem II 10 kDa polypeptide, chloroplastic [Source:UniProtKB/Swiss-Prot;Acc:P27202]	CDX68011	photosystem II 10 kDa polypeptide, chloroplastic	P:photosystem II oxygen evolving complex assembly; F:protein binding; C:chloroplast thylakoid membrane; C:photosystem II oxygen evolving complex; C:integral component of membrane	P:GO:0010270; F:GO:0005515; C:GO:0009535; C:GO:0009654; C:GO:0016021	4.33938e-06	-3.61803
GSBRNA2T00131367001	BnaA01g09550D	None	AT4G18740	Rho termination factor [Source:UniProtKB/TrEMBL;Acc:F4JRN0]	CDX78888	SAP-like protein BP-73 isoform X1	P:DNA-templated transcription, termination; C:cytosol	P:GO:0006353; C:GO:0005829	0.00300674	-3.57769
GSBRNA2T00123252001	BnaA04g23670D	None	AT2G41040	Uncharacterized methyltransferase At2g41040, chloroplastic [Source:UniProtKB/Swiss-Prot;Acc:Q0WPT7]	CDY06948	polyglutamine-binding protein 1 isoform X1	P:regulation of RNA splicing; F:protein binding; F:methyltransferase activity; F:ribonucleoprotein complex binding; C:cytoplasm; C:nuclear body	P:GO:0043484; F:GO:0005515; F:GO:0008168; F:GO:0043021; C:GO:0005737; C:GO:0016604	0.000792283	-3.41724
GSBRNA2T00005436001	BnaA04g21470D	Arginine biosynthesis bifunctional protein ArgJ, chloroplastic [Source:UniProtKB/TrEMBL;Acc:A0A078FVI5]	AT2G37500	Arginine biosynthesis bifunctional protein ArgJ, chloroplastic [Source:UniProtKB/TrEMBL;Acc:A0A178VUS6]	CDY18440	arginine biosynthesis bifunctional protein ArgJ, chloroplastic	P:arginine biosynthetic process; P:ornithine biosynthetic process; F:acetyl-CoA:L-glutamate N-acetyltransferase activity; F:glutamate N-acetyltransferase activity; F:methione N-acyltransferase activity; C:chloroplast	P:GO:0006526; P:GO:0006592; F:GO:0004042; F:GO:0004358; F:GO:0103045; C:GO:0009507	8.22868e-06	-3.40489
GSBRNA2T00000767001	BnaA06g24150D	BnaA06g24150D protein [Source:UniProtKB/TrEMBL;Acc:A0A078F6Z1]	AT5G65220	AT5G65220 protein [Source:UniProtKB/TrEMBL;Acc:B9DH43]	CDY08809	50S ribosomal protein L29, chloroplastic	P:translation; F:structural constituent of ribosome; C:ribosome; C:chloroplast envelope; C:chloroplast nucleoid	P:GO:0006412; F:GO:0003735; C:GO:0005840; C:GO:0009941; C:GO:0042644	0.0348568	-3.3931
GSBRNA2T00010069001	BnaA01g28080D	BnaA01g28080D protein [Source:UniProtKB/TrEMBL;Acc:A0A078G479]	AT3G16390	Nitrile-specifier protein 3 [Source:UniProtKB/Swiss-Prot;Acc:O04318]	CDY20194	nitrile-specifier protein 2-like	P:regulation of catalytic activity; P:nitrile biosynthetic process; F:protein binding; F:enzyme regulator activity; F:carbohydrate binding; C:cytosol	P:GO:0050790; P:GO:0080028; F:GO:0005515; F:GO:0030234; F:GO:0030246; C:GO:0005829	4.82928e-05	-3.28503
GSBRNA2T00043467001	BnaA04g17370D	BnaA04g17370D protein [Source:UniProtKB/TrEMBL;Acc:A0A078GT97]	AT2G30200	EMBRYO DEFECTIVE 3147 [Source:UniProtKB/TrEMBL;Acc:Q8RU07]	CDY29690	malonyl CoA-acyl carrier protein transacylase-like	P:fatty acid biosynthetic process; F:[acyl-carrier-protein] S-malonyltransferase activity	P:GO:0006633; F:GO:0004314	4.33938e-06	-3.25364
GSBRNA2T00027085001	BnaA05g30990D	BnaA05g30990D protein [Source:UniProtKB/TrEMBL;Acc:A0A078GDT9]	AT3G06350	Bifunctional 3-dehydroquinate dehydratase/shikimate dehydrogenase, chloroplastic [Source:UniProtKB/Swiss-Prot;Acc:Q9SQT8]	CDY24700	bifunctional 3-dehydroquinate dehydratase/shikimate dehydrogenase, chloroplastic	P:chorismate biosynthetic process; P:shikimate metabolic process; P:oxidation-reduction process; F:3-dehydroquinate dehydratase activity; F:shikimate 3-dehydrogenase (NADP+) activity; F:NADP binding	P:GO:0009423; P:GO:0019632; P:GO:0055114; F:GO:0003855; F:GO:0004764; F:GO:0050661	4.55274e-05	-3.21955
GSBRNA2T00038235001	BnaC01g32320D	BnaC01g32320D protein [Source:UniProtKB/TrEMBL;Acc:A0A078GQU5]	AT3G21055	Photosystem II subunit T [Source:UniProtKB/TrEMBL;Acc:A0A1I9LS90]	CDY27549				5.66134e-06	-3.21886
GSBRNA2T00031685001	BnaC08g45330D	BnaC08g45330D protein [Source:UniProtKB/TrEMBL;Acc:A0A078FCY7]	AT1G07420	Methylsterol monooxygenase 2-2 [Source:UniProtKB/Swiss-Prot;Acc:Q8VWZ8]	CDY09918	methylsterol monooxygenase 2-2	P:embryo development ending in seed dormancy; P:sterol biosynthetic process; P:4-alpha-methyl-delta7-sterol oxidation; F:C-4 methylsterol oxidase activity; F:GTPase activity; F:iron ion binding; F:GTP binding; C:endoplasmic reticulum membrane; C:chloroplast envelope; C:integral component of membrane	P:GO:0009793; P:GO:0016126; P:GO:0080065; F:GO:0000254; F:GO:0003924; F:GO:0005506; F:GO:0005525; C:GO:0005789; C:GO:0009941; C:GO:0016021	0.0106025	-3.18205
GSBRNA2T00045388001	BnaAnng20300D	BnaAnng20300D protein [Source:UniProtKB/TrEMBL;Acc:A0A078JIJ4]	AT5G03390	At5g03390 [Source:UniProtKB/TrEMBL;Acc:Q9LZF0]	CDY65207	predicted protein	C:chloroplast	C:GO:0009507	0.00174683	-3.16169
GSBRNA2T00075269001	BnaA03g48100D	Peptidylprolyl isomerase [Source:UniProtKB/TrEMBL;Acc:A0A078HZF0]	AT4G26555	Peptidyl-prolyl cis-trans isomerase FKBP16-1, chloroplastic [Source:UniProtKB/Swiss-Prot;Acc:Q944B0]	CDY42729	peptidyl-prolyl cis-trans isomerase FKBP16-1, chloroplastic isoform X2	P:protein peptidyl-prolyl isomerization; F:peptidyl-prolyl cis-trans isomerase activity; F:calcium ion binding	P:GO:0000413; F:GO:0003755; F:GO:0005509	0.00445115	-2.97514
GSBRNA2T00117035001	BnaA05g07570D	None	AT2G36835	Expressed protein [Source:UniProtKB/TrEMBL;Acc:Q8W455]	CDX75011	unnamed protein product	C:chloroplast envelope	C:GO:0009941	0.00629564	-2.9427
GSBRNA2T00023690001	BnaA03g56650D	BnaA03g56650D protein [Source:UniProtKB/TrEMBL;Acc:Q41212]	AT2G42530	Protein COLD-REGULATED 15B, chloroplastic [Source:UniProtKB/Swiss-Prot;Acc:Q9SIN5]	CDY72090				0.00586142	-2.89231
GSBRNA2T00150972001	BnaA08g16090D	None	AT4G39970	Haloacid dehalogenase-like hydrolase domain-containing protein At4g39970 [Source:UniProtKB/Swiss-Prot;Acc:Q680K2]	CDX90375	haloacid dehalogenase-like hydrolase domain-containing protein At4g39970	F:hydrolase activity; C:chloroplast stroma; C:chloroplast envelope	F:GO:0016787; C:GO:0009570; C:GO:0009941	0.00250269	-2.85109
GSBRNA2T00102499001	BnaA07g29590D	None	AT1G71810	Uncharacterized aarF domain-containing protein kinase At1g71810, chloroplastic [Source:UniProtKB/Swiss-Prot;Acc:Q94BU1]	CDX96348	uncharacterized aarF domain-containing protein kinase At1g71810, chloroplastic	P:protein phosphorylation; F:protein kinase activity; F:ATP binding; C:plastoglobule	P:GO:0006468; F:GO:0004672; F:GO:0005524; C:GO:0010287	0.000294813	-2.78092
GSBRNA2T00075976001	BnaAnng27730D	Glutamine synthetase [Source:UniProtKB/TrEMBL;Acc:A0A078JMZ9]	AT3G17820	Glutamine synthetase [Source:UniProtKB/TrEMBL;Acc:A0A178VNQ6]	CDY68590	glutamine synthetase cytosolic isozyme 1-3	P:glutamine biosynthetic process; P:response to cadmium ion; F:structural constituent of ribosome; F:glutamate-ammonia ligase activity; F:ATP binding; C:plasma membrane; C:chloroplast; C:polysomal ribosome	P:GO:0006542; P:GO:0046686; F:GO:0003735; F:GO:0004356; F:GO:0005524; C:GO:0005886; C:GO:0009507; C:GO:0042788	0.000234817	-2.76339
GSBRNA2T00100028001	BnaC07g45200D	None	AT2G16500	Arginine decarboxylase 1 [Source:UniProtKB/Swiss-Prot;Acc:Q9SI64]	CDX72498	arginine decarboxylase 2	P:arginine catabolic process; P:response to oxidative stress; P:spermidine biosynthetic process; P:response to cold; P:response to wounding; P:response to salt stress; P:response to abscisic acid; P:response to jasmonic acid; P:putrescine biosynthetic process from arginine; P:response to karrikin; F:arginine decarboxylase activity; F:protein homodimerization activity; C:cytosol; C:chloroplast	P:GO:0006527; P:GO:0006979; P:GO:0008295; P:GO:0009409; P:GO:0009611; P:GO:0009651; P:GO:0009737; P:GO:0009753; P:GO:0033388; P:GO:0080167; F:GO:0008792; F:GO:0042803; C:GO:0005829; C:GO:0009507	0.00140388	-2.72534
GSBRNA2T00099408001	BnaA07g21940D	None	AT1G74960	3-oxoacyl-[acyl-carrier-protein] synthase II, chloroplastic [Source:UniProtKB/Swiss-Prot;Acc:Q9C9P4]	CDX68154	3-oxoacyl-[acyl-carrier-protein] synthase II, chloroplastic	P:unsaturated fatty acid biosynthetic process; P:cold acclimation; P:embryo development ending in seed dormancy; F:3-oxoacyl-[acyl-carrier-protein] synthase activity; C:chloroplast stroma	P:GO:0006636; P:GO:0009631; P:GO:0009793; F:GO:0004315; C:GO:0009570	0.00288576	-2.72348
GSBRNA2T00102113001	BnaA07g26600D	Protein HHL1, chloroplastic [Source:Projected from Arabidopsis thaliana (AT1G67700) UniProtKB/Swiss-Prot;Acc:Q8LDL0]	AT1G67700	Protein HHL1, chloroplastic [Source:UniProtKB/Swiss-Prot;Acc:Q8LDL0]	CDX96071	multidrug resistance protein	C:chloroplast thylakoid membrane; C:chloroplast envelope; C:integral component of membrane	C:GO:0009535; C:GO:0009941; C:GO:0016021	4.33938e-06	-2.70957
GSBRNA2T00006258001	BnaC01g20550D	BnaC01g20550D protein [Source:UniProtKB/TrEMBL;Acc:A0A078G304]	AT4G28025	Uncharacterized protein At4g28025 [Source:UniProtKB/TrEMBL;Acc:Q9C5F3]	CDY19013	BnaC01g20550D	C:chloroplast thylakoid membrane; C:integral component of membrane	C:GO:0009535; C:GO:0016021	0.000667194	-2.70797
GSBRNA2T00056922001	BnaA08g04850D	BnaA08g04850D protein [Source:UniProtKB/TrEMBL;Acc:A0A078H7R1]	AT5G41120	Esterase/lipase/thioesterase family protein [Source:UniProtKB/TrEMBL;Acc:Q9FLL7]	CDY34530	acyltransferase-like protein At3g26840, chloroplastic	F:transferase activity, transferring acyl groups other than amino-acyl groups	F:GO:0016747	0.000501174	-2.67824
GSBRNA2T00075142001	BnaC01g00470D	BnaC01g00470D protein [Source:UniProtKB/TrEMBL;Acc:A0A078HVZ7]	AT1G61540	Putative F-box/kelch-repeat protein At1g61540 [Source:UniProtKB/Swiss-Prot;Acc:Q9SY96]	CDY42635	putative F-box/kelch-repeat protein At1g61540	F:protein binding; C:integral component of membrane	F:GO:0005515; C:GO:0016021	0.00407476	-2.58343
GSBRNA2T00014136001	BnaA09g52750D	BnaA09g52750D protein [Source:UniProtKB/TrEMBL;Acc:A0A078IYR7]	AT2G14910	MAR-binding filament-like protein [Source:UniProtKB/TrEMBL;Acc:O82329]	CDY54471				2.5712e-05	-2.58184
GSBRNA2T00035428001	BnaA09g47140D	ATP-dependent Clp protease proteolytic subunit [Source:UniProtKB/TrEMBL;Acc:A0A078GPL5]	AT1G12410	ATP-dependent Clp protease proteolytic subunit-related protein 2, chloroplastic [Source:UniProtKB/Swiss-Prot;Acc:Q9XJ36]	CDY26563	ATP-dependent Clp protease proteolytic subunit-related protein 2, chloroplastic	P:protein quality control for misfolded or incompletely synthesized proteins; P:chloroplast organization; F:ATP-dependent peptidase activity; F:serine-type endopeptidase activity; F:ATPase binding; C:chloroplast thylakoid; C:chloroplastic endopeptidase Clp complex; C:chloroplast envelope; C:plastoglobule	P:GO:0006515; P:GO:0009658; F:GO:0004176; F:GO:0004252; F:GO:0051117; C:GO:0009534; C:GO:0009840; C:GO:0009941; C:GO:0010287	5.90568e-05	-2.56683
GSBRNA2T00010603001	BnaA04g16500D	BnaA04g16500D protein [Source:UniProtKB/TrEMBL;Acc:A0A078IQK6]	AT2G28605	PsbP domain-containing protein 2, chloroplastic [Source:UniProtKB/Swiss-Prot;Acc:Q8VY52]	CDY53385	psbP domain-containing protein 2, chloroplastic	P:photosynthesis; F:calcium ion binding; C:chloroplast; C:photosystem II oxygen evolving complex; C:extrinsic component of membrane	P:GO:0015979; F:GO:0005509; C:GO:0009507; C:GO:0009654; C:GO:0019898	0.000116031	-2.52112
GSBRNA2T00150791001	BnaA08g17560D	None	AT1G30120	Pyruvate dehydrogenase E1 component subunit beta-2, chloroplastic [Source:UniProtKB/Swiss-Prot;Acc:Q9C6Z3]	CDX90228	pyruvate dehydrogenase E1 component subunit beta-2, chloroplastic	P:acetyl-CoA biosynthetic process from pyruvate; P:fatty acid biosynthetic process; P:oxidation-reduction process; F:pyruvate dehydrogenase (acetyl-transferring) activity; C:chloroplast stroma; C:chloroplast envelope; C:plastid pyruvate dehydrogenase complex	P:GO:0006086; P:GO:0006633; P:GO:0055114; F:GO:0004739; C:GO:0009570; C:GO:0009941; C:GO:0010240	0.0129582	-2.51263
GSBRNA2T00144296001	BnaA06g29260D	None	AT5G28750	Sec-independent protein translocase protein TATA, chloroplastic [Source:UniProtKB/Swiss-Prot;Acc:Q9LKU2]	CDX86209	sec-independent protein translocase protein TATA, chloroplastic-like	P:protein transport by the Tat complex; C:integral component of membrane	P:GO:0043953; C:GO:0016021	0.000292924	-2.49647
GSBRNA2T00130117001	BnaA03g06020D	None	AT5G16440	Isopentenyl-diphosphate Delta-isomerase I, chloroplastic [Source:UniProtKB/Swiss-Prot;Acc:Q38929]	CDX78690	isopentenyl-diphosphate Delta-isomerase I, chloroplastic	P:isopentenyl diphosphate biosynthetic process; F:isopentenyl-diphosphate delta-isomerase activity; F:hydrolase activity; C:cytosol; C:chloroplast	P:GO:0009240; F:GO:0004452; F:GO:0016787; C:GO:0005829; C:GO:0009507	4.98727e-05	-2.4942
GSBRNA2T00117028001	BnaA05g07520D	None	AT2G36885	Expressed protein [Source:UniProtKB/TrEMBL;Acc:Q8S8F1]	CDX75006	translation initiation factor	P:translational initiation; F:translation initiation factor activity; C:plasma membrane; C:integral component of membrane	P:GO:0006413; F:GO:0003743; C:GO:0005886; C:GO:0016021	0.00334445	-2.48805
GSBRNA2T00148275001	BnaC04g16660D	None	AT2G27680	At2g27680/F15K20.22 [Source:UniProtKB/TrEMBL;Acc:Q9ZUX0]	CDX71431	flagellar radial spoke protein 5	C:chloroplast stroma; C:chloroplast envelope	C:GO:0009570; C:GO:0009941	4.33938e-06	-2.4869
GSBRNA2T00121349001	BnaA01g02460D	None	AT2G16500	Arginine decarboxylase 1 [Source:UniProtKB/Swiss-Prot;Acc:Q9SI64]	CDX75456	arginine decarboxylase 2	P:arginine catabolic process; P:response to oxidative stress; P:spermidine biosynthetic process; P:response to cold; P:response to wounding; P:response to salt stress; P:response to abscisic acid; P:response to jasmonic acid; P:putrescine biosynthetic process from arginine; P:response to karrikin; F:arginine decarboxylase activity; F:protein homodimerization activity; C:cytosol; C:chloroplast	P:GO:0006527; P:GO:0006979; P:GO:0008295; P:GO:0009409; P:GO:0009611; P:GO:0009651; P:GO:0009737; P:GO:0009753; P:GO:0033388; P:GO:0080167; F:GO:0008792; F:GO:0042803; C:GO:0005829; C:GO:0009507	0.00496578	-2.46203
GSBRNA2T00039382001	BnaAnng18990D	BnaAnng18990D protein (Fragment) [Source:UniProtKB/TrEMBL;Acc:A0A078JC47]	AT1G52570	Phospholipase D alpha 2 [Source:UniProtKB/Swiss-Prot;Acc:Q9SSQ9]	CDY63527	phospholipase D alpha 2	P:phospholipid catabolic process; P:phosphatidylcholine metabolic process; F:phospholipase D activity; F:calcium ion binding; F:N-acylphosphatidylethanolamine-specific phospholipase D activity; C:plasma membrane	P:GO:0009395; P:GO:0046470; F:GO:0004630; F:GO:0005509; F:GO:0070290; C:GO:0005886	0.0142444	-2.42486
GSBRNA2T00006437001	BnaA04g18910D	BnaA04g18910D protein [Source:UniProtKB/TrEMBL;Acc:A0A078G1H2]	AT2G32180	Plastid transcriptionally active 18 [Source:UniProtKB/TrEMBL;Acc:Q9SKY2]	CDY19151				0.00345745	-2.39745
GSBRNA2T00081826001	BnaC01g30510D	BnaC01g30510D protein [Source:UniProtKB/TrEMBL;Acc:A0A078I5J0]	AT3G24190	AT3g24190/MUJ8_17 [Source:UniProtKB/TrEMBL;Acc:Q9LRN0]	CDY45347	BnaC01g30510D	P:protein phosphorylation; F:protein kinase activity; F:ATP binding; C:chloroplast	P:GO:0006468; F:GO:0004672; F:GO:0005524; C:GO:0009507	6.96549e-05	-2.38517
GSBRNA2T00131415001	BnaA01g09900D	None	AT4G19170	Probable carotenoid cleavage dioxygenase 4, chloroplastic [Source:UniProtKB/Swiss-Prot;Acc:O49675]	CDX78923	probable carotenoid cleavage dioxygenase 4, chloroplastic	P:carotene catabolic process; P:oxidation-reduction process; F:protein binding; F:carotenoid dioxygenase activity; F:metal ion binding; C:plastoglobule	P:GO:0016121; P:GO:0055114; F:GO:0005515; F:GO:0010436; F:GO:0046872; C:GO:0010287	0.00183113	-2.34975
GSBRNA2T00045085001	BnaA04g24910D	BnaA04g24910D protein [Source:UniProtKB/TrEMBL;Acc:A0A078GV47]	AT2G43240	CMP-sialic acid transporter 2 [Source:UniProtKB/Swiss-Prot;Acc:Q8GY97]	CDY30390	CMP-sialic acid transporter 2	P:carbohydrate transport; P:sialic acid transport; P:pyrimidine nucleotide-sugar transmembrane transport; F:sialic acid transmembrane transporter activity; F:pyrimidine nucleotide-sugar transmembrane transporter activity; C:integral component of Golgi membrane	P:GO:0008643; P:GO:0015739; P:GO:0090481; F:GO:0015136; F:GO:0015165; C:GO:0030173	0.00921874	-2.33556
GSBRNA2T00087615001	BnaC03g69220D	Phospholipase D [Source:UniProtKB/TrEMBL;Acc:A0A078I9G0]	AT1G52570	Phospholipase D alpha 2 [Source:UniProtKB/Swiss-Prot;Acc:Q9SSQ9]	CDY47540	phospholipase D alpha 2	P:phospholipid catabolic process; P:abscisic acid-activated signaling pathway; P:ethylene-activated signaling pathway; P:phosphatidylcholine metabolic process; F:phospholipase D activity; F:calcium ion binding; F:N-acylphosphatidylethanolamine-specific phospholipase D activity; C:plasma membrane; C:chloroplast envelope; C:clathrin-coated vesicle	P:GO:0009395; P:GO:0009738; P:GO:0009873; P:GO:0046470; F:GO:0004630; F:GO:0005509; F:GO:0070290; C:GO:0005886; C:GO:0009941; C:GO:0030136	0.00298643	-2.33347
GSBRNA2T00011259001	BnaC03g67190D	BnaC03g67190D protein [Source:UniProtKB/TrEMBL;Acc:A0A078IUL5]	AT4G32250	AT4g32250/F10M6_110 [Source:UniProtKB/TrEMBL;Acc:Q8RWX4]	CDY53702	E3 ubiquitin-protein ligase KEG-like	P:protein phosphorylation; F:protein kinase activity; F:ATP binding; C:integral component of membrane	P:GO:0006468; F:GO:0004672; F:GO:0005524; C:GO:0016021	5.36927e-05	-2.32874
GSBRNA2T00078080001	BnaA06g32640D	BnaA06g32640D protein [Source:UniProtKB/TrEMBL;Acc:A0A078FL62]	AT3G26820	Esterase/lipase/thioesterase family protein [Source:UniProtKB/TrEMBL;Acc:F4JDQ6]	CDY13659	acyltransferase-like protein At3g26840, chloroplastic isoform X2	F:transferase activity, transferring acyl groups other than amino-acyl groups	F:GO:0016747	0.00103165	-2.31192
GSBRNA2T00140556001	BnaC03g07770D	None	AT5G16440	Isopentenyl-diphosphate Delta-isomerase I, chloroplastic [Source:UniProtKB/Swiss-Prot;Acc:Q38929]	CDX70693	isopentenyl-diphosphate Delta-isomerase I, chloroplastic	P:isopentenyl diphosphate biosynthetic process; F:isopentenyl-diphosphate delta-isomerase activity; F:hydrolase activity; C:cytosol; C:chloroplast	P:GO:0009240; F:GO:0004452; F:GO:0016787; C:GO:0005829; C:GO:0009507	0.00102313	-2.30229
GSBRNA2T00121301001	BnaA01g02880D	None	AT4G34240	Aldehyde dehydrogenase [Source:UniProtKB/TrEMBL;Acc:A0A178UV01]	CDX75414	aldehyde dehydrogenase family 3 member I1, chloroplastic	P:cellular aldehyde metabolic process; P:response to water deprivation; P:response to abscisic acid; P:oxidation-reduction process; F:3-chloroallyl aldehyde dehydrogenase activity; F:aldehyde dehydrogenase (NAD+) activity; F:aldehyde dehydrogenase (NADP+) activity; F:glyceraldehyde-3-phosphate dehydrogenase (NAD+) (non-phosphorylating) activity; C:chloroplast envelope	P:GO:0006081; P:GO:0009414; P:GO:0009737; P:GO:0055114; F:GO:0004028; F:GO:0004029; F:GO:0033721; F:GO:0043878; C:GO:0009941	0.0130537	-2.2899
GSBRNA2T00012974001	BnaA02g08890D	BnaA02g08890D protein [Source:UniProtKB/TrEMBL;Acc:A0A078G5T6]	AT5G55710	Tic20-V [Source:UniProtKB/TrEMBL;Acc:A0A178URN8]	CDY20749	protein TIC 20-v, chloroplastic	C:chloroplast thylakoid membrane; C:integral component of membrane; C:chloroplast membrane	C:GO:0009535; C:GO:0016021; C:GO:0031969	0.00495752	-2.28275
GSBRNA2T00150790001	BnaA08g17570D	None	AT1G30120	Pyruvate dehydrogenase E1 component subunit beta-2, chloroplastic [Source:UniProtKB/Swiss-Prot;Acc:Q9C6Z3]	CDX90227	pyruvate dehydrogenase E1 component subunit beta-2, chloroplastic	P:acetyl-CoA biosynthetic process from pyruvate; P:glycolytic process; P:pollen tube development; P:oxidation-reduction process; F:pyruvate dehydrogenase (acetyl-transferring) activity; F:zinc ion binding; C:chloroplast stroma; C:chloroplast envelope	P:GO:0006086; P:GO:0006096; P:GO:0048868; P:GO:0055114; F:GO:0004739; F:GO:0008270; C:GO:0009570; C:GO:0009941	0.00681255	-2.2614
GSBRNA2T00044027001	BnaC03g76050D	BnaC03g76050D protein [Source:UniProtKB/TrEMBL;Acc:A0A078JBN5]	AT4G14210	15-cis-phytoene desaturase, chloroplastic/chromoplastic [Source:UniProtKB/Swiss-Prot;Acc:Q07356]	CDY65023	15-cis-phytoene desaturase, chloroplastic/chromoplastic-like	P:carotenoid biosynthetic process; P:oxidation-reduction process; F:phytoene dehydrogenase activity; C:chromoplast; C:chloroplast thylakoid; C:chloroplast envelope; C:membrane	P:GO:0016117; P:GO:0055114; F:GO:0016166; C:GO:0009509; C:GO:0009534; C:GO:0009941; C:GO:0016020	0.00543121	-2.25428
GSBRNA2T00139077001	BnaA03g20150D	None	AT2G43240	CMP-sialic acid transporter 2 [Source:UniProtKB/Swiss-Prot;Acc:Q8GY97]	CDX83491	CMP-sialic acid transporter 2	P:carbohydrate transport; P:sialic acid transport; P:pyrimidine nucleotide-sugar transmembrane transport; F:sialic acid transmembrane transporter activity; F:pyrimidine nucleotide-sugar transmembrane transporter activity; C:integral component of Golgi membrane	P:GO:0008643; P:GO:0015739; P:GO:0090481; F:GO:0015136; F:GO:0015165; C:GO:0030173	0.0355515	-2.24741
GSBRNA2T00117949001	BnaC06g25870D	None	AT1G68460	Adenylate isopentenyltransferase 1, chloroplastic [Source:UniProtKB/Swiss-Prot;Acc:Q94ID3]	CDY04228	adenylate isopentenyltransferase 1, chloroplastic-like	P:tRNA modification; F:AMP dimethylallyltransferase activity; F:tRNA dimethylallyltransferase activity	P:GO:0006400; F:GO:0009824; F:GO:0052381	0.00379169	-2.24558
GSBRNA2T00108232001	BnaC04g34370D	None	AT5G38530	Tryptophan synthase beta chain [Source:UniProtKB/TrEMBL;Acc:Q9FFW8]	CDX99680	tryptophan synthase beta chain 2	P:tryptophan biosynthetic process; F:tryptophan synthase activity; F:pyridoxal phosphate binding; F:L-serine hydro-lyase (adding indole, L-tryptophan-forming) activity	P:GO:0000162; F:GO:0004834; F:GO:0030170; F:GO:0052684	0.00163138	-2.23529
GSBRNA2T00143662001	BnaC06g22680D	None	AT1G74960	3-oxoacyl-[acyl-carrier-protein] synthase II, chloroplastic [Source:UniProtKB/Swiss-Prot;Acc:Q9C9P4]	CDX85866	3-oxoacyl-[acyl-carrier-protein] synthase II, chloroplastic	P:unsaturated fatty acid biosynthetic process; P:cold acclimation; P:embryo development ending in seed dormancy; F:3-oxoacyl-[acyl-carrier-protein] synthase activity; C:chloroplast stroma	P:GO:0006636; P:GO:0009631; P:GO:0009793; F:GO:0004315; C:GO:0009570	0.0104285	-2.18681
GSBRNA2T00089698001	BnaA08g28090D	Ubiquitinyl hydrolase 1 [Source:UniProtKB/TrEMBL;Acc:A0A078FMA3]	AT1G04860	Ubiquitinyl hydrolase 1 [Source:UniProtKB/TrEMBL;Acc:A0A178WGQ0]	CDY15525	ubiquitin carboxyl-terminal hydrolase 2	P:ubiquitin-dependent protein catabolic process; P:protein deubiquitination; F:cysteine-type endopeptidase activity; F:thiol-dependent ubiquitin-specific protease activity; F:zinc ion binding; C:proteasome complex; C:cytosol	P:GO:0006511; P:GO:0016579; F:GO:0004197; F:GO:0004843; F:GO:0008270; C:GO:0000502; C:GO:0005829	8.48404e-05	-2.16139
GSBRNA2T00018369001	BnaA09g00410D	BnaA09g00410D protein [Source:UniProtKB/TrEMBL;Acc:A0A078GAI6]	AT4G01883	Polyketide cyclase / dehydrase and lipid transport protein [Source:UniProtKB/TrEMBL;Acc:Q1G3L2]	CDY22012	BnaA09g00410D	C:chloroplast	C:GO:0009507	0.00138848	-2.1291
GSBRNA2T00055471001	BnaCnng51720D	BnaCnng51720D protein [Source:UniProtKB/TrEMBL;Acc:A0A078JLF9]	AT2G31670	Stress-response A/B barrel domain-containing protein UP3 [Source:UniProtKB/Swiss-Prot;Acc:Q9SIP1]	CDY66636	stress-response A/B barrel domain-containing protein UP3	C:peroxisome; C:chloroplast stroma	C:GO:0005777; C:GO:0009570	0.000362334	-2.11956
GSBRNA2T00014806001	BnaC02g48620D	Serine/threonine protein phosphatase 2A regulatory subunit [Source:UniProtKB/TrEMBL;Acc:A0A078IXH5]	AT5G25510	Serine/threonine protein phosphatase 2A 57 kDa regulatory subunit B' kappa isoform [Source:UniProtKB/Swiss-Prot;Acc:Q93YV6]	CDY54903	serine/threonine protein phosphatase 2A 57 kDa regulatory subunit B' kappa isoform	P:signal transduction; P:regulation of phosphoprotein phosphatase activity; F:protein phosphatase regulator activity; C:protein phosphatase type 2A complex; C:cytoplasm	P:GO:0007165; P:GO:0043666; F:GO:0019888; C:GO:0000159; C:GO:0005737	0.000408358	-2.11467
GSBRNA2T00053151001	BnaA09g16470D	BnaA09g16470D protein [Source:UniProtKB/TrEMBL;Acc:A0A078H4Z1]	AT1G33120	60S ribosomal protein L9-1 [Source:UniProtKB/Swiss-Prot;Acc:P49209]	CDY32946	60S ribosomal protein L9-1	P:cytoplasmic translation; F:structural constituent of ribosome; F:rRNA binding; C:ribosome	P:GO:0002181; F:GO:0003735; F:GO:0019843; C:GO:0005840	0.00114406	-2.1093
GSBRNA2T00081792001	BnaA03g53010D	Arginine decarboxylase [Source:UniProtKB/TrEMBL;Acc:A0A078I833]	AT2G16500	Arginine decarboxylase 1 [Source:UniProtKB/Swiss-Prot;Acc:Q9SI64]	CDY45328	arginine decarboxylase 2	P:arginine catabolic process; P:response to oxidative stress; P:spermidine biosynthetic process; P:response to cold; P:response to wounding; P:response to salt stress; P:response to abscisic acid; P:response to jasmonic acid; P:putrescine biosynthetic process from arginine; P:response to karrikin; F:arginine decarboxylase activity; F:protein homodimerization activity; C:cytosol; C:chloroplast	P:GO:0006527; P:GO:0006979; P:GO:0008295; P:GO:0009409; P:GO:0009611; P:GO:0009651; P:GO:0009737; P:GO:0009753; P:GO:0033388; P:GO:0080167; F:GO:0008792; F:GO:0042803; C:GO:0005829; C:GO:0009507	0.00150654	-2.09954
GSBRNA2T00081299001	BnaA08g02310D	BnaA08g02310D protein [Source:UniProtKB/TrEMBL;Acc:A0A078I6M2]	AT1G50020	F2J10.10 protein [Source:UniProtKB/TrEMBL;Acc:Q9LPM3]	CDY45044	tubulin alpha-6 chain	C:chloroplast thylakoid membrane; C:integral component of membrane	C:GO:0009535; C:GO:0016021	0.000399802	-2.09429
GSBRNA2T00077027001	BnaA04g20150D	Chlorophyll a-b binding protein, chloroplastic [Source:UniProtKB/TrEMBL;Acc:A0A078JGR7]	AT1G29910	Chlorophyll a-b binding protein 3, chloroplastic [Source:UniProtKB/Swiss-Prot;Acc:Q8VZ87]	CDY43676	chlorophyll a-b binding protein 1, chloroplastic	P:response to light stimulus; P:photosynthesis, light harvesting in photosystem I; P:protein-chromophore linkage; F:chlorophyll binding; C:photosystem I; C:photosystem II; C:chloroplast thylakoid membrane; C:chloroplast envelope; C:plastoglobule; C:integral component of membrane	P:GO:0009416; P:GO:0009768; P:GO:0018298; F:GO:0016168; C:GO:0009522; C:GO:0009523; C:GO:0009535; C:GO:0009941; C:GO:0010287; C:GO:0016021	0.0238138	-2.08383
GSBRNA2T00156605001	BnaA09g24250D	None	AT1G32550	2Fe-2S ferredoxin-like superfamily protein [Source:UniProtKB/TrEMBL;Acc:F4IE99]	CDX93825	ferredoxin C 2, chloroplastic	P:electron transport chain; F:electron transfer activity; F:metal ion binding; F:2 iron, 2 sulfur cluster binding; C:chloroplast	P:GO:0022900; F:GO:0009055; F:GO:0046872; F:GO:0051537; C:GO:0009507	0.00235848	-2.0609
GSBRNA2T00124789001	BnaA03g18360D	BnaA03g18360D protein [Source:UniProtKB/TrEMBL;Acc:A0A078EZY4]	AT2G39080	NAD(P)-binding Rossmann-fold superfamily protein [Source:UniProtKB/TrEMBL;Acc:Q8VZB1]	CDY07675	BnaA03g18360D	C:integral component of membrane	C:GO:0016021	6.17146e-05	-2.04809
GSBRNA2T00029794001	BnaAnng41210D	BnaAnng41210D protein [Source:UniProtKB/TrEMBL;Acc:A0A078JXS4]	AT2G04039	unknown protein; FUNCTIONS IN: molecular_function unknown; LOCATED IN: chloroplast; EXPRESSED IN: 21 plant structures; EXPRESSED DURING: 13 growth stages; CONTAINS InterPro DOMAIN/s: Protein of unknown function DUF2996 (InterPro:IPR021374); Has 159 /.../hits to 159 proteins in 52 species: Archae - 0; Bacteria - 76; Metazoa - 0; Fungi - 0; Plants - 38; Viruses - 0; Other Eukaryotes - 45 (source: N…	CDY72453	DUF2996 family protein	C:chloroplast; C:thylakoid	C:GO:0009507; C:GO:0009579	0.00026463	-2.02586
GSBRNA2T00077768001	BnaA03g51850D	Aspartate aminotransferase [Source:UniProtKB/TrEMBL;Acc:A0A078FKE4]	AT4G31990	Aspartate aminotransferase [Source:UniProtKB/TrEMBL;Acc:B9DG21]	CDY13467	aspartate aminotransferase, chloroplastic	P:protein phosphorylation; P:cellular amino acid metabolic process; P:biosynthetic process; P:response to cold; P:response to cadmium ion; F:L-aspartate:2-oxoglutarate aminotransferase activity; F:protein kinase activity; F:ATP binding; F:pyridoxal phosphate binding; C:chloroplast stroma; C:chloroplast envelope; C:stromule; C:integral component of membrane; C:apoplast	P:GO:0006468; P:GO:0006520; P:GO:0009058; P:GO:0009409; P:GO:0046686; F:GO:0004069; F:GO:0004672; F:GO:0005524; F:GO:0030170; C:GO:0009570; C:GO:0009941; C:GO:0010319; C:GO:0016021; C:GO:0048046	0.034534	-1.96361
GSBRNA2T00156223001	BnaA06g05010D	None	AT1G08640	Chloroplast J-like domain 1 [Source:UniProtKB/TrEMBL;Acc:Q93WG3]	CDX93547	unnamed protein product, partial	P:fatty acid metabolic process; C:integral component of membrane; C:chloroplast membrane	P:GO:0006631; C:GO:0016021; C:GO:0031969	0.0440672	-1.9623
GSBRNA2T00095767001	BnaA06g00210D	BnaA06g00210D protein [Source:UniProtKB/TrEMBL;Acc:A0A078IGK4]	AT1G55670	Photosystem I reaction center subunit V, chloroplastic [Source:UniProtKB/Swiss-Prot;Acc:Q9S7N7]	CDY50020	photosystem I reaction center subunit V, chloroplastic	P:photosynthetic electron transport in photosystem I; P:photosynthetic NADP+ reduction; P:photosystem I stabilization; P:protein stabilization; F:protein binding; C:integral component of membrane; C:chloroplast photosystem I; C:chloroplast membrane	P:GO:0009773; P:GO:0009780; P:GO:0042550; P:GO:0050821; F:GO:0005515; C:GO:0016021; C:GO:0030093; C:GO:0031969	6.08284e-05	-1.96105
GSBRNA2T00121341001	BnaA01g02540D	None	AT4G34620	SSR16 [Source:UniProtKB/TrEMBL;Acc:A0A178UZA3]	CDX75448	30S ribosomal protein S16-1, chloroplastic	P:translation; P:embryo development ending in seed dormancy; F:structural constituent of ribosome; F:protein domain specific binding; C:chloroplast envelope; C:small ribosomal subunit	P:GO:0006412; P:GO:0009793; F:GO:0003735; F:GO:0019904; C:GO:0009941; C:GO:0015935	5.1532e-05	-1.95259
GSBRNA2T00154913001	BnaA03g37440D	None	AT3G54670	Structural maintenance of chromosomes protein 1 [Source:UniProtKB/Swiss-Prot;Acc:Q6Q1P4]	CDX93022	structural maintenance of chromosomes protein 1	P:DNA repair; P:mitotic sister chromatid cohesion; P:cell division; P:meiotic cell cycle; F:chromatin binding; F:ATP binding; F:protein heterodimerization activity; C:cohesin complex	P:GO:0006281; P:GO:0007064; P:GO:0051301; P:GO:0051321; F:GO:0003682; F:GO:0005524; F:GO:0046982; C:GO:0008278	0.00195205	-1.93646
GSBRNA2T00093516001	BnaC09g41260D	BnaC09g41260D protein [Source:UniProtKB/TrEMBL;Acc:A0A078IKQ8]	AT5G16620	TIC40 [Source:UniProtKB/TrEMBL;Acc:A0A178UEV6]	CDY49648	protein TIC 40, chloroplastic	P:chloroplast organization; P:protein import into chloroplast stroma; C:chloroplast thylakoid membrane; C:chloroplast inner membrane	P:GO:0009658; P:GO:0045037; C:GO:0009535; C:GO:0009706	0.000307429	-1.91881
GSBRNA2T00011257001	BnaC03g67170D	BnaC03g67170D protein [Source:UniProtKB/TrEMBL;Acc:A0A078IRL7]	AT4G32250	AT4g32250/F10M6_110 [Source:UniProtKB/TrEMBL;Acc:Q8RWX4]	CDY53700	E3 ubiquitin-protein ligase KEG-like	P:protein phosphorylation; F:protein kinase activity; F:ATP binding; C:integral component of membrane	P:GO:0006468; F:GO:0004672; F:GO:0005524; C:GO:0016021	0.00207792	-1.90237
GSBRNA2T00005399001	BnaA04g21790D	BnaA04g21790D protein [Source:UniProtKB/TrEMBL;Acc:A0A078G1A7]	AT2G38060	phosphate transporter 4;2 [Source:TAIR;Acc:AT2G38060]	CDY18408	probable anion transporter 3, chloroplastic	P:transmembrane transport; F:inorganic phosphate transmembrane transporter activity; C:integral component of membrane; C:chloroplast membrane	P:GO:0055085; F:GO:0005315; C:GO:0016021; C:GO:0031969	0.0229385	-1.88779
GSBRNA2T00142976001	BnaC07g26230D	None	AT5G47870	DNA repair RAD52-like protein 2, chloroplastic [Source:UniProtKB/Swiss-Prot;Acc:Q9FIJ4]	CDX85312	DNA repair RAD52-like protein 2, chloroplastic	P:double-strand break repair via homologous recombination; F:DNA binding	P:GO:0000724; F:GO:0003677	0.000189182	-1.87059
GSBRNA2T00140493001	BnaC03g07250D	None	AT2G16640	Translocase of chloroplast 132, chloroplastic [Source:UniProtKB/Swiss-Prot;Acc:Q9SLF3]	CDX70641	translocase of chloroplast 120, chloroplastic-like	F:GTP binding	F:GO:0005525	0.00700741	-1.86605
GSBRNA2T00081405001	BnaC06g06390D	Chalcone-flavonone isomerase family protein [Source:UniProtKB/TrEMBL;Acc:A0A078I7K6]	AT1G53520	Fatty-acid-binding protein 3, chloroplastic [Source:UniProtKB/Swiss-Prot;Acc:Q9C8L2]	CDY45118	fatty-acid-binding protein 3, chloroplastic	P:fatty acid metabolic process; F:fatty acid binding; F:intramolecular lyase activity; C:chloroplast stroma	P:GO:0006631; F:GO:0005504; F:GO:0016872; C:GO:0009570	0.000118219	-1.85148
GSBRNA2T00131336001	BnaA01g09270D	None	AT4G18480	Magnesium-chelatase subunit ChlI-1, chloroplastic [Source:UniProtKB/Swiss-Prot;Acc:P16127]	CDX78860	magnesium-chelatase subunit ChlI-1, chloroplastic	P:photosynthesis; P:chlorophyll biosynthetic process; F:ATP binding; F:magnesium chelatase activity; F:ATPase activity; C:cell wall; C:chloroplast stroma; C:magnesium chelatase complex	P:GO:0015979; P:GO:0015995; F:GO:0005524; F:GO:0016851; F:GO:0016887; C:GO:0005618; C:GO:0009570; C:GO:0010007	2.12874e-05	-1.84806
GSBRNA2T00064641001	BnaA04g19290D	BnaA04g19290D protein [Source:UniProtKB/TrEMBL;Acc:A0A078HKA3]	AT2G33255	Haloacid dehalogenase-like hydrolase domain-containing protein At2g33255 [Source:UniProtKB/Swiss-Prot;Acc:Q8RYE9]	CDY37739	haloacid dehalogenase-like hydrolase domain-containing protein At2g33255	P:dephosphorylation; F:phosphatase activity; F:metal ion binding; C:chloroplast; C:integral component of membrane	P:GO:0016311; F:GO:0016791; F:GO:0046872; C:GO:0009507; C:GO:0016021	0.000777516	-1.8439
GSBRNA2T00123584001	BnaCnng02370D	None	AT4G00370	Ascorbate transporter, chloroplastic [Source:UniProtKB/Swiss-Prot;Acc:Q8GX78]	CDY07222	ascorbate transporter, chloroplastic	P:xanthophyll cycle; P:L-ascorbic acid transmembrane transport; F:inorganic phosphate transmembrane transporter activity; F:L-ascorbic acid transmembrane transporter activity; C:chloroplast inner membrane; C:integral component of membrane	P:GO:0010028; P:GO:0015882; F:GO:0005315; F:GO:0015229; C:GO:0009706; C:GO:0016021	0.00483613	-1.84229
GSBRNA2T00107720001	BnaC01g11550D	None	AT4G19170	Probable carotenoid cleavage dioxygenase 4, chloroplastic [Source:UniProtKB/Swiss-Prot;Acc:O49675]	CDX99397	probable carotenoid cleavage dioxygenase 4, chloroplastic	P:carotene catabolic process; P:oxidation-reduction process; F:protein binding; F:carotenoid dioxygenase activity; F:metal ion binding; C:plastoglobule	P:GO:0016121; P:GO:0055114; F:GO:0005515; F:GO:0010436; F:GO:0046872; C:GO:0010287	0.0199839	-1.83256
GSBRNA2T00109662001	BnaC09g01520D	None	AT3G27690	Chlorophyll a-b binding protein, chloroplastic [Source:UniProtKB/TrEMBL;Acc:A0A1I9LMB4]	CDY00149	chlorophyll a-b binding protein 2.4, chloroplastic	P:response to light stimulus; P:photosynthesis, light harvesting in photosystem I; P:protein-chromophore linkage; F:chlorophyll binding; C:photosystem I; C:photosystem II; C:chloroplast thylakoid membrane; C:chloroplast envelope; C:plastoglobule; C:integral component of membrane	P:GO:0009416; P:GO:0009768; P:GO:0018298; F:GO:0016168; C:GO:0009522; C:GO:0009523; C:GO:0009535; C:GO:0009941; C:GO:0010287; C:GO:0016021	0.0190804	-1.8255
GSBRNA2T00098782001	BnaA07g16660D	None	AT3G55800	Sedoheptulose-1,7-bisphosphatase, chloroplastic [Source:UniProtKB/Swiss-Prot;Acc:P46283]	CDX67626	sedoheptulose-1,7-bisphosphatase, chloroplastic isoform X2	P:sucrose biosynthetic process; P:fructose metabolic process; P:fructose 6-phosphate metabolic process; P:dephosphorylation; P:starch biosynthetic process; P:reductive pentose-phosphate cycle; P:fructose 1,6-bisphosphate metabolic process; P:defense response to bacterium; F:sedoheptulose-bisphosphatase activity; C:chloroplast stroma; C:thylakoid; C:chloroplast envelope; C:apoplast	P:GO:0005986; P:GO:0006000; P:GO:0006002; P:GO:0016311; P:GO:0019252; P:GO:0019253; P:GO:0030388; P:GO:0042742; F:GO:0050278; C:GO:0009570; C:GO:0009579; C:GO:0009941; C:GO:0048046	0.00150962	-1.82497
GSBRNA2T00117092001	BnaA05g08060D	None	AT2G36230	1-(5-phosphoribosyl)-5-[(5-phosphoribosylamino)methylideneamino] imidazole-4-carboxamide isomerase, chloroplastic [Source:UniProtKB/Swiss-Prot;Acc:O82782]	CDX75060	1-(5-phosphoribosyl)-5-[(5-phosphoribosylamino)methylideneamino] imidazole-4-carboxamide isomerase, chloroplastic	P:histidine biosynthetic process; P:tryptophan biosynthetic process; F:1-(5-phosphoribosyl)-5-[(5-phosphoribosylamino)methylideneamino]imidazole-4-carboxamide isomerase activity; C:chloroplast	P:GO:0000105; P:GO:0000162; F:GO:0003949; C:GO:0009507	0.00695306	-1.81654
GSBRNA2T00038225001	BnaC01g32240D	BnaC01g32240D protein [Source:UniProtKB/TrEMBL;Acc:A0A078GQF1]	AT3G21110	Phosphoribosylaminoimidazole-succinocarboxamide synthase, chloroplastic [Source:UniProtKB/Swiss-Prot;Acc:P38025]	CDY27541	phosphoribosylaminoimidazole-succinocarboxamide synthase, chloroplastic	P:'de novo' IMP biosynthetic process; P:response to auxin; F:phosphoribosylaminoimidazolesuccinocarboxamide synthase activity; F:ATP binding; C:chloroplast stroma	P:GO:0006189; P:GO:0009733; F:GO:0004639; F:GO:0005524; C:GO:0009570	0.0073999	-1.8108
GSBRNA2T00134325001	BnaC03g01710D	None	AT5G04740	ACR12 [Source:UniProtKB/TrEMBL;Acc:A0A178UNY1]	CDX80917	ACT domain-containing protein ACR12	C:chloroplast thylakoid membrane; C:chloroplast stroma	C:GO:0009535; C:GO:0009570	0.000521848	-1.80158
GSBRNA2T00058124001	BnaA01g08160D	BnaA01g08160D protein [Source:UniProtKB/TrEMBL;Acc:A0A078H9U0]	AT4G28730	GrxC5 [Source:UniProtKB/TrEMBL;Acc:A0A178UXL4]	CDY35215	glutaredoxin-C5, chloroplastic-like	P:iron-sulfur cluster assembly; P:electron transport chain; P:cellular response to oxidative stress; P:cell redox homeostasis; P:cellular oxidant detoxification; F:glutathione-disulfide reductase activity; F:electron transfer activity; F:protein disulfide oxidoreductase activity; C:chloroplast	P:GO:0016226; P:GO:0022900; P:GO:0034599; P:GO:0045454; P:GO:0098869; F:GO:0004362; F:GO:0009055; F:GO:0015035; C:GO:0009507	0.000187347	-1.79447
GSBRNA2T00095326001	BnaA05g09400D	Chlorophyll a-b binding protein, chloroplastic [Source:UniProtKB/TrEMBL;Acc:A0A078FY12]	AT2G34430	Chlorophyll a-b binding protein, chloroplastic [Source:UniProtKB/TrEMBL;Acc:Q39142]	CDY17248	chlorophyll a-b binding protein 1, chloroplastic	P:response to light stimulus; P:photosynthesis, light harvesting in photosystem I; P:protein-chromophore linkage; F:chlorophyll binding; F:protein domain specific binding; F:metal ion binding; C:photosystem I; C:photosystem II; C:chloroplast thylakoid membrane; C:chloroplast envelope; C:plastoglobule; C:integral component of membrane	P:GO:0009416; P:GO:0009768; P:GO:0018298; F:GO:0016168; F:GO:0019904; F:GO:0046872; C:GO:0009522; C:GO:0009523; C:GO:0009535; C:GO:0009941; C:GO:0010287; C:GO:0016021	0.0326285	-1.78982
GSBRNA2T00024543001	BnaC03g16690D	BnaC03g16690D protein [Source:UniProtKB/TrEMBL;Acc:A0A078GFX0]	AT2G30200	EMBRYO DEFECTIVE 3147 [Source:UniProtKB/TrEMBL;Acc:Q8RU07]	CDY24022	malonyl CoA-acyl carrier protein transacylase-like	P:fatty acid biosynthetic process; F:[acyl-carrier-protein] S-malonyltransferase activity; C:chloroplast stroma	P:GO:0006633; F:GO:0004314; C:GO:0009570	0.000447543	-1.78939
GSBRNA2T00134395001	BnaC03g02250D	None	AT5G05740	Probable zinc metalloprotease EGY2, chloroplastic [Source:UniProtKB/Swiss-Prot;Acc:Q9FFK3]	CDX80971	probable zinc metalloprotease EGY2, chloroplastic	C:chloroplast thylakoid membrane; C:integral component of membrane	C:GO:0009535; C:GO:0016021	0.000221992	-1.77278
GSBRNA2T00055127001	BnaA09g45260D	BnaA09g45260D protein [Source:UniProtKB/TrEMBL;Acc:A0A078H532]	AT1G15060	Alpha/beta hydrolase family protein [Source:UniProtKB/TrEMBL;Acc:Q8RX69]	CDY33720				0.00191336	-1.77256
GSBRNA2T00062755001	BnaCnng54550D	BnaCnng54550D protein (Fragment) [Source:UniProtKB/TrEMBL;Acc:A0A078JPP4]	AT1G02470	Polyketide cyclase/dehydrase and lipid transport superfamily protein [Source:UniProtKB/TrEMBL;Acc:F4HXI8]	CDY67337				0.000189673	-1.76376
GSBRNA2T00007324001	BnaAnng34920D	BnaAnng34920D protein (Fragment) [Source:UniProtKB/TrEMBL;Acc:A0A078JWJ7]	AT2G37220	RNA-binding protein CP29B, chloroplastic [Source:UniProtKB/Swiss-Prot;Acc:Q9ZUU4]	CDY70765	RNA-binding protein CP29B, chloroplastic	P:response to stress; F:RNA binding; C:plastid envelope; C:chloroplast thylakoid	P:GO:0006950; F:GO:0003723; C:GO:0009526; C:GO:0009534	7.15028e-05	-1.74959
GSBRNA2T00077819001	BnaA03g52240D	Glutamyl-tRNA(Gln) amidotransferase subunit C, chloroplastic/mitochondrial [Source:UniProtKB/TrEMBL;Acc:A0A078FK20]	AT4G32915	Glutamyl-tRNA(Gln) amidotransferase subunit C, chloroplastic/mitochondrial [Source:UniProtKB/Swiss-Prot;Acc:F4JV80]	CDY13506	glutamyl-tRNA(Gln) amidotransferase subunit C, chloroplastic/mitochondrial	P:regulation of translational fidelity; P:mitochondrial translation; P:glutaminyl-tRNAGln biosynthesis via transamidation; F:ATP binding; F:glutaminyl-tRNA synthase (glutamine-hydrolyzing) activity; C:chloroplast; C:glutamyl-tRNA(Gln) amidotransferase complex	P:GO:0006450; P:GO:0032543; P:GO:0070681; F:GO:0005524; F:GO:0050567; C:GO:0009507; C:GO:0030956	0.021275	-1.73368
GSBRNA2T00004540001	BnaA08g11670D	BnaA08g11670D protein [Source:UniProtKB/TrEMBL;Acc:A0A078IPR9]	AT1G02980	Cullin-2 [Source:UniProtKB/Swiss-Prot;Acc:Q9SRZ0]	CDY51951	cullin-1	P:ubiquitin-dependent protein catabolic process; P:response to auxin; P:response to jasmonic acid; P:embryo development ending in seed dormancy; P:phloem or xylem histogenesis; P:protein ubiquitination; P:regulation of circadian rhythm; P:leaf development; F:ubiquitin-protein transferase activity; F:ubiquitin protein ligase binding; C:condensed nuclear chromosome; C:spindle; C:cytosol; C:phragmop…	P:GO:0006511; P:GO:0009733; P:GO:0009753; P:GO:0009793; P:GO:0010087; P:GO:0016567; P:GO:0042752; P:GO:0048366; F:GO:0004842; F:GO:0031625; C:GO:0000794; C:GO:0005819; C:GO:0005829; C:GO:0009524; C:GO:0031461	0.00130938	-1.73338
GSBRNA2T00070026001	BnaCnng57900D	Glutamine synthetase [Source:UniProtKB/TrEMBL;Acc:A0A078JMZ9]	AT3G17820	Glutamine synthetase [Source:UniProtKB/TrEMBL;Acc:A0A178VNQ6]	CDY68179	glutamine synthetase cytosolic isozyme 1-3	P:glutamine biosynthetic process; P:response to cadmium ion; F:structural constituent of ribosome; F:glutamate-ammonia ligase activity; F:ATP binding; C:plasma membrane; C:chloroplast; C:polysomal ribosome	P:GO:0006542; P:GO:0046686; F:GO:0003735; F:GO:0004356; F:GO:0005524; C:GO:0005886; C:GO:0009507; C:GO:0042788	0.000717963	-1.72343
GSBRNA2T00144441001	BnaA06g30380D	None	AT5G48220	AT5g48220/MIF21_11 [Source:UniProtKB/TrEMBL;Acc:Q9LUB2]	CDX86321	indole-3-glycerol phosphate synthase, chloroplastic	P:tryptophan biosynthetic process; F:indole-3-glycerol-phosphate synthase activity; F:phosphoribosylanthranilate isomerase activity; C:chloroplast thylakoid; C:chloroplast stroma	P:GO:0000162; F:GO:0004425; F:GO:0004640; C:GO:0009534; C:GO:0009570	5.44841e-05	-1.72186
GSBRNA2T00123565001	BnaCnng02210D	None	AT4G00620	Bifunctional protein FolD 4, chloroplastic [Source:UniProtKB/Swiss-Prot;Acc:O65271]	CDY07206	bifunctional protein FolD 4, chloroplastic	P:photorespiration; P:tetrahydrofolate interconversion; P:oxidation-reduction process; F:methenyltetrahydrofolate cyclohydrolase activity; F:methylenetetrahydrofolate dehydrogenase (NADP+) activity; C:cytosol; C:chloroplast	P:GO:0009853; P:GO:0035999; P:GO:0055114; F:GO:0004477; F:GO:0004488; C:GO:0005829; C:GO:0009507	0.00207232	-1.71767
GSBRNA2T00068993001	BnaC02g00470D	BnaC02g00470D protein [Source:UniProtKB/TrEMBL;Acc:Q94F93]	AT5G10160	(3R)-hydroxymyristoyl-[acyl carrier protein] dehydratase-like protein [Source:UniProtKB/TrEMBL;Acc:Q9LX13]	CDY40083	3-hydroxyacyl-[acyl-carrier-protein] dehydratase FabZ	P:fatty acid biosynthetic process; F:hydro-lyase activity; C:cell wall; C:chloroplast thylakoid; C:chloroplast envelope	P:GO:0006633; F:GO:0016836; C:GO:0005618; C:GO:0009534; C:GO:0009941	0.000114117	-1.70802
GSBRNA2T00124746001	BnaA03g18710D	BnaA03g18710D protein [Source:UniProtKB/TrEMBL;Acc:A0A078EZW2]	AT2G39730	Ribulose bisphosphate carboxylase/oxygenase activase, chloroplastic [Source:UniProtKB/Swiss-Prot;Acc:P10896]	CDY07640	ribulose bisphosphate carboxylase/oxygenase activase, chloroplastic isoform X1	P:response to cold; P:response to light stimulus; P:response to jasmonic acid; P:leaf senescence; P:defense response to bacterium; P:positive regulation of catalytic activity; F:ATP binding; F:ADP binding; F:ribulose-1,5-bisphosphate carboxylase/oxygenase activator activity; C:cell wall; C:chloroplast thylakoid membrane; C:chloroplast envelope; C:plastoglobule; C:stromule; C:apoplast	P:GO:0009409; P:GO:0009416; P:GO:0009753; P:GO:0010150; P:GO:0042742; P:GO:0043085; F:GO:0005524; F:GO:0043531; F:GO:0046863; C:GO:0005618; C:GO:0009535; C:GO:0009941; C:GO:0010287; C:GO:0010319; C:GO:0048046	3.86663e-05	-1.70718
GSBRNA2T00050271001	BnaA05g08860D	BnaA05g08860D protein [Source:UniProtKB/TrEMBL;Acc:A0A078H1K3]	AT2G35040	AICARFT/IMPCHase bienzyme family protein [Source:UniProtKB/TrEMBL;Acc:Q8RWT5]	CDY31661	bifunctional purine biosynthesis protein PurH isoform X2	P:'de novo' IMP biosynthetic process; P:response to cold; F:IMP cyclohydrolase activity; F:phosphoribosylaminoimidazolecarboxamide formyltransferase activity; F:nickel cation binding; C:cytosol; C:chloroplast stroma; C:stromule	P:GO:0006189; P:GO:0009409; F:GO:0003937; F:GO:0004643; F:GO:0016151; C:GO:0005829; C:GO:0009570; C:GO:0010319	0.0106895	-1.70515
GSBRNA2T00043424001	BnaA04g17660D	BnaA04g17660D protein [Source:UniProtKB/TrEMBL;Acc:A0A078GVY1]	AT2G30570	PSBW [Source:UniProtKB/TrEMBL;Acc:A0A178VQ32]	CDY29661	photosystem II reaction center W protein, chloroplastic	P:photosystem II stabilization; C:photosystem II; C:chloroplast thylakoid membrane; C:integral component of membrane	P:GO:0042549; C:GO:0009523; C:GO:0009535; C:GO:0016021	7.7113e-06	-1.70025
GSBRNA2T00035217001	BnaC09g42420D	Biotin carboxyl carrier protein of acetyl-CoA carboxylase [Source:UniProtKB/TrEMBL;Acc:G4WXE1]	AT5G15530	Biotin carboxyl carrier protein of acetyl-CoA carboxylase [Source:UniProtKB/TrEMBL;Acc:A0A178U9S1]	CDY26426	biotin carboxyl carrier protein of acetyl-CoA carboxylase 2, chloroplastic	P:fatty acid biosynthetic process; F:acetyl-CoA carboxylase activity; C:acetyl-CoA carboxylase complex; C:chloroplast	P:GO:0006633; F:GO:0003989; C:GO:0009317; C:GO:0009507	0.000414705	-1.68792
GSBRNA2T00024637001	BnaA06g00880D	Chalcone-flavonone isomerase family protein [Source:UniProtKB/TrEMBL;Acc:A0A078GC94]	AT1G53520	Fatty-acid-binding protein 3, chloroplastic [Source:UniProtKB/Swiss-Prot;Acc:Q9C8L2]	CDY24090	fatty-acid-binding protein 3, chloroplastic	P:fatty acid metabolic process; F:fatty acid binding; F:intramolecular lyase activity; C:chloroplast stroma	P:GO:0006631; F:GO:0005504; F:GO:0016872; C:GO:0009570	0.000211713	-1.67803
GSBRNA2T00009877001	BnaA09g02120D	Chlorophyll a-b binding protein, chloroplastic [Source:UniProtKB/TrEMBL;Acc:A0A078G3T1]	AT3G27690	Chlorophyll a-b binding protein, chloroplastic [Source:UniProtKB/TrEMBL;Acc:A0A1I9LMB4]	CDY20039	chlorophyll a-b binding protein 2.4, chloroplastic	P:response to light stimulus; P:photosynthesis, light harvesting in photosystem I; P:protein-chromophore linkage; F:chlorophyll binding; C:photosystem I; C:photosystem II; C:chloroplast thylakoid membrane; C:chloroplast envelope; C:plastoglobule; C:integral component of membrane	P:GO:0009416; P:GO:0009768; P:GO:0018298; F:GO:0016168; C:GO:0009522; C:GO:0009523; C:GO:0009535; C:GO:0009941; C:GO:0010287; C:GO:0016021	0.000899441	-1.67225
GSBRNA2T00078309001	BnaA09g43630D	BnaA09g43630D protein [Source:UniProtKB/TrEMBL;Acc:A0A078FL49]	AT2G20670	Expressed protein [Source:UniProtKB/TrEMBL;Acc:Q9SIU5]	CDY13861				0.0173003	-1.65267
GSBRNA2T00131381001	BnaA01g09640D	None	AT4G18810	NAD(P)-binding Rossmann-fold superfamily protein [Source:UniProtKB/TrEMBL;Acc:F4JRN8]	CDX78897	NAD(P)-binding Rossmann-fold superfamily protein	P:mitochondrial respiratory chain complex I assembly; F:unfolded protein binding; C:chloroplast stroma	P:GO:0032981; F:GO:0051082; C:GO:0009570	0.000107965	-1.64959
GSBRNA2T00040061001	BnaC03g66520D	Carbonic anhydrase [Source:UniProtKB/TrEMBL;Acc:A0A078GT28]	AT4G33580	beta carbonic anhydrase 5 [Source:TAIR;Acc:AT4G33580]	CDY28307	beta carbonic anhydrase 5, chloroplastic	P:carbon utilization; F:carbonate dehydratase activity; F:zinc ion binding; C:chloroplast; C:integral component of membrane	P:GO:0015976; F:GO:0004089; F:GO:0008270; C:GO:0009507; C:GO:0016021	0.000156739	-1.64027
GSBRNA2T00111316001	BnaA04g06150D	None	AT4G14210	15-cis-phytoene desaturase, chloroplastic/chromoplastic [Source:UniProtKB/Swiss-Prot;Acc:Q07356]	CDY01204	15-cis-phytoene desaturase, chloroplastic/chromoplastic	P:carotenoid biosynthetic process; P:oxidation-reduction process; F:phytoene dehydrogenase activity; C:chloroplast thylakoid	P:GO:0016117; P:GO:0055114; F:GO:0016166; C:GO:0009534	0.000186856	-1.63847
GSBRNA2T00048985001	BnaA03g46910D	BnaA03g46910D protein [Source:UniProtKB/TrEMBL;Acc:A0A078FDI8]	AT4G24770	31 kDa ribonucleoprotein, chloroplastic [Source:UniProtKB/Swiss-Prot;Acc:Q04836]	CDY11032	31 kDa ribonucleoprotein, chloroplastic	F:RNA binding	F:GO:0003723	0.000734362	-1.63494
GSBRNA2T00040833001	BnaA08g29810D	BnaA08g29810D protein [Source:UniProtKB/TrEMBL;Acc:A0A078JF54]	AT1G43670	Fructose-1,6-bisphosphatase, cytosolic [Source:UniProtKB/Swiss-Prot;Acc:Q9MA79]	CDY64046	fructose-1,6-bisphosphatase, cytosolic	P:starch catabolic process; P:sucrose biosynthetic process; P:fructose metabolic process; P:fructose 6-phosphate metabolic process; P:gluconeogenesis; P:response to abscisic acid; P:response to fructose; P:photosynthesis; P:dephosphorylation; P:fructose 1,6-bisphosphate metabolic process; F:fructose 1,6-bisphosphate 1-phosphatase activity; C:cytosol	P:GO:0005983; P:GO:0005986; P:GO:0006000; P:GO:0006002; P:GO:0006094; P:GO:0009737; P:GO:0009750; P:GO:0015979; P:GO:0016311; P:GO:0030388; F:GO:0042132; C:GO:0005829	8.48404e-05	-1.63245
GSBRNA2T00119234001	BnaC05g16820D	None	AT1G21540	Probable acyl-activating enzyme 9 [Source:UniProtKB/Swiss-Prot;Acc:Q9LPK6]	CDY04644	probable acyl-activating enzyme 9	P:fatty acid metabolic process; F:calcium ion binding; F:ligase activity	P:GO:0006631; F:GO:0005509; F:GO:0016874	0.00752553	-1.63234
GSBRNA2T00150845001	BnaA08g17110D	None	AT4G38380	Protein DETOXIFICATION 45, chloroplastic [Source:UniProtKB/Swiss-Prot;Acc:Q9SVE7]	CDX90273	protein DETOXIFICATION 45, chloroplastic isoform X1	P:xenobiotic transport; P:transmembrane transport; F:antiporter activity; F:xenobiotic transmembrane transporter activity; C:integral component of membrane; C:chloroplast membrane	P:GO:0042908; P:GO:0055085; F:GO:0015297; F:GO:0042910; C:GO:0016021; C:GO:0031969	0.0340813	-1.62886
GSBRNA2T00048956001	BnaA03g46660D	BnaA03g46660D protein [Source:UniProtKB/TrEMBL;Acc:A0A078FDE2]	AT4G24280	Heat shock 70 kDa protein 6, chloroplastic [Source:UniProtKB/Swiss-Prot;Acc:Q9STW6]	CDY11007	heat shock 70 kDa protein 6, chloroplastic	P:protein folding; F:ATP binding; F:unfolded protein binding; C:chloroplast	P:GO:0006457; F:GO:0005524; F:GO:0051082; C:GO:0009507	0.000672631	-1.62669
GSBRNA2T00002461001	BnaC07g04330D	BnaC07g04330D protein [Source:UniProtKB/TrEMBL;Acc:A0A078FZ41]	AT2G05990	Enoyl-[acyl-carrier-protein] reductase [NADH], chloroplastic [Source:UniProtKB/Swiss-Prot;Acc:Q9SLA8]	CDY18037	enoyl-[acyl-carrier-protein] reductase [NADH], chloroplastic	P:fatty acid biosynthetic process; P:oxidation-reduction process; F:enoyl-[acyl-carrier-protein] reductase (NADH) activity; F:copper ion binding; F:enoyl-[acyl-carrier-protein] reductase activity; C:fatty acid synthase complex; C:chloroplast stroma; C:thylakoid; C:chloroplast envelope	P:GO:0006633; P:GO:0055114; F:GO:0004318; F:GO:0005507; F:GO:0016631; C:GO:0005835; C:GO:0009570; C:GO:0009579; C:GO:0009941	0.000196796	-1.62309
GSBRNA2T00135662001	BnaA10g19920D	None	AT5G13420	Aldolase-type TIM barrel family protein [Source:UniProtKB/TrEMBL;Acc:Q9LYR4]	CDX69643	BnaA08g02750D	P:carbohydrate metabolic process; P:pentose-phosphate shunt; P:lignin biosynthetic process; P:shikimate biosynthetic process; P:response to cadmium ion; F:sedoheptulose-7-phosphate:D-glyceraldehyde-3-phosphate glyceronetransferase activity; C:chloroplast stroma	P:GO:0005975; P:GO:0006098; P:GO:0009809; P:GO:0033587; P:GO:0046686; F:GO:0004801; C:GO:0009570	7.7113e-06	-1.61848
GSBRNA2T00144461001	BnaA06g30560D	None	AT5G47870	DNA repair RAD52-like protein 2, chloroplastic [Source:UniProtKB/Swiss-Prot;Acc:Q9FIJ4]	CDX86339	DNA repair RAD52-like protein 2, chloroplastic	P:double-strand break repair via homologous recombination; F:DNA binding	P:GO:0000724; F:GO:0003677	0.000128565	-1.61268
GSBRNA2T00068688001	BnaC02g42570D	BnaC02g42570D protein [Source:UniProtKB/TrEMBL;Acc:A0A078HQD8]	AT5G63550	DEK domain-containing chromatin associated protein [Source:UniProtKB/TrEMBL;Acc:Q9FFQ8]	CDY39861	protein DEK-like	P:regulation of double-strand break repair; F:transferase activity, transferring acyl groups other than amino-acyl groups; F:histone binding	P:GO:2000779; F:GO:0016747; F:GO:0042393	0.0161109	-1.60951
GSBRNA2T00146539001	BnaA07g33260D	None	AT1G77060	Carboxyvinyl-carboxyphosphonate phosphorylmutase, chloroplastic [Source:UniProtKB/Swiss-Prot;Acc:O49290]	CDX87547	carboxyvinyl-carboxyphosphonate phosphorylmutase, chloroplastic	F:carboxyvinyl-carboxyphosphonate phosphorylmutase activity; C:chloroplast stroma	F:GO:0008807; C:GO:0009570	0.000368329	-1.60178
GSBRNA2T00021084001	BnaA08g05920D	BnaA08g05920D protein [Source:UniProtKB/TrEMBL;Acc:A0A078GCH1]	AT2G40910	F-box protein At2g40910 [Source:UniProtKB/Swiss-Prot;Acc:Q3EBI7]	CDY22762	F-box protein At2g40910-like	F:protein binding; C:integral component of membrane	F:GO:0005515; C:GO:0016021	0.00110272	-1.60163
GSBRNA2T00129697001	BnaA03g02520D	None	AT5G08540	Ribosomal RNA small subunit methyltransferase J [Source:UniProtKB/TrEMBL;Acc:Q93VT6]	CDX78340	uncharacterized protein LOC106385271	C:chloroplast thylakoid membrane; C:chloroplast envelope	C:GO:0009535; C:GO:0009941	0.00492832	-1.58676
GSBRNA2T00097444001	BnaAnng10640D	BnaAnng10640D protein [Source:UniProtKB/TrEMBL;Acc:A0A078ILE3]	AT3G04790	EMB3119 [Source:UniProtKB/TrEMBL;Acc:A0A178V804]	CDY50757	probable ribose-5-phosphate isomerase 3, chloroplastic	P:translation; P:pentose-phosphate shunt, non-oxidative branch; P:defense response to bacterium; F:structural constituent of ribosome; F:ribose-5-phosphate isomerase activity; C:chloroplast thylakoid membrane; C:chloroplast stroma; C:chloroplast envelope	P:GO:0006412; P:GO:0009052; P:GO:0042742; F:GO:0003735; F:GO:0004751; C:GO:0009535; C:GO:0009570; C:GO:0009941	0.00548539	-1.57477
GSBRNA2T00102103001	BnaA07g26680D	None	AT1G67740	Putative uncharacterized protein [Source:UniProtKB/TrEMBL;Acc:Q549N8]	CDX96063	photosystem II core complex proteins psbY, chloroplastic	P:photoinhibition; P:cell redox homeostasis; F:manganese ion binding; C:photosystem II; C:chloroplast stromal thylakoid; C:chloroplast thylakoid membrane; C:integral component of membrane	P:GO:0010205; P:GO:0045454; F:GO:0030145; C:GO:0009523; C:GO:0009533; C:GO:0009535; C:GO:0016021	0.000103046	-1.56989
GSBRNA2T00059530001	BnaA05g29780D	BnaA05g29780D protein [Source:UniProtKB/TrEMBL;Acc:A0A078HDT6]	AT3G07900	O-fucosyltransferase 24 [Source:UniProtKB/Swiss-Prot;Acc:Q9SFC4]	CDY35972	O-fucosyltransferase 24	P:fucose metabolic process; F:transferase activity, transferring glycosyl groups; C:cytoplasm; C:integral component of membrane	P:GO:0006004; F:GO:0016757; C:GO:0005737; C:GO:0016021	0.00843903	-1.56894
GSBRNA2T00063471001	BnaC02g34940D	DNA polymerase [Source:UniProtKB/TrEMBL;Acc:A0A078HHJ0]	AT5G67100	DNA polymerase alpha catalytic subunit [Source:UniProtKB/Swiss-Prot;Acc:Q9FHA3]	CDY37186	DNA polymerase alpha catalytic subunit-like	P:leading strand elongation; P:lagging strand elongation; P:DNA biosynthetic process; P:mitotic DNA replication initiation; F:chromatin binding; F:DNA replication origin binding; F:single-stranded DNA binding; F:DNA-directed DNA polymerase activity; F:purine nucleotide binding; F:pyrimidine nucleotide binding; F:metal ion binding; F:4 iron, 4 sulfur cluster binding; C:alpha DNA polymerase:primase…	P:GO:0006272; P:GO:0006273; P:GO:0071897; P:GO:1902975; F:GO:0003682; F:GO:0003688; F:GO:0003697; F:GO:0003887; F:GO:0017076; F:GO:0019103; F:GO:0046872; F:GO:0051539; C:GO:0005658	0.0020587	-1.56511
GSBRNA2T00151650001	BnaA03g25950D	None	AT4G00620	Bifunctional protein FolD 4, chloroplastic [Source:UniProtKB/Swiss-Prot;Acc:O65271]	CDX90915	bifunctional protein FolD 4, chloroplastic	P:tetrahydrofolate interconversion; P:oxidation-reduction process; F:methenyltetrahydrofolate cyclohydrolase activity; F:methylenetetrahydrofolate dehydrogenase (NADP+) activity; C:cytosol; C:chloroplast	P:GO:0035999; P:GO:0055114; F:GO:0004477; F:GO:0004488; C:GO:0005829; C:GO:0009507	0.00492677	-1.5592
GSBRNA2T00116164001	BnaC01g15910D	None	AT4G24090	At4g24090 [Source:UniProtKB/TrEMBL;Acc:Q5XEV6]	CDY03491	homer protein	P:protein phosphorylation; F:protein kinase activity; F:ATP binding; C:integral component of membrane	P:GO:0006468; F:GO:0004672; F:GO:0005524; C:GO:0016021	0.00116427	-1.54823
GSBRNA2T00155011001	BnaA03g38220D	None	AT2G05990	Enoyl-[acyl-carrier-protein] reductase [NADH], chloroplastic [Source:UniProtKB/Swiss-Prot;Acc:Q9SLA8]	CDX93100	enoyl-[acyl-carrier-protein] reductase [NADH], chloroplastic	P:fatty acid biosynthetic process; P:oxidation-reduction process; F:enoyl-[acyl-carrier-protein] reductase (NADH) activity; F:copper ion binding; F:enoyl-[acyl-carrier-protein] reductase activity; C:chloroplast stroma; C:thylakoid; C:chloroplast envelope	P:GO:0006633; P:GO:0055114; F:GO:0004318; F:GO:0005507; F:GO:0016631; C:GO:0009570; C:GO:0009579; C:GO:0009941	0.000189182	-1.54412
GSBRNA2T00104166001	BnaC09g44550D	None	AT5G12130	Thylakoid membrane protein TERC, chloroplastic [Source:UniProtKB/Swiss-Prot;Acc:F4JZG9]	CDX97170	thylakoid membrane protein TERC, chloroplastic isoform X1	C:integral component of membrane	C:GO:0016021	0.00216892	-1.54369
GSBRNA2T00064032001	BnaC08g45900D	BnaC08g45900D protein [Source:UniProtKB/TrEMBL;Acc:A0A078HHX1]	AT1G02980	Cullin-2 [Source:UniProtKB/Swiss-Prot;Acc:Q9SRZ0]	CDY37452	cullin-1-like isoform X3	P:ubiquitin-dependent protein catabolic process; P:protein ubiquitination; F:ubiquitin-protein transferase activity; F:ubiquitin protein ligase binding; C:cullin-RING ubiquitin ligase complex	P:GO:0006511; P:GO:0016567; F:GO:0004842; F:GO:0031625; C:GO:0031461	0.0180248	-1.53549
GSBRNA2T00134394001	BnaC03g02240D	None	AT5G05730	Anthranilate synthase alpha subunit 1 [Source:UniProtKB/TrEMBL;Acc:F4K0T5]	CDX80970	anthranilate synthase alpha subunit 1, chloroplastic-like	P:tryptophan biosynthetic process; F:anthranilate synthase activity	P:GO:0000162; F:GO:0004049	0.00308078	-1.53174
GSBRNA2T00143533001	BnaA02g00390D	None	AT5G10160	(3R)-hydroxymyristoyl-[acyl carrier protein] dehydratase-like protein [Source:UniProtKB/TrEMBL;Acc:Q9LX13]	CDX85774	3-hydroxyacyl-[acyl-carrier-protein] dehydratase FabZ	P:fatty acid biosynthetic process; F:hydro-lyase activity; C:cell wall; C:chloroplast thylakoid; C:chloroplast envelope	P:GO:0006633; F:GO:0016836; C:GO:0005618; C:GO:0009534; C:GO:0009941	0.000828634	-1.52992
GSBRNA2T00147855001	BnaC06g37820D	None	AT1G77060	Carboxyvinyl-carboxyphosphonate phosphorylmutase, chloroplastic [Source:UniProtKB/Swiss-Prot;Acc:O49290]	CDX88338	carboxyvinyl-carboxyphosphonate phosphorylmutase, chloroplastic	F:carboxyvinyl-carboxyphosphonate phosphorylmutase activity; C:chloroplast stroma	F:GO:0008807; C:GO:0009570	0.000941219	-1.52837
GSBRNA2T00101759001	BnaC05g35640D	None	AT5G03390	At5g03390 [Source:UniProtKB/TrEMBL;Acc:Q9LZF0]	CDX95813	predicted protein	C:chloroplast	C:GO:0009507	0.000622148	-1.52745
GSBRNA2T00052376001	BnaA03g57920D	BnaA03g57920D protein [Source:UniProtKB/TrEMBL;Acc:A0A078JLJ1]	AT2G04400	Indole-3-glycerol phosphate synthase, chloroplastic [Source:UniProtKB/Swiss-Prot;Acc:P49572]	CDY66247	indole-3-glycerol phosphate synthase, chloroplastic-like isoform X1	P:tryptophan biosynthetic process; F:indole-3-glycerol-phosphate synthase activity; F:phosphoribosylanthranilate isomerase activity; F:copper ion binding; C:cytosol; C:chloroplast stroma	P:GO:0000162; F:GO:0004425; F:GO:0004640; F:GO:0005507; C:GO:0005829; C:GO:0009570	0.00986371	-1.52351
GSBRNA2T00123549001	BnaCnng02050D	None	AT4G01310	50S ribosomal protein L5, chloroplastic [Source:UniProtKB/Swiss-Prot;Acc:O04603]	CDY07190	50S ribosomal protein L5, chloroplastic	P:ribosomal large subunit assembly; P:translation; F:structural constituent of ribosome; F:rRNA binding; C:ribosome; C:chloroplast stroma; C:chloroplast envelope	P:GO:0000027; P:GO:0006412; F:GO:0003735; F:GO:0019843; C:GO:0005840; C:GO:0009570; C:GO:0009941	0.00125661	-1.51669
GSBRNA2T00013486001	BnaCnng71990D	BnaCnng71990D protein (Fragment) [Source:UniProtKB/TrEMBL;Acc:A0A078JWY2]	AT1G14610	Valine--tRNA ligase, mitochondrial 1 [Source:UniProtKB/Swiss-Prot;Acc:P93736]	CDY71239	valine--tRNA ligase, mitochondrial 1-like	P:valyl-tRNA aminoacylation; P:aminoacyl-tRNA metabolism involved in translational fidelity; F:aminoacyl-tRNA editing activity; F:valine-tRNA ligase activity; F:ATP binding; C:cytosol	P:GO:0006438; P:GO:0106074; F:GO:0002161; F:GO:0004832; F:GO:0005524; C:GO:0005829	0.00491481	-1.51585
GSBRNA2T00139448001	BnaC07g24660D	None	AT3G27690	Chlorophyll a-b binding protein, chloroplastic [Source:UniProtKB/TrEMBL;Acc:A0A1I9LMB4]	CDX83726	chlorophyll a-b binding protein 2.4, chloroplastic-like	P:response to light stimulus; P:photosynthesis, light harvesting in photosystem I; P:protein-chromophore linkage; F:chlorophyll binding; C:photosystem I; C:photosystem II; C:chloroplast thylakoid membrane; C:chloroplast envelope; C:plastoglobule; C:integral component of membrane	P:GO:0009416; P:GO:0009768; P:GO:0018298; F:GO:0016168; C:GO:0009522; C:GO:0009523; C:GO:0009535; C:GO:0009941; C:GO:0010287; C:GO:0016021	9.00197e-05	-1.51453
GSBRNA2T00030377001	BnaA03g56530D	60S acidic ribosomal protein P0 [Source:UniProtKB/TrEMBL;Acc:A0A078JAM1]	AT2G40010	60S acidic ribosomal protein P0-1 [Source:UniProtKB/Swiss-Prot;Acc:O04204]	CDY60988	60S acidic ribosomal protein P0-1	P:ribosomal large subunit assembly; P:cytoplasmic translation; F:structural constituent of ribosome; F:protein binding; F:large ribosomal subunit rRNA binding	P:GO:0000027; P:GO:0002181; F:GO:0003735; F:GO:0005515; F:GO:0070180	0.000193328	-1.51249
GSBRNA2T00058428001	BnaA03g19310D	BnaA03g19310D protein [Source:UniProtKB/TrEMBL;Acc:A0A078HDB9]	AT2G40910	F-box protein At2g40910 [Source:UniProtKB/Swiss-Prot;Acc:Q3EBI7]	CDY35429	F-box protein At2g40910-like	F:protein binding; C:integral component of membrane	F:GO:0005515; C:GO:0016021	0.0389565	-1.50487
GSBRNA2T00130052001	BnaA03g05470D	None	AT5G15530	Biotin carboxyl carrier protein of acetyl-CoA carboxylase [Source:UniProtKB/TrEMBL;Acc:A0A178U9S1]	CDX78635	biotin carboxyl carrier protein of acetyl-CoA carboxylase 2, chloroplastic	P:fatty acid biosynthetic process; F:acetyl-CoA carboxylase activity; C:acetyl-CoA carboxylase complex; C:chloroplast stroma; C:chloroplast envelope	P:GO:0006633; F:GO:0003989; C:GO:0009317; C:GO:0009570; C:GO:0009941	0.00197515	-1.49739
GSBRNA2T00030790001	BnaA02g26730D	DNA polymerase [Source:UniProtKB/TrEMBL;Acc:A0A078F8A5]	AT5G67100	DNA polymerase alpha catalytic subunit [Source:UniProtKB/Swiss-Prot;Acc:Q9FHA3]	CDY09337	DNA polymerase alpha catalytic subunit-like	P:leading strand elongation; P:lagging strand elongation; P:DNA biosynthetic process; P:mitotic DNA replication initiation; F:chromatin binding; F:DNA replication origin binding; F:single-stranded DNA binding; F:DNA-directed DNA polymerase activity; F:purine nucleotide binding; F:pyrimidine nucleotide binding; F:metal ion binding; F:4 iron, 4 sulfur cluster binding; C:alpha DNA polymerase:primase…	P:GO:0006272; P:GO:0006273; P:GO:0071897; P:GO:1902975; F:GO:0003682; F:GO:0003688; F:GO:0003697; F:GO:0003887; F:GO:0017076; F:GO:0019103; F:GO:0046872; F:GO:0051539; C:GO:0005658	0.00296708	-1.4864
GSBRNA2T00037117001	BnaA09g35590D	BnaA09g35590D protein [Source:UniProtKB/TrEMBL;Acc:A0A078GRH2]	AT3G56130	AT3g56130/F18O21_90 [Source:UniProtKB/TrEMBL;Acc:Q93W03]	CDY27243	biotin/lipoyl attachment domain-containing protein	P:tRNA methylation; P:negative regulation of fatty acid biosynthetic process; F:protein binding; F:tRNA (guanine(37)-N(1))-methyltransferase activity; C:mitochondrial matrix; C:chloroplast	P:GO:0030488; P:GO:0045717; F:GO:0005515; F:GO:0052906; C:GO:0005759; C:GO:0009507	0.00195205	-1.48282
GSBRNA2T00111171001	BnaA04g07060D	None	AT4G13150	unknown protein; Ha. [Source:TAIR;Acc:AT4G13150]	CDY01113	transmembrane protein	C:integral component of membrane	C:GO:0016021	0.000356771	-1.48113
GSBRNA2T00112723001	BnaC04g30950D	None	AT3G27750	Protein THYLAKOID ASSEMBLY 8, chloroplastic [Source:UniProtKB/Swiss-Prot;Acc:Q9LVW6]	CDY01657	protein THYLAKOID ASSEMBLY 8, chloroplastic	P:Group II intron splicing; P:mRNA processing; P:chloroplast organization; P:embryo development ending in seed dormancy; F:single-stranded RNA binding; F:protein binding; F:sequence-specific mRNA binding; C:chloroplast thylakoid membrane	P:GO:0000373; P:GO:0006397; P:GO:0009658; P:GO:0009793; F:GO:0003727; F:GO:0005515; F:GO:1990825; C:GO:0009535	1.86804e-05	-1.48099
GSBRNA2T00134593001	BnaC03g03950D	None	AT5G09820	Probable plastid-lipid-associated protein 7, chloroplastic [Source:UniProtKB/Swiss-Prot;Acc:Q5M755]	CDX81141	probable plastid-lipid-associated protein 7, chloroplastic	P:plastoquinone biosynthetic process; F:protein binding; C:chloroplast stroma	P:GO:0010236; F:GO:0005515; C:GO:0009570	0.00410297	-1.48075
GSBRNA2T00142982001	BnaC07g26290D	None	AT5G48220	AT5g48220/MIF21_11 [Source:UniProtKB/TrEMBL;Acc:Q9LUB2]	CDX85318	indole-3-glycerol phosphate synthase, chloroplastic	P:tryptophan biosynthetic process; F:indole-3-glycerol-phosphate synthase activity; F:phosphoribosylanthranilate isomerase activity; C:chloroplast thylakoid; C:chloroplast stroma	P:GO:0000162; F:GO:0004425; F:GO:0004640; C:GO:0009534; C:GO:0009570	0.000576586	-1.46825
GSBRNA2T00085967001	BnaA03g48400D	Tryptophan synthase [Source:UniProtKB/TrEMBL;Acc:A0A078IBR2]	AT4G27070	Tryptophan synthase [Source:UniProtKB/TrEMBL;Acc:Q0WS13]	CDY46668	tryptophan synthase beta chain 2, chloroplastic	P:tryptophan biosynthetic process; F:tryptophan synthase activity; C:chloroplast stroma; C:chloroplast envelope	P:GO:0000162; F:GO:0004834; C:GO:0009570; C:GO:0009941	0.00011005	-1.46252
GSBRNA2T00054284001	BnaA07g04370D	BnaA07g04370D protein [Source:UniProtKB/TrEMBL;Acc:A0A078H7L1]	AT2G05990	Enoyl-[acyl-carrier-protein] reductase [NADH], chloroplastic [Source:UniProtKB/Swiss-Prot;Acc:Q9SLA8]	CDY33402	enoyl-[acyl-carrier-protein] reductase [NADH], chloroplastic	P:fatty acid biosynthetic process; P:oxidation-reduction process; F:enoyl-[acyl-carrier-protein] reductase (NADH) activity; F:copper ion binding; F:enoyl-[acyl-carrier-protein] reductase activity; C:fatty acid synthase complex; C:chloroplast stroma; C:thylakoid; C:chloroplast envelope	P:GO:0006633; P:GO:0055114; F:GO:0004318; F:GO:0005507; F:GO:0016631; C:GO:0005835; C:GO:0009570; C:GO:0009579; C:GO:0009941	0.000285992	-1.45197
GSBRNA2T00063250001	BnaA04g26190D	BnaA04g26190D protein [Source:UniProtKB/TrEMBL;Acc:A0A078HH71]	AT2G45440	Putative dihydrodipicolinate synthase [Source:UniProtKB/TrEMBL;Acc:Q0WSN6]	CDY37041	4-hydroxy-tetrahydrodipicolinate synthase 2, chloroplastic	P:lysine biosynthetic process via diaminopimelate; P:diaminopimelate biosynthetic process; F:4-hydroxy-tetrahydrodipicolinate synthase activity; C:chloroplast	P:GO:0009089; P:GO:0019877; F:GO:0008840; C:GO:0009507	0.000314977	-1.44333
GSBRNA2T00136637001	BnaC08g38900D	None	AT1G15390	Peptide deformylase [Source:UniProtKB/TrEMBL;Acc:A0A178WDP8]	CDX81711	peptide deformylase 1A, chloroplastic/mitochondrial	P:translation; P:peptidyl-methionine modification; P:N-terminal protein amino acid modification; P:co-translational protein modification; F:peptide deformylase activity; F:metal ion binding; C:plant-type cell wall; C:chloroplast stroma	P:GO:0006412; P:GO:0018206; P:GO:0031365; P:GO:0043686; F:GO:0042586; F:GO:0046872; C:GO:0009505; C:GO:0009570	0.00408586	-1.42844
GSBRNA2T00095325001	BnaA05g09410D	Chlorophyll a-b binding protein, chloroplastic [Source:UniProtKB/TrEMBL;Acc:A0A078FWX6]	AT2G34430	Chlorophyll a-b binding protein, chloroplastic [Source:UniProtKB/TrEMBL;Acc:Q39142]	CDY17247	chlorophyll a-b binding protein 1, chloroplastic	P:response to light stimulus; P:photosynthesis, light harvesting in photosystem I; P:protein-chromophore linkage; F:chlorophyll binding; F:protein domain specific binding; F:metal ion binding; C:photosystem I; C:photosystem II; C:chloroplast thylakoid membrane; C:chloroplast envelope; C:plastoglobule; C:integral component of membrane	P:GO:0009416; P:GO:0009768; P:GO:0018298; F:GO:0016168; F:GO:0019904; F:GO:0046872; C:GO:0009522; C:GO:0009523; C:GO:0009535; C:GO:0009941; C:GO:0010287; C:GO:0016021	0.00685874	-1.42778
GSBRNA2T00052464001	BnaA09g51080D	BnaA09g51080D protein [Source:UniProtKB/TrEMBL;Acc:A0A078H6R4]	AT1G02980	Cullin-2 [Source:UniProtKB/Swiss-Prot;Acc:Q9SRZ0]	CDY32488	cullin-1-like	P:ubiquitin-dependent protein catabolic process; P:protein ubiquitination; F:ubiquitin-protein transferase activity; F:ubiquitin protein ligase binding; C:cullin-RING ubiquitin ligase complex	P:GO:0006511; P:GO:0016567; F:GO:0004842; F:GO:0031625; C:GO:0031461	0.00464399	-1.42708
GSBRNA2T00151410001	BnaA03g24070D	None	AT4G09620	Mitochondrial transcription termination factor family protein [Source:UniProtKB/TrEMBL;Acc:F4JK28]	CDX90727	Mitochondrial transcription termination factor family protein	P:regulation of transcription, DNA-templated; F:double-stranded DNA binding; C:chloroplast; C:plastid nucleoid	P:GO:0006355; F:GO:0003690; C:GO:0009507; C:GO:0042646	0.000828677	-1.42238
GSBRNA2T00061042001	BnaC03g59920D	BnaC03g59920D protein [Source:UniProtKB/TrEMBL;Acc:A0A078FFS1]	AT3G46100	Histidine--tRNA ligase, chloroplastic/mitochondrial [Source:UniProtKB/Swiss-Prot;Acc:O82413]	CDY12076	histidine--tRNA ligase, chloroplastic/mitochondrial	P:histidyl-tRNA aminoacylation; F:histidine-tRNA ligase activity; F:ATP binding; C:chloroplast	P:GO:0006427; F:GO:0004821; F:GO:0005524; C:GO:0009507	0.0159545	-1.41881
GSBRNA2T00144312001	BnaA06g29350D	None	AT5G30510	30S ribosomal protein S1, chloroplastic [Source:UniProtKB/Swiss-Prot;Acc:Q93VC7]	CDX86218	30S ribosomal protein S1, chloroplastic	P:translation; F:mRNA binding; F:structural constituent of ribosome; C:chloroplast stroma; C:thylakoid	P:GO:0006412; F:GO:0003729; F:GO:0003735; C:GO:0009570; C:GO:0009579	0.0013023	-1.41821
GSBRNA2T00144368001	BnaA06g29790D	None	AT5G48960	HAD-superfamily hydrolase, subfamily IG, 5'-nucleotidase [Source:UniProtKB/TrEMBL;Acc:F4K3A9]	CDX86262	5'-nucleotidase domain-containing protein 4	P:dephosphorylation; F:5'-nucleotidase activity; F:metal ion binding	P:GO:0016311; F:GO:0008253; F:GO:0046872	0.0137678	-1.40753
GSBRNA2T00053635001	BnaCnng50900D	BnaCnng50900D protein [Source:UniProtKB/TrEMBL;Acc:A0A078JFR2]	AT5G59750	Monofunctional riboflavin biosynthesis protein RIBA 3 [Source:UniProtKB/TrEMBL;Acc:F4KJA1]	CDY66448	monofunctional riboflavin biosynthesis protein RIBA 3, chloroplastic	P:riboflavin biosynthetic process; F:GTP cyclohydrolase II activity; F:GTP binding; F:3,4-dihydroxy-2-butanone-4-phosphate synthase activity; F:metal ion binding; C:chloroplast	P:GO:0009231; F:GO:0003935; F:GO:0005525; F:GO:0008686; F:GO:0046872; C:GO:0009507	0.0303819	-1.40636
GSBRNA2T00033776001	BnaA08g30650D	BnaA08g30650D protein [Source:UniProtKB/TrEMBL;Acc:A0A078J906]	AT4G32250	AT4g32250/F10M6_110 [Source:UniProtKB/TrEMBL;Acc:Q8RWX4]	CDY61393	E3 ubiquitin-protein ligase KEG	P:protein phosphorylation; F:protein kinase activity; F:ATP binding; C:integral component of membrane	P:GO:0006468; F:GO:0004672; F:GO:0005524; C:GO:0016021	0.00952717	-1.40223
GSBRNA2T00080694001	BnaA05g28900D	BnaA05g28900D protein [Source:UniProtKB/TrEMBL;Acc:A0A078I4A4]	AT3G09580	FAD/NAD(P)-binding oxidoreductase family protein [Source:UniProtKB/TrEMBL;Acc:Q9SF45]	CDY44716	15-cis-phytoene desaturase, chloroplastic/chromoplastic	P:oxidation-reduction process; F:oxidoreductase activity; C:chloroplast envelope	P:GO:0055114; F:GO:0016491; C:GO:0009941	0.0126797	-1.40064
GSBRNA2T00105461001	BnaA06g08320D	None	AT1G12230	Aldolase superfamily protein [Source:UniProtKB/TrEMBL;Acc:F4IC59]	CDX98081	Aldolase superfamily protein	P:carbohydrate metabolic process; P:pentose-phosphate shunt, non-oxidative branch; F:sedoheptulose-7-phosphate:D-glyceraldehyde-3-phosphate glyceronetransferase activity; F:zinc ion binding; C:chloroplast stroma; C:chloroplast envelope	P:GO:0005975; P:GO:0009052; F:GO:0004801; F:GO:0008270; C:GO:0009570; C:GO:0009941	0.00105193	-1.38912
GSBRNA2T00083157001	BnaC02g17240D	BnaC02g17240D protein [Source:UniProtKB/TrEMBL;Acc:A0A078I9I4]	AT1G67120	ATPases;nucleotide binding;ATP binding;nucleoside-triphosphatases;transcription factor binding [Source:TAIR;Acc:AT1G67120]	CDY46034	midasin	P:ribosomal large subunit assembly; P:ribosomal large subunit export from nucleus; P:rRNA processing; P:embryo sac development; P:regulation of developmental growth; F:ATP binding; F:ATPase activity; C:plasmodesma; C:chloroplast envelope; C:preribosome, large subunit precursor	P:GO:0000027; P:GO:0000055; P:GO:0006364; P:GO:0009553; P:GO:0048638; F:GO:0005524; F:GO:0016887; C:GO:0009506; C:GO:0009941; C:GO:0030687	0.0262902	-1.38792
GSBRNA2T00136950001	BnaC08g36260D	None	AT2G20670	Expressed protein [Source:UniProtKB/TrEMBL;Acc:Q9SIU5]	CDX81975				0.014716	-1.37562
GSBRNA2T00088709001	BnaA09g23050D	BnaA09g23050D protein [Source:UniProtKB/TrEMBL;Acc:A0A078IFZ1]	AT4G09350	NAD(P)H-quinone oxidoreductase subunit T, chloroplastic [Source:UniProtKB/Swiss-Prot;Acc:Q9SMS0]	CDY48053	NAD(P)H-quinone oxidoreductase subunit T, chloroplastic	P:proteolysis; F:cysteine-type peptidase activity; F:quinone binding; C:chloroplast thylakoid membrane; C:NAD(P)H dehydrogenase complex (plastoquinone); C:integral component of membrane	P:GO:0006508; F:GO:0008234; F:GO:0048038; C:GO:0009535; C:GO:0010598; C:GO:0016021	0.00348094	-1.37528
GSBRNA2T00149392001	BnaA01g16830D	None	AT4G28025	Uncharacterized protein At4g28025 [Source:UniProtKB/TrEMBL;Acc:Q9C5F3]	CDX89210	unnamed protein product	C:chloroplast thylakoid membrane; C:integral component of membrane	C:GO:0009535; C:GO:0016021	0.00203929	-1.37513
GSBRNA2T00022019001	BnaC04g49380D	BnaC04g49380D protein [Source:UniProtKB/TrEMBL;Acc:A0A078GAE5]	AT2G43950	Outer envelope pore protein 37, chloroplastic [Source:UniProtKB/Swiss-Prot;Acc:O80565]	CDY23410	outer envelope pore protein 37, chloroplastic-like	P:cation transport; P:ion transmembrane transport; F:ion channel activity; F:porin activity; F:identical protein binding; C:chloroplast inner membrane; C:integral component of chloroplast outer membrane; C:pore complex	P:GO:0006812; P:GO:0034220; F:GO:0005216; F:GO:0015288; F:GO:0042802; C:GO:0009706; C:GO:0031359; C:GO:0046930	6.85352e-05	-1.36795
GSBRNA2T00043411001	BnaA04g17760D	BnaA04g17760D protein [Source:UniProtKB/TrEMBL;Acc:A0A078GVX1]	AT2G30695	At2g30700/T11J7.9 [Source:UniProtKB/TrEMBL;Acc:Q945Q5]	CDY29651	bacterial trigger factor	P:protein peptidyl-prolyl isomerization; P:protein transport; P:protein unfolding; P:'de novo' cotranslational protein folding; P:chaperone-mediated protein folding; F:peptidyl-prolyl cis-trans isomerase activity; F:ribosome binding; F:protein folding chaperone; C:chloroplast stroma	P:GO:0000413; P:GO:0015031; P:GO:0043335; P:GO:0051083; P:GO:0061077; F:GO:0003755; F:GO:0043022; F:GO:0044183; C:GO:0009570	0.000474592	-1.36725
GSBRNA2T00044332001	BnaA03g49040D	Diacylglycerol kinase [Source:UniProtKB/TrEMBL;Acc:A0A078GZ62]	AT4G28130	Diacylglycerol kinase 6 [Source:UniProtKB/Swiss-Prot;Acc:F4JKI3]	CDY29883	diacylglycerol kinase 6	P:defense response; P:protein kinase C-activating G protein-coupled receptor signaling pathway; P:phosphorylation; F:NAD+ kinase activity; F:diacylglycerol kinase activity; F:ATP binding; C:chloroplast	P:GO:0006952; P:GO:0007205; P:GO:0016310; F:GO:0003951; F:GO:0004143; F:GO:0005524; C:GO:0009507	0.00769238	-1.36327
GSBRNA2T00057468001	BnaA09g48250D	BnaA09g48250D protein [Source:UniProtKB/TrEMBL;Acc:A0A078HBR4]	AT5G35360	Acetyl Co-enzyme a carboxylase biotin carboxylase subunit [Source:UniProtKB/TrEMBL;Acc:F4JYE0]	CDY34899	biotin carboxylase, chloroplastic	P:fatty acid biosynthetic process; P:malonyl-CoA biosynthetic process; F:acetyl-CoA carboxylase activity; F:biotin carboxylase activity; F:ATP binding; F:metal ion binding; C:integral component of membrane	P:GO:0006633; P:GO:2001295; F:GO:0003989; F:GO:0004075; F:GO:0005524; F:GO:0046872; C:GO:0016021	0.000986738	-1.36124
GSBRNA2T00121360001	BnaA01g02370D	None	AT4G34830	Pentatricopeptide repeat-containing protein MRL1, chloroplastic [Source:UniProtKB/Swiss-Prot;Acc:Q0WLC6]	CDX75465	pentatricopeptide repeat-containing protein MRL1, chloroplastic isoform X2	P:mRNA stabilization; F:protein binding; C:chloroplast; C:integral component of membrane	P:GO:0048255; F:GO:0005515; C:GO:0009507; C:GO:0016021	4.45794e-05	-1.35895
GSBRNA2T00146469001	BnaA07g33900D	None	AT1G78050	Phosphoglycerate/bisphosphoglycerate mutase [Source:UniProtKB/TrEMBL;Acc:F4I8M8]	CDX87483	2,3-bisphosphoglycerate-dependent phosphoglycerate mutase	P:glycolytic process; F:phosphoglycerate mutase activity	P:GO:0006096; F:GO:0004619	0.00120589	-1.3558
GSBRNA2T00117529001	BnaC02g37040D	None	AT3G27690	Chlorophyll a-b binding protein, chloroplastic [Source:UniProtKB/TrEMBL;Acc:A0A1I9LMB4]	CDY03989	chlorophyll a-b binding protein 2.4, chloroplastic-like	P:response to light stimulus; P:photosynthesis, light harvesting in photosystem I; P:protein-chromophore linkage; F:chlorophyll binding; C:photosystem I; C:photosystem II; C:chloroplast thylakoid membrane; C:chloroplast envelope; C:plastoglobule; C:integral component of membrane	P:GO:0009416; P:GO:0009768; P:GO:0018298; F:GO:0016168; C:GO:0009522; C:GO:0009523; C:GO:0009535; C:GO:0009941; C:GO:0010287; C:GO:0016021	0.0179996	-1.35542
GSBRNA2T00044181001	BnaUnng01000D	BnaUnng01000D protein [Source:UniProtKB/TrEMBL;Acc:A0A078JEI9]	AT1G21400	Thiamin diphosphate-binding fold (THDP-binding) superfamily protein [Source:TAIR;Acc:AT1G21400]	CDY65109	2-oxoisovalerate dehydrogenase subunit alpha 1, mitochondrial	P:branched-chain amino acid catabolic process; P:response to absence of light; P:response to sucrose; P:cellular response to sucrose starvation; P:oxidation-reduction process; F:alpha-ketoacid dehydrogenase activity; F:3-methyl-2-oxobutanoate dehydrogenase (2-methylpropanoyl-transferring) activity; F:metal ion binding; C:integral component of membrane	P:GO:0009083; P:GO:0009646; P:GO:0009744; P:GO:0043617; P:GO:0055114; F:GO:0003826; F:GO:0003863; F:GO:0046872; C:GO:0016021	0.00189467	-1.352
GSBRNA2T00098834001	BnaA07g17040D	None	AT3G56940	Magnesium-protoporphyrin IX monomethyl ester [oxidative] cyclase, chloroplastic [Source:UniProtKB/Swiss-Prot;Acc:Q9M591]	CDX67664	magnesium-protoporphyrin IX monomethyl ester [oxidative] cyclase, chloroplastic	P:chloroplast organization; P:photosynthesis; P:chlorophyll biosynthetic process; P:oxidation-reduction process; P:regulation of tetrapyrrole metabolic process; F:protein-cysteine S-palmitoyltransferase activity; F:metal ion binding; F:magnesium-protoporphyrin IX monomethyl ester (oxidative) cyclase activity; C:chloroplast thylakoid membrane; C:chloroplast inner membrane; C:integral component of …	P:GO:0009658; P:GO:0015979; P:GO:0015995; P:GO:0055114; P:GO:1901401; F:GO:0019706; F:GO:0046872; F:GO:0048529; C:GO:0009535; C:GO:0009706; C:GO:0016021	2.96374e-05	-1.35092
GSBRNA2T00114439001	BnaA04g08640D	None	AT5G38410	Ribulose bisphosphate carboxylase small chain [Source:UniProtKB/TrEMBL;Acc:B3H5S2]	CDX74525	chloroplast ribulose 1,5-bisphosphate carboxylase/oxygenase small subunit	P:photorespiration; P:reductive pentose-phosphate cycle; P:oxidation-reduction process; F:monooxygenase activity; F:ribulose-bisphosphate carboxylase activity; C:chloroplast	P:GO:0009853; P:GO:0019253; P:GO:0055114; F:GO:0004497; F:GO:0016984; C:GO:0009507	6.08284e-05	-1.35009
GSBRNA2T00022718001	BnaC02g45210D	BnaC02g45210D protein [Source:UniProtKB/TrEMBL;Acc:A0A078J2R1]	AT1G65410	Protein TRIGALACTOSYLDIACYLGLYCEROL 3, chloroplastic [Source:UniProtKB/Swiss-Prot;Acc:Q9AT00]	CDY57805	protein TRIGALACTOSYLDIACYLGLYCEROL 3, chloroplastic	P:lipid transport; F:ATP binding; F:ATPase activity; C:chloroplast stroma	P:GO:0006869; F:GO:0005524; F:GO:0016887; C:GO:0009570	0.0268704	-1.34964
GSBRNA2T00054182001	BnaC05g12390D	BnaC05g12390D protein [Source:UniProtKB/TrEMBL;Acc:A0A078H763]	AT1G16290	FUNCTIONS IN: molecular_function unknown; INVOLVED IN: biological_process unknown; LOCATED IN: chloroplast, vacuole; EXPRESSED IN: 19 plant structures; EXPRESSED DURING: 11 growth stages; CONTAINS InterPro DOMAIN/s: Lytic transglycosylase-like, cata /.../(InterPro:IPR008258); Ha. [Source:TAIR;Acc:AT1G16290]	CDY33344				0.00229207	-1.34747
GSBRNA2T00105977001	BnaC06g17550D	None	AT3G59780	Rhodanese/Cell cycle control phosphatase superfamily protein [Source:UniProtKB/TrEMBL;Acc:F4J9G2]	CDX98394	Rhodanese/Cell cycle control phosphatase superfamily protein	C:chloroplast thylakoid	C:GO:0009534	0.0274983	-1.34531
GSBRNA2T00097453001	BnaAnng10720D	BnaAnng10720D protein [Source:UniProtKB/TrEMBL;Acc:A0A078IIB7]	AT3G04910	Serine/threonine-protein kinase WNK1 [Source:UniProtKB/Swiss-Prot;Acc:Q9CAV6]	CDY50765	serine/threonine-protein kinase WNK1	P:protein phosphorylation; P:circadian rhythm; P:intracellular signal transduction; F:protein serine/threonine kinase activity; F:ATP binding; C:cytoplasm	P:GO:0006468; P:GO:0007623; P:GO:0035556; F:GO:0004674; F:GO:0005524; C:GO:0005737	0.00900911	-1.33903
GSBRNA2T00014132001	BnaA09g52720D	BnaA09g52720D protein [Source:UniProtKB/TrEMBL;Acc:A0A078IWU0]	AT2G15290	Protein TIC 21, chloroplastic [Source:UniProtKB/Swiss-Prot;Acc:Q9SHU7]	CDY54467	protein TIC 21, chloroplastic-like	P:cellular process; C:chloroplast; C:integral component of membrane	P:GO:0009987; C:GO:0009507; C:GO:0016021	0.00191427	-1.33433
GSBRNA2T00038935001	BnaC05g44110D	BnaC05g44110D protein [Source:UniProtKB/TrEMBL;Acc:A0A078GS64]	AT3G07900	O-fucosyltransferase 24 [Source:UniProtKB/Swiss-Prot;Acc:Q9SFC4]	CDY28009	O-fucosyltransferase 24	P:fucose metabolic process; F:transferase activity, transferring glycosyl groups; C:cytoplasm; C:integral component of membrane	P:GO:0006004; F:GO:0016757; C:GO:0005737; C:GO:0016021	0.0131229	-1.3323
GSBRNA2T00114639001	BnaA04g07450D	Glutamine synthetase, chloroplastic [Source:UniProtKB/Swiss-Prot;Acc:Q42624]	AT5G35630	Glutamine synthetase, chloroplastic/mitochondrial [Source:UniProtKB/Swiss-Prot;Acc:Q43127]	CDX74644	glutamine synthetase, chloroplastic	P:glutamine biosynthetic process; F:glutamate-ammonia ligase activity; F:ATP binding; C:chloroplast	P:GO:0006542; F:GO:0004356; F:GO:0005524; C:GO:0009507	3.97544e-05	-1.32582
GSBRNA2T00089908001	BnaA07g08620D	BnaA07g08620D protein [Source:UniProtKB/TrEMBL;Acc:A0A078FRD0]	AT1G28150	UPF0426 protein At1g28150, chloroplastic [Source:UniProtKB/Swiss-Prot;Acc:Q9FZ89]	CDY15691	UPF0426 protein At1g28150, chloroplastic	C:plastoglobule	C:GO:0010287	0.00527953	-1.32485
GSBRNA2T00018165001	BnaC01g35870D	BnaC01g35870D protein [Source:UniProtKB/TrEMBL;Acc:A0A078G910]	AT3G15690	Putative acetyl-CoA carboxylase biotin-containing subunit [Source:UniProtKB/TrEMBL;Acc:Q8GRT9]	CDY21861	Single hybrid motif superfamily protein	P:fatty acid biosynthetic process; F:protein binding; C:chloroplast; C:integral component of membrane	P:GO:0006633; F:GO:0005515; C:GO:0009507; C:GO:0016021	0.00407476	-1.32363
GSBRNA2T00123537001	BnaCnng01930D	None	AT4G01150	Protein CURVATURE THYLAKOID 1A, chloroplastic [Source:UniProtKB/Swiss-Prot;Acc:O04616]	CDY07178	protein CURVATURE THYLAKOID 1A, chloroplastic	C:chloroplast thylakoid membrane; C:integral component of membrane	C:GO:0009535; C:GO:0016021	0.0145706	-1.31346
GSBRNA2T00135518001	BnaA10g18680D	None	AT5G15530	Biotin carboxyl carrier protein of acetyl-CoA carboxylase [Source:UniProtKB/TrEMBL;Acc:A0A178U9S1]	CDX69519	biotin carboxyl carrier protein of acetyl-CoA carboxylase 2, chloroplastic	P:fatty acid biosynthetic process; F:acetyl-CoA carboxylase activity; C:acetyl-CoA carboxylase complex; C:chloroplast	P:GO:0006633; F:GO:0003989; C:GO:0009317; C:GO:0009507	0.00414553	-1.31337
GSBRNA2T00030718001	BnaA03g56750D	BnaA03g56750D protein [Source:UniProtKB/TrEMBL;Acc:Q42386]	AT2G42530	Protein COLD-REGULATED 15B, chloroplastic [Source:UniProtKB/Swiss-Prot;Acc:Q9SIN5]	CDY61206				0.00752617	-1.31286
GSBRNA2T00050307001	BnaA05g08550D	BnaA05g08550D protein [Source:UniProtKB/TrEMBL;Acc:A0A078H2F2]	AT2G35490	Probable plastid-lipid-associated protein 3, chloroplastic [Source:UniProtKB/Swiss-Prot;Acc:O82291]	CDY31692	probable plastid-lipid-associated protein 3, chloroplastic	C:chloroplast thylakoid membrane; C:plastoglobule	C:GO:0009535; C:GO:0010287	0.00146701	-1.30655
GSBRNA2T00099300001	BnaA07g21060D	None	AT1G77030	Putative DEAD-box ATP-dependent RNA helicase 29 [Source:UniProtKB/Swiss-Prot;Acc:O49289]	CDX68066	putative DEAD-box ATP-dependent RNA helicase 29	P:rRNA processing; F:RNA binding; F:RNA helicase activity; F:ATP binding; C:nucleolus	P:GO:0006364; F:GO:0003723; F:GO:0003724; F:GO:0005524; C:GO:0005730	6.17273e-05	-1.30358
GSBRNA2T00125503001	BnaA06g15270D	BnaA06g15270D protein [Source:UniProtKB/TrEMBL;Acc:A0A078F558]	AT1G21540	Probable acyl-activating enzyme 9 [Source:UniProtKB/Swiss-Prot;Acc:Q9LPK6]	CDY08199	probable acyl-activating enzyme 9	P:fatty acid metabolic process; F:calcium ion binding; F:ligase activity	P:GO:0006631; F:GO:0005509; F:GO:0016874	0.0038987	-1.29741
GSBRNA2T00146473001	BnaA07g33870D	None	AT1G78010	At1g78010 [Source:UniProtKB/TrEMBL;Acc:Q66GQ1]	CDX87486	tRNA modification GTPase MnmE	P:tRNA wobble uridine modification; P:tRNA methylation; F:GTPase activity; F:protein binding; F:GTP binding; C:cytosol	P:GO:0002098; P:GO:0030488; F:GO:0003924; F:GO:0005515; F:GO:0005525; C:GO:0005829	0.0162191	-1.29528
GSBRNA2T00073888001	BnaC05g46960D	BnaC05g46960D protein [Source:UniProtKB/TrEMBL;Acc:A0A078HYV9]	AT3G04910	Serine/threonine-protein kinase WNK1 [Source:UniProtKB/Swiss-Prot;Acc:Q9CAV6]	CDY41908	serine/threonine-protein kinase WNK1	P:protein phosphorylation; P:intracellular signal transduction; F:protein serine/threonine kinase activity; F:ATP binding; C:cytoplasm	P:GO:0006468; P:GO:0035556; F:GO:0004674; F:GO:0005524; C:GO:0005737	0.00620402	-1.29473
GSBRNA2T00025155001	BnaC08g46760D	BnaC08g46760D protein [Source:UniProtKB/TrEMBL;Acc:A0A078J6J2]	AT1G43670	Fructose-1,6-bisphosphatase, cytosolic [Source:UniProtKB/Swiss-Prot;Acc:Q9MA79]	CDY58803	fructose-1,6-bisphosphatase, cytosolic	P:starch catabolic process; P:sucrose biosynthetic process; P:fructose metabolic process; P:fructose 6-phosphate metabolic process; P:gluconeogenesis; P:response to abscisic acid; P:response to fructose; P:photosynthesis; P:dephosphorylation; P:fructose 1,6-bisphosphate metabolic process; F:fructose 1,6-bisphosphate 1-phosphatase activity; C:cytosol	P:GO:0005983; P:GO:0005986; P:GO:0006000; P:GO:0006002; P:GO:0006094; P:GO:0009737; P:GO:0009750; P:GO:0015979; P:GO:0016311; P:GO:0030388; F:GO:0042132; C:GO:0005829	0.000230165	-1.2944
GSBRNA2T00116326001	BnaC03g68430D	None	AT1G50020	F2J10.10 protein [Source:UniProtKB/TrEMBL;Acc:Q9LPM3]	CDY03584	tubulin alpha-6 chain	C:chloroplast thylakoid membrane; C:integral component of membrane	C:GO:0009535; C:GO:0016021	0.00194246	-1.29434
GSBRNA2T00085157001	BnaC03g44110D	Chlorophyll a-b binding protein, chloroplastic [Source:UniProtKB/TrEMBL;Acc:A0A078FKS8]	AT2G05070	Chlorophyll a-b binding protein 2.2, chloroplastic [Source:UniProtKB/Swiss-Prot;Acc:Q9S7J7]	CDY15050	chlorophyll a-b binding protein 2.1, chloroplastic	P:response to desiccation; P:response to cold; P:response to high light intensity; P:response to low light intensity stimulus; P:photosynthesis, light harvesting in photosystem I; P:photosynthesis, light harvesting in photosystem II; P:response to red light; P:response to far red light; P:protein-chromophore linkage; P:water homeostasis; P:cellular response to abscisic acid stimulus; P:regulation…	P:GO:0009269; P:GO:0009409; P:GO:0009644; P:GO:0009645; P:GO:0009768; P:GO:0009769; P:GO:0010114; P:GO:0010218; P:GO:0018298; P:GO:0030104; P:GO:0071215; P:GO:0090333; P:GO:1903428; F:GO:0016168; F:GO:0019904; F:GO:0046872; C:GO:0009517; C:GO:0009522; C:GO:0009523; C:GO:0009941; C:GO:0010287; C:GO:0016021	0.00346068	-1.2943
GSBRNA2T00011833001	BnaA10g30010D	BnaA10g30010D protein [Source:UniProtKB/TrEMBL;Acc:A0A078IX55]	AT5G12860	Dicarboxylate transporter 1, chloroplastic [Source:UniProtKB/Swiss-Prot;Acc:Q9LXV3]	CDY53969	dicarboxylate transporter 1, chloroplastic	P:alpha-ketoglutarate transport; P:ammonia assimilation cycle; P:malate transmembrane transport; P:oxaloacetate(2-) transmembrane transport; F:oxaloacetate transmembrane transporter activity; F:alpha-ketoglutarate transmembrane transporter activity; F:malate transmembrane transporter activity; C:chloroplast thylakoid; C:chloroplast inner membrane; C:integral component of membrane	P:GO:0015742; P:GO:0019676; P:GO:0071423; P:GO:1902356; F:GO:0015131; F:GO:0015139; F:GO:0015140; C:GO:0009534; C:GO:0009706; C:GO:0016021	0.000519609	-1.29349
GSBRNA2T00125455001	BnaA06g15650D	Branched-chain-amino-acid aminotransferase [Source:UniProtKB/TrEMBL;Acc:A0A078F488]	AT3G49680	Branched-chain-amino-acid aminotransferase 3, chloroplastic [Source:UniProtKB/Swiss-Prot;Acc:Q9M401]	CDY08161	branched-chain-amino-acid aminotransferase 3, chloroplastic	P:branched-chain amino acid biosynthetic process; F:L-leucine transaminase activity; F:L-valine transaminase activity; F:L-isoleucine transaminase activity	P:GO:0009082; F:GO:0052654; F:GO:0052655; F:GO:0052656	0.0126214	-1.27417
GSBRNA2T00044342001	BnaA03g49110D	BnaA03g49110D protein [Source:UniProtKB/TrEMBL;Acc:A0A078GTQ6]	AT4G28210	At4g28210 [Source:UniProtKB/TrEMBL;Acc:Q9M0I6]	CDY29890	embryo defective 1923	P:response to cold; C:integral component of membrane	P:GO:0009409; C:GO:0016021	0.000475387	-1.27298
GSBRNA2T00039529001	BnaCnng42420D	BnaCnng42420D protein [Source:UniProtKB/TrEMBL;Acc:A0A078JBV3]	AT1G30120	Pyruvate dehydrogenase E1 component subunit beta-2, chloroplastic [Source:UniProtKB/Swiss-Prot;Acc:Q9C6Z3]	CDY63670	pyruvate dehydrogenase E1 component subunit beta-2, chloroplastic	P:acetyl-CoA biosynthetic process from pyruvate; P:glycolytic process; P:fatty acid biosynthetic process; P:oxidation-reduction process; F:pyruvate dehydrogenase (acetyl-transferring) activity; C:chloroplast stroma; C:chloroplast envelope; C:plastid pyruvate dehydrogenase complex	P:GO:0006086; P:GO:0006096; P:GO:0006633; P:GO:0055114; F:GO:0004739; C:GO:0009570; C:GO:0009941; C:GO:0010240	0.00105202	-1.27098
GSBRNA2T00087142001	BnaA06g39030D	BnaA06g39030D protein [Source:UniProtKB/TrEMBL;Acc:A0A078IAX6]	AT3G44380	Late embryogenesis abundant (LEA) hydroxyproline-rich glycoprotein family [Source:UniProtKB/TrEMBL;Acc:Q9M287]	CDY47307	Late embryogenesis abundant (LEA) hydroxyproline-rich glycoprotein family	P:response to desiccation	P:GO:0009269	0.00863132	-1.26811
GSBRNA2T00113388001	BnaC04g14590D	None	AT2G30200	EMBRYO DEFECTIVE 3147 [Source:UniProtKB/TrEMBL;Acc:Q8RU07]	CDY02042	malonyl CoA-acyl carrier protein transacylase-like	P:fatty acid biosynthetic process; F:[acyl-carrier-protein] S-malonyltransferase activity; C:chloroplast stroma	P:GO:0006633; F:GO:0004314; C:GO:0009570	0.0022948	-1.26429
GSBRNA2T00044654001	BnaC05g37660D	BnaC05g37660D protein [Source:UniProtKB/TrEMBL;Acc:A0A078GX60]	AT3G15690	Putative acetyl-CoA carboxylase biotin-containing subunit [Source:UniProtKB/TrEMBL;Acc:Q8GRT9]	CDY30096	biotin carboxyl carrier protein of acetyl-CoA carboxylase	P:fatty acid biosynthetic process; C:chloroplast; C:integral component of membrane	P:GO:0006633; C:GO:0009507; C:GO:0016021	0.000521848	-1.26082
GSBRNA2T00136617001	BnaC08g39070D	None	AT1G15060	Alpha/beta hydrolase family protein [Source:UniProtKB/TrEMBL;Acc:Q8RX69]	CDX81694				0.000512018	-1.25994
GSBRNA2T00134257001	BnaC03g01140D	None	AT5G03300	Adenosine kinase 2 [Source:UniProtKB/Swiss-Prot;Acc:Q9LZG0]	CDX80860	adenosine kinase 2	P:purine ribonucleoside salvage; P:AMP biosynthetic process; P:viral process; P:phosphorylation; F:adenosine kinase activity; F:kinase binding; C:cytosol; C:plasma membrane	P:GO:0006166; P:GO:0006167; P:GO:0016032; P:GO:0016310; F:GO:0004001; F:GO:0019900; C:GO:0005829; C:GO:0005886	0.000232822	-1.25634
GSBRNA2T00062846001	BnaCnng54710D	BnaCnng54710D protein [Source:UniProtKB/TrEMBL;Acc:A0A078JNS9]	AT4G01883	Polyketide cyclase / dehydrase and lipid transport protein [Source:UniProtKB/TrEMBL;Acc:Q1G3L2]	CDY67371	Polyketide cyclase / dehydrase and lipid transport protein	C:chloroplast	C:GO:0009507	0.0038355	-1.24729
GSBRNA2T00140086001	BnaC08g07850D	None	AT1G32060	Phosphoribulokinase [Source:UniProtKB/TrEMBL;Acc:A0A178WLP9]	CDX84108	phosphoribulokinase, chloroplastic	P:carbohydrate metabolic process; P:phosphorylation; F:ATP binding; F:phosphoribulokinase activity; C:chloroplast	P:GO:0005975; P:GO:0016310; F:GO:0005524; F:GO:0008974; C:GO:0009507	0.000681046	-1.24426
GSBRNA2T00048977001	BnaA03g46830D	Glucose-6-phosphate isomerase [Source:UniProtKB/TrEMBL;Acc:A0A078FDP4]	AT4G24620	Glucose-6-phosphate isomerase [Source:UniProtKB/TrEMBL;Acc:A0A178UUU3]	CDY11024	glucose-6-phosphate isomerase 1, chloroplastic	P:starch metabolic process; P:gluconeogenesis; P:glycolytic process; P:glucose 6-phosphate metabolic process; F:glucose-6-phosphate isomerase activity; F:monosaccharide binding; C:cytosol; C:chloroplast stroma; C:chloroplast envelope	P:GO:0005982; P:GO:0006094; P:GO:0006096; P:GO:0051156; F:GO:0004347; F:GO:0048029; C:GO:0005829; C:GO:0009570; C:GO:0009941	0.000496484	-1.24325
GSBRNA2T00102194001	BnaA07g25940D	None	AT1G66670	ATP-dependent Clp protease proteolytic subunit 3, chloroplastic [Source:UniProtKB/Swiss-Prot;Acc:Q9SXJ6]	CDX96137	ATP-dependent Clp protease proteolytic subunit 3, chloroplastic	P:protein quality control for misfolded or incompletely synthesized proteins; F:ATP-dependent peptidase activity; F:serine-type endopeptidase activity; F:ATPase binding; C:chloroplast thylakoid; C:chloroplastic endopeptidase Clp complex; C:chloroplast envelope	P:GO:0006515; F:GO:0004176; F:GO:0004252; F:GO:0051117; C:GO:0009534; C:GO:0009840; C:GO:0009941	0.000501824	-1.24321
GSBRNA2T00131803001	BnaC06g20910D	None	AT1G77590	Long chain acyl-CoA synthetase 9, chloroplastic [Source:UniProtKB/Swiss-Prot;Acc:Q9CAP8]	CDX79212	long chain acyl-CoA synthetase 9, chloroplastic	P:long-chain fatty acid metabolic process; F:acyl-CoA ligase activity; F:long-chain fatty acid-CoA ligase activity; F:ATP binding; F:decanoate-CoA ligase activity; C:chloroplast envelope; C:membrane	P:GO:0001676; F:GO:0003996; F:GO:0004467; F:GO:0005524; F:GO:0102391; C:GO:0009941; C:GO:0016020	0.0037298	-1.24226
GSBRNA2T00041394001	BnaA02g09460D	Thiamine thiazole synthase, chloroplastic [Source:UniProtKB/TrEMBL;Acc:A0A078GUA1]	AT5G54770	Thiamine thiazole synthase, chloroplastic [Source:UniProtKB/TrEMBL;Acc:A0A178UNL2]	CDY28754	thiamine thiazole synthase, chloroplastic	P:cellular response to DNA damage stimulus; P:thiamine biosynthetic process; P:response to cold; P:thiazole biosynthetic process; F:iron ion binding; F:zinc ion binding; F:transferase activity, transferring pentosyl groups; F:protein domain specific binding; F:protein homodimerization activity; C:cytosol; C:chloroplast stroma; C:thylakoid; C:chloroplast envelope; C:stromule	P:GO:0006974; P:GO:0009228; P:GO:0009409; P:GO:0052837; F:GO:0005506; F:GO:0008270; F:GO:0016763; F:GO:0019904; F:GO:0042803; C:GO:0005829; C:GO:0009570; C:GO:0009579; C:GO:0009941; C:GO:0010319	0.00235946	-1.24164
GSBRNA2T00065281001	BnaCnng55860D	Ribulose bisphosphate carboxylase small chain [Source:UniProtKB/TrEMBL;Acc:A0A078JQI2]	AT5G38410	Ribulose bisphosphate carboxylase small chain [Source:UniProtKB/TrEMBL;Acc:B3H5S2]	CDY67657	ribulose bisphosphate carboxylase small chain F1, chloroplastic-like	P:photorespiration; P:carbon fixation; P:photosynthesis; P:oxidation-reduction process; F:monooxygenase activity; F:ribulose-bisphosphate carboxylase activity; C:chloroplast	P:GO:0009853; P:GO:0015977; P:GO:0015979; P:GO:0055114; F:GO:0004497; F:GO:0016984; C:GO:0009507	0.00254214	-1.23982
GSBRNA2T00151876001	BnaC02g05010D	None	AT5G13770	Pentatricopeptide repeat-containing protein At5g13770, chloroplastic [Source:UniProtKB/Swiss-Prot;Acc:Q66GP4]	CDX91096	pentatricopeptide repeat-containing protein At5g13770, chloroplastic	P:chloroplast organization; F:protein binding; C:chloroplast	P:GO:0009658; F:GO:0005515; C:GO:0009507	0.00513442	-1.23814
GSBRNA2T00055502001	BnaC02g44850D	Pyruvate kinase [Source:UniProtKB/TrEMBL;Acc:A0A078JMR1]	AT5G52920	Pyruvate kinase [Source:UniProtKB/TrEMBL;Acc:A0A178U9G2]	CDY66652	plastidial pyruvate kinase 2	P:glycolytic process; P:fatty acid biosynthetic process; P:seed maturation; P:response to cadmium ion; F:magnesium ion binding; F:pyruvate kinase activity; F:ATP binding; F:kinase activity; F:potassium ion binding; C:chloroplast stroma	P:GO:0006096; P:GO:0006633; P:GO:0010431; P:GO:0046686; F:GO:0000287; F:GO:0004743; F:GO:0005524; F:GO:0016301; F:GO:0030955; C:GO:0009570	0.00341071	-1.2367
GSBRNA2T00002357001	BnaC03g30540D	BnaC03g30540D protein [Source:UniProtKB/TrEMBL;Acc:A0A078FYV6]	AT4G00620	Bifunctional protein FolD 4, chloroplastic [Source:UniProtKB/Swiss-Prot;Acc:O65271]	CDY17982	bifunctional protein FolD 4, chloroplastic	P:tetrahydrofolate interconversion; P:oxidation-reduction process; F:methenyltetrahydrofolate cyclohydrolase activity; F:methylenetetrahydrofolate dehydrogenase (NADP+) activity; C:cytosol; C:chloroplast	P:GO:0035999; P:GO:0055114; F:GO:0004477; F:GO:0004488; C:GO:0005829; C:GO:0009507	0.000703884	-1.235
GSBRNA2T00154986001	BnaA03g37990D	None	AT2G05070	Chlorophyll a-b binding protein 2.2, chloroplastic [Source:UniProtKB/Swiss-Prot;Acc:Q9S7J7]	CDX93077	chlorophyll a-b binding protein 2.1, chloroplastic	P:response to desiccation; P:response to cold; P:response to high light intensity; P:response to low light intensity stimulus; P:photosynthesis, light harvesting in photosystem I; P:photosynthesis, light harvesting in photosystem II; P:response to red light; P:response to far red light; P:protein-chromophore linkage; P:water homeostasis; P:cellular response to abscisic acid stimulus; P:regulation…	P:GO:0009269; P:GO:0009409; P:GO:0009644; P:GO:0009645; P:GO:0009768; P:GO:0009769; P:GO:0010114; P:GO:0010218; P:GO:0018298; P:GO:0030104; P:GO:0071215; P:GO:0090333; P:GO:1903428; F:GO:0016168; F:GO:0019904; F:GO:0046872; C:GO:0009517; C:GO:0009522; C:GO:0009523; C:GO:0009941; C:GO:0010287; C:GO:0016021	0.0273754	-1.23453
GSBRNA2T00096653001	BnaC03g45040D	BnaC03g45040D protein [Source:UniProtKB/TrEMBL;Acc:A0A078ILZ0]	AT2G05990	Enoyl-[acyl-carrier-protein] reductase [NADH], chloroplastic [Source:UniProtKB/Swiss-Prot;Acc:Q9SLA8]	CDY50414	enoyl-[acyl-carrier-protein] reductase [NADH], chloroplastic	P:fatty acid biosynthetic process; P:oxidation-reduction process; F:enoyl-[acyl-carrier-protein] reductase (NADH) activity; F:copper ion binding; F:enoyl-[acyl-carrier-protein] reductase activity; C:chloroplast stroma; C:thylakoid; C:chloroplast envelope	P:GO:0006633; P:GO:0055114; F:GO:0004318; F:GO:0005507; F:GO:0016631; C:GO:0009570; C:GO:0009579; C:GO:0009941	0.000510003	-1.23039
GSBRNA2T00057410001	BnaA09g47750D	BnaA09g47750D protein [Source:UniProtKB/TrEMBL;Acc:A0A078HBJ4]	AT1G10760	Alpha-glucan water dikinase 1, chloroplastic [Source:UniProtKB/Swiss-Prot;Acc:Q9SAC6]	CDY34849	alpha-glucan water dikinase 1, chloroplastic	P:phosphorylation; F:ATP binding; F:kinase activity	P:GO:0016310; F:GO:0005524; F:GO:0016301	0.00195205	-1.2278
GSBRNA2T00051772001	BnaC05g28770D	BnaC05g28770D protein [Source:UniProtKB/TrEMBL;Acc:A0A078H4H3]	AT1G32380	Ribose-phosphate pyrophosphokinase 2, chloroplastic [Source:UniProtKB/Swiss-Prot;Acc:Q42583]	CDY32299	ribose-phosphate pyrophosphokinase 2, chloroplastic	P:5-phosphoribose 1-diphosphate biosynthetic process; P:purine nucleotide biosynthetic process; P:nucleoside metabolic process; P:ribonucleoside monophosphate biosynthetic process; P:phosphorylation; F:magnesium ion binding; F:ribose phosphate diphosphokinase activity; F:ATP binding; F:kinase activity; C:ribose phosphate diphosphokinase complex; C:chloroplast	P:GO:0006015; P:GO:0006164; P:GO:0009116; P:GO:0009156; P:GO:0016310; F:GO:0000287; F:GO:0004749; F:GO:0005524; F:GO:0016301; C:GO:0002189; C:GO:0009507	0.00686665	-1.22332
GSBRNA2T00136042001	BnaA10g23080D	None	AT5G08280	Porphobilinogen deaminase, chloroplastic [Source:UniProtKB/Swiss-Prot;Acc:Q43316]	CDX69959	porphobilinogen deaminase, chloroplastic	P:heme biosynthetic process; P:peptidyl-pyrromethane cofactor linkage; P:defense response to bacterium; P:chloroplast RNA modification; F:hydroxymethylbilane synthase activity; C:chloroplast stroma; C:chloroplast envelope; C:apoplast	P:GO:0006783; P:GO:0018160; P:GO:0042742; P:GO:1900865; F:GO:0004418; C:GO:0009570; C:GO:0009941; C:GO:0048046	0.00212212	-1.221
GSBRNA2T00051053001	BnaCnng49180D	BnaCnng49180D protein [Source:UniProtKB/TrEMBL;Acc:A0A078JKQ9]	AT5G35360	Acetyl Co-enzyme a carboxylase biotin carboxylase subunit [Source:UniProtKB/TrEMBL;Acc:F4JYE0]	CDY65947	chloroplast biotin carboxylase	P:fatty acid biosynthetic process; P:malonyl-CoA biosynthetic process; F:acetyl-CoA carboxylase activity; F:biotin carboxylase activity; F:ATP binding; F:metal ion binding; C:integral component of membrane	P:GO:0006633; P:GO:2001295; F:GO:0003989; F:GO:0004075; F:GO:0005524; F:GO:0046872; C:GO:0016021	0.00442023	-1.21889
GSBRNA2T00140460001	BnaC03g07000D	None	AT5G15530	Biotin carboxyl carrier protein of acetyl-CoA carboxylase [Source:UniProtKB/TrEMBL;Acc:A0A178U9S1]	CDX70616	biotin carboxyl carrier protein of acetyl-CoA carboxylase 2, chloroplastic	P:fatty acid biosynthetic process; F:acetyl-CoA carboxylase activity; C:acetyl-CoA carboxylase complex; C:chloroplast stroma; C:chloroplast envelope	P:GO:0006633; F:GO:0003989; C:GO:0009317; C:GO:0009570; C:GO:0009941	0.000705785	-1.21793
GSBRNA2T00123560001	BnaCnng02160D	None	AT4G00730	Homeobox-leucine zipper protein ANTHOCYANINLESS 2 [Source:UniProtKB/Swiss-Prot;Acc:Q0WV12]	CDY07201	homeobox-leucine zipper protein ANTHOCYANINLESS 2	P:regulation of transcription by RNA polymerase II; F:DNA-binding transcription factor activity, RNA polymerase II-specific; F:DNA binding; F:lipid binding	P:GO:0006357; F:GO:0000981; F:GO:0003677; F:GO:0008289	0.0361887	-1.21691
GSBRNA2T00008820001	BnaCnng70650D	BnaCnng70650D protein [Source:UniProtKB/TrEMBL;Acc:A0A078JZ77]	AT4G14210	15-cis-phytoene desaturase, chloroplastic/chromoplastic [Source:UniProtKB/Swiss-Prot;Acc:Q07356]	CDY70977	15-cis-phytoene desaturase, chloroplastic/chromoplastic	P:carotenoid biosynthetic process; P:oxidation-reduction process; F:phytoene dehydrogenase activity; C:chromoplast; C:chloroplast thylakoid; C:chloroplast envelope; C:membrane	P:GO:0016117; P:GO:0055114; F:GO:0016166; C:GO:0009509; C:GO:0009534; C:GO:0009941; C:GO:0016020	0.00387271	-1.2086
GSBRNA2T00111177001	BnaA04g07010D	None	AT4G13200	Uncharacterized protein At4g13200, chloroplastic [Source:UniProtKB/Swiss-Prot;Acc:Q8LDV3]	CDY01118	uncharacterized protein At4g13200, chloroplastic isoform X1	P:dolichol-linked oligosaccharide biosynthetic process; C:chloroplast thylakoid membrane; C:plastoglobule; C:integral component of membrane; C:chloroplast membrane	P:GO:0006488; C:GO:0009535; C:GO:0010287; C:GO:0016021; C:GO:0031969	0.000128565	-1.2076
GSBRNA2T00005719001	BnaA09g07400D	BnaA09g07400D protein [Source:UniProtKB/TrEMBL;Acc:A0A078FW67]	AT5G67370	Protein CONSERVED IN THE GREEN LINEAGE AND DIATOMS 27, chloroplastic [Source:UniProtKB/Swiss-Prot;Acc:Q9FN15]	CDY18655	protein CONSERVED IN THE GREEN LINEAGE AND DIATOMS 27, chloroplastic	P:response to iron ion starvation; C:integral component of membrane	P:GO:1990641; C:GO:0016021	0.0240282	-1.20158
GSBRNA2T00090550001	BnaC08g39970D	BnaC08g39970D protein [Source:UniProtKB/TrEMBL;Acc:A0A078FSS0]	AT1G14030	[Fructose-bisphosphate aldolase]-lysine N-methyltransferase, chloroplastic [Source:UniProtKB/Swiss-Prot;Acc:Q9XI84]	CDY16126	fructose-bisphosphate aldolase-lysine N-methyltransferase, chloroplastic	P:peptidyl-lysine trimethylation; P:peptidyl-lysine monomethylation; F:protein binding; F:protein-lysine N-methyltransferase activity; F:[ribulose-bisphosphate carboxylase]-lysine N-methyltransferase activity; C:chloroplast stroma	P:GO:0018023; P:GO:0018026; F:GO:0005515; F:GO:0016279; F:GO:0030785; C:GO:0009570	0.0300163	-1.20126
GSBRNA2T00004430001	BnaC03g77150D	BnaC03g77150D protein [Source:UniProtKB/TrEMBL;Acc:A0A078IS05]	AT1G02980	Cullin-2 [Source:UniProtKB/Swiss-Prot;Acc:Q9SRZ0]	CDY51863	cullin-1	P:ubiquitin-dependent protein catabolic process; P:protein ubiquitination; F:ubiquitin-protein transferase activity; F:ubiquitin protein ligase binding; C:cullin-RING ubiquitin ligase complex	P:GO:0006511; P:GO:0016567; F:GO:0004842; F:GO:0031625; C:GO:0031461	0.0244645	-1.20107
GSBRNA2T00124662001	BnaC06g14840D	BnaC06g14840D protein [Source:UniProtKB/TrEMBL;Acc:A0A078EZS1]	AT3G53580	Diaminopimelate epimerase, chloroplastic [Source:UniProtKB/Swiss-Prot;Acc:Q9LFG2]	CDY07580	diaminopimelate epimerase, chloroplastic	P:lysine biosynthetic process via diaminopimelate; F:diaminopimelate epimerase activity; C:cytosol; C:chloroplast stroma	P:GO:0009089; F:GO:0008837; C:GO:0005829; C:GO:0009570	0.0106895	-1.19517
GSBRNA2T00099228001	BnaA07g20500D	None	AT1G79050	RECA1 [Source:UniProtKB/TrEMBL;Acc:A0A178WA75]	CDX68010	DNA repair protein recA homolog 1, chloroplastic	P:DNA repair; P:DNA recombination; F:single-stranded DNA binding; F:ATP binding; F:DNA-dependent ATPase activity	P:GO:0006281; P:GO:0006310; F:GO:0003697; F:GO:0005524; F:GO:0008094	0.000672936	-1.19247
GSBRNA2T00044322001	BnaA03g48960D	BnaA03g48960D protein [Source:UniProtKB/TrEMBL;Acc:A0A078GTP3]	AT4G28030	AT4g28030/T13J8_140 [Source:UniProtKB/TrEMBL;Acc:Q94AC8]	CDY29875	Acyl-CoA N-acyltransferases (NAT) superfamily protein	F:N-acetyltransferase activity; C:chloroplast	F:GO:0008080; C:GO:0009507	0.0027519	-1.18712
GSBRNA2T00048518001	BnaA05g12180D	BnaA05g12180D protein [Source:UniProtKB/TrEMBL;Acc:A0A078FF50]	AT2G30200	EMBRYO DEFECTIVE 3147 [Source:UniProtKB/TrEMBL;Acc:Q8RU07]	CDY10718	malonyl CoA-acyl carrier protein transacylase	P:fatty acid biosynthetic process; F:[acyl-carrier-protein] S-malonyltransferase activity; C:chloroplast stroma	P:GO:0006633; F:GO:0004314; C:GO:0009570	0.000230165	-1.1803
GSBRNA2T00099280001	BnaA07g20920D	None	AT1G77590	Long chain acyl-CoA synthetase 9, chloroplastic [Source:UniProtKB/Swiss-Prot;Acc:Q9CAP8]	CDX68052	long chain acyl-CoA synthetase 9, chloroplastic	P:long-chain fatty acid metabolic process; F:acyl-CoA ligase activity; F:long-chain fatty acid-CoA ligase activity; F:ATP binding; F:decanoate-CoA ligase activity; C:chloroplast envelope; C:membrane	P:GO:0001676; F:GO:0003996; F:GO:0004467; F:GO:0005524; F:GO:0102391; C:GO:0009941; C:GO:0016020	0.00578247	-1.17981
GSBRNA2T00157574001	BnaC01g17540D	None	AT4G25650	Protochlorophyllide-dependent translocon component 52, chloroplastic [Source:UniProtKB/Swiss-Prot;Acc:Q8W496]	CDX94430	protochlorophyllide-dependent translocon component 52, chloroplastic	P:protein transport; P:oxidation-reduction process; F:chlorophyllide a oxygenase [overall] activity; F:metal ion binding; F:2 iron, 2 sulfur cluster binding; C:chloroplast inner membrane; C:integral component of membrane	P:GO:0015031; P:GO:0055114; F:GO:0010277; F:GO:0046872; F:GO:0051537; C:GO:0009706; C:GO:0016021	0.0103541	-1.17171
GSBRNA2T00134621001	BnaC03g04180D	None	AT5G10160	(3R)-hydroxymyristoyl-[acyl carrier protein] dehydratase-like protein [Source:UniProtKB/TrEMBL;Acc:Q9LX13]	CDX81164	3-hydroxyacyl-[acyl-carrier-protein] dehydratase FabZ	P:fatty acid biosynthetic process; F:hydro-lyase activity; C:cell wall; C:chloroplast thylakoid; C:chloroplast envelope	P:GO:0006633; F:GO:0016836; C:GO:0005618; C:GO:0009534; C:GO:0009941	0.00114741	-1.16863
GSBRNA2T00078161001	BnaA06g31910D	Chlorophyll a-b binding protein, chloroplastic [Source:UniProtKB/TrEMBL;Acc:A0A078FL68]	AT3G27690	Chlorophyll a-b binding protein, chloroplastic [Source:UniProtKB/TrEMBL;Acc:A0A1I9LMB4]	CDY13732	chlorophyll a-b binding protein 2.4, chloroplastic-like	P:response to light stimulus; P:photosynthesis, light harvesting in photosystem I; P:protein-chromophore linkage; F:chlorophyll binding; C:photosystem I; C:photosystem II; C:chloroplast thylakoid membrane; C:chloroplast envelope; C:plastoglobule; C:integral component of membrane	P:GO:0009416; P:GO:0009768; P:GO:0018298; F:GO:0016168; C:GO:0009522; C:GO:0009523; C:GO:0009535; C:GO:0009941; C:GO:0010287; C:GO:0016021	0.0083682	-1.16848
GSBRNA2T00090262001	BnaA04g12100D	BnaA04g12100D protein [Source:UniProtKB/TrEMBL;Acc:A0A078FRY4]	AT2G21280	NAD(P)-binding Rossmann-fold superfamily protein [Source:TAIR;Acc:AT2G21280]	CDY15901	epimerase family protein SDR39U1 homolog, chloroplastic	P:chloroplast fission; P:oxidation-reduction process; F:oxidoreductase activity; F:protein homodimerization activity; C:chloroplast inner membrane	P:GO:0010020; P:GO:0055114; F:GO:0016491; F:GO:0042803; C:GO:0009706	0.000297377	-1.16809
GSBRNA2T00136957001	BnaC08g36190D	None	AT2G20830	Folic acid binding / transferase [Source:UniProtKB/TrEMBL;Acc:F4IFK0]	CDX81982	formimidoyltransferase-cyclodeaminase isoform X3	F:folic acid binding; F:transferase activity	F:GO:0005542; F:GO:0016740	0.000123161	-1.16589
GSBRNA2T00021700001	BnaA04g05910D	BnaA04g05910D protein [Source:UniProtKB/TrEMBL;Acc:A0A078GEW9]	AT3G51870	Probable envelope ADP,ATP carrier protein, chloroplastic [Source:UniProtKB/Swiss-Prot;Acc:O65023]	CDY23168	probable envelope ADP,ATP carrier protein, chloroplastic	P:ATP transport; P:transmembrane transport; F:ATP transmembrane transporter activity; C:integral component of membrane; C:chloroplast membrane; C:thylakoid membrane	P:GO:0015867; P:GO:0055085; F:GO:0005347; C:GO:0016021; C:GO:0031969; C:GO:0042651	0.00526342	-1.16405
GSBRNA2T00093875001	BnaCnng18230D	BnaCnng18230D protein [Source:UniProtKB/TrEMBL;Acc:A0A078IIN3]	AT5G52780	Uncharacterized protein PAM68-like [Source:UniProtKB/Swiss-Prot;Acc:Q9LTD9]	CDY49826	transmembrane protein, putative (DUF3464)	P:NADH dehydrogenase complex (plastoquinone) assembly; C:chloroplast thylakoid membrane; C:integral component of membrane	P:GO:0010258; C:GO:0009535; C:GO:0016021	0.00914205	-1.16373
GSBRNA2T00034979001	BnaA09g26420D	BnaA09g26420D protein [Source:UniProtKB/TrEMBL;Acc:A0A078GLR5]	AT1G30120	Pyruvate dehydrogenase E1 component subunit beta-2, chloroplastic [Source:UniProtKB/Swiss-Prot;Acc:Q9C6Z3]	CDY26291	pyruvate dehydrogenase E1 component subunit beta-2, chloroplastic	P:acetyl-CoA biosynthetic process from pyruvate; P:fatty acid biosynthetic process; F:pyruvate dehydrogenase (acetyl-transferring) activity; C:chloroplast stroma; C:chloroplast envelope; C:plastid pyruvate dehydrogenase complex	P:GO:0006086; P:GO:0006633; F:GO:0004739; C:GO:0009570; C:GO:0009941; C:GO:0010240	0.00180252	-1.16317
GSBRNA2T00032777001	BnaC09g11560D	BnaC09g11560D protein [Source:UniProtKB/TrEMBL;Acc:A0A078GJM3]	AT1G64680	At1g64680 [Source:UniProtKB/TrEMBL;Acc:Q9SGU7]	CDY25531	beta-carotene isomerase D27, chloroplastic-like	C:chloroplast thylakoid; C:chloroplast envelope	C:GO:0009534; C:GO:0009941	0.0214924	-1.16049
GSBRNA2T00061300001	BnaA09g24540D	BnaA09g24540D protein [Source:UniProtKB/TrEMBL;Acc:A0A078FGX0]	AT1G32220	Uncharacterized protein At1g32220, chloroplastic [Source:UniProtKB/Swiss-Prot;Acc:Q9FVR6]	CDY12254	NAD(P)-binding Rossmann-fold superfamily protein	P:response to oxidative stress; P:oxidation-reduction process; P:ubiquinone-6 biosynthetic process; F:NADH dehydrogenase activity; C:thylakoid; C:plastoglobule	P:GO:0006979; P:GO:0055114; P:GO:1901006; F:GO:0003954; C:GO:0009579; C:GO:0010287	0.00324434	-1.15504
GSBRNA2T00142213001	BnaA03g13400D	None	AT5G50930	Protein MHF1 homolog [Source:UniProtKB/Swiss-Prot;Acc:Q9FI55]	CDX84890	protein MHF1 homolog	P:resolution of meiotic recombination intermediates; P:mitotic recombination; P:homologous chromosome pairing at meiosis; P:replication fork processing; P:interstrand cross-link repair; F:DNA binding; F:chromatin binding; F:protein heterodimerization activity; C:Fanconi anaemia nuclear complex; C:FANCM-MHF complex	P:GO:0000712; P:GO:0006312; P:GO:0007129; P:GO:0031297; P:GO:0036297; F:GO:0003677; F:GO:0003682; F:GO:0046982; C:GO:0043240; C:GO:0071821	0.000676518	-1.1519
GSBRNA2T00045275001	BnaA04g15880D	Ferredoxin [Source:UniProtKB/TrEMBL;Acc:A0A078GVQ6]	AT2G27510	Ferredoxin [Source:UniProtKB/TrEMBL;Acc:A0A178VWS0]	CDY30545	ferredoxin, root R-B2	P:electron transport chain; F:electron transfer activity; F:metal ion binding; F:2 iron, 2 sulfur cluster binding; C:chloroplast	P:GO:0022900; F:GO:0009055; F:GO:0046872; F:GO:0051537; C:GO:0009507	0.000217443	-1.15073
GSBRNA2T00000240001	BnaA05g27080D	Fatty acyl-CoA reductase [Source:UniProtKB/TrEMBL;Acc:A0A078F5T1]	AT3G11980	Fatty acyl-CoA reductase [Source:UniProtKB/TrEMBL;Acc:A0A178VDD9]	CDY08472	fatty acyl-CoA reductase 2-like	P:response to herbicide; P:suberin biosynthetic process; P:pollen exine formation; P:long-chain fatty-acyl-CoA metabolic process; P:oxidation-reduction process; P:fatty alcohol biosynthetic process; F:oxidoreductase activity, acting on the CH-CH group of donors, NAD or NADP as acceptor; F:fatty-acyl-CoA reductase (alcohol-forming) activity; F:alcohol-forming fatty acyl-CoA reductase activity; C:c…	P:GO:0009635; P:GO:0010345; P:GO:0010584; P:GO:0035336; P:GO:0055114; P:GO:1903175; F:GO:0016628; F:GO:0080019; F:GO:0102965; C:GO:0009507	0.00389798	-1.1412
GSBRNA2T00156113001	BnaA06g06030D	None	AT5G35360	Acetyl Co-enzyme a carboxylase biotin carboxylase subunit [Source:UniProtKB/TrEMBL;Acc:F4JYE0]	CDX93445	biotin carboxylase, chloroplastic	P:fatty acid biosynthetic process; P:malonyl-CoA biosynthetic process; F:acetyl-CoA carboxylase activity; F:biotin carboxylase activity; F:ATP binding; F:metal ion binding; C:integral component of membrane	P:GO:0006633; P:GO:2001295; F:GO:0003989; F:GO:0004075; F:GO:0005524; F:GO:0046872; C:GO:0016021	0.00115967	-1.13913
GSBRNA2T00031398001	BnaC07g33370D	BnaC07g33370D protein [Source:UniProtKB/TrEMBL;Acc:A0A078F9M9]	AT4G16060	unknown protein; FUNCTIONS IN: molecular_function unknown; INVOLVED IN: biological_process unknown; LOCATED IN: chloroplast, chloroplast stroma; EXPRESSED IN: 22 plant structures; EXPRESSED DURING: 13 growth stages; Ha. [Source:TAIR;Acc:AT4G16060]	CDY09724	BnaC07g33370D	C:cytosol; C:chloroplast stroma	C:GO:0005829; C:GO:0009570	0.0140273	-1.13391
GSBRNA2T00028746001	BnaC03g22220D	BnaC03g22220D protein [Source:UniProtKB/TrEMBL;Acc:A0A078GEK4]	AT2G39730	Ribulose bisphosphate carboxylase/oxygenase activase, chloroplastic [Source:UniProtKB/Swiss-Prot;Acc:P10896]	CDY24950	ribulose bisphosphate carboxylase/oxygenase activase, chloroplastic isoform X1	P:response to cold; P:response to light stimulus; P:response to jasmonic acid; P:leaf senescence; P:defense response to bacterium; P:positive regulation of catalytic activity; F:ATP binding; F:ADP binding; F:ribulose-1,5-bisphosphate carboxylase/oxygenase activator activity; C:cell wall; C:chloroplast thylakoid membrane; C:chloroplast envelope; C:plastoglobule; C:stromule; C:apoplast	P:GO:0009409; P:GO:0009416; P:GO:0009753; P:GO:0010150; P:GO:0042742; P:GO:0043085; F:GO:0005524; F:GO:0043531; F:GO:0046863; C:GO:0005618; C:GO:0009535; C:GO:0009941; C:GO:0010287; C:GO:0010319; C:GO:0048046	0.00128651	-1.13297
GSBRNA2T00120470001	BnaA02g31620D	None	AT5G26570	Phosphoglucan, water dikinase, chloroplastic [Source:UniProtKB/Swiss-Prot;Acc:Q6ZY51]	CDY05529	phosphoglucan, water dikinase, chloroplastic-like	P:phosphorelay signal transduction system; P:starch catabolic process; P:protein autophosphorylation; P:carbohydrate phosphorylation; F:ATP binding; F:carbohydrate kinase activity; F:metal ion binding; F:6-phosphoglucan, water dikinase activity; F:phosphogluco-amylopectin water dikinase activity; F:starch binding; C:chloroplast stroma	P:GO:0000160; P:GO:0005983; P:GO:0046777; P:GO:0046835; F:GO:0005524; F:GO:0019200; F:GO:0046872; F:GO:0102217; F:GO:0102219; F:GO:2001070; C:GO:0009570	0.0383531	-1.12987
GSBRNA2T00095662001	BnaC03g65810D	Arginine decarboxylase [Source:UniProtKB/TrEMBL;Acc:A0A078FXM4]	AT2G16500	Arginine decarboxylase 1 [Source:UniProtKB/Swiss-Prot;Acc:Q9SI64]	CDY17482	arginine decarboxylase 2-like	P:arginine catabolic process; P:response to oxidative stress; P:spermidine biosynthetic process; P:response to cold; P:response to wounding; P:response to salt stress; P:response to abscisic acid; P:response to jasmonic acid; P:putrescine biosynthetic process from arginine; P:response to karrikin; F:arginine decarboxylase activity; F:protein homodimerization activity; C:cytosol; C:chloroplast	P:GO:0006527; P:GO:0006979; P:GO:0008295; P:GO:0009409; P:GO:0009611; P:GO:0009651; P:GO:0009737; P:GO:0009753; P:GO:0033388; P:GO:0080167; F:GO:0008792; F:GO:0042803; C:GO:0005829; C:GO:0009507	0.000762663	-1.12972
GSBRNA2T00012389001	BnaC02g24440D	BnaC02g24440D protein [Source:UniProtKB/TrEMBL;Acc:A0A078G5Y9]	AT1G75460	ATP-dependent protease La (LON) domain protein [Source:UniProtKB/TrEMBL;Acc:Q9FWT4]	CDY20372	lon protease 2	P:proteolysis; F:peptidase activity; C:chloroplast	P:GO:0006508; F:GO:0008233; C:GO:0009507	0.0272181	-1.12875
GSBRNA2T00005470001	BnaA04g21190D	RNA polymerase sigma factor [Source:UniProtKB/TrEMBL;Acc:A0A078G1I1]	AT2G36990	RNA polymerase sigma factor sigF, chloroplastic [Source:UniProtKB/Swiss-Prot;Acc:Q9LD95]	CDY18468	RNA polymerase sigma factor sigF, chloroplastic isoform X1	P:positive regulation of transcription, DNA-templated; P:cellular response to blue light; P:seedling development; P:regulation of DNA-templated transcription, initiation; F:DNA binding; F:DNA-binding transcription factor activity; F:sigma factor activity; C:chloroplast	P:GO:0045893; P:GO:0071483; P:GO:0090351; P:GO:2000142; F:GO:0003677; F:GO:0003700; F:GO:0016987; C:GO:0009507	0.000176698	-1.12528
GSBRNA2T00116014001	BnaC01g17020D	None	AT4G25100	Superoxide dismutase [Fe] 1, chloroplastic [Source:UniProtKB/Swiss-Prot;Acc:P21276]	CDY03380	superoxide dismutase [Fe] 1, chloroplastic	P:circadian rhythm; P:response to light intensity; P:response to ozone; P:removal of superoxide radicals; P:response to cadmium ion; P:response to copper ion; P:oxidation-reduction process; F:superoxide dismutase activity; F:protein domain specific binding; F:metal ion binding; C:cytosol; C:plasma membrane; C:thylakoid; C:chloroplast membrane; C:chloroplast nucleoid	P:GO:0007623; P:GO:0009642; P:GO:0010193; P:GO:0019430; P:GO:0046686; P:GO:0046688; P:GO:0055114; F:GO:0004784; F:GO:0019904; F:GO:0046872; C:GO:0005829; C:GO:0005886; C:GO:0009579; C:GO:0031969; C:GO:0042644	0.0213155	-1.12144
GSBRNA2T00146570001	BnaA07g33040D	None	AT1G76760	TY1 [Source:UniProtKB/TrEMBL;Acc:A0A178WE50]	CDX87569	thioredoxin Y1, chloroplastic	P:glycerol ether metabolic process; P:positive regulation of catalytic activity; P:cell redox homeostasis; P:oxidation-reduction process; F:enzyme activator activity; F:protein disulfide oxidoreductase activity; F:oxidoreductase activity, acting on a sulfur group of donors, disulfide as acceptor; F:protein-disulfide reductase activity; C:chloroplast thylakoid; C:chloroplast stroma	P:GO:0006662; P:GO:0043085; P:GO:0045454; P:GO:0055114; F:GO:0008047; F:GO:0015035; F:GO:0016671; F:GO:0047134; C:GO:0009534; C:GO:0009570	0.00267737	-1.12023
GSBRNA2T00135604001	BnaA10g19390D	None	AT5G14320	30S ribosomal protein S13, chloroplastic [Source:UniProtKB/Swiss-Prot;Acc:P42732]	CDX69590	30S ribosomal protein S13, chloroplastic	P:translation; F:RNA binding; F:structural constituent of ribosome; C:small ribosomal subunit	P:GO:0006412; F:GO:0003723; F:GO:0003735; C:GO:0015935	0.0310855	-1.11514
GSBRNA2T00078001001	BnaA06g33300D	Dihydrolipoamide acetyltransferase component of pyruvate dehydrogenase complex [Source:UniProtKB/TrEMBL;Acc:A0A078FMN3]	AT3G25860	Dihydrolipoyllysine-residue acetyltransferase component 4 of pyruvate dehydrogenase complex, chloroplastic [Source:UniProtKB/Swiss-Prot;Acc:Q9SQI8]	CDY13593	dihydrolipoyllysine-residue acetyltransferase component 4 of pyruvate dehydrogenase complex, chloroplastic	F:dihydrolipoyllysine-residue acetyltransferase activity; C:chloroplast thylakoid; C:chloroplast envelope	F:GO:0004742; C:GO:0009534; C:GO:0009941	0.000245516	-1.11108
GSBRNA2T00137509001	BnaA03g34340D	None	AT3G16950	Dihydrolipoyl dehydrogenase 1, chloroplastic [Source:UniProtKB/Swiss-Prot;Acc:A8MS68]	CDX82387	dihydrolipoyl dehydrogenase 1, chloroplastic	P:acetyl-CoA biosynthetic process from pyruvate; P:cell redox homeostasis; P:response to arsenic-containing substance; P:oxidation-reduction process; F:dihydrolipoyl dehydrogenase activity; F:flavin adenine dinucleotide binding; C:nucleolus; C:cytosol; C:chloroplast stroma; C:chloroplast envelope	P:GO:0006086; P:GO:0045454; P:GO:0046685; P:GO:0055114; F:GO:0004148; F:GO:0050660; C:GO:0005730; C:GO:0005829; C:GO:0009570; C:GO:0009941	0.00191829	-1.10897
GSBRNA2T00155973001	BnaC08g27250D	None	AT3G56290	Potassium transporter [Source:UniProtKB/TrEMBL;Acc:Q9LYL4]	CDX72149	potassium transporter	P:chloroplast organization; P:positive regulation of transcription, DNA-templated	P:GO:0009658; P:GO:0045893	0.0320275	-1.10142
GSBRNA2T00132322001	BnaC03g18980D	None	AT2G34430	Chlorophyll a-b binding protein, chloroplastic [Source:UniProtKB/TrEMBL;Acc:Q39142]	CDX79562	chlorophyll a-b binding protein 1, chloroplastic	P:response to light stimulus; P:photosynthesis, light harvesting in photosystem I; P:protein-chromophore linkage; F:chlorophyll binding; F:protein domain specific binding; F:metal ion binding; C:photosystem I; C:photosystem II; C:chloroplast thylakoid membrane; C:chloroplast envelope; C:plastoglobule; C:integral component of membrane	P:GO:0009416; P:GO:0009768; P:GO:0018298; F:GO:0016168; F:GO:0019904; F:GO:0046872; C:GO:0009522; C:GO:0009523; C:GO:0009535; C:GO:0009941; C:GO:0010287; C:GO:0016021	0.00789412	-1.1001
GSBRNA2T00122238001	BnaA09g48920D	None	AT1G08380	PSAO [Source:UniProtKB/TrEMBL;Acc:A0A178W5Y5]	CDY06311	photosystem I subunit O	P:photosynthetic electron transport chain; P:photosynthesis, light harvesting in photosystem I; F:protein binding; C:photosystem I; C:chloroplast thylakoid membrane; C:integral component of membrane	P:GO:0009767; P:GO:0009768; F:GO:0005515; C:GO:0009522; C:GO:0009535; C:GO:0016021	0.00465601	-1.09972
GSBRNA2T00153162001	BnaC08g06050D	None	AT1G22630	At1g22630/F12K8_2 [Source:UniProtKB/TrEMBL;Acc:Q9SKA5]	CDX91686	SSUH2-like protein	F:GTPase activity; F:GTP binding; C:chloroplast	F:GO:0003924; F:GO:0005525; C:GO:0009507	0.00967577	-1.09481
GSBRNA2T00110208001	BnaA10g07790D	None	AT5G51720	NEET [Source:UniProtKB/TrEMBL;Acc:A0A178UGQ5]	CDY00494	CDGSH iron-sulfur domain-containing protein NEET	P:leaf senescence; P:iron ion homeostasis; P:reactive oxygen species metabolic process; F:metal ion binding; F:2 iron, 2 sulfur cluster binding; C:mitochondrial outer membrane; C:chloroplast stroma	P:GO:0010150; P:GO:0055072; P:GO:0072593; F:GO:0046872; F:GO:0051537; C:GO:0005741; C:GO:0009570	0.00358745	-1.09361
GSBRNA2T00155275001	BnaC04g45930D	None	AT2G26900	BASS2 [Source:UniProtKB/TrEMBL;Acc:A0A178VXV9]	CDX93303	sodium/pyruvate cotransporter BASS2, chloroplastic	P:plasma membrane pyruvate transport; F:pyruvate transmembrane transporter activity; C:chloroplast thylakoid; C:chloroplast envelope; C:integral component of membrane	P:GO:0006849; F:GO:0050833; C:GO:0009534; C:GO:0009941; C:GO:0016021	0.00449561	-1.0878
GSBRNA2T00147946001	BnaC06g38530D	None	AT1G78050	Phosphoglycerate/bisphosphoglycerate mutase [Source:UniProtKB/TrEMBL;Acc:F4I8M8]	CDX88409	2,3-bisphosphoglycerate-dependent phosphoglycerate mutase-like	P:glycolytic process; P:response to nitrate; P:response to nitrite; F:phosphoglycerate mutase activity; C:plastid	P:GO:0006096; P:GO:0010167; P:GO:0080033; F:GO:0004619; C:GO:0009536	0.000449726	-1.08615
GSBRNA2T00018859001	BnaA06g36970D	BnaA06g36970D protein [Source:UniProtKB/TrEMBL;Acc:A0A078G7A9]	AT5G42960	Outer envelope pore protein 24B, chloroplastic [Source:UniProtKB/Swiss-Prot;Acc:Q8H0Y1]	CDY22375	outer envelope pore protein 24B, chloroplastic	P:regulation of ion transmembrane transport; F:voltage-gated cation channel activity	P:GO:0034765; F:GO:0022843	0.00981305	-1.086
GSBRNA2T00131368001	BnaA01g09560D	None	AT4G18750	Pentatricopeptide repeat-containing protein DOT4, chloroplastic [Source:UniProtKB/Swiss-Prot;Acc:Q9SN39]	CDX78889	pentatricopeptide repeat-containing protein DOT4, chloroplastic	P:mRNA processing; P:phloem or xylem histogenesis; P:leaf vascular tissue pattern formation; P:cotyledon vascular tissue pattern formation; P:chloroplast RNA modification; F:RNA binding; F:protein binding; F:zinc ion binding; C:chloroplast	P:GO:0006397; P:GO:0010087; P:GO:0010305; P:GO:0010588; P:GO:1900865; F:GO:0003723; F:GO:0005515; F:GO:0008270; C:GO:0009507	0.0024421	-1.08412
GSBRNA2T00139211001	BnaC07g23030D	None	AT3G25860	Dihydrolipoyllysine-residue acetyltransferase component 4 of pyruvate dehydrogenase complex, chloroplastic [Source:UniProtKB/Swiss-Prot;Acc:Q9SQI8]	CDX83563	dihydrolipoyllysine-residue acetyltransferase component 4 of pyruvate dehydrogenase complex, chloroplastic	F:dihydrolipoyllysine-residue acetyltransferase activity; C:chloroplast thylakoid; C:chloroplast envelope	F:GO:0004742; C:GO:0009534; C:GO:0009941	0.000527292	-1.08196
GSBRNA2T00126668001	BnaA08g10990D	None	AT2G16500	Arginine decarboxylase 1 [Source:UniProtKB/Swiss-Prot;Acc:Q9SI64]	CDX76301	arginine decarboxylase 2-like	P:arginine catabolic process; P:response to oxidative stress; P:spermidine biosynthetic process; P:response to cold; P:response to wounding; P:response to salt stress; P:response to abscisic acid; P:response to jasmonic acid; P:putrescine biosynthetic process from arginine; P:response to karrikin; F:arginine decarboxylase activity; F:protein homodimerization activity; C:cytosol; C:chloroplast	P:GO:0006527; P:GO:0006979; P:GO:0008295; P:GO:0009409; P:GO:0009611; P:GO:0009651; P:GO:0009737; P:GO:0009753; P:GO:0033388; P:GO:0080167; F:GO:0008792; F:GO:0042803; C:GO:0005829; C:GO:0009507	0.000921371	-1.0796
GSBRNA2T00135962001	BnaA10g22430D	None	AT5G09650	Soluble inorganic pyrophosphatase 6, chloroplastic [Source:UniProtKB/Swiss-Prot;Acc:Q9LXC9]	CDX69894	soluble inorganic pyrophosphatase 6, chloroplastic-like	P:phosphate-containing compound metabolic process; P:defense response to bacterium; P:response to cadmium ion; F:magnesium ion binding; F:inorganic diphosphatase activity; C:cytosol; C:chloroplast stroma; C:thylakoid; C:chloroplast envelope	P:GO:0006796; P:GO:0042742; P:GO:0046686; F:GO:0000287; F:GO:0004427; C:GO:0005829; C:GO:0009570; C:GO:0009579; C:GO:0009941	0.00055991	-1.07815
GSBRNA2T00010009001	BnaA01g28580D	BnaA01g28580D protein [Source:UniProtKB/TrEMBL;Acc:A0A078G422]	AT3G15690	Putative acetyl-CoA carboxylase biotin-containing subunit [Source:UniProtKB/TrEMBL;Acc:Q8GRT9]	CDY20144	Single hybrid motif superfamily protein	P:fatty acid biosynthetic process; F:protein binding; C:chloroplast; C:integral component of membrane	P:GO:0006633; F:GO:0005515; C:GO:0009507; C:GO:0016021	0.000583418	-1.07518
GSBRNA2T00077888001	BnaC02g23550D	BnaC02g23550D protein [Source:UniProtKB/TrEMBL;Acc:A0A078FKV0]	AT1G75690	LQY1 [Source:UniProtKB/TrEMBL;Acc:A0A178W9N8]	CDY13544	protein disulfide-isomerase LQY1, chloroplastic	P:photosystem II repair; F:protein disulfide isomerase activity; F:metal ion binding; C:chloroplast thylakoid membrane; C:chloroplast stroma; C:integral component of membrane	P:GO:0010206; F:GO:0003756; F:GO:0046872; C:GO:0009535; C:GO:0009570; C:GO:0016021	0.0253797	-1.07505
GSBRNA2T00126430001	BnaA04g04050D	None	AT3G54660	At3g54660 [Source:UniProtKB/TrEMBL;Acc:Q5FV38]	CDX76141	glutathione reductase, chloroplastic	P:glutathione metabolic process; P:cell redox homeostasis; P:oxidation-reduction process; P:cellular oxidant detoxification; F:glutathione-disulfide reductase activity; F:thioredoxin-disulfide reductase activity; F:copper ion binding; F:ATP binding; F:flavin adenine dinucleotide binding; F:NADP binding; C:chloroplast stroma	P:GO:0006749; P:GO:0045454; P:GO:0055114; P:GO:0098869; F:GO:0004362; F:GO:0004791; F:GO:0005507; F:GO:0005524; F:GO:0050660; F:GO:0050661; C:GO:0009570	0.00164503	-1.06991
GSBRNA2T00090540001	BnaC08g40040D	Purple acid phosphatase [Source:UniProtKB/TrEMBL;Acc:A0A078FT75]	AT1G13900	Probable inactive purple acid phosphatase 2 [Source:UniProtKB/Swiss-Prot;Acc:Q9LMG7]	CDY16119	probable inactive purple acid phosphatase 2	P:dephosphorylation; F:acid phosphatase activity; F:metal ion binding; C:integral component of membrane	P:GO:0016311; F:GO:0003993; F:GO:0046872; C:GO:0016021	0.0162158	-1.06353
GSBRNA2T00123897001	BnaC03g39780D	None	AT3G16950	Dihydrolipoyl dehydrogenase 1, chloroplastic [Source:UniProtKB/Swiss-Prot;Acc:A8MS68]	CDX75895	dihydrolipoyl dehydrogenase 1, chloroplastic	P:acetyl-CoA biosynthetic process from pyruvate; P:cell redox homeostasis; P:response to arsenic-containing substance; P:oxidation-reduction process; F:dihydrolipoyl dehydrogenase activity; F:flavin adenine dinucleotide binding; C:nucleolus; C:cytosol; C:chloroplast stroma; C:chloroplast envelope	P:GO:0006086; P:GO:0045454; P:GO:0046685; P:GO:0055114; F:GO:0004148; F:GO:0050660; C:GO:0005730; C:GO:0005829; C:GO:0009570; C:GO:0009941	0.00465393	-1.06208
GSBRNA2T00114576001	BnaA04g07760D	None	AT5G36700	Phosphoglycolate phosphatase 1B, chloroplastic [Source:UniProtKB/Swiss-Prot;Acc:P0DKC4]	CDX74613	phosphoglycolate phosphatase 1B, chloroplastic	P:photorespiration; P:dephosphorylation; F:phosphoglycolate phosphatase activity; C:chloroplast	P:GO:0009853; P:GO:0016311; F:GO:0008967; C:GO:0009507	0.000206369	-1.06196
GSBRNA2T00006702001	BnaA03g57830D	BnaA03g57830D protein [Source:UniProtKB/TrEMBL;Acc:A0A078IMI2]	AT3G25480	Rhodanese-like domain-containing protein 4A, chloroplastic [Source:UniProtKB/Swiss-Prot;Acc:Q56XR7]	CDY52290	rhodanese-like domain-containing protein 4A, chloroplastic	C:chloroplast thylakoid membrane; C:integral component of membrane	C:GO:0009535; C:GO:0016021	0.0135569	-1.06039
GSBRNA2T00024250001	BnaC04g02020D	Thioredoxin reductase [Source:UniProtKB/TrEMBL;Acc:A0A078GBK2]	AT2G41680	Thioredoxin reductase [Source:UniProtKB/TrEMBL;Acc:A0A178VZE7]	CDY23835	NADPH-dependent thioredoxin reductase 3	P:regulation of chlorophyll biosynthetic process; P:regulation of starch biosynthetic process; P:removal of superoxide radicals; P:hydrogen peroxide catabolic process; P:positive regulation of catalytic activity; P:cell redox homeostasis; P:oxidation-reduction process; F:thioredoxin-disulfide reductase activity; F:protein binding; F:enzyme activator activity; F:oxidoreductase activity, acting on …	P:GO:0010380; P:GO:0010581; P:GO:0019430; P:GO:0042744; P:GO:0043085; P:GO:0045454; P:GO:0055114; F:GO:0004791; F:GO:0005515; F:GO:0008047; F:GO:0016671; C:GO:0009570	0.0240879	-1.059
GSBRNA2T00093919001	BnaC02g44060D	BnaC02g44060D protein [Source:UniProtKB/TrEMBL;Acc:A0A078IIU7]	AT4G39460	SAMT1 [Source:UniProtKB/TrEMBL;Acc:A0A178UZZ4]	CDY49847	S-adenosylmethionine carrier 1, chloroplastic/mitochondrial	P:chloroplast organization; P:ATP transport; P:S-adenosyl-L-methionine transmembrane transport; F:S-adenosyl-L-methionine transmembrane transporter activity; F:ATP transmembrane transporter activity; C:mitochondrial inner membrane; C:integral component of membrane; C:chloroplast membrane	P:GO:0009658; P:GO:0015867; P:GO:1901962; F:GO:0000095; F:GO:0005347; C:GO:0005743; C:GO:0016021; C:GO:0031969	0.000436597	-1.058
GSBRNA2T00127747001	BnaC04g39340D	None	AT2G27820	Arogenate dehydratase 3, chloroplastic [Source:UniProtKB/Swiss-Prot;Acc:Q9ZUY3]	CDX77139	arogenate dehydratase 3, chloroplastic	P:tyrosine biosynthetic process; P:L-phenylalanine biosynthetic process; P:response to low fluence blue light stimulus by blue low-fluence system; P:response to karrikin; F:prephenate dehydratase activity; F:arogenate dehydratase activity; C:cytosol; C:chloroplast stroma	P:GO:0006571; P:GO:0009094; P:GO:0010244; P:GO:0080167; F:GO:0004664; F:GO:0047769; C:GO:0005829; C:GO:0009570	0.00204712	-1.05598
GSBRNA2T00065395001	BnaC02g06560D	Biotin carboxyl carrier protein of acetyl-CoA carboxylase [Source:UniProtKB/TrEMBL;Acc:A0A078HJT1]	AT5G16390	Biotin carboxyl carrier protein of acetyl-CoA carboxylase 1, chloroplastic [Source:UniProtKB/Swiss-Prot;Acc:Q42533]	CDY38117	chloroplast acetyl-CoA carboxylase biotin-containing subunit	P:fatty acid biosynthetic process; F:acetyl-CoA carboxylase activity; C:acetyl-CoA carboxylase complex; C:chloroplast	P:GO:0006633; F:GO:0003989; C:GO:0009317; C:GO:0009507	0.00845192	-1.04704
GSBRNA2T00148298001	BnaC04g16810D	None	AT2G27510	Ferredoxin [Source:UniProtKB/TrEMBL;Acc:A0A178VWS0]	CDX71446	ferredoxin, root R-B2	P:electron transport chain; F:electron transfer activity; F:metal ion binding; F:2 iron, 2 sulfur cluster binding; C:chloroplast	P:GO:0022900; F:GO:0009055; F:GO:0046872; F:GO:0051537; C:GO:0009507	0.00444758	-1.04347
GSBRNA2T00073606001	BnaA08g07000D	Phosphoribulokinase [Source:UniProtKB/TrEMBL;Acc:A0A078HT68]	AT1G32060	Phosphoribulokinase [Source:UniProtKB/TrEMBL;Acc:A0A178WLP9]	CDY41745	phosphoribulokinase, chloroplastic	P:carbohydrate metabolic process; P:response to cold; P:phosphorylation; P:defense response to bacterium; F:ATP binding; F:phosphoribulokinase activity; F:protein homodimerization activity; F:disordered domain specific binding; C:chloroplast thylakoid membrane; C:chloroplast stroma; C:chloroplast envelope; C:stromule; C:apoplast; C:supramolecular complex	P:GO:0005975; P:GO:0009409; P:GO:0016310; P:GO:0042742; F:GO:0005524; F:GO:0008974; F:GO:0042803; F:GO:0097718; C:GO:0009535; C:GO:0009570; C:GO:0009941; C:GO:0010319; C:GO:0048046; C:GO:0099080	0.000509531	-1.04272
GSBRNA2T00076816001	BnaA01g07140D	BnaA01g07140D protein [Source:UniProtKB/TrEMBL;Acc:A0A078HYF5]	AT4G29840	Threonine synthase 1, chloroplastic [Source:UniProtKB/Swiss-Prot;Acc:Q9S7B5]	CDY43530	threonine synthase 1, chloroplastic	P:threonine biosynthetic process; F:threonine synthase activity; F:pyridoxal phosphate binding; C:cytosol; C:chloroplast stroma	P:GO:0009088; F:GO:0004795; F:GO:0030170; C:GO:0005829; C:GO:0009570	0.000374627	-1.03722
GSBRNA2T00041791001	BnaC07g32580D	BnaC07g32580D protein [Source:UniProtKB/TrEMBL;Acc:A0A078GVC0]	AT3G51895	Sulfate transporter 31 [Source:UniProtKB/TrEMBL;Acc:A0A1I9LNF9]	CDY29052	sulfate transporter 3.1	P:mRNA splicing, via spliceosome; P:nuclear-transcribed mRNA catabolic process; P:sulfate transmembrane transport; F:secondary active sulfate transmembrane transporter activity; F:anion:anion antiporter activity; C:integral component of plasma membrane; C:chloroplast	P:GO:0000398; P:GO:0000956; P:GO:1902358; F:GO:0008271; F:GO:0015301; C:GO:0005887; C:GO:0009507	0.00854799	-1.03293
GSBRNA2T00134425001	BnaC03g02490D	None	AT5G06220	LETM1-like protein [Source:UniProtKB/TrEMBL;Acc:F4K2D7]	CDX80995	uncharacterized protein LOC106426388 isoform X1	P:cellular metal ion homeostasis; C:integral component of membrane	P:GO:0006875; C:GO:0016021	0.000297627	-1.03094
GSBRNA2T00017865001	BnaA02g20170D	BnaA02g20170D protein [Source:UniProtKB/TrEMBL;Acc:A0A078J1Z3]	AT1G64860	RNA polymerase sigma factor sigA [Source:UniProtKB/Swiss-Prot;Acc:O24629]	CDY56127	RNA polymerase sigma factor sigA	P:cellular response to redox state; P:cellular response to light stimulus; P:photosystem stoichiometry adjustment; P:regulation of DNA-templated transcription, initiation; F:DNA binding; F:DNA-binding transcription factor activity; F:protein binding; F:sigma factor activity; C:chloroplast	P:GO:0071461; P:GO:0071482; P:GO:0080005; P:GO:2000142; F:GO:0003677; F:GO:0003700; F:GO:0005515; F:GO:0016987; C:GO:0009507	0.00867277	-1.02933
GSBRNA2T00089562001	BnaA05g35620D	BnaA05g35620D protein [Source:UniProtKB/TrEMBL;Acc:A0A078JS27]	AT5G35220	Probable zinc metalloprotease EGY1, chloroplastic [Source:UniProtKB/Swiss-Prot;Acc:Q949Y5]	CDY69639	probable zinc metalloprotease EGY1, chloroplastic	P:proteolysis; P:multicellular organism development; P:response to light stimulus; P:chloroplast organization; P:response to ethylene; P:negative gravitropism; P:thylakoid membrane organization; P:photosystem II assembly; P:response to cation stress; P:photosystem I assembly; P:response to ammonium ion; F:metalloendopeptidase activity; C:integral component of membrane; C:chloroplast membrane	P:GO:0006508; P:GO:0007275; P:GO:0009416; P:GO:0009658; P:GO:0009723; P:GO:0009959; P:GO:0010027; P:GO:0010207; P:GO:0043157; P:GO:0048564; P:GO:0060359; F:GO:0004222; C:GO:0016021; C:GO:0031969	0.0291575	-1.02658
GSBRNA2T00045473001	BnaA04g29010D	BnaA04g29010D protein [Source:UniProtKB/TrEMBL;Acc:A0A078JF18]	AT2G37660	Uncharacterized protein At2g37660, chloroplastic [Source:UniProtKB/Swiss-Prot;Acc:O80934]	CDY65254	NAD(P)-binding Rossmann-fold superfamily protein	P:defense response to bacterium; F:copper ion binding; C:chloroplast stroma; C:thylakoid; C:apoplast	P:GO:0042742; F:GO:0005507; C:GO:0009570; C:GO:0009579; C:GO:0048046	0.000188109	-1.02593
GSBRNA2T00075738001	BnaA01g17940D	Beta-amylase [Source:UniProtKB/TrEMBL;Acc:A0A078HWY0]	AT4G17090	Beta-amylase 3, chloroplastic [Source:UniProtKB/Swiss-Prot;Acc:O23553]	CDY42960	beta-amylase 3, chloroplastic-like	P:polysaccharide catabolic process; F:beta-amylase activity; F:amylopectin maltohydrolase activity	P:GO:0000272; F:GO:0016161; F:GO:0102229	0.0217016	-1.02591
GSBRNA2T00063719001	BnaA09g08530D	BnaA09g08530D protein [Source:UniProtKB/TrEMBL;Acc:A0A078HH74]	AT2G15620	Ferredoxin--nitrite reductase, chloroplastic [Source:UniProtKB/Swiss-Prot;Acc:Q39161]	CDY37232	ferredoxin--nitrite reductase, chloroplastic	P:oxidation-reduction process; F:oxidoreductase activity; F:heme binding; F:iron-sulfur cluster binding	P:GO:0055114; F:GO:0016491; F:GO:0020037; F:GO:0051536	0.037028	-1.02432
GSBRNA2T00088740001	BnaA06g33590D	BnaA06g33590D protein [Source:UniProtKB/TrEMBL;Acc:A0A078IFI5]	AT2G04030	HSP90.5 [Source:UniProtKB/TrEMBL;Acc:A0A178VPV7]	CDY48069	heat shock protein 90-5, chloroplastic	P:protein folding; P:response to heat; P:de-etiolation; P:response to chlorate; P:protein import into chloroplast stroma; F:ATP binding; F:protein homodimerization activity; F:unfolded protein binding; C:vacuolar membrane; C:chloroplast stroma; C:chloroplast envelope; C:perinuclear region of cytoplasm	P:GO:0006457; P:GO:0009408; P:GO:0009704; P:GO:0010157; P:GO:0045037; F:GO:0005524; F:GO:0042803; F:GO:0051082; C:GO:0005774; C:GO:0009570; C:GO:0009941; C:GO:0048471	0.000445654	-1.02384
GSBRNA2T00071764001	BnaC01g31270D	Pyruvate kinase [Source:UniProtKB/TrEMBL;Acc:A0A078HU02]	AT3G22960	Plastidial pyruvate kinase 1, chloroplastic [Source:UniProtKB/Swiss-Prot;Acc:Q9LIK0]	CDY40829	plastidial pyruvate kinase 1, chloroplastic	P:glycolytic process; P:lipid metabolic process; P:response to cadmium ion; F:magnesium ion binding; F:pyruvate kinase activity; F:kinase activity; F:potassium ion binding; C:chloroplast stroma	P:GO:0006096; P:GO:0006629; P:GO:0046686; F:GO:0000287; F:GO:0004743; F:GO:0016301; F:GO:0030955; C:GO:0009570	0.0290896	-1.02184
GSBRNA2T00106065001	BnaC05g39220D	None	AT3G14420	(S)-2-hydroxy-acid oxidase GLO1 [Source:UniProtKB/Swiss-Prot;Acc:Q9LRR9]	CDX98453	peroxisomal (S)-2-hydroxy-acid oxidase GLO1 isoform X1	P:photorespiration; P:oxidation-reduction process; F:glycolate oxidase activity; F:FMN binding; F:medium-chain-(S)-2-hydroxy-acid oxidase activity; C:peroxisome; C:cytosol; C:chloroplast stroma	P:GO:0009853; P:GO:0055114; F:GO:0008891; F:GO:0010181; F:GO:0052854; C:GO:0005777; C:GO:0005829; C:GO:0009570	0.0473925	-1.01889
GSBRNA2T00074610001	BnaC02g17210D	BnaC02g17210D protein (Fragment) [Source:UniProtKB/TrEMBL;Acc:A0A078HYC2]	AT1G67120	ATPases;nucleotide binding;ATP binding;nucleoside-triphosphatases;transcription factor binding [Source:TAIR;Acc:AT1G67120]	CDY42344	midasin-like protein	P:ribosomal large subunit assembly; P:ribosomal large subunit export from nucleus; P:rRNA processing; P:embryo sac development; P:abscisic acid-activated signaling pathway; P:regulation of developmental growth; F:protein binding; F:ATP binding; F:ATPase activity; C:nucleoplasm; C:nucleolus; C:plasmodesma; C:chloroplast envelope; C:preribosome, large subunit precursor	P:GO:0000027; P:GO:0000055; P:GO:0006364; P:GO:0009553; P:GO:0009738; P:GO:0048638; F:GO:0005515; F:GO:0005524; F:GO:0016887; C:GO:0005654; C:GO:0005730; C:GO:0009506; C:GO:0009941; C:GO:0030687	0.0335527	-1.01723
GSBRNA2T00085388001	BnaC05g00810D	Pyruvate dehydrogenase E1 component subunit alpha [Source:UniProtKB/TrEMBL;Acc:A0A078FQR6]	AT1G01090	Pyruvate dehydrogenase E1 component subunit alpha [Source:UniProtKB/TrEMBL;Acc:A0A178W8A7]	CDY15202	pyruvate dehydrogenase E1 component subunit alpha-3, chloroplastic	P:acetyl-CoA biosynthetic process from pyruvate; P:oxidation-reduction process; F:pyruvate dehydrogenase (acetyl-transferring) activity; C:chloroplast stroma; C:chloroplast envelope	P:GO:0006086; P:GO:0055114; F:GO:0004739; C:GO:0009570; C:GO:0009941	0.000742616	-1.01577
GSBRNA2T00114953001	BnaC02g11080D	None	AT5G57960	GTP binding protein-like [Source:UniProtKB/TrEMBL;Acc:Q9FJM0]	CDY02781	GTPase HflX	F:GTP binding; F:ribosome binding; F:metal ion binding; C:chloroplast	F:GO:0005525; F:GO:0043022; F:GO:0046872; C:GO:0009507	0.00390377	-1.01082
GSBRNA2T00155026001	BnaA03g38340D	None	AT2G13360	Serine--glyoxylate aminotransferase [Source:UniProtKB/Swiss-Prot;Acc:Q56YA5]	CDX93112	serine--glyoxylate aminotransferase-like	P:photorespiration; P:glycine biosynthetic process, by transamination of glyoxylate; F:serine-pyruvate transaminase activity; F:alanine-glyoxylate transaminase activity; F:serine-glyoxylate transaminase activity; C:peroxisome; C:plasma membrane; C:chloroplast stroma; C:apoplast	P:GO:0009853; P:GO:0019265; F:GO:0004760; F:GO:0008453; F:GO:0050281; C:GO:0005777; C:GO:0005886; C:GO:0009570; C:GO:0048046	0.00556903	-1.01045
GSBRNA2T00049270001	BnaA03g00830D	BnaA03g00830D protein [Source:UniProtKB/TrEMBL;Acc:A0A078FE18]	AT5G03300	Adenosine kinase 2 [Source:UniProtKB/Swiss-Prot;Acc:Q9LZG0]	CDY11247	adenosine kinase 2	P:purine ribonucleoside salvage; P:AMP biosynthetic process; P:viral process; P:phosphorylation; F:adenosine kinase activity; F:kinase binding; C:cytosol; C:plasma membrane	P:GO:0006166; P:GO:0006167; P:GO:0016032; P:GO:0016310; F:GO:0004001; F:GO:0019900; C:GO:0005829; C:GO:0005886	0.029074	-1.00983
GSBRNA2T00089961001	BnaA07g09030D	BnaA07g09030D protein [Source:UniProtKB/TrEMBL;Acc:A0A078FSB3]	AT1G24360	3-oxoacyl-[acyl-carrier-protein] reductase, chloroplastic [Source:UniProtKB/Swiss-Prot;Acc:P33207]	CDY15732	3-oxoacyl-[acyl-carrier-protein] reductase 4-like	P:fatty acid elongation; P:oxidation-reduction process; F:3-oxoacyl-[acyl-carrier-protein] reductase (NADPH) activity; F:NAD binding; F:3-oxo-glutaryl-[acp] methyl ester reductase activity; F:3-oxo-pimeloyl-[acp] methyl ester reductase activity; C:chloroplast	P:GO:0030497; P:GO:0055114; F:GO:0004316; F:GO:0051287; F:GO:0102131; F:GO:0102132; C:GO:0009507	0.00139004	-1.00868
GSBRNA2T00136019001	BnaA10g22900D	None	AT5G08540	Ribosomal RNA small subunit methyltransferase J [Source:UniProtKB/TrEMBL;Acc:Q93VT6]	CDX69941	ribosomal RNA small subunit methyltransferase J	P:methylation; F:methyltransferase activity; C:chloroplast thylakoid membrane; C:chloroplast envelope	P:GO:0032259; F:GO:0008168; C:GO:0009535; C:GO:0009941	0.00497041	-1.00504
GSBRNA2T00044601001	BnaC05g09650D	BnaC05g09650D protein [Source:UniProtKB/TrEMBL;Acc:A0A078GUB1]	AT1G12230	Aldolase superfamily protein [Source:UniProtKB/TrEMBL;Acc:F4IC59]	CDY30055	Aldolase superfamily protein	P:carbohydrate metabolic process; P:pentose-phosphate shunt, non-oxidative branch; F:sedoheptulose-7-phosphate:D-glyceraldehyde-3-phosphate glyceronetransferase activity; F:zinc ion binding; C:chloroplast stroma; C:chloroplast envelope	P:GO:0005975; P:GO:0009052; F:GO:0004801; F:GO:0008270; C:GO:0009570; C:GO:0009941	0.00297221	-1.00179
GSBRNA2T00093773001	BnaA02g29010D	Chlorophyll a-b binding protein, chloroplastic [Source:UniProtKB/TrEMBL;Acc:A0A078IFS9]	AT3G27690	Chlorophyll a-b binding protein, chloroplastic [Source:UniProtKB/TrEMBL;Acc:A0A1I9LMB4]	CDY49770	chlorophyll a-b binding protein 2.4, chloroplastic	P:response to light stimulus; P:photosynthesis, light harvesting in photosystem I; P:protein-chromophore linkage; F:chlorophyll binding; C:photosystem I; C:photosystem II; C:chloroplast thylakoid membrane; C:chloroplast envelope; C:plastoglobule; C:integral component of membrane	P:GO:0009416; P:GO:0009768; P:GO:0018298; F:GO:0016168; C:GO:0009522; C:GO:0009523; C:GO:0009535; C:GO:0009941; C:GO:0010287; C:GO:0016021	0.00251441	-1.00143
GSBRNA2T00091207001	BnaA09g00150D	BnaA09g00150D protein [Source:UniProtKB/TrEMBL;Acc:A0A078IHB0]	AT4G01150	Protein CURVATURE THYLAKOID 1A, chloroplastic [Source:UniProtKB/Swiss-Prot;Acc:O04616]	CDY48508	protein CURVATURE THYLAKOID 1A, chloroplastic-like	C:chloroplast thylakoid membrane; C:integral component of membrane	C:GO:0009535; C:GO:0016021	0.0064022	11.0978
GSBRNA2T00105116001	BnaC04g41300D	None	AT2G30570	PSBW [Source:UniProtKB/TrEMBL;Acc:A0A178VQ32]	CDX97809	photosystem II reaction center W protein, chloroplastic	P:photosystem II stabilization; C:photosystem II; C:chloroplast thylakoid membrane; C:integral component of membrane	P:GO:0042549; C:GO:0009523; C:GO:0009535; C:GO:0016021	3.41267e-05	10.4965
GSBRNA2T00098329001	BnaA09g51780D	BnaA09g51780D protein [Source:UniProtKB/TrEMBL;Acc:A0A078IPW0]	AT4G00730	Homeobox-leucine zipper protein ANTHOCYANINLESS 2 [Source:UniProtKB/Swiss-Prot;Acc:Q0WV12]	CDY51143	homeobox-leucine zipper protein ANTHOCYANINLESS 2	P:regulation of transcription by RNA polymerase II; F:DNA-binding transcription factor activity, RNA polymerase II-specific; F:DNA binding; F:lipid binding	P:GO:0006357; F:GO:0000981; F:GO:0003677; F:GO:0008289	0.00260296	10.0752
GSBRNA2T00098334001	BnaA09g51830D	BnaA09g51830D protein [Source:UniProtKB/TrEMBL;Acc:A0A078IPW3]	AT4G00620	Bifunctional protein FolD 4, chloroplastic [Source:UniProtKB/Swiss-Prot;Acc:O65271]	CDY51148	bifunctional protein FolD 4, chloroplastic	P:photorespiration; P:tetrahydrofolate interconversion; P:oxidation-reduction process; F:methenyltetrahydrofolate cyclohydrolase activity; F:methylenetetrahydrofolate dehydrogenase (NADP+) activity; C:cytosol; C:chloroplast	P:GO:0009853; P:GO:0035999; P:GO:0055114; F:GO:0004477; F:GO:0004488; C:GO:0005829; C:GO:0009507	0.00611939	9.9672
GSBRNA2T00052288001	BnaA09g51700D	BnaA09g51700D protein [Source:UniProtKB/TrEMBL;Acc:A0A078JI91]	AT4G00370	Ascorbate transporter, chloroplastic [Source:UniProtKB/Swiss-Prot;Acc:Q8GX78]	CDY66200	ascorbate transporter, chloroplastic	P:xanthophyll cycle; P:L-ascorbic acid transmembrane transport; F:inorganic phosphate transmembrane transporter activity; F:L-ascorbic acid transmembrane transporter activity; C:chloroplast inner membrane; C:integral component of membrane	P:GO:0010028; P:GO:0015882; F:GO:0005315; F:GO:0015229; C:GO:0009706; C:GO:0016021	0.00323484	9.90796
GSBRNA2T00121981001	BnaA09g36740D	None	AT3G57430	Pentatricopeptide repeat-containing protein At3g57430, chloroplastic [Source:UniProtKB/Swiss-Prot;Acc:Q7Y211]	CDY06106	pentatricopeptide repeat-containing protein At3g57430, chloroplastic	P:mRNA processing; P:RNA modification; P:chloroplast RNA processing; F:protein binding; F:zinc ion binding; C:chloroplast	P:GO:0006397; P:GO:0009451; P:GO:0031425; F:GO:0005515; F:GO:0008270; C:GO:0009507	1.64326e-05	8.51074
GSBRNA2T00093888001	BnaC01g34640D	BnaC01g34640D protein [Source:UniProtKB/TrEMBL;Acc:A0A078IIT4]	AT3G17810	PYD1 [Source:UniProtKB/TrEMBL;Acc:A0A178VD08]	CDY49832	dihydropyrimidine dehydrogenase (NADP(+)), chloroplastic	P:thymine catabolic process; P:uracil catabolic process; P:oxidation-reduction process; F:uracil binding; F:dihydropyrimidine dehydrogenase (NADP+) activity; F:NADP binding; F:iron-sulfur cluster binding; C:cytoplasm	P:GO:0006210; P:GO:0006212; P:GO:0055114; F:GO:0002058; F:GO:0017113; F:GO:0050661; F:GO:0051536; C:GO:0005737	0.0152085	8.09197
GSBRNA2T00098340001	BnaA09g51890D	Beta-amylase [Source:UniProtKB/TrEMBL;Acc:A0A078IP39]	AT4G00490	Beta-amylase 2, chloroplastic [Source:UniProtKB/Swiss-Prot;Acc:O65258]	CDY51154	beta-amylase 2, chloroplastic	P:polysaccharide catabolic process; F:beta-amylase activity; F:amylopectin maltohydrolase activity; C:chloroplast stroma	P:GO:0000272; F:GO:0016161; F:GO:0102229; C:GO:0009570	0.00207232	7.90834
GSBRNA2T00023550001	BnaAnng39810D	BnaAnng39810D protein (Fragment) [Source:UniProtKB/TrEMBL;Acc:A0A078JWP2]	AT3G14390	Diaminopimelate decarboxylase 1, chloroplastic [Source:UniProtKB/Swiss-Prot;Acc:Q949X7]	CDY72078	diaminopimelate decarboxylase 2, chloroplastic	P:lysine biosynthetic process via diaminopimelate; F:diaminopimelate decarboxylase activity; C:chloroplast stroma	P:GO:0009089; F:GO:0008836; C:GO:0009570	0.000531892	7.8683
GSBRNA2T00070321001	BnaC04g28970D	BnaC04g28970D protein [Source:UniProtKB/TrEMBL;Acc:A0A078FIC9]	AT4G14210	15-cis-phytoene desaturase, chloroplastic/chromoplastic [Source:UniProtKB/Swiss-Prot;Acc:Q07356]	CDY12744	15-cis-phytoene desaturase, chloroplastic/chromoplastic	P:carotenoid biosynthetic process; P:oxidation-reduction process; F:phytoene dehydrogenase activity; C:chloroplast thylakoid	P:GO:0016117; P:GO:0055114; F:GO:0016166; C:GO:0009534	0.000109585	7.71411
GSBRNA2T00054122001	BnaAnng04290D	Ferredoxin [Source:UniProtKB/TrEMBL;Acc:A0A078H8Z0]	AT1G60950	Ferredoxin [Source:UniProtKB/TrEMBL;Acc:A0A178W2W5]	CDY33318	ferredoxin, leaf L-A-like	P:photosynthetic acclimation; P:photosynthetic electron transport chain; F:electron transfer activity; F:metal ion binding; F:2 iron, 2 sulfur cluster binding; C:chloroplast	P:GO:0009643; P:GO:0009767; F:GO:0009055; F:GO:0046872; F:GO:0051537; C:GO:0009507	0.0442896	6.46385
GSBRNA2T00115996001	BnaC01g17140D	None	AT4G25200	HSP23.6-MITO [Source:UniProtKB/TrEMBL;Acc:A0A178USN5]	CDY03368	23.6 kDa heat shock protein, mitochondrial	P:response to cadmium ion	P:GO:0046686	0.00108016	6.04625
GSBRNA2T00070257001	BnaC04g29240D	BnaC04g29240D protein [Source:UniProtKB/TrEMBL;Acc:A0A078FIE1]	AT1G55650	Putative high mobility group B protein 11 [Source:UniProtKB/Swiss-Prot;Acc:Q9LG02]	CDY12717	high mobility group B protein 10	F:DNA binding	F:GO:0003677	0.000439461	5.94982
GSBRNA2T00064651001	BnaA04g19200D	BnaA04g19200D protein [Source:UniProtKB/TrEMBL;Acc:A0A078D4D5]	AT2G33180	Uncharacterized protein At2g33180 [Source:UniProtKB/TrEMBL;Acc:O49317]	CDY37748	BnaA04g19200D	C:chloroplast stroma	C:GO:0009570	0.000168849	5.84312
GSBRNA2T00069552001	BnaA10g27070D	BnaA10g27070D protein [Source:UniProtKB/TrEMBL;Acc:A0A078HRN3]	AT5G02500	Probable mediator of RNA polymerase II transcription subunit 37e [Source:UniProtKB/Swiss-Prot;Acc:P22953]	CDY40361	probable mediator of RNA polymerase II transcription subunit 37e	P:cellular response to unfolded protein; P:protein refolding; P:chaperone cofactor-dependent protein refolding; F:ATP binding; F:ATPase activity; F:heat shock protein binding; F:protein folding chaperone; F:unfolded protein binding; F:misfolded protein binding; C:cytoplasm	P:GO:0034620; P:GO:0042026; P:GO:0051085; F:GO:0005524; F:GO:0016887; F:GO:0031072; F:GO:0044183; F:GO:0051082; F:GO:0051787; C:GO:0005737	0.00575285	5.84178
GSBRNA2T00106924001	BnaC09g50100D	None	AT5G05220	AT5g05220/K18I23_2 [Source:UniProtKB/TrEMBL;Acc:Q940U2]	CDX98825	uncharacterized protein BNAC09G50100D	C:chloroplast	C:GO:0009507	0.00283715	5.68332
GSBRNA2T00035090001	BnaA03g60240D	MLO-like protein [Source:UniProtKB/TrEMBL;Acc:A0A078GNW0]	AT1G61560	MLO-like protein 6 [Source:UniProtKB/Swiss-Prot;Acc:Q94KB7]	CDY26348	MLO-like protein 6	P:defense response; P:response to biotic stimulus; F:calmodulin binding; C:integral component of membrane	P:GO:0006952; P:GO:0009607; F:GO:0005516; C:GO:0016021	0.0139736	5.34121
GSBRNA2T00016567001	BnaAnng37660D	BnaAnng37660D protein (Fragment) [Source:UniProtKB/TrEMBL;Acc:A0A078K0R7]	AT1G15150	Protein DETOXIFICATION 10 [Source:UniProtKB/Swiss-Prot;Acc:Q8VYL8]	CDY71492	protein DETOXIFICATION 12-like	P:xenobiotic transport; P:transmembrane transport; F:antiporter activity; F:xenobiotic transmembrane transporter activity; C:integral component of membrane	P:GO:0042908; P:GO:0055085; F:GO:0015297; F:GO:0042910; C:GO:0016021	6.45913e-06	5.07562
GSBRNA2T00102105001	BnaA07g26660D	None	AT4G01935	unknown protein; FUNCTIONS IN: molecular_function unknown; INVOLVED IN: biological_process unknown; LOCATED IN: chloroplast; Ha. [Source:TAIR;Acc:AT4G01935]	CDX96065	insulin-induced protein	C:integral component of membrane	C:GO:0016021	0.00207232	5.01593
GSBRNA2T00065455001	BnaA07g02280D	BnaA07g02280D protein [Source:UniProtKB/TrEMBL;Acc:A0A078HI60]	AT4G16060	unknown protein; FUNCTIONS IN: molecular_function unknown; INVOLVED IN: biological_process unknown; LOCATED IN: chloroplast, chloroplast stroma; EXPRESSED IN: 22 plant structures; EXPRESSED DURING: 13 growth stages; Ha. [Source:TAIR;Acc:AT4G16060]	CDY38155	BnaA07g02280D	C:cytosol; C:chloroplast stroma	C:GO:0005829; C:GO:0009570	0.0436834	4.96998
GSBRNA2T00034154001	BnaCnng38210D	BnaCnng38210D protein [Source:UniProtKB/TrEMBL;Acc:A0A078JBX2]	AT5G11250	Disease resistance protein (TIR-NBS-LRR class) [Source:UniProtKB/TrEMBL;Acc:Q9LFN1]	CDY61660	predicted protein	P:signal transduction; F:protein binding	P:GO:0007165; F:GO:0005515	0.00684752	4.72353
GSBRNA2T00091196001	BnaA09g00250D	BnaA09g00250D protein [Source:UniProtKB/TrEMBL;Acc:A0A078IH98]	AT4G01050	thylakoid rhodanese-like [Source:TAIR;Acc:AT4G01050]	CDY48498	rhodanese-like domain-containing protein 4, chloroplastic	P:carbohydrate metabolic process; F:chitin binding; C:integral component of membrane	P:GO:0005975; F:GO:0008061; C:GO:0016021	0.00132486	4.63143
GSBRNA2T00151200001	BnaA03g42150D	None	AT4G15802	Heat shock factor-binding protein [Source:UniProtKB/Swiss-Prot;Acc:Q8GW48]	CDX90566	heat shock factor-binding protein 1-like	P:seed development; P:cellular heat acclimation; P:negative regulation of nucleic acid-templated transcription; F:transcription corepressor activity; F:protein self-association; C:cytosol; C:integral component of membrane	P:GO:0048316; P:GO:0070370; P:GO:1903507; F:GO:0003714; F:GO:0043621; C:GO:0005829; C:GO:0016021	0.0131074	4.58232
GSBRNA2T00132439001	BnaC03g19840D	None	AT2G35980	NDR1/HIN1-like protein 10 [Source:UniProtKB/Swiss-Prot;Acc:Q9SJ52]	CDX79648	NDR1/HIN1-like protein 10	P:leaf senescence; P:defense response to virus; C:plasmodesma; C:chloroplast; C:integral component of membrane; C:anchored component of plasma membrane	P:GO:0010150; P:GO:0051607; C:GO:0009506; C:GO:0009507; C:GO:0016021; C:GO:0046658	0.0299447	4.29506
GSBRNA2T00087677001	BnaA01g22680D	MLO-like protein [Source:UniProtKB/TrEMBL;Acc:A0A078IBU0]	AT1G61560	MLO-like protein 6 [Source:UniProtKB/Swiss-Prot;Acc:Q94KB7]	CDY47582	MLO-like protein 6	P:defense response; P:response to biotic stimulus; F:calmodulin binding; C:integral component of membrane	P:GO:0006952; P:GO:0009607; F:GO:0005516; C:GO:0016021	0.0170254	4.00373
GSBRNA2T00084737001	BnaC04g48480D	BnaC04g48480D protein [Source:UniProtKB/TrEMBL;Acc:A0A078FNW6]	AT2G42690	Phospholipase A1-IIdelta [Source:UniProtKB/Swiss-Prot;Acc:Q9SJI7]	CDY14851	phospholipase A1-IIdelta	P:UV protection; P:lipid catabolic process; P:cellular response to UV-B; F:phospholipase A1 activity; C:cytoplasm	P:GO:0009650; P:GO:0016042; P:GO:0071493; F:GO:0008970; C:GO:0005737	4.57047e-06	3.72945
GSBRNA2T00018195001	BnaC01g35640D	BnaC01g35640D protein [Source:UniProtKB/TrEMBL;Acc:A0A078G926]	AT3G15900	At3g15900 [Source:UniProtKB/TrEMBL;Acc:Q9LSC1]	CDY21884	homoserine O-acetyltransferase	F:transferase activity; C:chloroplast; C:integral component of membrane	F:GO:0016740; C:GO:0009507; C:GO:0016021	0.00142458	3.72447
GSBRNA2T00053313001	BnaAnng22000D	BnaAnng22000D protein [Source:UniProtKB/TrEMBL;Acc:A0A078JI05]	AT2G04030	HSP90.5 [Source:UniProtKB/TrEMBL;Acc:A0A178VPV7]	CDY66279	Chaperone protein htpG family protein	P:protein folding; P:response to heat; P:response to water deprivation; P:response to salt stress; P:de-etiolation; P:response to chlorate; P:protein import into chloroplast stroma; F:ATP binding; F:protein homodimerization activity; F:unfolded protein binding; C:vacuolar membrane; C:chloroplast stroma; C:chloroplast envelope; C:perinuclear region of cytoplasm	P:GO:0006457; P:GO:0009408; P:GO:0009414; P:GO:0009651; P:GO:0009704; P:GO:0010157; P:GO:0045037; F:GO:0005524; F:GO:0042803; F:GO:0051082; C:GO:0005774; C:GO:0009570; C:GO:0009941; C:GO:0048471	0.00437916	3.72247
GSBRNA2T00148217001	BnaC04g16310D	None	AT2G28000	SLP [Source:UniProtKB/TrEMBL;Acc:A0A178VZW6]	CDX71396	ruBisCO large subunit-binding protein subunit alpha, chloroplastic	P:protein refolding; F:ATP binding	P:GO:0042026; F:GO:0005524	0.000231972	3.71648
GSBRNA2T00055712001	BnaAnng22920D	Chlorophyll a-b binding protein, chloroplastic [Source:UniProtKB/TrEMBL;Acc:A0A078JGR7]	AT1G29910	Chlorophyll a-b binding protein 3, chloroplastic [Source:UniProtKB/Swiss-Prot;Acc:Q8VZ87]	CDY66768	chlorophyll a-b binding protein 1, chloroplastic	P:response to light stimulus; P:photosynthesis, light harvesting in photosystem I; P:protein-chromophore linkage; F:chlorophyll binding; C:photosystem I; C:photosystem II; C:chloroplast thylakoid membrane; C:chloroplast envelope; C:plastoglobule; C:integral component of membrane	P:GO:0009416; P:GO:0009768; P:GO:0018298; F:GO:0016168; C:GO:0009522; C:GO:0009523; C:GO:0009535; C:GO:0009941; C:GO:0010287; C:GO:0016021	5.70679e-05	3.66193
GSBRNA2T00038584001	BnaA05g31870D	BnaA05g31870D protein [Source:UniProtKB/TrEMBL;Acc:A0A078GT48]	AT3G05320	O-fucosyltransferase 23 [Source:UniProtKB/Swiss-Prot;Acc:Q9MA87]	CDY27778	O-fucosyltransferase family protein	P:fucose metabolic process; P:pollination; F:transferase activity, transferring glycosyl groups; C:integral component of membrane	P:GO:0006004; P:GO:0009856; F:GO:0016757; C:GO:0016021	0.0063364	3.61247
GSBRNA2T00130950001	BnaC01g02910D	None	AT4G35770	SEN1 [Source:UniProtKB/TrEMBL;Acc:A0A178UYD5]	CDX69162	senescence-associated protein DIN1 isoform X1	P:response to oxidative stress; P:aging; P:response to wounding; P:response to jasmonic acid; C:chloroplast; C:thylakoid	P:GO:0006979; P:GO:0007568; P:GO:0009611; P:GO:0009753; C:GO:0009507; C:GO:0009579	0.0285064	3.57609
GSBRNA2T00152681001	BnaC04g07730D	None	AT2G37660	Uncharacterized protein At2g37660, chloroplastic [Source:UniProtKB/Swiss-Prot;Acc:O80934]	CDX91377	NAD(P)-binding Rossmann-fold superfamily protein	P:defense response to bacterium; F:copper ion binding; C:chloroplast stroma; C:thylakoid; C:apoplast	P:GO:0042742; F:GO:0005507; C:GO:0009570; C:GO:0009579; C:GO:0048046	0.00105202	3.55833
GSBRNA2T00085070001	BnaCnng04240D	MLO-like protein [Source:UniProtKB/TrEMBL;Acc:A0A078FPM3]	AT1G61560	MLO-like protein 6 [Source:UniProtKB/Swiss-Prot;Acc:Q94KB7]	CDY15021	MLO-like protein 6	P:defense response; P:response to biotic stimulus; F:calmodulin binding; C:integral component of membrane	P:GO:0006952; P:GO:0009607; F:GO:0005516; C:GO:0016021	0.00454887	3.52942
GSBRNA2T00150946001	BnaA08g16310D	None	AT4G39730	PLAT1 [Source:UniProtKB/TrEMBL;Acc:A0A178V098]	CDX90353	PLAT domain-containing protein 1	P:response to cold; P:response to water deprivation; P:response to salt stress; P:oxidation-reduction process; P:cellular oxidant detoxification; F:catalase activity; F:protein binding; F:heme binding; C:vacuolar membrane; C:plasma membrane; C:chloroplast thylakoid membrane; C:integral component of membrane	P:GO:0009409; P:GO:0009414; P:GO:0009651; P:GO:0055114; P:GO:0098869; F:GO:0004096; F:GO:0005515; F:GO:0020037; C:GO:0005774; C:GO:0005886; C:GO:0009535; C:GO:0016021	0.00103897	3.45253
GSBRNA2T00009600001	BnaA09g04900D	BnaA09g04900D protein [Source:UniProtKB/TrEMBL;Acc:A0A078G4C0]	AT5G24400	Probable 6-phosphogluconolactonase 5, chloroplastic [Source:UniProtKB/Swiss-Prot;Acc:Q84WW2]	CDY19837	probable 6-phosphogluconolactonase 5, chloroplastic	P:carbohydrate metabolic process; P:pentose-phosphate shunt, oxidative branch; F:6-phosphogluconolactonase activity; C:cytoplasm	P:GO:0005975; P:GO:0009051; F:GO:0017057; C:GO:0005737	0.00423381	3.37358
GSBRNA2T00102701001	BnaA07g31300D	None	AT1G74130	Rhomboid-like protein 16, chloroplastic [Source:UniProtKB/Swiss-Prot;Acc:Q84WG3]	CDX96519	rhomboid-like protein 17, chloroplastic	P:proteolysis; F:serine-type endopeptidase activity; C:integral component of membrane	P:GO:0006508; F:GO:0004252; C:GO:0016021	0.00209542	3.37068
GSBRNA2T00117069001	BnaA05g07860D	None	AT2G36390	SBE2.1 [Source:UniProtKB/TrEMBL;Acc:A0A178VXI8]	CDX75040	1,4-alpha-glucan-branching enzyme 2-1, chloroplastic/amyloplastic	P:glycogen biosynthetic process; P:starch metabolic process; P:cellular response to sucrose stimulus; P:cellular response to fructose stimulus; P:cellular response to glucose stimulus; P:cellular response to light stimulus; F:1,4-alpha-glucan branching enzyme activity; F:hydrolase activity, hydrolyzing O-glycosyl compounds; F:ATP binding; F:ATPase activity; F:cation binding; C:chloroplast stroma;…	P:GO:0005978; P:GO:0005982; P:GO:0071329; P:GO:0071332; P:GO:0071333; P:GO:0071482; F:GO:0003844; F:GO:0004553; F:GO:0005524; F:GO:0016887; F:GO:0043169; C:GO:0009570; C:GO:0016021	0.000126074	3.30569
GSBRNA2T00099156001	BnaA07g19850D	None	AT1G80380	D-glycerate 3-kinase, chloroplastic [Source:UniProtKB/Swiss-Prot;Acc:Q944I4]	CDX67945	D-glycerate 3-kinase, chloroplastic-like	P:photorespiration; P:phosphorylation; F:ATP binding; F:glycerate kinase activity; C:chloroplast	P:GO:0009853; P:GO:0016310; F:GO:0005524; F:GO:0008887; C:GO:0009507	0.00243529	3.28441
GSBRNA2T00098857001	BnaA07g17240D	None	AT3G57280	Protein FATTY ACID EXPORT 1, chloroplastic [Source:UniProtKB/Swiss-Prot;Acc:Q93V66]	CDX67684	protein FATTY ACID EXPORT 1, chloroplastic	P:lipid homeostasis; P:plant-type cell wall assembly; P:fatty acid transmembrane transport; F:fatty acid transmembrane transporter activity; C:chloroplast inner membrane; C:integral component of membrane	P:GO:0055088; P:GO:0071668; P:GO:1902001; F:GO:0015245; C:GO:0009706; C:GO:0016021	6.5654e-05	3.25969
GSBRNA2T00116115001	BnaC01g16210D	None	AT4G24280	Heat shock 70 kDa protein 6, chloroplastic [Source:UniProtKB/Swiss-Prot;Acc:Q9STW6]	CDY03461	heat shock 70 kDa protein 6, chloroplastic	P:protein folding; F:ATP binding; F:unfolded protein binding	P:GO:0006457; F:GO:0005524; F:GO:0051082	0.000288162	3.21814
GSBRNA2T00036187001	BnaCnng39990D	Methionine aminopeptidase [Source:UniProtKB/TrEMBL;Acc:A0A078J9S2]	AT4G37040	Methionine aminopeptidase [Source:UniProtKB/TrEMBL;Acc:A0A178UWL4]	CDY62344	methionine aminopeptidase 1D, chloroplastic/mitochondrial	P:proteolysis; F:aminopeptidase activity; F:metalloexopeptidase activity; F:metal ion binding	P:GO:0006508; F:GO:0004177; F:GO:0008235; F:GO:0046872	0.00035227	3.19671
GSBRNA2T00098876001	BnaA07g17380D	None	AT3G57610	Adenylosuccinate synthetase, chloroplastic [Source:UniProtKB/Swiss-Prot;Acc:Q96529]	CDX67698	adenylosuccinate synthetase, chloroplastic-like	P:'de novo' AMP biosynthetic process; P:IMP metabolic process; P:response to cadmium ion; F:magnesium ion binding; F:adenylosuccinate synthase activity; F:GTP binding; C:chloroplast stroma	P:GO:0044208; P:GO:0046040; P:GO:0046686; F:GO:0000287; F:GO:0004019; F:GO:0005525; C:GO:0009570	0.00112844	3.18499
GSBRNA2T00047492001	BnaA02g34220D	BnaA02g34220D protein [Source:UniProtKB/TrEMBL;Acc:A0A078H1J7]	AT5G64430	At5g64430 [Source:UniProtKB/TrEMBL;Acc:Q9FGF3]	CDY31319	leucine-rich repeat extensin-like protein 3	F:protein binding	F:GO:0005515	0.0182665	3.1313
GSBRNA2T00149688001	BnaA01g14560D	None	AT4G25200	HSP23.6-MITO [Source:UniProtKB/TrEMBL;Acc:A0A178USN5]	CDX89437	23.6 kDa heat shock protein, mitochondrial	P:response to cadmium ion	P:GO:0046686	0.0036611	3.1188
GSBRNA2T00026514001	BnaC03g42900D	BnaC03g42900D protein [Source:UniProtKB/TrEMBL;Acc:A0A078GGL8]	AT3G22620	Bifunctional inhibitor/lipid-transfer protein/seed storage 2S albumin superfamily protein [Source:UniProtKB/TrEMBL;Acc:Q9LJ85]	CDY24317				0.0169726	3.03392
GSBRNA2T00015349001	BnaA01g33900D	BnaA01g33900D protein [Source:UniProtKB/TrEMBL;Acc:A0A078G6Y0]	AT3G03810	Protein EMBRYO SAC DEVELOPMENT ARREST 30 [Source:UniProtKB/Swiss-Prot;Acc:F4J2C8]	CDY21159	protein EMBRYO SAC DEVELOPMENT ARREST 30	P:fucose metabolic process; P:pollen tube development; F:transferase activity, transferring glycosyl groups; C:chloroplast; C:integral component of membrane	P:GO:0006004; P:GO:0048868; F:GO:0016757; C:GO:0009507; C:GO:0016021	0.000224633	2.9718
GSBRNA2T00047493001	BnaA02g34210D	BnaA02g34210D protein [Source:UniProtKB/TrEMBL;Acc:A0A078GXU1]	AT5G64430	At5g64430 [Source:UniProtKB/TrEMBL;Acc:Q9FGF3]	CDY31320	leucine-rich repeat extensin-like protein 3	C:chloroplast envelope	C:GO:0009941	0.0179596	2.81604
GSBRNA2T00035640001	BnaA06g12880D	BnaA06g12880D protein [Source:UniProtKB/TrEMBL;Acc:A0A078GNB0]	AT1G18730	Photosynthetic NDH subunit of subcomplex B 4, chloroplastic [Source:UniProtKB/Swiss-Prot;Acc:Q8RXS1]	CDY26734	photosynthetic NDH subunit of subcomplex B 4, chloroplastic isoform X1	P:photosynthetic electron transport in photosystem I; C:chloroplast thylakoid membrane; C:NAD(P)H dehydrogenase complex (plastoquinone); C:integral component of membrane	P:GO:0009773; C:GO:0009535; C:GO:0010598; C:GO:0016021	0.0125053	2.79472
GSBRNA2T00106177001	BnaC05g38430D	None	AT3G15190	PRPS20 [Source:UniProtKB/TrEMBL;Acc:A0A178VMN1]	CDX98532	30S ribosomal protein S20, chloroplastic-like	P:translation; F:RNA binding; F:structural constituent of ribosome; C:ribosome; C:chloroplast stroma; C:chloroplast envelope	P:GO:0006412; F:GO:0003723; F:GO:0003735; C:GO:0005840; C:GO:0009570; C:GO:0009941	4.57047e-06	2.73926
GSBRNA2T00099128001	BnaA07g19600D	None	AT3G45140	Lipoxygenase 2, chloroplastic [Source:UniProtKB/Swiss-Prot;Acc:P38418]	CDX67920	lipoxygenase 2, chloroplastic	P:response to wounding; P:response to bacterium; P:response to fungus; P:jasmonic acid biosynthetic process; P:response to jasmonic acid; P:green leaf volatile biosynthetic process; P:oxylipin biosynthetic process; P:lipid oxidation; P:response to herbivore; F:protein binding; F:linoleate 13S-lipoxygenase activity; F:metal ion binding; C:chloroplast thylakoid membrane; C:chloroplast stroma; C:chl…	P:GO:0009611; P:GO:0009617; P:GO:0009620; P:GO:0009695; P:GO:0009753; P:GO:0010597; P:GO:0031408; P:GO:0034440; P:GO:0080027; F:GO:0005515; F:GO:0016165; F:GO:0046872; C:GO:0009535; C:GO:0009570; C:GO:0009941	5.4068e-05	2.73765
GSBRNA2T00009347001	BnaC09g29070D	BnaC09g29070D protein [Source:UniProtKB/TrEMBL;Acc:A0A078G2V9]	AT5G53030	Uncharacterized protein At5g53030 [Source:UniProtKB/TrEMBL;Acc:Q9LVU9]	CDY19651				0.00276008	2.72935
GSBRNA2T00098988001	BnaA07g18350D	None	AT3G59400	Tetrapyrrole-binding protein, chloroplastic [Source:UniProtKB/Swiss-Prot;Acc:Q9LX31]	CDX67795	tetrapyrrole-binding protein, chloroplastic-like	P:chloroplast-nucleus signaling pathway; F:tetrapyrrole binding; C:chloroplast	P:GO:0010019; F:GO:0046906; C:GO:0009507	4.38328e-05	2.70647
GSBRNA2T00124740001	BnaA03g18760D	Delta-1-pyrroline-5-carboxylate synthase [Source:UniProtKB/TrEMBL;Acc:A0A078EZV7]	AT2G39800	Delta-1-pyrroline-5-carboxylate synthase A [Source:UniProtKB/Swiss-Prot;Acc:P54887]	CDY07635	delta-1-pyrroline-5-carboxylate synthase A	P:phosphorylation; P:oxidation-reduction process; P:L-proline biosynthetic process; F:glutamate 5-kinase activity; F:glutamate-5-semialdehyde dehydrogenase activity; F:ATP binding; C:cytoplasm	P:GO:0016310; P:GO:0055114; P:GO:0055129; F:GO:0004349; F:GO:0004350; F:GO:0005524; C:GO:0005737	2.21081e-05	2.52149
GSBRNA2T00090623001	BnaA09g29140D	BnaA09g29140D protein [Source:UniProtKB/TrEMBL;Acc:A0A078FP00]	AT1G26680	transcriptional factor B3 family protein [Source:TAIR;Acc:AT1G26680]	CDY16180	B3 domain-containing protein REM17-like	F:DNA binding; C:chloroplast	F:GO:0003677; C:GO:0009507	0.0038413	2.49689
GSBRNA2T00029422001	BnaC01g29930D	BnaC01g29930D protein [Source:UniProtKB/TrEMBL;Acc:A0A078GJ76]	AT1G61800	glucose-6-phosphate/phosphate translocator 2 [Source:TAIR;Acc:AT1G61800]	CDY25324	glucose-6-phosphate/phosphate translocator 2, chloroplastic	P:gamete generation; P:response to nematode; P:photosynthetic acclimation; P:response to sucrose; P:response to glucose; P:regulation of photosynthesis; P:phosphoglycerate transmembrane transport; P:phosphoenolpyruvate transport; P:glucose-6-phosphate transport; P:triose phosphate transmembrane transport; P:response to karrikin; F:inorganic phosphate transmembrane transporter activity; F:phosphog…	P:GO:0007276; P:GO:0009624; P:GO:0009643; P:GO:0009744; P:GO:0009749; P:GO:0010109; P:GO:0015713; P:GO:0015714; P:GO:0015760; P:GO:0035436; P:GO:0080167; F:GO:0005315; F:GO:0015120; F:GO:0015152; F:GO:0015297; F:GO:0071917; C:GO:0005774; C:GO:0016021; C:GO:0031969	0.0279532	2.43013
GSBRNA2T00072295001	BnaA02g27970D	BnaA02g27970D protein [Source:UniProtKB/TrEMBL;Acc:A0A078HT17]	AT5G54730	Autophagy-related protein 18f [Source:UniProtKB/Swiss-Prot;Acc:Q9FH32]	CDY41007	autophagy-related protein 18f-like	P:response to starvation; F:protein binding; C:cytoplasm	P:GO:0042594; F:GO:0005515; C:GO:0005737	0.00850591	2.36109
GSBRNA2T00065834001	BnaC01g10150D	BnaC01g10150D protein [Source:UniProtKB/TrEMBL;Acc:A0A078HL66]	AT4G17540	Dynamin [Source:UniProtKB/TrEMBL;Acc:Q8RWF2]	CDY38406				9.42139e-05	2.35845
GSBRNA2T00063703001	BnaA09g08410D	Adenylyl-sulfate kinase [Source:UniProtKB/TrEMBL;Acc:A0A078HFP5]	AT2G14750	Adenylyl-sulfate kinase [Source:UniProtKB/TrEMBL;Acc:A0A178VLM3]	CDY37220	adenylyl-sulfate kinase 1, chloroplastic	P:sulfate assimilation; P:phosphorylation; P:cysteine biosynthetic process; P:hydrogen sulfide biosynthetic process; F:adenylylsulfate kinase activity; F:ATP binding; F:identical protein binding; C:chloroplast	P:GO:0000103; P:GO:0016310; P:GO:0019344; P:GO:0070814; F:GO:0004020; F:GO:0005524; F:GO:0042802; C:GO:0009507	0.0007623	2.28893
GSBRNA2T00104042001	BnaC09g45590D	None	AT5G10920	Argininosuccinate lyase, chloroplastic [Source:UniProtKB/Swiss-Prot;Acc:Q9LEU8]	CDX97066	argininosuccinate lyase, chloroplastic	P:arginine biosynthetic process via ornithine; F:argininosuccinate lyase activity; F:methyltransferase activity; C:chloroplast stroma	P:GO:0042450; F:GO:0004056; F:GO:0008168; C:GO:0009570	5.03731e-05	2.28328
GSBRNA2T00061256001	BnaC04g12570D	BnaC04g12570D protein [Source:UniProtKB/TrEMBL;Acc:A0A078FGY5]	AT2G32180	Plastid transcriptionally active 18 [Source:UniProtKB/TrEMBL;Acc:Q9SKY2]	CDY12227				0.000599905	2.16991
GSBRNA2T00005367001	BnaA04g22070D	Non-specific lipid-transfer protein [Source:UniProtKB/TrEMBL;Acc:A0A078FVB1]	AT2G38530	Non-specific lipid-transfer protein [Source:UniProtKB/TrEMBL;Acc:A0A178W063]	CDY18380	lipid transfer protein	P:lipid transport; F:lipid binding; C:membrane	P:GO:0006869; F:GO:0008289; C:GO:0016020	0.000801776	2.16726
GSBRNA2T00097451001	BnaAnng10710D	BnaAnng10710D protein [Source:UniProtKB/TrEMBL;Acc:A0A078IMX4]	AT3G04890	Adenine phosphoribosyltransferase-like protein, putative (DUF2358) [Source:UniProtKB/TrEMBL;Acc:A0A1I9LSP3]	CDY50764				0.0315483	2.16059
GSBRNA2T00067121001	BnaC01g34770D	BnaC01g34770D protein [Source:UniProtKB/TrEMBL;Acc:A0A078HQH4]	AT3G17170	AT3g17170/K14A17_29 [Source:UniProtKB/TrEMBL;Acc:Q948R9]	CDY39013	glutamic acid-rich protein	P:translational elongation; F:structural constituent of ribosome; F:translation elongation factor activity; F:small ribosomal subunit rRNA binding; C:ribosome	P:GO:0006414; F:GO:0003735; F:GO:0003746; F:GO:0070181; C:GO:0005840	0.00114691	2.10937
GSBRNA2T00034695001	BnaC06g11170D	BnaC06g11170D protein [Source:UniProtKB/TrEMBL;Acc:A0A078GLI0]	AT1G55920	Serine acetyltransferase 1, chloroplastic [Source:UniProtKB/Swiss-Prot;Acc:Q42588]	CDY26079	serine acetyltransferase 1, chloroplastic-like	P:cysteine biosynthetic process from serine; F:serine O-acetyltransferase activity; C:cytosol	P:GO:0006535; F:GO:0009001; C:GO:0005829	0.00252782	2.101
GSBRNA2T00135651001	BnaA10g19810D	None	AT5G13550	Sulfate transporter 4.1, chloroplastic [Source:UniProtKB/Swiss-Prot;Acc:Q9FY46]	CDX69632	sulfate transporter 4.1, chloroplastic	P:sulfate transmembrane transport; F:secondary active sulfate transmembrane transporter activity; F:symporter activity; F:anion:anion antiporter activity; C:integral component of plasma membrane; C:chloroplast membrane	P:GO:1902358; F:GO:0008271; F:GO:0015293; F:GO:0015301; C:GO:0005887; C:GO:0031969	0.00752617	2.0635
GSBRNA2T00011546001	BnaA07g37470D	BnaA07g37470D protein [Source:UniProtKB/TrEMBL;Acc:A0A078IV37]	AT5G66720	Probable protein phosphatase 2C 80 [Source:UniProtKB/Swiss-Prot;Acc:Q9LVQ8]	CDY53852	probable protein phosphatase 2C 80	P:protein dephosphorylation; F:phosphoprotein phosphatase activity; F:metal ion binding; C:chloroplast stroma	P:GO:0006470; F:GO:0004721; F:GO:0046872; C:GO:0009570	6.96549e-05	2.05598
GSBRNA2T00075059001	BnaA04g10460D	Glycerol-3-phosphate dehydrogenase [NAD(+)] [Source:UniProtKB/TrEMBL;Acc:A0A078HXL3]	AT5G40610	Glycerol-3-phosphate dehydrogenase [NAD(+)] 1, chloroplastic [Source:UniProtKB/Swiss-Prot;Acc:Q9SCX9]	CDY42567	glycerol-3-phosphate dehydrogenase [NAD(+)] 1, chloroplastic	P:carbohydrate metabolic process; P:NADH oxidation; P:glycerol-3-phosphate catabolic process; F:glycerol-3-phosphate dehydrogenase [NAD+] activity; F:protein homodimerization activity; F:NAD binding; C:cytosol; C:glycerol-3-phosphate dehydrogenase complex	P:GO:0005975; P:GO:0006116; P:GO:0046168; F:GO:0004367; F:GO:0042803; F:GO:0051287; C:GO:0005829; C:GO:0009331	0.0383544	2.05079
GSBRNA2T00069491001	BnaA10g27560D	BnaA10g27560D protein [Source:UniProtKB/TrEMBL;Acc:A0A078HR44]	AT5G01220	Sulfoquinovosyl transferase SQD2 [Source:UniProtKB/Swiss-Prot;Acc:Q8S4F6]	CDY40312	sulfoquinovosyl transferase SQD2-like	P:glycolipid biosynthetic process; P:cellular response to phosphate starvation; P:sulfolipid biosynthetic process; F:UDP-sulfoquinovose:DAG sulfoquinovosyltransferase activity; C:chloroplast envelope	P:GO:0009247; P:GO:0016036; P:GO:0046506; F:GO:0046510; C:GO:0009941	0.0262635	2.04127
GSBRNA2T00043979001	BnaA05g34870D	BnaA05g34870D protein [Source:UniProtKB/TrEMBL;Acc:A0A078JBL0]	AT2G37770	NADPH-dependent aldo-keto reductase, chloroplastic [Source:UniProtKB/Swiss-Prot;Acc:Q0PGJ6]	CDY64988	NADPH-dependent aldo-keto reductase, chloroplastic	P:oxidation-reduction process; F:alditol:NADP+ 1-oxidoreductase activity; C:cytosol	P:GO:0055114; F:GO:0004032; C:GO:0005829	0.025138	2.01681
GSBRNA2T00152962001	BnaC02g15950D	None	AT3G45140	Lipoxygenase 2, chloroplastic [Source:UniProtKB/Swiss-Prot;Acc:P38418]	CDX91565	lipoxygenase 2, chloroplastic-like	P:oxylipin biosynthetic process; P:lipid oxidation; F:protein binding; F:oxidoreductase activity, acting on single donors with incorporation of molecular oxygen, incorporation of two atoms of oxygen; F:metal ion binding	P:GO:0031408; P:GO:0034440; F:GO:0005515; F:GO:0016702; F:GO:0046872	0.00702748	1.97953
GSBRNA2T00077572001	BnaA06g39590D	BnaA06g39590D protein [Source:UniProtKB/TrEMBL;Acc:A0A078JSZ5]	AT5G49120	FCS-Like Zinc finger 15 [Source:UniProtKB/Swiss-Prot;Acc:Q9FH22]	CDY68741				0.00333929	1.97514
GSBRNA2T00078959001	BnaA10g07130D	BnaA10g07130D protein [Source:UniProtKB/TrEMBL;Acc:A0A078FN69]	AT5G53890	Leucine-rich repeat receptor-like protein kinase (Fragment) [Source:UniProtKB/TrEMBL;Acc:C0LGV8]	CDY14342	phytosulfokine receptor 2	P:protein autophosphorylation; F:peptide receptor activity; F:protein serine/threonine kinase activity; F:protein binding; F:ATP binding; C:plasma membrane; C:chloroplast; C:integral component of membrane	P:GO:0046777; F:GO:0001653; F:GO:0004674; F:GO:0005515; F:GO:0005524; C:GO:0005886; C:GO:0009507; C:GO:0016021	0.0305422	1.96718
GSBRNA2T00102417001	BnaA07g28910D	None	AT1G70820	At1g70820 [Source:UniProtKB/TrEMBL;Acc:Q9SSL0]	CDX96280	phosphoglucomutase, putative / glucose phosphomutase	P:carbohydrate metabolic process; F:phosphomannomutase activity; C:chloroplast stroma	P:GO:0005975; F:GO:0004615; C:GO:0009570	7.15028e-05	1.96082
GSBRNA2T00010501001	BnaC04g54380D	BnaC04g54380D protein [Source:UniProtKB/TrEMBL;Acc:A0A078IWI0]	AT2G29630	Phosphomethylpyrimidine synthase, chloroplastic [Source:UniProtKB/Swiss-Prot;Acc:O82392]	CDY53358	phosphomethylpyrimidine synthase, chloroplastic	P:thiamine biosynthetic process; P:thiamine diphosphate biosynthetic process; P:response to vitamin B1; F:carbon-carbon lyase activity; F:protein domain specific binding; F:metal ion binding; F:4 iron, 4 sulfur cluster binding; C:chloroplast stroma	P:GO:0009228; P:GO:0009229; P:GO:0010266; F:GO:0016830; F:GO:0019904; F:GO:0046872; F:GO:0051539; C:GO:0009570	1.86804e-05	1.95535
GSBRNA2T00150409001	BnaA10g01570D	None	AT1G02980	Cullin-2 [Source:UniProtKB/Swiss-Prot;Acc:Q9SRZ0]	CDX89925	cullin-1-like	P:ubiquitin-dependent protein catabolic process; P:protein ubiquitination; F:ubiquitin-protein transferase activity; F:ubiquitin protein ligase binding; C:cullin-RING ubiquitin ligase complex	P:GO:0006511; P:GO:0016567; F:GO:0004842; F:GO:0031625; C:GO:0031461	0.032681	1.95347
GSBRNA2T00096384001	BnaA02g14570D	BnaA02g14570D protein [Source:UniProtKB/TrEMBL;Acc:A0A078ILR8]	AT1G69160	Protein BIG GRAIN 1-like E [Source:UniProtKB/Swiss-Prot;Acc:Q93Z37]	CDY50299	protein BIG GRAIN 1-like E	P:auxin-activated signaling pathway	P:GO:0009734	0.0027118	1.95334
GSBRNA2T00095195001	BnaA05g10520D	BnaA05g10520D protein [Source:UniProtKB/TrEMBL;Acc:A0A078FW29]	AT1G43670	Fructose-1,6-bisphosphatase, cytosolic [Source:UniProtKB/Swiss-Prot;Acc:Q9MA79]	CDY17136	fructose-1,6-bisphosphatase, cytosolic	P:starch catabolic process; P:sucrose biosynthetic process; P:fructose metabolic process; P:fructose 6-phosphate metabolic process; P:gluconeogenesis; P:response to abscisic acid; P:response to fructose; P:photosynthesis; P:dephosphorylation; P:fructose 1,6-bisphosphate metabolic process; F:fructose 1,6-bisphosphate 1-phosphatase activity; F:metal ion binding; C:cytosol	P:GO:0005983; P:GO:0005986; P:GO:0006000; P:GO:0006002; P:GO:0006094; P:GO:0009737; P:GO:0009750; P:GO:0015979; P:GO:0016311; P:GO:0030388; F:GO:0042132; F:GO:0046872; C:GO:0005829	0.0180852	1.94854
GSBRNA2T00050374001	BnaA04g16690D	BnaA04g16690D protein [Source:UniProtKB/TrEMBL;Acc:A0A078H4I2]	AT2G28800	ALB3 [Source:UniProtKB/TrEMBL;Acc:A0A178VUV3]	CDY31733	inner membrane protein ALBINO3, chloroplastic	P:thylakoid membrane organization; P:protein import into chloroplast thylakoid membrane; P:protein insertion into membrane; P:protein heterotrimerization; P:regulation of cell aging; F:protein domain specific binding; F:membrane insertase activity; F:identical protein binding; C:chloroplast thylakoid membrane; C:integral component of membrane; C:protein-containing complex	P:GO:0010027; P:GO:0045038; P:GO:0051205; P:GO:0070208; P:GO:0090342; F:GO:0019904; F:GO:0032977; F:GO:0042802; C:GO:0009535; C:GO:0016021; C:GO:0032991	7.42189e-06	1.92146
GSBRNA2T00051755001	BnaC05g28650D	BnaC05g28650D protein [Source:UniProtKB/TrEMBL;Acc:A0A078H458]	AT1G67120	ATPases;nucleotide binding;ATP binding;nucleoside-triphosphatases;transcription factor binding [Source:TAIR;Acc:AT1G67120]	CDY32287	midasin	P:ribosomal large subunit assembly; P:rRNA processing; F:ATP binding; F:ATPase activity; C:preribosome, large subunit precursor	P:GO:0000027; P:GO:0006364; F:GO:0005524; F:GO:0016887; C:GO:0030687	0.000227266	1.90094
GSBRNA2T00052485001	BnaA09g50920D	BnaA09g50920D protein [Source:UniProtKB/TrEMBL;Acc:A0A078H525]	AT1G03475	Coproporphyrinogen-III oxidase 1, chloroplastic [Source:UniProtKB/Swiss-Prot;Acc:Q9LR75]	CDY32504	coproporphyrinogen-III oxidase 1, chloroplastic-like	P:protoporphyrinogen IX biosynthetic process; P:oxidation-reduction process; F:coproporphyrinogen oxidase activity; C:chloroplast stroma; C:apoplast	P:GO:0006782; P:GO:0055114; F:GO:0004109; C:GO:0009570; C:GO:0048046	0.000585668	1.87402
GSBRNA2T00111922001	BnaA03g28870D	None	AT3G04940	Bifunctional L-3-cyanoalanine synthase/cysteine synthase D1 [Source:UniProtKB/Swiss-Prot;Acc:Q9S6Z7]	CDX74160	bifunctional L-3-cyanoalanine synthase/cysteine synthase D1	P:translation; P:cysteine biosynthetic process from serine; F:structural constituent of ribosome; F:cysteine synthase activity; F:pyridoxal phosphate binding; F:L-3-cyanoalanine synthase activity; C:cytoplasm; C:ribosome	P:GO:0006412; P:GO:0006535; F:GO:0003735; F:GO:0004124; F:GO:0030170; F:GO:0050017; C:GO:0005737; C:GO:0005840	0.0376299	1.86112
GSBRNA2T00127643001	BnaC04g38620D	None	AT2G27080	NDR1/HIN1-like protein 13 [Source:UniProtKB/Swiss-Prot;Acc:Q9ZVD2]	CDX77067	NDR1/HIN1-like protein 13	P:defense response to bacterium; C:plasma membrane; C:plasmodesma; C:integral component of membrane	P:GO:0042742; C:GO:0005886; C:GO:0009506; C:GO:0016021	0.0295916	1.8447
GSBRNA2T00073884001	BnaC05g46990D	Zeta-carotene desaturase [Source:UniProtKB/TrEMBL;Acc:A0A078HTK0]	AT3G04870	Zeta-carotene desaturase, chloroplastic/chromoplastic [Source:UniProtKB/Swiss-Prot;Acc:Q38893]	CDY41905	zeta-carotene desaturase, chloroplastic/chromoplastic	P:carotenoid biosynthetic process; P:9,9'-di-cis-zeta-carotene desaturation to 7,9,7',9'-tetra-cis-lycopene; P:oxidation-reduction process; P:lycopene biosynthetic process; F:carotene 7,8-desaturase activity; F:9,9'-dicis-carotene:quinone oxidoreductase activity; F:7,9,9'-tricis-neurosporene:quinone oxidoreductase activity; C:chromoplast; C:chloroplast envelope	P:GO:0016117; P:GO:0052889; P:GO:0055114; P:GO:1901177; F:GO:0016719; F:GO:0052886; F:GO:0052887; C:GO:0009509; C:GO:0009941	0.000186873	1.78919
GSBRNA2T00034688001	BnaC06g11240D	Obg-like ATPase 1 [Source:UniProtKB/TrEMBL;Acc:A0A078GLP5]	AT1G56050	Obg-like ATPase 1 [Source:UniProtKB/TrEMBL;Acc:F4I3J0]	CDY26072	ribosome-binding ATPase YchF	F:ATP binding; F:GTP binding; F:ATPase activity; F:ribosome binding; F:ribosomal large subunit binding; C:chloroplast stroma; C:integral component of membrane	F:GO:0005524; F:GO:0005525; F:GO:0016887; F:GO:0043022; F:GO:0043023; C:GO:0009570; C:GO:0016021	0.00546349	1.78813
GSBRNA2T00140330001	BnaC03g05850D	None	AT5G13420	Aldolase-type TIM barrel family protein [Source:UniProtKB/TrEMBL;Acc:Q9LYR4]	CDX70501	unnamed protein product	P:carbohydrate metabolic process; P:pentose-phosphate shunt; P:lignin biosynthetic process; P:shikimate biosynthetic process; P:response to cadmium ion; F:sedoheptulose-7-phosphate:D-glyceraldehyde-3-phosphate glyceronetransferase activity; C:chloroplast stroma	P:GO:0005975; P:GO:0006098; P:GO:0009809; P:GO:0033587; P:GO:0046686; F:GO:0004801; C:GO:0009570	0.00133256	1.78808
GSBRNA2T00063507001	BnaC06g42250D	Glycerol-3-phosphate dehydrogenase [NAD(+)] [Source:UniProtKB/TrEMBL;Acc:A0A078JPT5]	AT5G40610	Glycerol-3-phosphate dehydrogenase [NAD(+)] 1, chloroplastic [Source:UniProtKB/Swiss-Prot;Acc:Q9SCX9]	CDY67407	glycerol-3-phosphate dehydrogenase [NAD(+)] 1, chloroplastic	P:carbohydrate metabolic process; P:NADH oxidation; P:glycerophospholipid metabolic process; P:phospholipid biosynthetic process; P:glycerol-3-phosphate catabolic process; F:glycerol-3-phosphate dehydrogenase [NAD+] activity; F:protein homodimerization activity; F:NAD binding; C:cytosol; C:glycerol-3-phosphate dehydrogenase complex; C:chloroplast	P:GO:0005975; P:GO:0006116; P:GO:0006650; P:GO:0008654; P:GO:0046168; F:GO:0004367; F:GO:0042803; F:GO:0051287; C:GO:0005829; C:GO:0009331; C:GO:0009507	0.00180786	1.78271
GSBRNA2T00035951001	BnaCnng39150D	BnaCnng39150D protein [Source:UniProtKB/TrEMBL;Acc:A0A078J9E3]	AT5G54510	GH3.6 [Source:UniProtKB/TrEMBL;Acc:A0A384LDF8]	CDY62097	indole-3-acetic acid-amido synthetase GH3.6	P:auxin-activated signaling pathway; P:unidimensional cell growth; P:auxin homeostasis; F:indole-3-acetic acid amido synthetase activity; C:cytoplasm	P:GO:0009734; P:GO:0009826; P:GO:0010252; F:GO:0010279; C:GO:0005737	0.0167291	1.78126
GSBRNA2T00089013001	BnaA04g15600D	BnaA04g15600D protein [Source:UniProtKB/TrEMBL;Acc:A0A078IDY1]	AT2G27080	NDR1/HIN1-like protein 13 [Source:UniProtKB/Swiss-Prot;Acc:Q9ZVD2]	CDY48196	NDR1/HIN1-like protein 13	P:defense response to bacterium; C:plasma membrane; C:plasmodesma; C:integral component of membrane	P:GO:0042742; C:GO:0005886; C:GO:0009506; C:GO:0016021	0.0142388	1.76296
GSBRNA2T00054632001	BnaAnng22540D	BnaAnng22540D protein [Source:UniProtKB/TrEMBL;Acc:A0A078JMK0]	AT1G18730	Photosynthetic NDH subunit of subcomplex B 4, chloroplastic [Source:UniProtKB/Swiss-Prot;Acc:Q8RXS1]	CDY66602	photosynthetic NDH subunit of subcomplex B 4, chloroplastic isoform X1	P:photosynthetic electron transport in photosystem I; C:chloroplast thylakoid membrane; C:NAD(P)H dehydrogenase complex (plastoquinone); C:integral component of membrane	P:GO:0009773; C:GO:0009535; C:GO:0010598; C:GO:0016021	0.0447865	1.76211
GSBRNA2T00135759001	BnaA10g20730D	None	AT3G14390	Diaminopimelate decarboxylase 1, chloroplastic [Source:UniProtKB/Swiss-Prot;Acc:Q949X7]	CDX69724	diaminopimelate decarboxylase 2, chloroplastic	P:lysine biosynthetic process via diaminopimelate; F:diaminopimelate decarboxylase activity; C:cytosol; C:chloroplast stroma	P:GO:0009089; F:GO:0008836; C:GO:0005829; C:GO:0009570	2.57491e-05	1.76192
GSBRNA2T00143073001	BnaC07g27030D	None	AT5G49120	FCS-Like Zinc finger 15 [Source:UniProtKB/Swiss-Prot;Acc:Q9FH22]	CDX85392				0.00468004	1.75787
GSBRNA2T00057206001	BnaA01g33320D	BnaA01g33320D protein (Fragment) [Source:UniProtKB/TrEMBL;Acc:A0A078HD22]	AT3G01180	Starch synthase, chloroplastic/amyloplastic (Fragment) [Source:UniProtKB/TrEMBL;Acc:W8QNS2]	CDY34693	starch synthase 2, chloroplastic/amyloplastic	P:amylopectin biosynthetic process; P:starch biosynthetic process; F:glycogen (starch) synthase activity; F:starch synthase activity; C:amyloplast; C:chloroplast	P:GO:0010021; P:GO:0019252; F:GO:0004373; F:GO:0009011; C:GO:0009501; C:GO:0009507	0.0285831	1.74676
GSBRNA2T00016997001	BnaA04g29490D	BnaA04g29490D protein [Source:UniProtKB/TrEMBL;Acc:A0A078IYT2]	AT2G47910	Protein CHLORORESPIRATORY REDUCTION 6, chloroplastic [Source:UniProtKB/Swiss-Prot;Acc:O82258]	CDY55524	protein CHLORORESPIRATORY REDUCTION 6, chloroplastic isoform X2	P:NAD(P)H dehydrogenase complex assembly; C:chloroplast thylakoid membrane; C:chloroplast stroma	P:GO:0010275; C:GO:0009535; C:GO:0009570	0.00618605	1.73562
GSBRNA2T00155291001	BnaC04g45790D	None	AT2G38530	Non-specific lipid-transfer protein [Source:UniProtKB/TrEMBL;Acc:A0A178W063]	CDX93317	lipid transfer protein	P:lipid transport; F:lipid binding; C:membrane	P:GO:0006869; F:GO:0008289; C:GO:0016020	0.00719238	1.72729
GSBRNA2T00024457001	BnaC03g17400D	BnaC03g17400D protein [Source:UniProtKB/TrEMBL;Acc:A0A078GEX8]	AT2G31230	Ethylene-responsive transcription factor 15 [Source:UniProtKB/Swiss-Prot;Acc:Q8VYM0]	CDY23951	ethylene-responsive transcription factor 15-like	P:regulation of transcription, DNA-templated; P:defense response; P:ethylene-activated signaling pathway; P:response to chitin; F:transcription regulatory region sequence-specific DNA binding; F:DNA-binding transcription factor activity; F:protein binding	P:GO:0006355; P:GO:0006952; P:GO:0009873; P:GO:0010200; F:GO:0000976; F:GO:0003700; F:GO:0005515	0.042458	1.70459
GSBRNA2T00139667001	BnaC08g17520D	None	AT1G17745	D-3-phosphoglycerate dehydrogenase [Source:TAIR;Acc:AT1G17745]	CDX83893	D-3-phosphoglycerate dehydrogenase 2, chloroplastic	P:L-serine biosynthetic process; P:oxidation-reduction process; F:phosphoglycerate dehydrogenase activity; F:protein binding; F:NAD binding; C:chloroplast stroma	P:GO:0006564; P:GO:0055114; F:GO:0004617; F:GO:0005515; F:GO:0051287; C:GO:0009570	0.00279668	1.68892
GSBRNA2T00096286001	BnaAnng32580D	BnaAnng32580D protein [Source:UniProtKB/TrEMBL;Acc:A0A078JWW1]	AT2G37250	Adenylate kinase 1, chloroplastic [Source:UniProtKB/Swiss-Prot;Acc:Q9ZUU1]	CDY70087	adenylate kinase 1, chloroplastic-like	P:purine nucleotide metabolic process; P:cellular amino acid biosynthetic process; P:nucleoside diphosphate metabolic process; P:phosphorylation; P:nucleoside monophosphate phosphorylation; P:root development; P:shoot system development; F:adenylate kinase activity; F:ATP binding; C:chloroplast stroma	P:GO:0006163; P:GO:0008652; P:GO:0009132; P:GO:0016310; P:GO:0046940; P:GO:0048364; P:GO:0048367; F:GO:0004017; F:GO:0005524; C:GO:0009570	0.0448802	1.67383
GSBRNA2T00096214001	BnaA06g15140D	BnaA06g15140D protein [Source:UniProtKB/TrEMBL;Acc:A0A078IK13]	AT1G21400	Thiamin diphosphate-binding fold (THDP-binding) superfamily protein [Source:TAIR;Acc:AT1G21400]	CDY50237	2-oxoisovalerate dehydrogenase subunit alpha 1, mitochondrial	P:branched-chain amino acid catabolic process; P:response to absence of light; P:response to sucrose; P:cellular response to sucrose starvation; P:oxidation-reduction process; F:alpha-ketoacid dehydrogenase activity; F:3-methyl-2-oxobutanoate dehydrogenase (2-methylpropanoyl-transferring) activity; F:metal ion binding	P:GO:0009083; P:GO:0009646; P:GO:0009744; P:GO:0043617; P:GO:0055114; F:GO:0003826; F:GO:0003863; F:GO:0046872	0.0202793	1.65983
GSBRNA2T00034568001	BnaC07g49690D	BnaC07g49690D protein [Source:UniProtKB/TrEMBL;Acc:A0A078JBU2]	AT5G23240	Chaperone protein dnaJ C76, chloroplastic [Source:UniProtKB/Swiss-Prot;Acc:Q9FMX6]	CDY61909	chaperone protein dnaJ C76, chloroplastic	C:chloroplast; C:integral component of membrane	C:GO:0009507; C:GO:0016021	0.00678156	1.65932
GSBRNA2T00127262001	BnaC08g33540D	None	AT2G25140	Chaperone protein ClpB4, mitochondrial [Source:UniProtKB/Swiss-Prot;Acc:Q8VYJ7]	CDX76768	chaperone protein ClpB4, mitochondrial	P:response to heat; P:protein refolding; F:ATP binding; C:chloroplast stroma; C:chloroplast envelope	P:GO:0009408; P:GO:0042026; F:GO:0005524; C:GO:0009570; C:GO:0009941	0.000132172	1.65661
GSBRNA2T00143231001	BnaA02g02930D	None	AT5G16010	3-oxo-5-alpha-steroid 4-dehydrogenase family protein [Source:UniProtKB/TrEMBL;Acc:Q9LFS3]	CDX85520	very-long-chain enoyl-CoA reductase-like	P:lipid metabolic process; P:oxidation-reduction process; F:oxidoreductase activity, acting on the CH-CH group of donors; C:chloroplast envelope; C:integral component of membrane	P:GO:0006629; P:GO:0055114; F:GO:0016627; C:GO:0009941; C:GO:0016021	0.000376362	1.65452
GSBRNA2T00054689001	BnaA06g36210D	BnaA06g36210D protein [Source:UniProtKB/TrEMBL;Acc:A0A078H7P3]	AT5G46090	Protein DMP6 [Source:UniProtKB/Swiss-Prot;Acc:Q9FNL3]	CDY33452	protein DMP6	P:endomembrane system organization; C:plant-type vacuole membrane; C:integral component of membrane	P:GO:0010256; C:GO:0009705; C:GO:0016021	0.000644745	1.63779
GSBRNA2T00135655001	BnaA10g19850D	None	AT5G13510	50S ribosomal protein L10, chloroplastic [Source:UniProtKB/Swiss-Prot;Acc:Q9FY50]	CDX69636	50S ribosomal protein L10, chloroplastic	P:translation; P:ribosome biogenesis; F:RNA binding; F:structural constituent of ribosome; C:chloroplast stroma; C:chloroplast envelope; C:large ribosomal subunit	P:GO:0006412; P:GO:0042254; F:GO:0003723; F:GO:0003735; C:GO:0009570; C:GO:0009941; C:GO:0015934	0.00543121	1.63392
GSBRNA2T00078304001	BnaA09g43590D	BnaA09g43590D protein [Source:UniProtKB/TrEMBL;Acc:A0A078FLI7]	AT2G20830	Folic acid binding / transferase [Source:UniProtKB/TrEMBL;Acc:F4IFK0]	CDY13857	formimidoyltransferase-cyclodeaminase isoform X3	F:folic acid binding; F:transferase activity	F:GO:0005542; F:GO:0016740	7.26736e-05	1.63103
GSBRNA2T00011829001	BnaA10g29970D	BnaA10g29970D protein [Source:UniProtKB/TrEMBL;Acc:A0A078ISC0]	AT5G12470	Protein RETICULATA-RELATED 4, chloroplastic [Source:UniProtKB/Swiss-Prot;Acc:Q94CJ5]	CDY53965				7.15028e-05	1.62374
GSBRNA2T00016519001	BnaA01g36280D	BnaA01g36280D protein [Source:UniProtKB/TrEMBL;Acc:A0A078IXZ8]	AT1G61800	glucose-6-phosphate/phosphate translocator 2 [Source:TAIR;Acc:AT1G61800]	CDY55220	glucose-6-phosphate/phosphate translocator 2, chloroplastic	P:gamete generation; P:response to nematode; P:photosynthetic acclimation; P:response to sucrose; P:response to glucose; P:regulation of photosynthesis; P:phosphoglycerate transmembrane transport; P:phosphoenolpyruvate transport; P:glucose-6-phosphate transport; P:triose phosphate transmembrane transport; P:response to karrikin; F:inorganic phosphate transmembrane transporter activity; F:phosphog…	P:GO:0007276; P:GO:0009624; P:GO:0009643; P:GO:0009744; P:GO:0009749; P:GO:0010109; P:GO:0015713; P:GO:0015714; P:GO:0015760; P:GO:0035436; P:GO:0080167; F:GO:0005315; F:GO:0015120; F:GO:0015152; F:GO:0015297; F:GO:0071917; C:GO:0005774; C:GO:0016021; C:GO:0031969	0.00969652	1.62062
GSBRNA2T00063698001	BnaA09g08360D	BnaA09g08360D protein [Source:UniProtKB/TrEMBL;Acc:A0A078HFN9]	AT2G13680	Callose synthase 5 [Source:UniProtKB/Swiss-Prot;Acc:Q3B724]	CDY37215	callose synthase 5	P:(1->3)-beta-D-glucan biosynthetic process; P:pollen germination; P:regulation of pollen tube growth; F:1,3-beta-D-glucan synthase activity; C:1,3-beta-D-glucan synthase complex; C:integral component of membrane	P:GO:0006075; P:GO:0009846; P:GO:0080092; F:GO:0003843; C:GO:0000148; C:GO:0016021	0.00478885	1.61795
GSBRNA2T00070059001	BnaCnng57960D	BnaCnng57960D protein [Source:UniProtKB/TrEMBL;Acc:A0A078JL07]	AT3G60440	Phosphoglycerate mutase family protein [Source:UniProtKB/TrEMBL;Acc:F4JBU0]	CDY68193	BnaCnng57960D	C:chloroplast	C:GO:0009507	0.0276196	1.5877
GSBRNA2T00055446001	BnaA02g30520D	BnaA02g30520D protein [Source:UniProtKB/TrEMBL;Acc:A0A078H5U8]	AT5G48960	HAD-superfamily hydrolase, subfamily IG, 5'-nucleotidase [Source:UniProtKB/TrEMBL;Acc:F4K3A9]	CDY33935	5'-nucleotidase domain-containing protein 4-like	P:dephosphorylation; F:5'-nucleotidase activity; F:metal ion binding; C:chloroplast stroma	P:GO:0016311; F:GO:0008253; F:GO:0046872; C:GO:0009570	0.000932882	1.57435
GSBRNA2T00151221001	BnaA03g41960D	None	AT4G15530	Pyruvate, phosphate dikinase 1, chloroplastic [Source:UniProtKB/Swiss-Prot;Acc:O23404]	CDX90585	pyruvate orthophosphate dikinase	P:pyruvate metabolic process; P:photosynthesis; P:phosphorylation; F:ATP binding; F:kinase activity; F:metal ion binding; F:pyruvate, phosphate dikinase activity; C:cytosol; C:chloroplast stroma	P:GO:0006090; P:GO:0015979; P:GO:0016310; F:GO:0005524; F:GO:0016301; F:GO:0046872; F:GO:0050242; C:GO:0005829; C:GO:0009570	0.01671	1.55805
GSBRNA2T00106735001	BnaA03g44620D	None	AT4G20850	Tripeptidyl-peptidase 2 [Source:UniProtKB/Swiss-Prot;Acc:F4JVN6]	CDX98677	tripeptidyl-peptidase 2	P:proteolysis; F:serine-type endopeptidase activity; F:tripeptidyl-peptidase activity; C:vacuolar membrane; C:chloroplast	P:GO:0006508; F:GO:0004252; F:GO:0008240; C:GO:0005774; C:GO:0009507	0.00290426	1.55439
GSBRNA2T00021163001	BnaA06g02600D	BnaA06g02600D protein [Source:UniProtKB/TrEMBL;Acc:A0A078GCN1]	AT1G51040	Phosphatidylinositol 4-kinase alpha 2 [Source:UniProtKB/Swiss-Prot;Acc:Q9C680]	CDY22817	phosphatidylinositol 4-kinase alpha 1 isoform X1	P:phosphatidylinositol phosphorylation; P:phosphatidylinositol-mediated signaling; F:1-phosphatidylinositol 4-kinase activity; C:cytoplasm; C:plasma membrane	P:GO:0046854; P:GO:0048015; F:GO:0004430; C:GO:0005737; C:GO:0005886	0.0417172	1.55252
GSBRNA2T00036896001	BnaA02g10970D	BnaA02g10970D protein [Source:UniProtKB/TrEMBL;Acc:A0A078GPG4]	AT5G52310	Low-temperature-induced 78 kDa protein [Source:UniProtKB/Swiss-Prot;Acc:Q06738]	CDY27077	low-temperature-induced 65 kDa protein-like	P:response to cold; P:response to water deprivation; P:response to salt stress; P:abscisic acid-activated signaling pathway; P:leaf senescence	P:GO:0009409; P:GO:0009414; P:GO:0009651; P:GO:0009738; P:GO:0010150	0.0087549	1.54845
GSBRNA2T00002659001	BnaC05g01600D	BnaC05g01600D protein [Source:UniProtKB/TrEMBL;Acc:A0A078FZE0]	AT1G02980	Cullin-2 [Source:UniProtKB/Swiss-Prot;Acc:Q9SRZ0]	CDY18137	cullin-1-like	P:ubiquitin-dependent protein catabolic process; P:protein ubiquitination; F:ubiquitin-protein transferase activity; F:ubiquitin protein ligase binding; C:cullin-RING ubiquitin ligase complex	P:GO:0006511; P:GO:0016567; F:GO:0004842; F:GO:0031625; C:GO:0031461	0.0171888	1.54384
GSBRNA2T00091086001	BnaA08g02750D	BnaA08g02750D protein [Source:UniProtKB/TrEMBL;Acc:A0A078FUI0]	AT5G13420	Aldolase-type TIM barrel family protein [Source:UniProtKB/TrEMBL;Acc:Q9LYR4]	CDY16492	BnaA08g02750D	P:carbohydrate metabolic process; P:pentose-phosphate shunt; P:lignin biosynthetic process; P:shikimate biosynthetic process; P:response to cadmium ion; F:sedoheptulose-7-phosphate:D-glyceraldehyde-3-phosphate glyceronetransferase activity; C:chloroplast stroma	P:GO:0005975; P:GO:0006098; P:GO:0009809; P:GO:0033587; P:GO:0046686; F:GO:0004801; C:GO:0009570	0.00285929	1.53519
GSBRNA2T00113630001	BnaA03g39520D	None	AT5G23240	Chaperone protein dnaJ C76, chloroplastic [Source:UniProtKB/Swiss-Prot;Acc:Q9FMX6]	CDY02215	chaperone protein dnaJ C76, chloroplastic	C:chloroplast; C:integral component of membrane	C:GO:0009507; C:GO:0016021	0.00864792	1.53492
GSBRNA2T00005668001	BnaA09g07840D	BnaA09g07840D protein [Source:UniProtKB/TrEMBL;Acc:A0A078G019]	AT5G66570	Oxygen-evolving enhancer protein 1-1, chloroplastic [Source:UniProtKB/Swiss-Prot;Acc:P23321]	CDY18611	oxygen-evolving enhancer protein 1-1, chloroplastic	P:photosystem II assembly; P:photosystem II stabilization; P:oxidation-reduction process; F:oxygen evolving activity; C:photosystem II oxygen evolving complex	P:GO:0010207; P:GO:0042549; P:GO:0055114; F:GO:0010242; C:GO:0009654	0.00073076	1.51541
GSBRNA2T00022545001	BnaA07g38360D	ADP,ATP carrier protein [Source:UniProtKB/TrEMBL;Acc:A0A078J4Y4]	AT1G80300	ADP,ATP carrier protein 1, chloroplastic [Source:UniProtKB/Swiss-Prot;Acc:Q39002]	CDY57697	ADP,ATP carrier protein 1, chloroplastic	P:ADP transport; P:ATP transport; F:ATP:ADP antiporter activity; F:ATP binding; C:integral component of membrane; C:chloroplast membrane	P:GO:0015866; P:GO:0015867; F:GO:0005471; F:GO:0005524; C:GO:0016021; C:GO:0031969	0.00358745	1.50843
GSBRNA2T00053960001	BnaC01g36910D	BnaC01g36910D protein [Source:UniProtKB/TrEMBL;Acc:A0A078H8P1]	AT3G14440	9-cis-epoxycarotenoid dioxygenase NCED3, chloroplastic [Source:UniProtKB/Swiss-Prot;Acc:Q9LRR7]	CDY33218	9-cis-epoxycarotenoid dioxygenase NCED3, chloroplastic	P:response to water deprivation; P:carotene catabolic process; P:hyperosmotic salinity response; P:oxidation-reduction process; F:9-cis-epoxycarotenoid dioxygenase activity; F:metal ion binding; C:chloroplast thylakoid membrane; C:chloroplast stroma	P:GO:0009414; P:GO:0016121; P:GO:0042538; P:GO:0055114; F:GO:0045549; F:GO:0046872; C:GO:0009535; C:GO:0009570	0.016115	1.50416
GSBRNA2T00114237001	BnaA08g01610D	None	AT3G47090	Leucine-rich repeat protein kinase family protein [Source:UniProtKB/TrEMBL;Acc:Q9SD64]	CDY02554	probable LRR receptor-like serine/threonine-protein kinase At3g47570	P:protein phosphorylation; F:protein serine/threonine kinase activity; F:protein binding; F:ATP binding; C:integral component of membrane	P:GO:0006468; F:GO:0004674; F:GO:0005515; F:GO:0005524; C:GO:0016021	0.0395231	1.50309
GSBRNA2T00095353001	BnaA05g09170D	BnaA05g09170D protein [Source:UniProtKB/TrEMBL;Acc:A0A078FWF0]	AT2G34630	Solanesyl diphosphate synthase 3, chloroplastic/mitochondrial [Source:UniProtKB/Swiss-Prot;Acc:Q5HZ00]	CDY17271	solanesyl diphosphate synthase 3, chloroplastic/mitochondrial isoform X1	P:regulation of transcription, DNA-templated; P:ubiquinone biosynthetic process; P:isoprenoid biosynthetic process; F:double-stranded DNA binding; F:prenyltransferase activity; C:transferase complex	P:GO:0006355; P:GO:0006744; P:GO:0008299; F:GO:0003690; F:GO:0004659; C:GO:1990234	0.00465601	1.5027
GSBRNA2T00035653001	BnaA06g12800D	BnaA06g12800D protein [Source:UniProtKB/TrEMBL;Acc:A0A078GNH0]	AT1G18640	Phosphoserine phosphatase, chloroplastic [Source:UniProtKB/Swiss-Prot;Acc:O82796]	CDY26742	phosphoserine phosphatase, chloroplastic	P:sulfur amino acid metabolic process; P:L-serine biosynthetic process; P:pollen development; P:embryo development ending in seed dormancy; P:dephosphorylation; P:root development; F:magnesium ion binding; F:phosphoserine phosphatase activity; F:calcium ion binding; C:chloroplast	P:GO:0000096; P:GO:0006564; P:GO:0009555; P:GO:0009793; P:GO:0016311; P:GO:0048364; F:GO:0000287; F:GO:0004647; F:GO:0005509; C:GO:0009507	0.00486701	1.48527
GSBRNA2T00077338001	BnaC03g14570D	BnaC03g14570D protein [Source:UniProtKB/TrEMBL;Acc:A0A078I2J5]	AT5G54510	GH3.6 [Source:UniProtKB/TrEMBL;Acc:A0A384LDF8]	CDY43824	indole-3-acetic acid-amido synthetase GH3.6	P:auxin-activated signaling pathway; P:unidimensional cell growth; P:auxin homeostasis; F:indole-3-acetic acid amido synthetase activity; C:cytoplasm	P:GO:0009734; P:GO:0009826; P:GO:0010252; F:GO:0010279; C:GO:0005737	0.00317835	1.4487
GSBRNA2T00111256001	BnaA04g06510D	Glutathione peroxidase [Source:UniProtKB/TrEMBL;Acc:Q8S4V9]	AT4G31870	Putative glutathione peroxidase 7, chloroplastic [Source:UniProtKB/Swiss-Prot;Acc:Q9SZ54]	CDY01168	putative glutathione peroxidase 7, chloroplastic	P:response to oxidative stress; P:oxidation-reduction process; P:response to karrikin; P:cellular oxidant detoxification; P:positive regulation of defense response to insect; F:glutathione peroxidase activity; C:chloroplast thylakoid membrane; C:chloroplast stroma; C:chloroplast envelope	P:GO:0006979; P:GO:0055114; P:GO:0080167; P:GO:0098869; P:GO:1900367; F:GO:0004602; C:GO:0009535; C:GO:0009570; C:GO:0009941	0.0104926	1.44701
GSBRNA2T00117006001	BnaA05g07350D	None	AT2G37080	Interactor of constitutive active ROPs 2, chloroplastic [Source:UniProtKB/Swiss-Prot;Acc:Q9ZQC5]	CDX74989	interactor of constitutive active ROPs 2, chloroplastic-like	C:chloroplast; C:integral component of membrane	C:GO:0009507; C:GO:0016021	0.00320926	1.43497
GSBRNA2T00097457001	BnaAnng10750D	Cysteine synthase [Source:UniProtKB/TrEMBL;Acc:A0A078INU6]	AT3G04940	Bifunctional L-3-cyanoalanine synthase/cysteine synthase D1 [Source:UniProtKB/Swiss-Prot;Acc:Q9S6Z7]	CDY50768	bifunctional L-3-cyanoalanine synthase/cysteine synthase D1	P:regulation of transcription, DNA-templated; P:cysteine biosynthetic process from serine; F:cysteine synthase activity; F:pyridoxal phosphate binding; F:L-3-cyanoalanine synthase activity; C:cytoplasm	P:GO:0006355; P:GO:0006535; F:GO:0004124; F:GO:0030170; F:GO:0050017; C:GO:0005737	0.0109016	1.40475
GSBRNA2T00024774001	BnaC03g57110D	BnaC03g57110D protein [Source:UniProtKB/TrEMBL;Acc:A0A078GFM0]	AT3G47650	DnaJ/Hsp40 cysteine-rich domain superfamily protein [Source:UniProtKB/TrEMBL;Acc:Q9SN73]	CDY24166				0.00180746	1.4012
GSBRNA2T00132678001	BnaA05g03210D	None	AT2G43160	Clathrin interactor EPSIN 2 [Source:UniProtKB/Swiss-Prot;Acc:Q67YI9]	CDX79835	clathrin interactor EPSIN 2-like	P:endocytosis; P:protein transport; F:phospholipid binding; F:clathrin binding; C:vacuolar membrane; C:plasma membrane; C:clathrin vesicle coat	P:GO:0006897; P:GO:0015031; F:GO:0005543; F:GO:0030276; C:GO:0005774; C:GO:0005886; C:GO:0030125	0.00552337	1.40114
GSBRNA2T00059332001	BnaC09g37550D	BnaC09g37550D protein [Source:UniProtKB/TrEMBL;Acc:A0A078HG71]	AT5G20240	Floral homeotic protein PISTILLATA [Source:UniProtKB/Swiss-Prot;Acc:P48007]	CDY35823	floral homeotic protein PISTILLATA	P:positive regulation of transcription by RNA polymerase II; F:RNA polymerase II transcription regulatory region sequence-specific DNA binding; F:DNA-binding transcription factor activity; F:protein dimerization activity; C:nucleus	P:GO:0045944; F:GO:0000977; F:GO:0003700; F:GO:0046983; C:GO:0005634	0.0259167	1.39999
GSBRNA2T00093270001	BnaA07g03800D	BnaA07g03800D protein [Source:UniProtKB/TrEMBL;Acc:A0A078IKH8]	AT2G16070	Plastid division protein PDV2 [Source:UniProtKB/Swiss-Prot;Acc:Q9XII1]	CDY49558	plastid division protein PDV2	P:chloroplast fission; F:protein binding; C:integral component of chloroplast outer membrane	P:GO:0010020; F:GO:0005515; C:GO:0031359	0.000704901	1.37844
GSBRNA2T00135741001	BnaA10g20600D	None	AT5G12040	Omega-amidase, chloroplastic [Source:UniProtKB/Swiss-Prot;Acc:Q8RUF8]	CDX69711	omega-amidase, chloroplastic	P:oxaloacetate metabolic process; P:asparagine metabolic process; P:glutamine metabolic process; F:zinc ion binding; F:omega-amidase activity; C:cytosol; C:chloroplast	P:GO:0006107; P:GO:0006528; P:GO:0006541; F:GO:0008270; F:GO:0050152; C:GO:0005829; C:GO:0009507	0.00100563	1.37347
GSBRNA2T00102404001	BnaA07g28820D	None	AT1G70710	Endoglucanase 8 [Source:UniProtKB/Swiss-Prot;Acc:Q9CAC1]	CDX96271	endoglucanase 8	P:cellulose catabolic process; P:cell wall modification involved in multidimensional cell growth; F:cellulase activity; C:extracellular region; C:chloroplast	P:GO:0030245; P:GO:0042547; F:GO:0008810; C:GO:0005576; C:GO:0009507	0.00524347	1.36969
GSBRNA2T00097984001	BnaA09g56320D	BnaA09g56320D protein [Source:UniProtKB/TrEMBL;Acc:A0A078IPL6]	AT1G16445	S-adenosyl-L-methionine-dependent methyltransferases superfamily protein [Source:UniProtKB/TrEMBL;Acc:Q8GUP2]	CDY51003	putative rRNA methylase YtqB	C:chloroplast	C:GO:0009507	0.0175902	1.36548
GSBRNA2T00151180001	BnaA03g42330D	None	AT4G16070	Mono-/di-acylglycerol lipase, N-terminal;Lipase, class 3 [Source:TAIR;Acc:AT4G16070]	CDX90548	lipase class 3 family protein	P:lipid catabolic process	P:GO:0016042	0.00223166	1.36289
GSBRNA2T00102455001	BnaA07g29220D	None	AT1G71240	Plant protein of unknown function (DUF639) [Source:TAIR;Acc:AT1G71240]	CDX96311	unnamed protein product	F:hydrolase activity, acting on ester bonds; C:integral component of membrane	F:GO:0016788; C:GO:0016021	0.00364791	1.36181
GSBRNA2T00122474001	BnaC06g12020D	None	AT5G36170	Peptide chain release factor PrfB1, chloroplastic [Source:UniProtKB/Swiss-Prot;Acc:Q9LVY0]	CDY06442	peptide chain release factor PrfB1, chloroplastic isoform X1	P:RNA processing; P:translational termination; P:plastid organization; F:translation release factor activity, codon specific; C:chloroplast stroma	P:GO:0006396; P:GO:0006415; P:GO:0009657; F:GO:0016149; C:GO:0009570	0.003564	1.35476
GSBRNA2T00040971001	BnaA01g36630D	Lipoxygenase [Source:UniProtKB/TrEMBL;Acc:A0A078JA01]	AT3G22400	Linoleate 9S-lipoxygenase 5 [Source:UniProtKB/Swiss-Prot;Acc:Q9LUW0]	CDY64191	linoleate 9S-lipoxygenase 5	P:lateral root formation; P:oxylipin biosynthetic process; P:lipid oxidation; P:negative regulation of defense response to insect; F:protein binding; F:metal ion binding; F:linoleate 9S-lipoxygenase activity; C:plastid	P:GO:0010311; P:GO:0031408; P:GO:0034440; P:GO:1900366; F:GO:0005515; F:GO:0046872; F:GO:1990136; C:GO:0009536	0.0371846	1.34671
GSBRNA2T00103574001	BnaC06g35540D	None	AT1G74710	ADC synthase superfamily protein [Source:TAIR;Acc:AT1G74710]	CDX73106	isochorismate synthase 1, chloroplastic	P:biosynthetic process; F:isochorismate synthase activity	P:GO:0009058; F:GO:0008909	0.000973334	1.34286
GSBRNA2T00072890001	BnaA01g31840D	BnaA01g31840D protein [Source:UniProtKB/TrEMBL;Acc:A0A078HRT9]	AT3G10350	P-loop containing nucleoside triphosphate hydrolases superfamily protein [Source:UniProtKB/TrEMBL;Acc:F4J3Q8]	CDY41335	ATPase ASNA1 homolog 2-like	P:posttranslational protein targeting to endoplasmic reticulum membrane; F:ATP binding; F:ATPase activity; C:chloroplast stroma; C:GET complex	P:GO:0006620; F:GO:0005524; F:GO:0016887; C:GO:0009570; C:GO:0043529	0.000326458	1.34177
GSBRNA2T00044284001	BnaA03g48690D	BnaA03g48690D protein [Source:UniProtKB/TrEMBL;Acc:A0A078GZ32]	AT4G27610	Intracellular protein transporter [Source:UniProtKB/TrEMBL;Acc:Q84JD6]	CDY29848	uncharacterized protein LOC103861705 isoform X1	C:integral component of membrane	C:GO:0016021	0.00101127	1.33817
GSBRNA2T00054609001	BnaCnng51520D	BnaCnng51520D protein [Source:UniProtKB/TrEMBL;Acc:A0A078JLA9]	AT3G08630	Protein RETICULATA-RELATED 2, chloroplastic [Source:UniProtKB/Swiss-Prot;Acc:Q9C9Z3]	CDY66586	protein RETICULATA-RELATED 3, chloroplastic	P:response to reactive oxygen species; P:photoperiodism; P:embryo development ending in seed dormancy; P:leaf development; C:integral component of membrane; C:chloroplast membrane	P:GO:0000302; P:GO:0009648; P:GO:0009793; P:GO:0048366; C:GO:0016021; C:GO:0031969	7.26736e-05	1.3299
GSBRNA2T00124345001	BnaA07g24510D	BnaA07g24510D protein [Source:UniProtKB/TrEMBL;Acc:A0A078F2Q8]	AT1G68660	ATP-dependent Clp protease adapter protein CLPS1, chloroplastic [Source:UniProtKB/Swiss-Prot;Acc:Q9SX29]	CDY07372	ATP-dependent Clp protease adapter protein CLPS1, chloroplastic	P:positive regulation of proteolysis involved in cellular protein catabolic process; F:protein binding; F:peptidase activity; F:protein-macromolecule adaptor activity; C:ribosome; C:chloroplast stroma	P:GO:1903052; F:GO:0005515; F:GO:0008233; F:GO:0030674; C:GO:0005840; C:GO:0009570	0.000917812	1.31478
GSBRNA2T00032420001	BnaCnng03870D	BnaCnng03870D protein [Source:UniProtKB/TrEMBL;Acc:A0A078FAQ2]	AT5G01220	Sulfoquinovosyl transferase SQD2 [Source:UniProtKB/Swiss-Prot;Acc:Q8S4F6]	CDY10486	sulfoquinovosyl transferase SQD2-like	P:glycolipid biosynthetic process; P:cellular response to phosphate starvation; P:sulfolipid biosynthetic process; F:UDP-sulfoquinovose:DAG sulfoquinovosyltransferase activity; C:chloroplast envelope	P:GO:0009247; P:GO:0016036; P:GO:0046506; F:GO:0046510; C:GO:0009941	0.00205901	1.29764
GSBRNA2T00141452001	BnaC04g10980D	None	AT1G55920	Serine acetyltransferase 1, chloroplastic [Source:UniProtKB/Swiss-Prot;Acc:Q42588]	CDX84336	serine acetyltransferase 1, chloroplastic-like	P:cysteine biosynthetic process from serine; F:serine O-acetyltransferase activity; C:cytosol	P:GO:0006535; F:GO:0009001; C:GO:0005829	0.00969021	1.2945
GSBRNA2T00019864001	BnaC03g76260D	BnaC03g76260D protein [Source:UniProtKB/TrEMBL;Acc:Q9AXN5]	AT4G39730	PLAT1 [Source:UniProtKB/TrEMBL;Acc:A0A178V098]	CDY56636	PLAT domain-containing protein 1	P:response to cold; P:response to water deprivation; P:response to salt stress; P:oxidation-reduction process; P:cellular oxidant detoxification; F:catalase activity; F:protein binding; F:heme binding; C:vacuolar membrane; C:plasma membrane; C:chloroplast thylakoid membrane; C:integral component of membrane	P:GO:0009409; P:GO:0009414; P:GO:0009651; P:GO:0055114; P:GO:0098869; F:GO:0004096; F:GO:0005515; F:GO:0020037; C:GO:0005774; C:GO:0005886; C:GO:0009535; C:GO:0016021	0.000975879	1.2901
GSBRNA2T00122510001	BnaC06g11850D	None	AT5G35220	Probable zinc metalloprotease EGY1, chloroplastic [Source:UniProtKB/Swiss-Prot;Acc:Q949Y5]	CDY06459	probable zinc metalloprotease EGY1, chloroplastic	P:proteolysis; P:multicellular organism development; P:response to light stimulus; P:chloroplast organization; P:response to ethylene; P:negative gravitropism; P:thylakoid membrane organization; P:photosystem II assembly; P:response to cation stress; P:photosystem I assembly; P:response to ammonium ion; F:metalloendopeptidase activity; C:integral component of membrane; C:chloroplast membrane	P:GO:0006508; P:GO:0007275; P:GO:0009416; P:GO:0009658; P:GO:0009723; P:GO:0009959; P:GO:0010027; P:GO:0010207; P:GO:0043157; P:GO:0048564; P:GO:0060359; F:GO:0004222; C:GO:0016021; C:GO:0031969	3.37667e-05	1.28456
GSBRNA2T00097440001	BnaAnng10620D	BnaAnng10620D protein [Source:UniProtKB/TrEMBL;Acc:A0A078IIA8]	AT3G04760	Pentatricopeptide repeat-containing protein At3g04760, chloroplastic [Source:UniProtKB/Swiss-Prot;Acc:Q9SR00]	CDY50755	pentatricopeptide repeat-containing protein At3g04760, chloroplastic	F:protein binding; C:chloroplast	F:GO:0005515; C:GO:0009507	0.0478037	1.28341
GSBRNA2T00022403001	BnaAnng14750D	Ferredoxin--NADP reductase, chloroplastic [Source:UniProtKB/TrEMBL;Acc:A0A078J4S7]	AT1G20020	Ferredoxin--NADP reductase, leaf isozyme 2, chloroplastic [Source:UniProtKB/Swiss-Prot;Acc:Q8W493]	CDY57601	ferredoxin--NADP reductase, leaf isozyme 2, chloroplastic	P:defense response to fungus, incompatible interaction; P:photosynthesis; P:defense response to bacterium; P:oxidation-reduction process; F:ferredoxin-NADP+ reductase activity; F:poly(U) RNA binding; C:cytosol; C:chloroplast stroma; C:apoplast; C:chloroplast thylakoid membrane protein complex	P:GO:0009817; P:GO:0015979; P:GO:0042742; P:GO:0055114; F:GO:0004324; F:GO:0008266; C:GO:0005829; C:GO:0009570; C:GO:0048046; C:GO:0098807	7.92199e-05	1.28066
GSBRNA2T00151199001	BnaA03g42160D	None	AT4G15820	BEST Arabidopsis thaliana protein match is: embryo defective 1703 (TAIR:AT3G61780.1); Ha. [Source:TAIR;Acc:AT4G15820]	CDX90565	unnamed protein product	C:membrane	C:GO:0016020	0.000583418	1.28017
GSBRNA2T00064633001	BnaA04g19370D	BnaA04g19370D protein [Source:UniProtKB/TrEMBL;Acc:A0A078HJ81]	AT2G33340	Pre-mRNA-processing factor 19 homolog 2 [Source:UniProtKB/Swiss-Prot;Acc:O22785]	CDY37731	pre-mRNA-processing factor 19 homolog 2	P:generation of catalytic spliceosome for first transesterification step; P:DNA repair; P:defense response to bacterium; P:innate immune response; P:protein K63-linked ubiquitination; F:protein binding; F:ubiquitin protein ligase activity; C:Prp19 complex; C:cell wall; C:U2-type catalytic step 1 spliceosome; C:catalytic step 2 spliceosome; C:Cul4-RING E3 ubiquitin ligase complex	P:GO:0000349; P:GO:0006281; P:GO:0042742; P:GO:0045087; P:GO:0070534; F:GO:0005515; F:GO:0061630; C:GO:0000974; C:GO:0005618; C:GO:0071006; C:GO:0071013; C:GO:0080008	6.26307e-05	1.27956
GSBRNA2T00130092001	BnaA03g05800D	None	AT5G16010	3-oxo-5-alpha-steroid 4-dehydrogenase family protein [Source:UniProtKB/TrEMBL;Acc:Q9LFS3]	CDX78668	very-long-chain enoyl-CoA reductase-like	P:lipid metabolic process; P:oxidation-reduction process; F:oxidoreductase activity, acting on the CH-CH group of donors; C:chloroplast envelope; C:integral component of membrane	P:GO:0006629; P:GO:0055114; F:GO:0016627; C:GO:0009941; C:GO:0016021	0.0189649	1.27835
GSBRNA2T00151228001	BnaA03g41900D	None	AT4G15440	Probable inactive linolenate hydroperoxide lyase [Source:UniProtKB/Swiss-Prot;Acc:B3LF83]	CDX90591	linolenate hydroperoxide lyase, chloroplastic-like	P:response to wounding; P:green leaf volatile biosynthetic process; P:sterol metabolic process; P:oxidation-reduction process; F:monooxygenase activity; F:iron ion binding; F:oxidoreductase activity, acting on paired donors, with incorporation or reduction of molecular oxygen; F:lyase activity; F:heme binding; C:chloroplast envelope	P:GO:0009611; P:GO:0010597; P:GO:0016125; P:GO:0055114; F:GO:0004497; F:GO:0005506; F:GO:0016705; F:GO:0016829; F:GO:0020037; C:GO:0009941	0.00509728	1.26259
GSBRNA2T00016198001	BnaA09g44550D	BnaA09g44550D protein [Source:UniProtKB/TrEMBL;Acc:A0A078G8H7]	AT1G18500	2-isopropylmalate synthase 1, chloroplastic [Source:UniProtKB/Swiss-Prot;Acc:Q9LPR4]	CDY21704	2-isopropylmalate synthase 1, chloroplastic	P:leucine biosynthetic process; F:2-isopropylmalate synthase activity; C:chloroplast stroma	P:GO:0009098; F:GO:0003852; C:GO:0009570	0.00112288	1.25953
GSBRNA2T00084257001	BnaCnng62620D	Cysteine synthase [Source:UniProtKB/TrEMBL;Acc:A0A078JQZ5]	AT3G04940	Bifunctional L-3-cyanoalanine synthase/cysteine synthase D1 [Source:UniProtKB/Swiss-Prot;Acc:Q9S6Z7]	CDY69239	bifunctional L-3-cyanoalanine synthase/cysteine synthase D1	P:translation; P:cysteine biosynthetic process from serine; F:structural constituent of ribosome; F:cysteine synthase activity; F:pyridoxal phosphate binding; F:L-3-cyanoalanine synthase activity; C:cytoplasm; C:ribosome	P:GO:0006412; P:GO:0006535; F:GO:0003735; F:GO:0004124; F:GO:0030170; F:GO:0050017; C:GO:0005737; C:GO:0005840	0.0110144	1.24999
GSBRNA2T00135961001	BnaA10g22420D	None	AT5G09660	Malate dehydrogenase [Source:UniProtKB/TrEMBL;Acc:B3H560]	CDX69893	malate dehydrogenase 2, glyoxysomal	P:glyoxylate cycle; P:tricarboxylic acid cycle; P:malate metabolic process; F:hydrolase activity, hydrolyzing O-glycosyl compounds; F:heme binding; F:L-malate dehydrogenase activity; F:metal ion binding; C:chloroplast; C:glyoxysome	P:GO:0006097; P:GO:0006099; P:GO:0006108; F:GO:0004553; F:GO:0020037; F:GO:0030060; F:GO:0046872; C:GO:0009507; C:GO:0009514	0.00963401	1.24752
GSBRNA2T00151372001	BnaA03g23800D	None	AT4G08900	Arginase 1, mitochondrial [Source:UniProtKB/Swiss-Prot;Acc:P46637]	CDX90700	arginase 1, mitochondrial	P:urea cycle; P:arginine catabolic process; P:putrescine biosynthetic process from arginine, using agmatinase; P:defense response to bacterium; F:arginase activity; F:agmatinase activity; F:cobalt ion binding	P:GO:0000050; P:GO:0006527; P:GO:0033389; P:GO:0042742; F:GO:0004053; F:GO:0008783; F:GO:0050897	0.0413664	1.24269
GSBRNA2T00022801001	BnaC09g54460D	BnaC09g54460D protein [Source:UniProtKB/TrEMBL;Acc:A0A078IZL2]	AT5G14320	30S ribosomal protein S13, chloroplastic [Source:UniProtKB/Swiss-Prot;Acc:P42732]	CDY57901	30S ribosomal protein S13, chloroplastic	P:translation; F:RNA binding; F:structural constituent of ribosome; C:small ribosomal subunit	P:GO:0006412; F:GO:0003723; F:GO:0003735; C:GO:0015935	0.0107708	1.24097
GSBRNA2T00149106001	BnaA04g01920D	None	AT3G58600	Adaptin ear-binding coat-associated protein 1 NECAP-1 [Source:UniProtKB/TrEMBL;Acc:Q84WV7]	CDX88994	Adaptin ear-binding coat-associated protein 1 NECAP-1	P:endocytosis; C:clathrin vesicle coat	P:GO:0006897; C:GO:0030125	0.000776271	1.23845
GSBRNA2T00118632001	BnaA07g13000D	BnaC04g54820D protein [Source:UniProtKB/TrEMBL;Acc:A0A078EV53]	AT3G43810	Calmodulin 7 [Source:UniProtKB/TrEMBL;Acc:A0A1I9LPJ2]	CDY04474	calmodulin	P:protein phosphorylation; P:calcium-mediated signaling; F:calmodulin-dependent protein kinase activity; F:calcium ion binding	P:GO:0006468; P:GO:0019722; F:GO:0004683; F:GO:0005509	0.00108219	1.2214
GSBRNA2T00055531001	BnaCnng51890D	BnaCnng51890D protein [Source:UniProtKB/TrEMBL;Acc:A0A078JJP5]	AT4G31780	monogalactosyl diacylglycerol synthase 1 [Source:TAIR;Acc:AT4G31780]	CDY66665	monogalactosyldiacylglycerol synthase 1, chloroplastic	P:glycolipid biosynthetic process; P:embryo development ending in seed dormancy; P:thylakoid membrane organization; F:1,2-diacylglycerol 3-beta-galactosyltransferase activity; C:chloroplast inner membrane	P:GO:0009247; P:GO:0009793; P:GO:0010027; F:GO:0046509; C:GO:0009706	0.000205511	1.21862
GSBRNA2T00017925001	BnaAnng38360D	BnaAnng38360D protein (Fragment) [Source:UniProtKB/TrEMBL;Acc:A0A078JZ28]	AT5G61410	RPE [Source:UniProtKB/TrEMBL;Acc:A0A178UPG9]	CDY71665	ribulose-phosphate 3-epimerase, chloroplastic	P:pentose-phosphate shunt, non-oxidative branch; P:response to cold; P:response to nematode; P:pentose catabolic process; P:cellular carbohydrate metabolic process; F:ribulose-phosphate 3-epimerase activity; F:metal ion binding; C:cytosol; C:chloroplast; C:plastid envelope	P:GO:0009052; P:GO:0009409; P:GO:0009624; P:GO:0019323; P:GO:0044262; F:GO:0004750; F:GO:0046872; C:GO:0005829; C:GO:0009507; C:GO:0009526	0.0166979	1.21855
GSBRNA2T00092690001	BnaA03g50880D	BnaA03g50880D protein [Source:UniProtKB/TrEMBL;Acc:A0A078IEI0]	AT4G34120	CBS domain-containing protein CBSX2, chloroplastic [Source:UniProtKB/Swiss-Prot;Acc:Q9C5D0]	CDY49275	CBS domain-containing protein CBSX2, chloroplastic	P:cell redox homeostasis; C:chloroplast stroma	P:GO:0045454; C:GO:0009570	0.0206122	1.21306
GSBRNA2T00150410001	BnaA10g01560D	None	AT1G02980	Cullin-2 [Source:UniProtKB/Swiss-Prot;Acc:Q9SRZ0]	CDX89926	cullin-1-like	P:ubiquitin-dependent protein catabolic process; P:protein ubiquitination; F:ubiquitin-protein transferase activity; F:ubiquitin protein ligase binding; C:cullin-RING ubiquitin ligase complex	P:GO:0006511; P:GO:0016567; F:GO:0004842; F:GO:0031625; C:GO:0031461	0.014889	1.19469
GSBRNA2T00143999001	BnaC03g55590D	None	AT3G46070	C2H2-type zinc finger family protein [Source:UniProtKB/TrEMBL;Acc:Q9LX86]	CDX86044	zinc finger protein ZAT8-like	P:regulation of transcription, DNA-templated; P:response to chitin; F:DNA-binding transcription factor activity	P:GO:0006355; P:GO:0010200; F:GO:0003700	0.0298833	1.19282
GSBRNA2T00122134001	BnaA09g49810D	None	AT1G06680	Oxygen-evolving enhancer protein 2-1, chloroplastic [Source:UniProtKB/Swiss-Prot;Acc:Q42029]	CDY06222	oxygen-evolving enhancer protein 2, chloroplastic	P:photosynthesis; P:defense response to bacterium; F:calcium ion binding; F:poly(U) RNA binding; F:protein domain specific binding; C:chloroplast thylakoid membrane; C:chloroplast stroma; C:photosystem II oxygen evolving complex; C:chloroplast envelope; C:extrinsic component of membrane; C:thylakoid lumen; C:apoplast	P:GO:0015979; P:GO:0042742; F:GO:0005509; F:GO:0008266; F:GO:0019904; C:GO:0009535; C:GO:0009570; C:GO:0009654; C:GO:0009941; C:GO:0019898; C:GO:0031977; C:GO:0048046	0.00179421	1.19215
GSBRNA2T00007277001	BnaC03g71770D	BnaC03g71770D protein [Source:UniProtKB/TrEMBL;Acc:A0A078IT22]	AT5G54730	Autophagy-related protein 18f [Source:UniProtKB/Swiss-Prot;Acc:Q9FH32]	CDY52569	autophagy-related protein 18f-like isoform X2	P:response to starvation; F:protein binding; C:cytoplasm	P:GO:0042594; F:GO:0005515; C:GO:0005737	0.0123914	1.18842
GSBRNA2T00004527001	BnaAnng11150D	BnaAnng11150D protein [Source:UniProtKB/TrEMBL;Acc:A0A078ISA7]	AT3G18295	At3g18295 [Source:UniProtKB/TrEMBL;Acc:Q9LS61]	CDY51938	DUF1639 family protein, putative (DUF1639)	C:chloroplast	C:GO:0009507	0.0235088	1.18683
GSBRNA2T00089635001	BnaA08g27510D	BnaA08g27510D protein [Source:UniProtKB/TrEMBL;Acc:A0A078FRI5]	AT1G03600	Photosystem II repair protein PSB27-H1, chloroplastic [Source:UniProtKB/Swiss-Prot;Acc:Q9LR64]	CDY15467	photosystem II repair protein PSB27-H1, chloroplastic	P:photosystem II repair; P:photosystem II assembly; P:cellular response to light intensity; C:chloroplast thylakoid membrane; C:chloroplast thylakoid lumen	P:GO:0010206; P:GO:0010207; P:GO:0071484; C:GO:0009535; C:GO:0009543	0.000197489	1.16532
GSBRNA2T00140318001	BnaC03g05740D	None	AT5G13030	Selenoprotein O [Source:UniProtKB/TrEMBL;Acc:Q8H126]	CDX70490	selenoprotein O	P:response to water deprivation; F:protein binding; C:cytosol; C:chloroplast thylakoid; C:chloroplast stroma	P:GO:0009414; F:GO:0005515; C:GO:0005829; C:GO:0009534; C:GO:0009570	0.00651229	1.15202
GSBRNA2T00004121001	BnaA05g32780D	BnaA05g32780D protein [Source:UniProtKB/TrEMBL;Acc:A0A078IQQ9]	AT3G03710	Polyribonucleotide nucleotidyltransferase 1, chloroplastic [Source:UniProtKB/Swiss-Prot;Acc:Q8GZQ3]	CDY51754	polyribonucleotide nucleotidyltransferase 1, chloroplastic	P:mitochondrial mRNA catabolic process; P:mitochondrial RNA 3'-end processing; P:tRNA processing; P:negative regulation of isopentenyl diphosphate biosynthetic process, methylerythritol 4-phosphate pathway; P:chlorophyll biosynthetic process; P:cellular response to phosphate starvation; P:carotene biosynthetic process; P:xanthophyll biosynthetic process; P:chloroplast RNA processing; P:RNA phosph…	P:GO:0000958; P:GO:0000965; P:GO:0008033; P:GO:0010323; P:GO:0015995; P:GO:0016036; P:GO:0016120; P:GO:0016123; P:GO:0031425; P:GO:0090503; F:GO:0000175; F:GO:0003723; F:GO:0004654; C:GO:0005829; C:GO:0009570	0.0310587	1.1495
GSBRNA2T00087179001	BnaCnng14650D	BnaCnng14650D protein [Source:UniProtKB/TrEMBL;Acc:A0A078IDR1]	AT4G13200	Uncharacterized protein At4g13200, chloroplastic [Source:UniProtKB/Swiss-Prot;Acc:Q8LDV3]	CDY47328	BnaCnng14650D	C:chloroplast thylakoid membrane; C:plastoglobule; C:chloroplast membrane	C:GO:0009535; C:GO:0010287; C:GO:0031969	9.3207e-05	1.14383
GSBRNA2T00094173001	BnaC03g76160D	Non-specific serine/threonine protein kinase [Source:UniProtKB/TrEMBL;Acc:A0A078IJ38]	AT1G30270	CBL-interacting serine/threonine-protein kinase 23 [Source:UniProtKB/Swiss-Prot;Acc:Q93VD3]	CDY49976	CBL-interacting serine/threonine-protein kinase 23-like isoform X1	P:protein phosphorylation; P:signal transduction; F:protein serine/threonine kinase activity; F:ATP binding	P:GO:0006468; P:GO:0007165; F:GO:0004674; F:GO:0005524	0.0389565	1.13856
GSBRNA2T00155065001	BnaA03g38670D	None	AT2G14750	Adenylyl-sulfate kinase [Source:UniProtKB/TrEMBL;Acc:A0A178VLM3]	CDX93145	adenylyl-sulfate kinase 1, chloroplastic	P:sulfate assimilation; P:phosphorylation; P:cysteine biosynthetic process; P:hydrogen sulfide biosynthetic process; F:adenylylsulfate kinase activity; F:ATP binding; F:identical protein binding; C:chloroplast	P:GO:0000103; P:GO:0016310; P:GO:0019344; P:GO:0070814; F:GO:0004020; F:GO:0005524; F:GO:0042802; C:GO:0009507	0.0240608	1.13138
GSBRNA2T00012577001	BnaC04g05620D	Delta-1-pyrroline-5-carboxylate synthase [Source:UniProtKB/TrEMBL;Acc:A0A078G6B4]	AT2G39800	Delta-1-pyrroline-5-carboxylate synthase A [Source:UniProtKB/Swiss-Prot;Acc:P54887]	CDY20482	delta-1-pyrroline-5-carboxylate synthase A isoform X1	P:response to oxidative stress; P:response to water deprivation; P:pollen development; P:phosphorylation; P:hyperosmotic salinity response; P:root development; P:oxidation-reduction process; P:L-proline biosynthetic process; F:glutamate 5-kinase activity; F:glutamate-5-semialdehyde dehydrogenase activity; F:ATP binding; F:delta1-pyrroline-5-carboxylate synthetase activity; C:chloroplast	P:GO:0006979; P:GO:0009414; P:GO:0009555; P:GO:0016310; P:GO:0042538; P:GO:0048364; P:GO:0055114; P:GO:0055129; F:GO:0004349; F:GO:0004350; F:GO:0005524; F:GO:0017084; C:GO:0009507	0.00237134	1.12945
GSBRNA2T00050937001	BnaAnng21230D	BnaAnng21230D protein [Source:UniProtKB/TrEMBL;Acc:A0A078JE49]	AT4G17540	Dynamin [Source:UniProtKB/TrEMBL;Acc:Q8RWF2]	CDY65878				0.00128185	1.12722
GSBRNA2T00007281001	BnaC03g71800D	BnaC03g71800D protein [Source:UniProtKB/TrEMBL;Acc:A0A078IRH7]	AT5G54800	GPT1 [Source:UniProtKB/TrEMBL;Acc:A0A178UL59]	CDY52572	glucose-6-phosphate/phosphate translocator 1, chloroplastic-like	P:phosphoglycerate transmembrane transport; P:triose phosphate transmembrane transport; F:phosphoglycerate transmembrane transporter activity; F:antiporter activity; F:triose-phosphate transmembrane transporter activity; C:integral component of membrane	P:GO:0015713; P:GO:0035436; F:GO:0015120; F:GO:0015297; F:GO:0071917; C:GO:0016021	0.00358614	1.11775
GSBRNA2T00130781001	BnaC01g04270D	None	AT4G34120	CBS domain-containing protein CBSX2, chloroplastic [Source:UniProtKB/Swiss-Prot;Acc:Q9C5D0]	CDX69026	CBS domain-containing protein CBSX2, chloroplastic	P:cell redox homeostasis; C:chloroplast stroma	P:GO:0045454; C:GO:0009570	0.0236192	1.11431
GSBRNA2T00090867001	BnaA02g11430D	Lipoxygenase [Source:UniProtKB/TrEMBL;Acc:A0A078FTS5]	AT3G45140	Lipoxygenase 2, chloroplastic [Source:UniProtKB/Swiss-Prot;Acc:P38418]	CDY16339	lipoxygenase 2, chloroplastic-like	P:oxylipin biosynthetic process; P:lipid oxidation; F:protein binding; F:oxidoreductase activity, acting on single donors with incorporation of molecular oxygen, incorporation of two atoms of oxygen; F:metal ion binding	P:GO:0031408; P:GO:0034440; F:GO:0005515; F:GO:0016702; F:GO:0046872	0.0298661	1.11142
GSBRNA2T00075850001	BnaA03g11720D	BnaA03g11720D protein [Source:UniProtKB/TrEMBL;Acc:A0A078HX54]	AT5G54730	Autophagy-related protein 18f [Source:UniProtKB/Swiss-Prot;Acc:Q9FH32]	CDY43025	autophagy-related protein 18f-like isoform X2	P:response to starvation; F:protein binding; C:cytoplasm	P:GO:0042594; F:GO:0005515; C:GO:0005737	0.00776335	1.10458
GSBRNA2T00076989001	BnaA04g20460D	BnaA04g20460D protein [Source:UniProtKB/TrEMBL;Acc:A0A078HYM1]	AT2G35010	TO1 [Source:UniProtKB/TrEMBL;Acc:A0A178VSZ4]	CDY43645	thioredoxin O1	P:oxidation-reduction process; F:oxidoreductase activity, acting on a sulfur group of donors, disulfide as acceptor; C:mitochondrial matrix	P:GO:0055114; F:GO:0016671; C:GO:0005759	0.00353716	1.09207
GSBRNA2T00072297001	BnaA02g27980D	BnaA02g27980D protein [Source:UniProtKB/TrEMBL;Acc:A0A078HW44]	AT5G54770	Thiamine thiazole synthase, chloroplastic [Source:UniProtKB/TrEMBL;Acc:A0A178UNL2]	CDY41008	thiamine thiazole synthase, chloroplastic-like	P:cellular response to DNA damage stimulus; P:thiamine biosynthetic process; P:response to cold; P:thiazole biosynthetic process; F:iron ion binding; F:zinc ion binding; F:transferase activity, transferring pentosyl groups; F:protein domain specific binding; F:protein homodimerization activity; C:cytosol; C:chloroplast stroma; C:thylakoid; C:chloroplast envelope; C:stromule	P:GO:0006974; P:GO:0009228; P:GO:0009409; P:GO:0052837; F:GO:0005506; F:GO:0008270; F:GO:0016763; F:GO:0019904; F:GO:0042803; C:GO:0005829; C:GO:0009570; C:GO:0009579; C:GO:0009941; C:GO:0010319	0.0041196	1.08666
GSBRNA2T00076226001	BnaC08g04860D	Chlorophyll a-b binding protein, chloroplastic [Source:UniProtKB/TrEMBL;Acc:A0A078I271]	AT1G45474	Photosystem I chlorophyll a/b-binding protein 5, chloroplastic [Source:UniProtKB/Swiss-Prot;Acc:Q9C639]	CDY43213	photosystem I chlorophyll a/b-binding protein 5, chloroplastic	P:response to cold; P:response to high light intensity; P:response to low light intensity stimulus; P:photosynthesis, light harvesting in photosystem I; P:protein-chromophore linkage; F:chlorophyll binding; F:pigment binding; F:protein homodimerization activity; F:metal ion binding; C:photosystem II; C:chloroplast thylakoid membrane; C:photosystem I antenna complex; C:integral component of membra…	P:GO:0009409; P:GO:0009644; P:GO:0009645; P:GO:0009768; P:GO:0018298; F:GO:0016168; F:GO:0031409; F:GO:0042803; F:GO:0046872; C:GO:0009523; C:GO:0009535; C:GO:0009782; C:GO:0016021	0.00189467	1.08582
GSBRNA2T00026063001	BnaA09g56910D	BnaA09g56910D protein (Fragment) [Source:UniProtKB/TrEMBL;Acc:A0A078J7N0]	AT1G14580	C2H2-like zinc finger protein [Source:TAIR;Acc:AT1G14580]	CDY59418	protein indeterminate-domain 6, chloroplastic-like	P:regulation of transcription, DNA-templated; F:DNA-binding transcription factor activity; F:metal ion binding	P:GO:0006355; F:GO:0003700; F:GO:0046872	0.0322243	1.08176
GSBRNA2T00005954001	BnaAnng02550D	BnaAnng02550D protein [Source:UniProtKB/TrEMBL;Acc:A0A078FWH6]	AT3G05320	O-fucosyltransferase 23 [Source:UniProtKB/Swiss-Prot;Acc:Q9MA87]	CDY18790	O-fucosyltransferase family protein	P:fucose metabolic process; P:pollination; F:transferase activity, transferring glycosyl groups; C:integral component of membrane	P:GO:0006004; P:GO:0009856; F:GO:0016757; C:GO:0016021	0.0257091	1.0812
GSBRNA2T00041469001	BnaA02g10040D	BnaA02g10040D protein [Source:UniProtKB/TrEMBL;Acc:A0A078GUQ1]	AT5G53890	Leucine-rich repeat receptor-like protein kinase (Fragment) [Source:UniProtKB/TrEMBL;Acc:C0LGV8]	CDY28812	phytosulfokine receptor 2	P:protein phosphorylation; F:protein serine/threonine kinase activity; F:protein binding; F:ATP binding; C:integral component of membrane	P:GO:0006468; F:GO:0004674; F:GO:0005515; F:GO:0005524; C:GO:0016021	0.0212725	1.07731
GSBRNA2T00090276001	BnaA04g12000D	BnaA04g12000D protein [Source:UniProtKB/TrEMBL;Acc:A0A078FS01]	AT2G21170	TIM [Source:UniProtKB/TrEMBL;Acc:A0A178VN28]	CDY15911	triosephosphate isomerase, chloroplastic	P:gluconeogenesis; P:glycolytic process; P:triglyceride mobilization; P:chloroplast organization; P:glycerol catabolic process; P:multicellular organism reproduction; P:glyceraldehyde-3-phosphate biosynthetic process; P:primary root development; F:triose-phosphate isomerase activity; C:cytosol; C:chloroplast stroma; C:thylakoid; C:chloroplast envelope; C:apoplast	P:GO:0006094; P:GO:0006096; P:GO:0006642; P:GO:0009658; P:GO:0019563; P:GO:0032504; P:GO:0046166; P:GO:0080022; F:GO:0004807; C:GO:0005829; C:GO:0009570; C:GO:0009579; C:GO:0009941; C:GO:0048046	0.000440726	1.07245
GSBRNA2T00103452001	BnaC06g34600D	None	AT1G73750	Uncharacterised conserved protein UCP031088, alpha/beta hydrolase [Source:TAIR;Acc:AT1G73750]	CDX73012	PREDICTED: uncharacterized protein LOC106300763	P:carbohydrate metabolic process; P:lipid glycosylation; F:undecaprenyldiphospho-muramoylpentapeptide beta-N-acetylglucosaminyltransferase activity	P:GO:0005975; P:GO:0030259; F:GO:0050511	0.0228889	1.07101
GSBRNA2T00098773001	BnaA07g16600D	None	AT3G55010	Phosphoribosylformylglycinamidine cyclo-ligase, chloroplastic [Source:UniProtKB/Swiss-Prot;Acc:Q05728]	CDX67620	phosphoribosylformylglycinamidine cyclo-ligase, chloroplastic	P:'de novo' IMP biosynthetic process; P:adenine biosynthetic process; F:phosphoribosylamine-glycine ligase activity; F:phosphoribosylformylglycinamidine cyclo-ligase activity; C:cytosol; C:integral component of membrane	P:GO:0006189; P:GO:0046084; F:GO:0004637; F:GO:0004641; C:GO:0005829; C:GO:0016021	0.00135039	1.05662
GSBRNA2T00090244001	BnaA04g12270D	Glucose-1-phosphate adenylyltransferase [Source:UniProtKB/TrEMBL;Acc:A0A078FSJ5]	AT2G21590	Probable glucose-1-phosphate adenylyltransferase large subunit, chloroplastic [Source:UniProtKB/Swiss-Prot;Acc:Q9SIK1]	CDY15884	probable glucose-1-phosphate adenylyltransferase large subunit, chloroplastic	P:glycogen biosynthetic process; P:starch biosynthetic process; F:ATP binding; F:glucose-1-phosphate adenylyltransferase activity; C:chloroplast; C:glucose-1-phosphate adenylyltransferase complex	P:GO:0005978; P:GO:0019252; F:GO:0005524; F:GO:0008878; C:GO:0009507; C:GO:0010170	0.000309117	1.05499
GSBRNA2T00065724001	BnaC05g30190D	Lipoxygenase [Source:UniProtKB/TrEMBL;Acc:A0A078HKY0]	AT3G22400	Linoleate 9S-lipoxygenase 5 [Source:UniProtKB/Swiss-Prot;Acc:Q9LUW0]	CDY38326	linoleate 9S-lipoxygenase 5, chloroplastic	P:lateral root formation; P:oxylipin biosynthetic process; P:lipid oxidation; P:negative regulation of defense response to insect; F:protein binding; F:metal ion binding; F:linoleate 9S-lipoxygenase activity; C:plastid	P:GO:0010311; P:GO:0031408; P:GO:0034440; P:GO:1900366; F:GO:0005515; F:GO:0046872; F:GO:1990136; C:GO:0009536	0.0204959	1.05321
GSBRNA2T00015317001	BnaA01g33620D	BnaA01g33620D protein [Source:UniProtKB/TrEMBL;Acc:A0A078G6R5]	AT3G04260	Plastid transcriptionally active 3 [Source:UniProtKB/TrEMBL;Acc:F4J3M2]	CDY21131	plastid transcriptionally active 3	F:protein binding; C:plastid chromosome; C:chloroplast nucleoid	F:GO:0005515; C:GO:0009508; C:GO:0042644	0.000622647	1.04044
GSBRNA2T00027329001	BnaA08g14620D	BnaA08g14620D protein [Source:UniProtKB/TrEMBL;Acc:A0A078GJR5]	AT4G24810	Protein kinase superfamily protein [Source:UniProtKB/TrEMBL;Acc:F4JRQ4]	CDY24848	uncharacterized aarF domain-containing protein kinase 1-like	P:protein phosphorylation; F:protein kinase activity; F:ATP binding; C:chloroplast	P:GO:0006468; F:GO:0004672; F:GO:0005524; C:GO:0009507	0.0340633	1.03244
GSBRNA2T00021525001	BnaC07g31290D	BnaC07g31290D protein [Source:UniProtKB/TrEMBL;Acc:A0A078GEM5]	AT5G61560	U-box domain-containing protein kinase family protein [Source:TAIR;Acc:AT5G61560]	CDY23058	U-box domain-containing protein 51	P:protein phosphorylation; P:protein ubiquitination; F:protein serine/threonine kinase activity; F:ubiquitin-protein transferase activity; F:ATP binding; C:plasma membrane; C:chloroplast	P:GO:0006468; P:GO:0016567; F:GO:0004674; F:GO:0004842; F:GO:0005524; C:GO:0005886; C:GO:0009507	0.00609839	1.03002
GSBRNA2T00056153001	BnaA02g28680D	Uridine kinase [Source:UniProtKB/TrEMBL;Acc:A0A078H967]	AT3G27190	Uridine kinase-like protein 2, chloroplastic [Source:UniProtKB/Swiss-Prot;Acc:Q9LK34]	CDY34172	uridine kinase-like protein 2, chloroplastic	P:'de novo' pyrimidine nucleobase biosynthetic process; P:nucleoside metabolic process; P:phosphorylation; P:UMP salvage; P:CTP salvage; P:regulation of lignin biosynthetic process; P:regulation of starch metabolic process; P:regulation of cellulose biosynthetic process; F:uracil phosphoribosyltransferase activity; F:uridine kinase activity; F:ATP binding; F:GTP binding; C:cytosol; C:chloroplast	P:GO:0006207; P:GO:0009116; P:GO:0016310; P:GO:0044206; P:GO:0044211; P:GO:1901141; P:GO:2000904; P:GO:2001006; F:GO:0004845; F:GO:0004849; F:GO:0005524; F:GO:0005525; C:GO:0005829; C:GO:0009507	0.00190569	1.02011
GSBRNA2T00077543001	BnaC04g21740D	Chlorophyll a-b binding protein, chloroplastic [Source:UniProtKB/TrEMBL;Acc:A0A078I296]	AT3G61470	Photosystem I chlorophyll a/b-binding protein 2, chloroplastic [Source:UniProtKB/Swiss-Prot;Acc:Q9SYW8]	CDY43936	photosystem I chlorophyll a/b-binding protein 2, chloroplastic	P:response to light stimulus; P:photosynthesis, light harvesting in photosystem I; P:protein-chromophore linkage; F:chlorophyll binding; C:photosystem I; C:photosystem II; C:chloroplast thylakoid membrane; C:integral component of membrane	P:GO:0009416; P:GO:0009768; P:GO:0018298; F:GO:0016168; C:GO:0009522; C:GO:0009523; C:GO:0009535; C:GO:0016021	0.015811	1.01415
GSBRNA2T00069662001	BnaA04g20730D	BnaA04g20730D protein [Source:UniProtKB/TrEMBL;Acc:A0A078HT37]	AT2G35720	Chaperone protein dnaJ 13 [Source:UniProtKB/Swiss-Prot;Acc:Q39079]	CDY40444	chaperone protein dnaJ 13	P:response to high light intensity; P:vegetative to reproductive phase transition of meristem; P:response to very low light intensity stimulus; F:protein binding; C:plastid; C:integral component of membrane	P:GO:0009644; P:GO:0010228; P:GO:0055122; F:GO:0005515; C:GO:0009536; C:GO:0016021	0.000744683	1.01121
GSBRNA2T00146398001	BnaA07g34520D	None	AT1G78930	Mitochondrial transcription termination factor family protein [Source:UniProtKB/TrEMBL;Acc:Q0WRV2]	CDX87421	U-box domain-containing protein 35	P:regulation of transcription, DNA-templated; P:protein phosphorylation; P:triterpenoid biosynthetic process; F:lanosterol synthase activity; F:double-stranded DNA binding; F:protein kinase activity; F:ATP binding; F:hydrolase activity; F:beta-amyrin synthase activity; C:lipid droplet	P:GO:0006355; P:GO:0006468; P:GO:0016104; F:GO:0000250; F:GO:0003690; F:GO:0004672; F:GO:0005524; F:GO:0016787; F:GO:0042300; C:GO:0005811	0.00362943	1.00902
GSBRNA2T00005696001	BnaA09g07610D	Zeaxanthin epoxidase, chloroplastic [Source:UniProtKB/TrEMBL;Acc:A0A078FZM8]	AT5G67030	Zeaxanthin epoxidase, chloroplastic [Source:UniProtKB/Swiss-Prot;Acc:Q9FGC7]	CDY18634	zeaxanthin epoxidase, chloroplastic	P:abscisic acid biosynthetic process; P:oxidation-reduction process; F:protein binding; F:zeaxanthin epoxidase [overall] activity; F:FAD binding; C:chloroplast; C:membrane	P:GO:0009688; P:GO:0055114; F:GO:0005515; F:GO:0009540; F:GO:0071949; C:GO:0009507; C:GO:0016020	0.0107343	1.00892

## Sheet: C545 heat vs C545 DEGS
GENEID	NAME	DESCRIPTION	ARABIDOPSIS	ARABIDOPSIS DESCRIPTION	TXNAME	BLAST2GO DESCRIPTION	GO NAMES	GO IDs	C545 Heat vs C545 adj.pval	C545 Heat vs C545 log2FC
GSBRNA2T00000240001	BnaA05g27080D	Fatty acyl-CoA reductase [Source:UniProtKB/TrEMBL;Acc:A0A078F5T1]	AT3G11980	Fatty acyl-CoA reductase [Source:UniProtKB/TrEMBL;Acc:A0A178VDD9]	CDY08472	fatty acyl-CoA reductase 2-like	P:response to herbicide; P:suberin biosynthetic process; P:pollen exine formation; P:long-chain fatty-acyl-CoA metabolic process; P:oxidation-reduction process; P:fatty alcohol biosynthetic process; F:oxidoreductase activity, acting on the CH-CH group of donors, NAD or NADP as acceptor; F:fatty-acyl-CoA reductase (alcohol-forming) activity; F:alcohol-forming fatty acyl-CoA reductase activity; C:c…	P:GO:0009635; P:GO:0010345; P:GO:0010584; P:GO:0035336; P:GO:0055114; P:GO:1903175; F:GO:0016628; F:GO:0080019; F:GO:0102965; C:GO:0009507	3.0688e-06	-10.8049
GSBRNA2T00111124001	BnaC05g41210D	None	AT3G11980	Fatty acyl-CoA reductase [Source:UniProtKB/TrEMBL;Acc:A0A178VDD9]	CDY01079	fatty acyl-CoA reductase 2-like	P:response to herbicide; P:suberin biosynthetic process; P:pollen exine formation; P:long-chain fatty-acyl-CoA metabolic process; P:oxidation-reduction process; P:fatty alcohol biosynthetic process; F:fatty-acyl-CoA reductase (alcohol-forming) activity; F:alcohol-forming fatty acyl-CoA reductase activity; C:chloroplast	P:GO:0009635; P:GO:0010345; P:GO:0010584; P:GO:0035336; P:GO:0055114; P:GO:1903175; F:GO:0080019; F:GO:0102965; C:GO:0009507	3.0688e-06	-10.0622
GSBRNA2T00028486001	BnaCnng35950D	BnaCnng35950D protein [Source:UniProtKB/TrEMBL;Acc:A0A078J8W5]	AT3G23640	Heteroglycan glucosidase 1 [Source:UniProtKB/TrEMBL;Acc:A0A1I9LTS6]	CDY60313	alpha-glucosidase 2-like isoform X1	P:carbohydrate metabolic process; F:hydrolase activity, hydrolyzing O-glycosyl compounds; F:carbohydrate binding; C:integral component of membrane	P:GO:0005975; F:GO:0004553; F:GO:0030246; C:GO:0016021	0.00313312	-9.22434
GSBRNA2T00019740001	BnaCnng30610D	BnaCnng30610D protein [Source:UniProtKB/TrEMBL;Acc:A0A078IXD7]	AT4G20990	Alpha carbonic anhydrase 4 [Source:UniProtKB/Swiss-Prot;Acc:F4JIK2]	CDY56563	alpha carbonic anhydrase 4-like	P:one-carbon metabolic process; F:carbonate dehydratase activity; F:zinc ion binding	P:GO:0006730; F:GO:0004089; F:GO:0008270	0.0234527	-7.47383
GSBRNA2T00150410001	BnaA10g01560D	None	AT1G02980	Cullin-2 [Source:UniProtKB/Swiss-Prot;Acc:Q9SRZ0]	CDX89926	cullin-1-like	P:ubiquitin-dependent protein catabolic process; P:protein ubiquitination; F:ubiquitin-protein transferase activity; F:ubiquitin protein ligase binding; C:cullin-RING ubiquitin ligase complex	P:GO:0006511; P:GO:0016567; F:GO:0004842; F:GO:0031625; C:GO:0031461	0.00010756	-7.46154
GSBRNA2T00150409001	BnaA10g01570D	None	AT1G02980	Cullin-2 [Source:UniProtKB/Swiss-Prot;Acc:Q9SRZ0]	CDX89925	cullin-1-like	P:ubiquitin-dependent protein catabolic process; P:protein ubiquitination; F:ubiquitin-protein transferase activity; F:ubiquitin protein ligase binding; C:cullin-RING ubiquitin ligase complex	P:GO:0006511; P:GO:0016567; F:GO:0004842; F:GO:0031625; C:GO:0031461	0.00439161	-6.82057
GSBRNA2T00075059001	BnaA04g10460D	Glycerol-3-phosphate dehydrogenase [NAD(+)] [Source:UniProtKB/TrEMBL;Acc:A0A078HXL3]	AT5G40610	Glycerol-3-phosphate dehydrogenase [NAD(+)] 1, chloroplastic [Source:UniProtKB/Swiss-Prot;Acc:Q9SCX9]	CDY42567	glycerol-3-phosphate dehydrogenase [NAD(+)] 1, chloroplastic	P:carbohydrate metabolic process; P:NADH oxidation; P:glycerol-3-phosphate catabolic process; F:glycerol-3-phosphate dehydrogenase [NAD+] activity; F:protein homodimerization activity; F:NAD binding; C:cytosol; C:glycerol-3-phosphate dehydrogenase complex	P:GO:0005975; P:GO:0006116; P:GO:0046168; F:GO:0004367; F:GO:0042803; F:GO:0051287; C:GO:0005829; C:GO:0009331	0.00301414	-6.76472
GSBRNA2T00002357001	BnaC03g30540D	BnaC03g30540D protein [Source:UniProtKB/TrEMBL;Acc:A0A078FYV6]	AT4G00620	Bifunctional protein FolD 4, chloroplastic [Source:UniProtKB/Swiss-Prot;Acc:O65271]	CDY17982	bifunctional protein FolD 4, chloroplastic	P:tetrahydrofolate interconversion; P:oxidation-reduction process; F:methenyltetrahydrofolate cyclohydrolase activity; F:methylenetetrahydrofolate dehydrogenase (NADP+) activity; C:cytosol; C:chloroplast	P:GO:0035999; P:GO:0055114; F:GO:0004477; F:GO:0004488; C:GO:0005829; C:GO:0009507	7.69948e-05	-6.63674
GSBRNA2T00002597001	BnaA01g23630D	BnaA01g23630D protein [Source:UniProtKB/TrEMBL;Acc:A0A078FZA7]	AT3G23640	Heteroglycan glucosidase 1 [Source:UniProtKB/TrEMBL;Acc:A0A1I9LTS6]	CDY18102	alpha-glucosidase 2-like isoform X2	P:carbohydrate metabolic process; F:hydrolase activity, hydrolyzing O-glycosyl compounds; F:carbohydrate binding; C:integral component of membrane	P:GO:0005975; F:GO:0004553; F:GO:0030246; C:GO:0016021	0.00508368	-6.35795
GSBRNA2T00016985001	BnaA05g34460D	BnaA05g34460D protein [Source:UniProtKB/TrEMBL;Acc:A0A078J0Y3]	AT2G43100	IPMI2 [Source:UniProtKB/TrEMBL;Acc:A0A178VZE1]	CDY55510	3-isopropylmalate dehydratase small subunit 1	P:leucine biosynthetic process; P:glucosinolate biosynthetic process; F:3-isopropylmalate dehydratase activity; C:chloroplast stroma	P:GO:0009098; P:GO:0019761; F:GO:0003861; C:GO:0009570	0.00457856	-6.32626
GSBRNA2T00030437001	BnaAnng41430D	BnaAnng41430D protein (Fragment) [Source:UniProtKB/TrEMBL;Acc:A0A078K0S5]	AT3G52180	SEX4 [Source:UniProtKB/TrEMBL;Acc:A0A178VES0]	CDY72539	phosphoglucan phosphatase DSP4, chloroplastic isoform X1	P:starch catabolic process; P:protein dephosphorylation; P:circadian rhythm; P:phosphorylated carbohydrate dephosphorylation; F:protein binding; F:protein tyrosine/serine/threonine phosphatase activity; F:carbohydrate phosphatase activity; F:amylopectin binding; F:starch binding; C:chloroplast stroma	P:GO:0005983; P:GO:0006470; P:GO:0007623; P:GO:0046838; F:GO:0005515; F:GO:0008138; F:GO:0019203; F:GO:2001066; F:GO:2001070; C:GO:0009570	0.0133069	-6.00706
GSBRNA2T00002659001	BnaC05g01600D	BnaC05g01600D protein [Source:UniProtKB/TrEMBL;Acc:A0A078FZE0]	AT1G02980	Cullin-2 [Source:UniProtKB/Swiss-Prot;Acc:Q9SRZ0]	CDY18137	cullin-1-like	P:ubiquitin-dependent protein catabolic process; P:protein ubiquitination; F:ubiquitin-protein transferase activity; F:ubiquitin protein ligase binding; C:cullin-RING ubiquitin ligase complex	P:GO:0006511; P:GO:0016567; F:GO:0004842; F:GO:0031625; C:GO:0031461	0.000507159	-5.7401
GSBRNA2T00151650001	BnaA03g25950D	None	AT4G00620	Bifunctional protein FolD 4, chloroplastic [Source:UniProtKB/Swiss-Prot;Acc:O65271]	CDX90915	bifunctional protein FolD 4, chloroplastic	P:tetrahydrofolate interconversion; P:oxidation-reduction process; F:methenyltetrahydrofolate cyclohydrolase activity; F:methylenetetrahydrofolate dehydrogenase (NADP+) activity; C:cytosol; C:chloroplast	P:GO:0035999; P:GO:0055114; F:GO:0004477; F:GO:0004488; C:GO:0005829; C:GO:0009507	0.000211292	-5.6061
GSBRNA2T00038935001	BnaC05g44110D	BnaC05g44110D protein [Source:UniProtKB/TrEMBL;Acc:A0A078GS64]	AT3G07900	O-fucosyltransferase 24 [Source:UniProtKB/Swiss-Prot;Acc:Q9SFC4]	CDY28009	O-fucosyltransferase 24	P:fucose metabolic process; F:transferase activity, transferring glycosyl groups; C:cytoplasm; C:integral component of membrane	P:GO:0006004; F:GO:0016757; C:GO:0005737; C:GO:0016021	0.00266888	-5.56928
GSBRNA2T00127162001	BnaC08g32720D	None	AT3G63170	Fatty-acid-binding protein 1 [Source:UniProtKB/Swiss-Prot;Acc:Q9M1X2]	CDX76686	fatty-acid-binding protein 1	P:fatty acid metabolic process; F:fatty acid binding; F:intramolecular lyase activity; C:chloroplast stroma; C:chloroplast envelope	P:GO:0006631; F:GO:0005504; F:GO:0016872; C:GO:0009570; C:GO:0009941	2.00867e-05	-5.19228
GSBRNA2T00019609001	BnaA09g55750D	BnaA09g55750D protein [Source:UniProtKB/TrEMBL;Acc:A0A078J2Q0]	AT3G63170	Fatty-acid-binding protein 1 [Source:UniProtKB/Swiss-Prot;Acc:Q9M1X2]	CDY56459	fatty-acid-binding protein 1	P:fatty acid metabolic process; F:fatty acid binding; F:intramolecular lyase activity; C:chloroplast stroma; C:chloroplast envelope	P:GO:0006631; F:GO:0005504; F:GO:0016872; C:GO:0009570; C:GO:0009941	0.0001877	-4.98254
GSBRNA2T00059530001	BnaA05g29780D	BnaA05g29780D protein [Source:UniProtKB/TrEMBL;Acc:A0A078HDT6]	AT3G07900	O-fucosyltransferase 24 [Source:UniProtKB/Swiss-Prot;Acc:Q9SFC4]	CDY35972	O-fucosyltransferase 24	P:fucose metabolic process; F:transferase activity, transferring glycosyl groups; C:cytoplasm; C:integral component of membrane	P:GO:0006004; F:GO:0016757; C:GO:0005737; C:GO:0016021	0.00392923	-4.93915
GSBRNA2T00122910001	BnaA10g05030D	None	AT1G47840	Hexokinase-like 1 protein [Source:UniProtKB/Swiss-Prot;Acc:Q9FZG4]	CDY06724	hexokinase-like 1 protein	P:cellular glucose homeostasis; P:glycolytic process; P:hexose metabolic process; P:carbohydrate phosphorylation; P:glucose 6-phosphate metabolic process; F:glucokinase activity; F:ATP binding; F:glucose binding; F:fructokinase activity; F:mannokinase activity; C:cytosol; C:chloroplast	P:GO:0001678; P:GO:0006096; P:GO:0019318; P:GO:0046835; P:GO:0051156; F:GO:0004340; F:GO:0005524; F:GO:0005536; F:GO:0008865; F:GO:0019158; C:GO:0005829; C:GO:0009507	2.0255e-05	-4.62655
GSBRNA2T00013250001	BnaC06g01220D	Phosphotransferase [Source:UniProtKB/TrEMBL;Acc:A0A078G7B9]	AT1G47840	Hexokinase-like 1 protein [Source:UniProtKB/Swiss-Prot;Acc:Q9FZG4]	CDY20902	hexokinase-like 1 protein	P:cellular glucose homeostasis; P:glycolytic process; P:hexose metabolic process; P:carbohydrate phosphorylation; P:glucose 6-phosphate metabolic process; F:glucokinase activity; F:ATP binding; F:glucose binding; F:fructokinase activity; F:mannokinase activity; C:cytosol; C:chloroplast	P:GO:0001678; P:GO:0006096; P:GO:0019318; P:GO:0046835; P:GO:0051156; F:GO:0004340; F:GO:0005524; F:GO:0005536; F:GO:0008865; F:GO:0019158; C:GO:0005829; C:GO:0009507	2.61727e-05	-4.40331
GSBRNA2T00045388001	BnaAnng20300D	BnaAnng20300D protein [Source:UniProtKB/TrEMBL;Acc:A0A078JIJ4]	AT5G03390	At5g03390 [Source:UniProtKB/TrEMBL;Acc:Q9LZF0]	CDY65207	predicted protein	C:chloroplast	C:GO:0009507	0.00542432	-4.29039
GSBRNA2T00127881001	BnaC04g40110D	None	AT2G28880	Aminodeoxychorismate synthase, chloroplastic [Source:UniProtKB/Swiss-Prot;Acc:Q8LPN3]	CDX77216	aminodeoxychorismate synthase, chloroplastic-like	P:glutamine metabolic process; P:para-aminobenzoic acid biosynthetic process; P:chorismate metabolic process; P:tetrahydrofolate biosynthetic process; P:folic acid biosynthetic process; F:4-amino-4-deoxychorismate synthase activity; C:chloroplast	P:GO:0006541; P:GO:0008153; P:GO:0046417; P:GO:0046654; P:GO:0046656; F:GO:0046820; C:GO:0009507	0.00101968	-4.19424
GSBRNA2T00135518001	BnaA10g18680D	None	AT5G15530	Biotin carboxyl carrier protein of acetyl-CoA carboxylase [Source:UniProtKB/TrEMBL;Acc:A0A178U9S1]	CDX69519	biotin carboxyl carrier protein of acetyl-CoA carboxylase 2, chloroplastic	P:fatty acid biosynthetic process; F:acetyl-CoA carboxylase activity; C:acetyl-CoA carboxylase complex; C:chloroplast	P:GO:0006633; F:GO:0003989; C:GO:0009317; C:GO:0009507	0.000264921	-4.12884
GSBRNA2T00048269001	BnaC04g52490D	BnaC04g52490D protein [Source:UniProtKB/TrEMBL;Acc:A0A078JH64]	AT2G42130	Probable plastid-lipid-associated protein 13, chloroplastic [Source:UniProtKB/Swiss-Prot;Acc:Q8S9M1]	CDY65805	probable plastid-lipid-associated protein 13, chloroplastic	C:chloroplast thylakoid; C:plastoglobule	C:GO:0009534; C:GO:0010287	2.54395e-05	-4.09644
GSBRNA2T00068629001	BnaA09g10670D	BnaA09g10670D protein [Source:UniProtKB/TrEMBL;Acc:A0A078HMQ5]	AT5G01730	Protein SCAR4 [Source:UniProtKB/Swiss-Prot;Acc:Q5XPJ6]	CDY39815	SCAR family protein 4	P:positive regulation of Arp2/3 complex-mediated actin nucleation; F:actin binding; F:catalytic activity; F:protein kinase A regulatory subunit binding; F:Arp2/3 complex binding; C:cytoskeleton; C:plastoglobule; C:integral component of membrane	P:GO:2000601; F:GO:0003779; F:GO:0003824; F:GO:0034237; F:GO:0071933; C:GO:0005856; C:GO:0010287; C:GO:0016021	0.00133776	-3.83859
GSBRNA2T00104747001	BnaA05g25420D	Scarecrow-like protein 29 [Source:Projected from Arabidopsis thaliana (AT3G13840) UniProtKB/Swiss-Prot;Acc:Q9LRW3]	AT3G13840	Scarecrow-like protein 29 [Source:UniProtKB/Swiss-Prot;Acc:Q9LRW3]	CDX97537				5.51399e-05	-3.82481
GSBRNA2T00081050001	BnaA02g13860D	BnaA02g13860D protein [Source:UniProtKB/TrEMBL;Acc:A0A078I4T6]	AT1G68460	Adenylate isopentenyltransferase 1, chloroplastic [Source:UniProtKB/Swiss-Prot;Acc:Q94ID3]	CDY44896	adenylate isopentenyltransferase 1, chloroplastic-like	P:tRNA modification; F:AMP dimethylallyltransferase activity; F:tRNA dimethylallyltransferase activity	P:GO:0006400; F:GO:0009824; F:GO:0052381	2.70555e-05	-3.80929
GSBRNA2T00060641001	BnaA03g57590D	BnaA03g57590D protein [Source:UniProtKB/TrEMBL;Acc:A0A078JNN1]	AT3G23790	Probable acyl-activating enzyme 16, chloroplastic [Source:UniProtKB/Swiss-Prot;Acc:Q9LK39]	CDY67321	probable acyl-activating enzyme 16, chloroplastic	P:fatty acid metabolic process; F:ligase activity; C:chloroplast envelope	P:GO:0006631; F:GO:0016874; C:GO:0009941	0.00208801	-3.70171
GSBRNA2T00108232001	BnaC04g34370D	None	AT5G38530	Tryptophan synthase beta chain [Source:UniProtKB/TrEMBL;Acc:Q9FFW8]	CDX99680	tryptophan synthase beta chain 2	P:tryptophan biosynthetic process; F:tryptophan synthase activity; F:pyridoxal phosphate binding; F:L-serine hydro-lyase (adding indole, L-tryptophan-forming) activity	P:GO:0000162; F:GO:0004834; F:GO:0030170; F:GO:0052684	0.00427171	-3.6704
GSBRNA2T00097380001	BnaAnng33040D	BnaAnng33040D protein [Source:UniProtKB/TrEMBL;Acc:A0A078JXL6]	AT5G49120	FCS-Like Zinc finger 15 [Source:UniProtKB/Swiss-Prot;Acc:Q9FH22]	CDY70231				0.00532116	-3.66369
GSBRNA2T00035217001	BnaC09g42420D	Biotin carboxyl carrier protein of acetyl-CoA carboxylase [Source:UniProtKB/TrEMBL;Acc:G4WXE1]	AT5G15530	Biotin carboxyl carrier protein of acetyl-CoA carboxylase [Source:UniProtKB/TrEMBL;Acc:A0A178U9S1]	CDY26426	biotin carboxyl carrier protein of acetyl-CoA carboxylase 2, chloroplastic	P:fatty acid biosynthetic process; F:acetyl-CoA carboxylase activity; C:acetyl-CoA carboxylase complex; C:chloroplast	P:GO:0006633; F:GO:0003989; C:GO:0009317; C:GO:0009507	5.6549e-05	-3.60697
GSBRNA2T00044332001	BnaA03g49040D	Diacylglycerol kinase [Source:UniProtKB/TrEMBL;Acc:A0A078GZ62]	AT4G28130	Diacylglycerol kinase 6 [Source:UniProtKB/Swiss-Prot;Acc:F4JKI3]	CDY29883	diacylglycerol kinase 6	P:defense response; P:protein kinase C-activating G protein-coupled receptor signaling pathway; P:phosphorylation; F:NAD+ kinase activity; F:diacylglycerol kinase activity; F:ATP binding; C:chloroplast	P:GO:0006952; P:GO:0007205; P:GO:0016310; F:GO:0003951; F:GO:0004143; F:GO:0005524; C:GO:0009507	0.00187993	-3.59061
GSBRNA2T00102701001	BnaA07g31300D	None	AT1G74130	Rhomboid-like protein 16, chloroplastic [Source:UniProtKB/Swiss-Prot;Acc:Q84WG3]	CDX96519	rhomboid-like protein 17, chloroplastic	P:proteolysis; F:serine-type endopeptidase activity; C:integral component of membrane	P:GO:0006508; F:GO:0004252; C:GO:0016021	0.000570001	-3.56379
GSBRNA2T00140493001	BnaC03g07250D	None	AT2G16640	Translocase of chloroplast 132, chloroplastic [Source:UniProtKB/Swiss-Prot;Acc:Q9SLF3]	CDX70641	translocase of chloroplast 120, chloroplastic-like	F:GTP binding	F:GO:0005525	0.00817091	-3.55096
GSBRNA2T00028916001	BnaC06g18160D	BnaC06g18160D protein [Source:UniProtKB/TrEMBL;Acc:A0A078GIJ4]	AT3G61760	DL1B [Source:UniProtKB/TrEMBL;Acc:A0A178VE87]	CDY25074	dynamin-related protein 1B	P:mitochondrial fission; F:GTPase activity; F:GTP binding; F:microtubule binding; C:cytoplasm; C:microtubule; C:membrane	P:GO:0000266; F:GO:0003924; F:GO:0005525; F:GO:0008017; C:GO:0005737; C:GO:0005874; C:GO:0016020	0.000116947	-3.53218
GSBRNA2T00135439001	BnaA10g18080D	None	AT5G16240	Stearoyl-[acyl-carrier-protein] 9-desaturase 1, chloroplastic [Source:UniProtKB/Swiss-Prot;Acc:Q9LF04]	CDX69459	stearoyl-[acyl-carrier-protein] 9-desaturase 5, chloroplastic	P:fatty acid biosynthetic process; P:oxidation-reduction process; F:acyl-[acyl-carrier-protein] desaturase activity; F:metal ion binding; C:chloroplast stroma	P:GO:0006633; P:GO:0055114; F:GO:0045300; F:GO:0046872; C:GO:0009570	3.0688e-06	-3.48361
GSBRNA2T00135162001	BnaC02g18220D	None	AT1G68460	Adenylate isopentenyltransferase 1, chloroplastic [Source:UniProtKB/Swiss-Prot;Acc:Q94ID3]	CDX81518	adenylate isopentenyltransferase 1, chloroplastic-like	P:tRNA modification; F:AMP dimethylallyltransferase activity; F:tRNA dimethylallyltransferase activity	P:GO:0006400; F:GO:0009824; F:GO:0052381	0.000460099	-3.45869
GSBRNA2T00151771001	BnaC02g05880D	None	AT5G14990	WPP domain associated protein [Source:UniProtKB/TrEMBL;Acc:Q9LFQ6]	CDX91009				0.0103029	-3.42263
GSBRNA2T00119643001	BnaAnng01030D	None	AT5G04740	ACR12 [Source:UniProtKB/TrEMBL;Acc:A0A178UNY1]	CDY04921	ACT domain-containing protein ACR12	P:metal ion transport; F:metal ion binding; C:chloroplast thylakoid membrane; C:chloroplast stroma	P:GO:0030001; F:GO:0046872; C:GO:0009535; C:GO:0009570	2.0255e-05	-3.38662
GSBRNA2T00056922001	BnaA08g04850D	BnaA08g04850D protein [Source:UniProtKB/TrEMBL;Acc:A0A078H7R1]	AT5G41120	Esterase/lipase/thioesterase family protein [Source:UniProtKB/TrEMBL;Acc:Q9FLL7]	CDY34530	acyltransferase-like protein At3g26840, chloroplastic	F:transferase activity, transferring acyl groups other than amino-acyl groups	F:GO:0016747	0.000847221	-3.22933
GSBRNA2T00089844001	BnaA07g08170D	BnaA07g08170D protein [Source:UniProtKB/TrEMBL;Acc:A0A078FRA1]	AT1G29195	At1g29190/F28N24_12 [Source:UniProtKB/TrEMBL;Acc:Q9LP48]	CDY15646	phosphatidylinositol 4-phosphate 5-kinase MSS4-like protein	P:phosphorylation; F:kinase activity; C:chloroplast	P:GO:0016310; F:GO:0016301; C:GO:0009507	0.00100874	-3.18752
GSBRNA2T00143999001	BnaC03g55590D	None	AT3G46070	C2H2-type zinc finger family protein [Source:UniProtKB/TrEMBL;Acc:Q9LX86]	CDX86044	zinc finger protein ZAT8-like	P:regulation of transcription, DNA-templated; P:response to chitin; F:DNA-binding transcription factor activity	P:GO:0006355; P:GO:0010200; F:GO:0003700	0.000953185	-3.15235
GSBRNA2T00138312001	BnaC01g13750D	None	AT4G22240	Probable plastid-lipid-associated protein 2, chloroplastic [Source:UniProtKB/Swiss-Prot;Acc:O49629]	CDX82925	plastid lipid-associated protein 2, chloroplastic	C:chloroplast thylakoid membrane; C:plastoglobule; C:thylakoid lumen	C:GO:0009535; C:GO:0010287; C:GO:0031977	0.000113231	-3.14586
GSBRNA2T00102791001	BnaA08g21360D	None	AT1G21400	Thiamin diphosphate-binding fold (THDP-binding) superfamily protein [Source:TAIR;Acc:AT1G21400]	CDX96593	Thiamin diphosphate-binding fold (THDP-binding) superfamily protein	P:branched-chain amino acid catabolic process; P:response to absence of light; P:response to sucrose; P:cellular response to sucrose starvation; P:oxidation-reduction process; F:alpha-ketoacid dehydrogenase activity; F:3-methyl-2-oxobutanoate dehydrogenase (2-methylpropanoyl-transferring) activity; F:metal ion binding; C:integral component of membrane	P:GO:0009083; P:GO:0009646; P:GO:0009744; P:GO:0043617; P:GO:0055114; F:GO:0003826; F:GO:0003863; F:GO:0046872; C:GO:0016021	0.00435825	-3.10344
GSBRNA2T00105160001	BnaC04g41000D	None	AT2G30200	EMBRYO DEFECTIVE 3147 [Source:UniProtKB/TrEMBL;Acc:Q8RU07]	CDX97839	malonyl CoA-acyl carrier protein transacylase-like isoform X1	P:fatty acid biosynthetic process; F:[acyl-carrier-protein] S-malonyltransferase activity	P:GO:0006633; F:GO:0004314	1.04544e-05	-3.09936
GSBRNA2T00049270001	BnaA03g00830D	BnaA03g00830D protein [Source:UniProtKB/TrEMBL;Acc:A0A078FE18]	AT5G03300	Adenosine kinase 2 [Source:UniProtKB/Swiss-Prot;Acc:Q9LZG0]	CDY11247	adenosine kinase 2	P:purine ribonucleoside salvage; P:AMP biosynthetic process; P:viral process; P:phosphorylation; F:adenosine kinase activity; F:kinase binding; C:cytosol; C:plasma membrane	P:GO:0006166; P:GO:0006167; P:GO:0016032; P:GO:0016310; F:GO:0004001; F:GO:0019900; C:GO:0005829; C:GO:0005886	0.00134071	-3.02158
GSBRNA2T00068034001	BnaC04g15130D	BnaC04g15130D protein [Source:UniProtKB/TrEMBL;Acc:A0A078HQA4]	AT2G28900	Outer envelope pore protein 16-1, chloroplastic [Source:UniProtKB/Swiss-Prot;Acc:Q9ZV24]	CDY39514	outer envelope pore protein 16-1, chloroplastic	P:amino acid transmembrane transport; P:response to cold; P:response to wounding; P:response to sucrose; P:response to glucose; P:response to jasmonic acid; P:protein import into chloroplast stroma; F:amino acid transmembrane transporter activity; F:porin activity; F:protein domain specific binding; F:protein homodimerization activity; C:chloroplast outer membrane; C:etioplast membrane; C:pore co…	P:GO:0003333; P:GO:0009409; P:GO:0009611; P:GO:0009744; P:GO:0009749; P:GO:0009753; P:GO:0045037; F:GO:0015171; F:GO:0015288; F:GO:0019904; F:GO:0042803; C:GO:0009707; C:GO:0034426; C:GO:0046930	3.0688e-06	-3.00874
GSBRNA2T00046472001	BnaA06g19880D	BnaA06g19880D protein [Source:UniProtKB/TrEMBL;Acc:A0A078GWR0]	AT3G46070	C2H2-type zinc finger family protein [Source:UniProtKB/TrEMBL;Acc:Q9LX86]	CDY30925	zinc finger protein ZAT8-like	P:response to chitin	P:GO:0010200	0.00178944	-3.00438
GSBRNA2T00124895001	BnaA03g17450D	Protein RETICULATA, chloroplastic [Source:Projected from Arabidopsis thaliana (AT2G37860) UniProtKB/Swiss-Prot;Acc:B9DFK5]	AT2G37860	Protein RETICULATA, chloroplastic [Source:UniProtKB/Swiss-Prot;Acc:B9DFK5]	CDY07766	protein RETICULATA, chloroplastic	P:response to reactive oxygen species; P:photoperiodism; P:chloroplast organization; P:leaf development; C:chloroplast inner membrane; C:integral component of membrane	P:GO:0000302; P:GO:0009648; P:GO:0009658; P:GO:0048366; C:GO:0009706; C:GO:0016021	0.00373235	-2.96401
GSBRNA2T00031462001	BnaC07g32980D	BnaC07g32980D protein [Source:UniProtKB/TrEMBL;Acc:A0A078FCI9]	AT4G15440	Probable inactive linolenate hydroperoxide lyase [Source:UniProtKB/Swiss-Prot;Acc:B3LF83]	CDY09763	linolenate hydroperoxide lyase, chloroplastic-like	P:response to wounding; P:green leaf volatile biosynthetic process; P:sterol metabolic process; P:oxidation-reduction process; F:monooxygenase activity; F:iron ion binding; F:oxidoreductase activity, acting on paired donors, with incorporation or reduction of molecular oxygen; F:lyase activity; F:heme binding; C:chloroplast envelope	P:GO:0009611; P:GO:0010597; P:GO:0016125; P:GO:0055114; F:GO:0004497; F:GO:0005506; F:GO:0016705; F:GO:0016829; F:GO:0020037; C:GO:0009941	3.93984e-05	-2.95624
GSBRNA2T00088395001	BnaA07g14320D	BnaA07g14320D protein [Source:UniProtKB/TrEMBL;Acc:A0A078ICP5]	AT2G28900	Outer envelope pore protein 16-1, chloroplastic [Source:UniProtKB/Swiss-Prot;Acc:Q9ZV24]	CDY47887	outer envelope pore protein 16-1, chloroplastic	P:amino acid transmembrane transport; P:response to cold; P:response to wounding; P:response to sucrose; P:response to glucose; P:response to jasmonic acid; P:protein import into chloroplast stroma; F:amino acid transmembrane transporter activity; F:porin activity; F:protein domain specific binding; F:protein homodimerization activity; C:chloroplast outer membrane; C:etioplast membrane; C:pore co…	P:GO:0003333; P:GO:0009409; P:GO:0009611; P:GO:0009744; P:GO:0009749; P:GO:0009753; P:GO:0045037; F:GO:0015171; F:GO:0015288; F:GO:0019904; F:GO:0042803; C:GO:0009707; C:GO:0034426; C:GO:0046930	3.0688e-06	-2.91152
GSBRNA2T00013486001	BnaCnng71990D	BnaCnng71990D protein (Fragment) [Source:UniProtKB/TrEMBL;Acc:A0A078JWY2]	AT1G14610	Valine--tRNA ligase, mitochondrial 1 [Source:UniProtKB/Swiss-Prot;Acc:P93736]	CDY71239	valine--tRNA ligase, mitochondrial 1-like	P:valyl-tRNA aminoacylation; P:aminoacyl-tRNA metabolism involved in translational fidelity; F:aminoacyl-tRNA editing activity; F:valine-tRNA ligase activity; F:ATP binding; C:cytosol	P:GO:0006438; P:GO:0106074; F:GO:0002161; F:GO:0004832; F:GO:0005524; C:GO:0005829	0.00274414	-2.91051
GSBRNA2T00092883001	BnaA05g33070D	BnaA05g33070D protein [Source:UniProtKB/TrEMBL;Acc:A0A078IEP2]	AT1G65110	Ubiquitin carboxyl-terminal hydrolase-related protein [Source:TAIR;Acc:AT1G65110]	CDY49345				0.0110975	-2.90754
GSBRNA2T00090623001	BnaA09g29140D	BnaA09g29140D protein [Source:UniProtKB/TrEMBL;Acc:A0A078FP00]	AT1G26680	transcriptional factor B3 family protein [Source:TAIR;Acc:AT1G26680]	CDY16180	B3 domain-containing protein REM17-like	F:DNA binding; C:chloroplast	F:GO:0003677; C:GO:0009507	0.000859364	-2.89196
GSBRNA2T00038341001	BnaA09g28100D	BnaA09g28100D protein [Source:UniProtKB/TrEMBL;Acc:A0A078GR21]	AT1G24360	3-oxoacyl-[acyl-carrier-protein] reductase, chloroplastic [Source:UniProtKB/Swiss-Prot;Acc:P33207]	CDY27597	3-oxoacyl-[acyl-carrier-protein] reductase 1, chloroplastic	P:fatty acid elongation; P:oxidation-reduction process; F:3-oxoacyl-[acyl-carrier-protein] reductase (NADPH) activity; F:copper ion binding; F:NAD binding; F:3-oxo-glutaryl-[acp] methyl ester reductase activity; F:3-oxo-pimeloyl-[acp] methyl ester reductase activity; C:chloroplast stroma; C:chloroplast envelope	P:GO:0030497; P:GO:0055114; F:GO:0004316; F:GO:0005507; F:GO:0051287; F:GO:0102131; F:GO:0102132; C:GO:0009570; C:GO:0009941	4.28921e-06	-2.88077
GSBRNA2T00117382001	BnaC07g11210D	None	AT1G24360	3-oxoacyl-[acyl-carrier-protein] reductase, chloroplastic [Source:UniProtKB/Swiss-Prot;Acc:P33207]	CDY03896	3-oxoacyl-[acyl-carrier-protein] reductase 4-like	P:fatty acid elongation; P:oxidation-reduction process; F:3-oxoacyl-[acyl-carrier-protein] reductase (NADPH) activity; F:NAD binding; F:3-oxo-glutaryl-[acp] methyl ester reductase activity; F:3-oxo-pimeloyl-[acp] methyl ester reductase activity; C:chloroplast	P:GO:0030497; P:GO:0055114; F:GO:0004316; F:GO:0051287; F:GO:0102131; F:GO:0102132; C:GO:0009507	3.85117e-06	-2.87385
GSBRNA2T00095826001	BnaCnng18700D	BnaCnng18700D protein [Source:UniProtKB/TrEMBL;Acc:A0A078IM18]	AT4G20160	LOCATED IN: chloroplast; EXPRESSED IN: 6 plant structures; EXPRESSED DURING: L mature pollen stage, M germinated pollen stage, 4 anthesis, petal differentiation and expansion stage; BEST Arabidopsis thaliana protein match is: RING/U-box superfamily /.../n (TAIR:AT1G30860.1); Ha. [Source:TAIR;Acc:AT4G20160]	CDY50063				0.00514811	-2.83042
GSBRNA2T00156753001	BnaC04g20870D	None	AT3G63170	Fatty-acid-binding protein 1 [Source:UniProtKB/Swiss-Prot;Acc:Q9M1X2]	CDX93928	fatty-acid-binding protein 1	P:fatty acid metabolic process; F:fatty acid binding; F:intramolecular lyase activity; C:chloroplast stroma; C:chloroplast envelope	P:GO:0006631; F:GO:0005504; F:GO:0016872; C:GO:0009570; C:GO:0009941	6.46558e-06	-2.82028
GSBRNA2T00040430001	BnaC02g36410D	BnaC02g36410D protein [Source:UniProtKB/TrEMBL;Acc:A0A078GTQ2]	AT3G26820	Esterase/lipase/thioesterase family protein [Source:UniProtKB/TrEMBL;Acc:F4JDQ6]	CDY28519	acyltransferase-like protein At3g26840, chloroplastic	F:transferase activity, transferring acyl groups other than amino-acyl groups	F:GO:0016747	0.000134556	-2.81675
GSBRNA2T00140556001	BnaC03g07770D	None	AT5G16440	Isopentenyl-diphosphate Delta-isomerase I, chloroplastic [Source:UniProtKB/Swiss-Prot;Acc:Q38929]	CDX70693	isopentenyl-diphosphate Delta-isomerase I, chloroplastic	P:isopentenyl diphosphate biosynthetic process; F:isopentenyl-diphosphate delta-isomerase activity; F:hydrolase activity; C:cytosol; C:chloroplast	P:GO:0009240; F:GO:0004452; F:GO:0016787; C:GO:0005829; C:GO:0009507	0.00628762	-2.81644
GSBRNA2T00055531001	BnaCnng51890D	BnaCnng51890D protein [Source:UniProtKB/TrEMBL;Acc:A0A078JJP5]	AT4G31780	monogalactosyl diacylglycerol synthase 1 [Source:TAIR;Acc:AT4G31780]	CDY66665	monogalactosyldiacylglycerol synthase 1, chloroplastic	P:glycolipid biosynthetic process; P:embryo development ending in seed dormancy; P:thylakoid membrane organization; F:1,2-diacylglycerol 3-beta-galactosyltransferase activity; C:chloroplast inner membrane	P:GO:0009247; P:GO:0009793; P:GO:0010027; F:GO:0046509; C:GO:0009706	4.3686e-06	-2.81122
GSBRNA2T00035328001	BnaC09g41580D	Acyl-[acyl-carrier-protein] desaturase [Source:UniProtKB/TrEMBL;Acc:A0A078GJ43]	AT5G16240	Stearoyl-[acyl-carrier-protein] 9-desaturase 1, chloroplastic [Source:UniProtKB/Swiss-Prot;Acc:Q9LF04]	CDY26510	stearoyl-[acyl-carrier-protein] 9-desaturase 5, chloroplastic	P:fatty acid biosynthetic process; P:oxidation-reduction process; F:acyl-[acyl-carrier-protein] desaturase activity; F:metal ion binding; C:chloroplast stroma	P:GO:0006633; P:GO:0055114; F:GO:0045300; F:GO:0046872; C:GO:0009570	7.57345e-05	-2.80917
GSBRNA2T00062755001	BnaCnng54550D	BnaCnng54550D protein (Fragment) [Source:UniProtKB/TrEMBL;Acc:A0A078JPP4]	AT1G02470	Polyketide cyclase/dehydrase and lipid transport superfamily protein [Source:UniProtKB/TrEMBL;Acc:F4HXI8]	CDY67337				2.0255e-05	-2.80436
GSBRNA2T00140460001	BnaC03g07000D	None	AT5G15530	Biotin carboxyl carrier protein of acetyl-CoA carboxylase [Source:UniProtKB/TrEMBL;Acc:A0A178U9S1]	CDX70616	biotin carboxyl carrier protein of acetyl-CoA carboxylase 2, chloroplastic	P:fatty acid biosynthetic process; F:acetyl-CoA carboxylase activity; C:acetyl-CoA carboxylase complex; C:chloroplast stroma; C:chloroplast envelope	P:GO:0006633; F:GO:0003989; C:GO:0009317; C:GO:0009570; C:GO:0009941	1.94262e-05	-2.79915
GSBRNA2T00131691001	BnaA01g12060D	None	AT4G22240	Probable plastid-lipid-associated protein 2, chloroplastic [Source:UniProtKB/Swiss-Prot;Acc:O49629]	CDX79139	plastid lipid-associated protein 2, chloroplastic	C:chloroplast thylakoid membrane; C:plastoglobule; C:thylakoid lumen	C:GO:0009535; C:GO:0010287; C:GO:0031977	2.37579e-05	-2.79554
GSBRNA2T00080067001	BnaA02g29830D	Alpha-1,4 glucan phosphorylase [Source:UniProtKB/TrEMBL;Acc:A0A078I4C3]	AT3G29320	Alpha-glucan phosphorylase 1 [Source:UniProtKB/Swiss-Prot;Acc:Q9LIB2]	CDY44394	alpha-glucan phosphorylase 1	P:glycogen catabolic process; F:glycogen phosphorylase activity; F:pyridoxal phosphate binding; F:linear malto-oligosaccharide phosphorylase activity; F:SHG alpha-glucan phosphorylase activity; C:cytoplasm	P:GO:0005980; F:GO:0008184; F:GO:0030170; F:GO:0102250; F:GO:0102499; C:GO:0005737	1.11648e-05	-2.78069
GSBRNA2T00099062001	BnaA07g19020D	None	AT3G61760	DL1B [Source:UniProtKB/TrEMBL;Acc:A0A178VE87]	CDX67862	dynamin-related protein 1B	P:mitochondrial fission; F:GTPase activity; F:GTP binding; F:microtubule binding; C:cytoplasm; C:microtubule; C:membrane	P:GO:0000266; F:GO:0003924; F:GO:0005525; F:GO:0008017; C:GO:0005737; C:GO:0005874; C:GO:0016020	0.000127621	-2.73921
GSBRNA2T00025033001	BnaC07g50560D	Diacylglycerol kinase (Fragment) [Source:UniProtKB/TrEMBL;Acc:A0A078J458]	AT4G28130	Diacylglycerol kinase 6 [Source:UniProtKB/Swiss-Prot;Acc:F4JKI3]	CDY58713	diacylglycerol kinase 6	P:defense response; P:protein kinase C-activating G protein-coupled receptor signaling pathway; P:phosphorylation; F:NAD+ kinase activity; F:diacylglycerol kinase activity; F:ATP binding; C:chloroplast	P:GO:0006952; P:GO:0007205; P:GO:0016310; F:GO:0003951; F:GO:0004143; F:GO:0005524; C:GO:0009507	0.00606701	-2.66708
GSBRNA2T00030718001	BnaA03g56750D	BnaA03g56750D protein [Source:UniProtKB/TrEMBL;Acc:Q42386]	AT2G42530	Protein COLD-REGULATED 15B, chloroplastic [Source:UniProtKB/Swiss-Prot;Acc:Q9SIN5]	CDY61206				0.00226561	-2.6621
GSBRNA2T00063698001	BnaA09g08360D	BnaA09g08360D protein [Source:UniProtKB/TrEMBL;Acc:A0A078HFN9]	AT2G13680	Callose synthase 5 [Source:UniProtKB/Swiss-Prot;Acc:Q3B724]	CDY37215	callose synthase 5	P:(1->3)-beta-D-glucan biosynthetic process; P:pollen germination; P:regulation of pollen tube growth; F:1,3-beta-D-glucan synthase activity; C:1,3-beta-D-glucan synthase complex; C:integral component of membrane	P:GO:0006075; P:GO:0009846; P:GO:0080092; F:GO:0003843; C:GO:0000148; C:GO:0016021	0.000444278	-2.61355
GSBRNA2T00123897001	BnaC03g39780D	None	AT3G16950	Dihydrolipoyl dehydrogenase 1, chloroplastic [Source:UniProtKB/Swiss-Prot;Acc:A8MS68]	CDX75895	dihydrolipoyl dehydrogenase 1, chloroplastic	P:acetyl-CoA biosynthetic process from pyruvate; P:cell redox homeostasis; P:response to arsenic-containing substance; P:oxidation-reduction process; F:dihydrolipoyl dehydrogenase activity; F:flavin adenine dinucleotide binding; C:nucleolus; C:cytosol; C:chloroplast stroma; C:chloroplast envelope	P:GO:0006086; P:GO:0045454; P:GO:0046685; P:GO:0055114; F:GO:0004148; F:GO:0050660; C:GO:0005730; C:GO:0005829; C:GO:0009570; C:GO:0009941	4.86355e-05	-2.60433
GSBRNA2T00056199001	BnaA02g28340D	BnaA02g28340D protein [Source:UniProtKB/TrEMBL;Acc:A0A078H8U8]	AT3G26820	Esterase/lipase/thioesterase family protein [Source:UniProtKB/TrEMBL;Acc:F4JDQ6]	CDY34206	acyltransferase-like protein At3g26840, chloroplastic	F:transferase activity, transferring acyl groups other than amino-acyl groups	F:GO:0016747	0.000414706	-2.59582
GSBRNA2T00073878001	BnaC05g47040D	BnaC05g47040D protein [Source:UniProtKB/TrEMBL;Acc:A0A078HTJ5]	AT3G04790	EMB3119 [Source:UniProtKB/TrEMBL;Acc:A0A178V804]	CDY41900	probable ribose-5-phosphate isomerase 3, chloroplastic	P:translation; P:pentose-phosphate shunt, non-oxidative branch; P:defense response to bacterium; F:structural constituent of ribosome; F:ribose-5-phosphate isomerase activity; C:chloroplast thylakoid membrane; C:chloroplast stroma; C:chloroplast envelope	P:GO:0006412; P:GO:0009052; P:GO:0042742; F:GO:0003735; F:GO:0004751; C:GO:0009535; C:GO:0009570; C:GO:0009941	1.78923e-05	-2.58634
GSBRNA2T00063678001	BnaA09g08200D	BnaA09g08200D protein [Source:UniProtKB/TrEMBL;Acc:A0A078HIL4]	AT2G11810	Monogalactosyldiacylglycerol synthase 3, chloroplastic [Source:UniProtKB/Swiss-Prot;Acc:Q9SI93]	CDY37199	monogalactosyldiacylglycerol synthase 3, chloroplastic	P:fatty acid metabolic process; P:glycolipid biosynthetic process; P:cellular response to phosphate starvation; P:galactolipid metabolic process; F:transferase activity, transferring hexosyl groups	P:GO:0006631; P:GO:0009247; P:GO:0016036; P:GO:0019374; F:GO:0016758	0.00182699	-2.57364
GSBRNA2T00021084001	BnaA08g05920D	BnaA08g05920D protein [Source:UniProtKB/TrEMBL;Acc:A0A078GCH1]	AT2G40910	F-box protein At2g40910 [Source:UniProtKB/Swiss-Prot;Acc:Q3EBI7]	CDY22762	F-box protein At2g40910-like	F:protein binding; C:integral component of membrane	F:GO:0005515; C:GO:0016021	0.00108908	-2.56905
GSBRNA2T00008885001	BnaC05g08630D	BnaC05g08630D protein [Source:UniProtKB/TrEMBL;Acc:A0A078G1K0]	AT1G11320	GDSL esterase/lipase [Source:UniProtKB/TrEMBL;Acc:Q9SXB7]	CDY19354	BnaC05g08630D	C:plastid	C:GO:0009536	9.37235e-05	-2.56633
GSBRNA2T00142487001	BnaC05g20100D	None	AT1G26680	transcriptional factor B3 family protein [Source:TAIR;Acc:AT1G26680]	CDX85045	B3 domain-containing protein REM17-like	F:DNA binding	F:GO:0003677	0.000299757	-2.55239
GSBRNA2T00150946001	BnaA08g16310D	None	AT4G39730	PLAT1 [Source:UniProtKB/TrEMBL;Acc:A0A178V098]	CDX90353	PLAT domain-containing protein 1	P:response to cold; P:response to water deprivation; P:response to salt stress; P:oxidation-reduction process; P:cellular oxidant detoxification; F:catalase activity; F:protein binding; F:heme binding; C:vacuolar membrane; C:plasma membrane; C:chloroplast thylakoid membrane; C:integral component of membrane	P:GO:0009409; P:GO:0009414; P:GO:0009651; P:GO:0055114; P:GO:0098869; F:GO:0004096; F:GO:0005515; F:GO:0020037; C:GO:0005774; C:GO:0005886; C:GO:0009535; C:GO:0016021	0.00110121	-2.55164
GSBRNA2T00116115001	BnaC01g16210D	None	AT4G24280	Heat shock 70 kDa protein 6, chloroplastic [Source:UniProtKB/Swiss-Prot;Acc:Q9STW6]	CDY03461	heat shock 70 kDa protein 6, chloroplastic	P:protein folding; F:ATP binding; F:unfolded protein binding	P:GO:0006457; F:GO:0005524; F:GO:0051082	0.000106708	-2.55059
GSBRNA2T00059332001	BnaC09g37550D	BnaC09g37550D protein [Source:UniProtKB/TrEMBL;Acc:A0A078HG71]	AT5G20240	Floral homeotic protein PISTILLATA [Source:UniProtKB/Swiss-Prot;Acc:P48007]	CDY35823	floral homeotic protein PISTILLATA	P:positive regulation of transcription by RNA polymerase II; F:RNA polymerase II transcription regulatory region sequence-specific DNA binding; F:DNA-binding transcription factor activity; F:protein dimerization activity; C:nucleus	P:GO:0045944; F:GO:0000977; F:GO:0003700; F:GO:0046983; C:GO:0005634	0.00206315	-2.53145
GSBRNA2T00034979001	BnaA09g26420D	BnaA09g26420D protein [Source:UniProtKB/TrEMBL;Acc:A0A078GLR5]	AT1G30120	Pyruvate dehydrogenase E1 component subunit beta-2, chloroplastic [Source:UniProtKB/Swiss-Prot;Acc:Q9C6Z3]	CDY26291	pyruvate dehydrogenase E1 component subunit beta-2, chloroplastic	P:acetyl-CoA biosynthetic process from pyruvate; P:fatty acid biosynthetic process; F:pyruvate dehydrogenase (acetyl-transferring) activity; C:chloroplast stroma; C:chloroplast envelope; C:plastid pyruvate dehydrogenase complex	P:GO:0006086; P:GO:0006633; F:GO:0004739; C:GO:0009570; C:GO:0009941; C:GO:0010240	6.78012e-05	-2.52235
GSBRNA2T00082730001	BnaC03g16220D	BnaC03g16220D protein [Source:UniProtKB/TrEMBL;Acc:A0A078I8R2]	AT5G50930	Protein MHF1 homolog [Source:UniProtKB/Swiss-Prot;Acc:Q9FI55]	CDY45799	protein MHF1 homolog	P:resolution of meiotic recombination intermediates; P:mitotic recombination; P:homologous chromosome pairing at meiosis; P:replication fork processing; P:interstrand cross-link repair; F:DNA binding; F:chromatin binding; F:protein heterodimerization activity; C:Fanconi anaemia nuclear complex; C:FANCM-MHF complex	P:GO:0000712; P:GO:0006312; P:GO:0007129; P:GO:0031297; P:GO:0036297; F:GO:0003677; F:GO:0003682; F:GO:0046982; C:GO:0043240; C:GO:0071821	0.000166394	-2.52202
GSBRNA2T00023690001	BnaA03g56650D	BnaA03g56650D protein [Source:UniProtKB/TrEMBL;Acc:Q41212]	AT2G42530	Protein COLD-REGULATED 15B, chloroplastic [Source:UniProtKB/Swiss-Prot;Acc:Q9SIN5]	CDY72090				0.0233509	-2.52112
GSBRNA2T00124789001	BnaA03g18360D	BnaA03g18360D protein [Source:UniProtKB/TrEMBL;Acc:A0A078EZY4]	AT2G39080	NAD(P)-binding Rossmann-fold superfamily protein [Source:UniProtKB/TrEMBL;Acc:Q8VZB1]	CDY07675	BnaA03g18360D	C:integral component of membrane	C:GO:0016021	4.51744e-05	-2.50695
GSBRNA2T00142807001	BnaC07g25040D	None	AT3G28370	Spindle assembly checkpoint component [Source:UniProtKB/TrEMBL;Acc:A0A1I9LPY5]	CDX85193	cTAGE family member 4 isoform X1	P:kinetochore assembly	P:GO:0051382	2.24772e-05	-2.50451
GSBRNA2T00002461001	BnaC07g04330D	BnaC07g04330D protein [Source:UniProtKB/TrEMBL;Acc:A0A078FZ41]	AT2G05990	Enoyl-[acyl-carrier-protein] reductase [NADH], chloroplastic [Source:UniProtKB/Swiss-Prot;Acc:Q9SLA8]	CDY18037	enoyl-[acyl-carrier-protein] reductase [NADH], chloroplastic	P:fatty acid biosynthetic process; P:oxidation-reduction process; F:enoyl-[acyl-carrier-protein] reductase (NADH) activity; F:copper ion binding; F:enoyl-[acyl-carrier-protein] reductase activity; C:fatty acid synthase complex; C:chloroplast stroma; C:thylakoid; C:chloroplast envelope	P:GO:0006633; P:GO:0055114; F:GO:0004318; F:GO:0005507; F:GO:0016631; C:GO:0005835; C:GO:0009570; C:GO:0009579; C:GO:0009941	1.54858e-05	-2.48366
GSBRNA2T00006144001	BnaC04g04150D	BnaC04g04150D protein [Source:UniProtKB/TrEMBL;Acc:A0A078FWY1]	AT2G45330	RNA 2'-phosphotransferase, Tpt1 / KptA family [Source:UniProtKB/TrEMBL;Acc:F4IW51]	CDY18935	tRNA 2'-phosphotransferase 1-like isoform X1	P:tRNA splicing, via endonucleolytic cleavage and ligation; F:tRNA 2'-phosphotransferase activity; F:NAD+ ADP-ribosyltransferase activity; F:transferase activity, transferring alkyl or aryl (other than methyl) groups	P:GO:0006388; F:GO:0000215; F:GO:0003950; F:GO:0016765	0.0202675	-2.4624
GSBRNA2T00030790001	BnaA02g26730D	DNA polymerase [Source:UniProtKB/TrEMBL;Acc:A0A078F8A5]	AT5G67100	DNA polymerase alpha catalytic subunit [Source:UniProtKB/Swiss-Prot;Acc:Q9FHA3]	CDY09337	DNA polymerase alpha catalytic subunit-like	P:leading strand elongation; P:lagging strand elongation; P:DNA biosynthetic process; P:mitotic DNA replication initiation; F:chromatin binding; F:DNA replication origin binding; F:single-stranded DNA binding; F:DNA-directed DNA polymerase activity; F:purine nucleotide binding; F:pyrimidine nucleotide binding; F:metal ion binding; F:4 iron, 4 sulfur cluster binding; C:alpha DNA polymerase:primase…	P:GO:0006272; P:GO:0006273; P:GO:0071897; P:GO:1902975; F:GO:0003682; F:GO:0003688; F:GO:0003697; F:GO:0003887; F:GO:0017076; F:GO:0019103; F:GO:0046872; F:GO:0051539; C:GO:0005658	0.00205317	-2.45151
GSBRNA2T00137509001	BnaA03g34340D	None	AT3G16950	Dihydrolipoyl dehydrogenase 1, chloroplastic [Source:UniProtKB/Swiss-Prot;Acc:A8MS68]	CDX82387	dihydrolipoyl dehydrogenase 1, chloroplastic	P:acetyl-CoA biosynthetic process from pyruvate; P:cell redox homeostasis; P:response to arsenic-containing substance; P:oxidation-reduction process; F:dihydrolipoyl dehydrogenase activity; F:flavin adenine dinucleotide binding; C:nucleolus; C:cytosol; C:chloroplast stroma; C:chloroplast envelope	P:GO:0006086; P:GO:0045454; P:GO:0046685; P:GO:0055114; F:GO:0004148; F:GO:0050660; C:GO:0005730; C:GO:0005829; C:GO:0009570; C:GO:0009941	3.76742e-05	-2.45056
GSBRNA2T00142213001	BnaA03g13400D	None	AT5G50930	Protein MHF1 homolog [Source:UniProtKB/Swiss-Prot;Acc:Q9FI55]	CDX84890	protein MHF1 homolog	P:resolution of meiotic recombination intermediates; P:mitotic recombination; P:homologous chromosome pairing at meiosis; P:replication fork processing; P:interstrand cross-link repair; F:DNA binding; F:chromatin binding; F:protein heterodimerization activity; C:Fanconi anaemia nuclear complex; C:FANCM-MHF complex	P:GO:0000712; P:GO:0006312; P:GO:0007129; P:GO:0031297; P:GO:0036297; F:GO:0003677; F:GO:0003682; F:GO:0046982; C:GO:0043240; C:GO:0071821	0.000102155	-2.39876
GSBRNA2T00144441001	BnaA06g30380D	None	AT5G48220	AT5g48220/MIF21_11 [Source:UniProtKB/TrEMBL;Acc:Q9LUB2]	CDX86321	indole-3-glycerol phosphate synthase, chloroplastic	P:tryptophan biosynthetic process; F:indole-3-glycerol-phosphate synthase activity; F:phosphoribosylanthranilate isomerase activity; C:chloroplast thylakoid; C:chloroplast stroma	P:GO:0000162; F:GO:0004425; F:GO:0004640; C:GO:0009534; C:GO:0009570	1.00157e-05	-2.38154
GSBRNA2T00037495001	BnaA10g29210D	BnaA10g29210D protein [Source:UniProtKB/TrEMBL;Acc:A0A078JCZ0]	AT5G58230	Histone-binding protein MSI1 [Source:UniProtKB/Swiss-Prot;Acc:O22467]	CDY62688	histone-binding protein MSI1	P:regulation of gene expression by genetic imprinting; P:pollen development; P:embryo development ending in seed dormancy; P:regulation of flower development; P:trichome differentiation; P:seed coat development; P:heterochromatin assembly; P:positive regulation of cell cycle; P:leaf development; P:regulation of genetic imprinting; F:protein binding; C:chromatin silencing complex	P:GO:0006349; P:GO:0009555; P:GO:0009793; P:GO:0009909; P:GO:0010026; P:GO:0010214; P:GO:0031507; P:GO:0045787; P:GO:0048366; P:GO:2000653; F:GO:0005515; C:GO:0005677	0.000428645	-2.3809
GSBRNA2T00155011001	BnaA03g38220D	None	AT2G05990	Enoyl-[acyl-carrier-protein] reductase [NADH], chloroplastic [Source:UniProtKB/Swiss-Prot;Acc:Q9SLA8]	CDX93100	enoyl-[acyl-carrier-protein] reductase [NADH], chloroplastic	P:fatty acid biosynthetic process; P:oxidation-reduction process; F:enoyl-[acyl-carrier-protein] reductase (NADH) activity; F:copper ion binding; F:enoyl-[acyl-carrier-protein] reductase activity; C:chloroplast stroma; C:thylakoid; C:chloroplast envelope	P:GO:0006633; P:GO:0055114; F:GO:0004318; F:GO:0005507; F:GO:0016631; C:GO:0009570; C:GO:0009579; C:GO:0009941	1.71888e-05	-2.37415
GSBRNA2T00151228001	BnaA03g41900D	None	AT4G15440	Probable inactive linolenate hydroperoxide lyase [Source:UniProtKB/Swiss-Prot;Acc:B3LF83]	CDX90591	linolenate hydroperoxide lyase, chloroplastic-like	P:response to wounding; P:green leaf volatile biosynthetic process; P:sterol metabolic process; P:oxidation-reduction process; F:monooxygenase activity; F:iron ion binding; F:oxidoreductase activity, acting on paired donors, with incorporation or reduction of molecular oxygen; F:lyase activity; F:heme binding; C:chloroplast envelope	P:GO:0009611; P:GO:0010597; P:GO:0016125; P:GO:0055114; F:GO:0004497; F:GO:0005506; F:GO:0016705; F:GO:0016829; F:GO:0020037; C:GO:0009941	8.97661e-05	-2.37162
GSBRNA2T00138853001	BnaA03g22080D	None	AT2G28605	PsbP domain-containing protein 2, chloroplastic [Source:UniProtKB/Swiss-Prot;Acc:Q8VY52]	CDX83298	psbP domain-containing protein 2, chloroplastic	P:photosynthesis; F:calcium ion binding; C:photosystem II oxygen evolving complex; C:extrinsic component of membrane	P:GO:0015979; F:GO:0005509; C:GO:0009654; C:GO:0019898	0.0403982	-2.35428
GSBRNA2T00154069001	BnaA10g13750D	None	AT5G22790	Protein RETICULATA-RELATED 1, chloroplastic [Source:UniProtKB/Swiss-Prot;Acc:Q9FGP9]	CDX92336	protein RETICULATA-RELATED 1, chloroplastic	P:plant organ development; C:chloroplast inner membrane; C:integral component of membrane	P:GO:0099402; C:GO:0009706; C:GO:0016021	0.00210284	-2.32822
GSBRNA2T00072295001	BnaA02g27970D	BnaA02g27970D protein [Source:UniProtKB/TrEMBL;Acc:A0A078HT17]	AT5G54730	Autophagy-related protein 18f [Source:UniProtKB/Swiss-Prot;Acc:Q9FH32]	CDY41007	autophagy-related protein 18f-like	P:response to starvation; F:protein binding; C:cytoplasm	P:GO:0042594; F:GO:0005515; C:GO:0005737	0.00346455	-2.31995
GSBRNA2T00059664001	BnaAnng23710D	Acyl carrier protein [Source:UniProtKB/TrEMBL;Acc:A0A078E790]	AT1G54580	Acyl carrier protein 2, chloroplastic [Source:UniProtKB/Swiss-Prot;Acc:P25701]	CDY67159	acyl carrier protein 3, chloroplastic	P:fatty acid biosynthetic process; F:acyl carrier activity; F:protein domain specific binding; F:phosphopantetheine binding; C:chloroplast stroma	P:GO:0006633; F:GO:0000036; F:GO:0019904; F:GO:0031177; C:GO:0009570	5.78946e-06	-2.3189
GSBRNA2T00004540001	BnaA08g11670D	BnaA08g11670D protein [Source:UniProtKB/TrEMBL;Acc:A0A078IPR9]	AT1G02980	Cullin-2 [Source:UniProtKB/Swiss-Prot;Acc:Q9SRZ0]	CDY51951	cullin-1	P:ubiquitin-dependent protein catabolic process; P:response to auxin; P:response to jasmonic acid; P:embryo development ending in seed dormancy; P:phloem or xylem histogenesis; P:protein ubiquitination; P:regulation of circadian rhythm; P:leaf development; F:ubiquitin-protein transferase activity; F:ubiquitin protein ligase binding; C:condensed nuclear chromosome; C:spindle; C:cytosol; C:phragmop…	P:GO:0006511; P:GO:0009733; P:GO:0009753; P:GO:0009793; P:GO:0010087; P:GO:0016567; P:GO:0042752; P:GO:0048366; F:GO:0004842; F:GO:0031625; C:GO:0000794; C:GO:0005819; C:GO:0005829; C:GO:0009524; C:GO:0031461	0.00244614	-2.31618
GSBRNA2T00148924001	BnaA03g08030D	BnaCnng36180D protein [Source:UniProtKB/TrEMBL;Acc:A0A078DHV7]	AT5G20240	Floral homeotic protein PISTILLATA [Source:UniProtKB/Swiss-Prot;Acc:P48007]	CDX88846	floral homeotic protein PI	P:specification of floral organ identity; P:cell differentiation; P:positive regulation of transcription by RNA polymerase II; F:RNA polymerase II transcription regulatory region sequence-specific DNA binding; F:DNA-binding transcription factor activity; F:protein dimerization activity; C:nucleus; C:cytoplasm	P:GO:0010093; P:GO:0030154; P:GO:0045944; F:GO:0000977; F:GO:0003700; F:GO:0046983; C:GO:0005634; C:GO:0005737	9.09469e-06	-2.31195
GSBRNA2T00010215001	BnaC03g74060D	BnaC03g74060D protein [Source:UniProtKB/TrEMBL;Acc:A0A078IT86]	AT3G23790	Probable acyl-activating enzyme 16, chloroplastic [Source:UniProtKB/Swiss-Prot;Acc:Q9LK39]	CDY53212	probable acyl-activating enzyme 16, chloroplastic	P:fatty acid metabolic process; F:ligase activity; C:chloroplast envelope	P:GO:0006631; F:GO:0016874; C:GO:0009941	0.000650133	-2.31152
GSBRNA2T00117685001	BnaC02g37910D	None	AT3G29320	Alpha-glucan phosphorylase 1 [Source:UniProtKB/Swiss-Prot;Acc:Q9LIB2]	CDY04076	alpha-glucan phosphorylase 1	P:glycogen catabolic process; P:response to temperature stimulus; P:response to water deprivation; F:glycogen phosphorylase activity; F:pyridoxal phosphate binding; F:linear malto-oligosaccharide phosphorylase activity; F:SHG alpha-glucan phosphorylase activity; C:chloroplast stroma	P:GO:0005980; P:GO:0009266; P:GO:0009414; F:GO:0008184; F:GO:0030170; F:GO:0102250; F:GO:0102499; C:GO:0009570	5.48957e-05	-2.30788
GSBRNA2T00038914001	BnaC05g43920D	BnaC05g43920D protein [Source:UniProtKB/TrEMBL;Acc:A0A078GN52]	AT3G08630	Protein RETICULATA-RELATED 2, chloroplastic [Source:UniProtKB/Swiss-Prot;Acc:Q9C9Z3]	CDY27990	protein RETICULATA-RELATED 2, chloroplastic	C:integral component of membrane	C:GO:0016021	2.31817e-05	-2.30721
GSBRNA2T00117884001	BnaA09g19620D	None	AT3G25860	Dihydrolipoyllysine-residue acetyltransferase component 4 of pyruvate dehydrogenase complex, chloroplastic [Source:UniProtKB/Swiss-Prot;Acc:Q9SQI8]	CDY04184	dihydrolipoyllysine-residue acetyltransferase component 4 of pyruvate dehydrogenase complex, chloroplastic	F:dihydrolipoyllysine-residue acetyltransferase activity; C:chloroplast thylakoid; C:chloroplast envelope	F:GO:0004742; C:GO:0009534; C:GO:0009941	9.24527e-06	-2.29634
GSBRNA2T00102690001	BnaA07g31190D	None	AT1G74030	Enolase 1, chloroplastic [Source:UniProtKB/Swiss-Prot;Acc:Q9C9C4]	CDX96508	enolase 1, chloroplastic	P:glycolytic process; P:trichome morphogenesis; P:regulation of vacuole fusion, non-autophagic; F:magnesium ion binding; F:phosphopyruvate hydratase activity; C:phosphopyruvate hydratase complex; C:chloroplast stroma	P:GO:0006096; P:GO:0010090; P:GO:0032889; F:GO:0000287; F:GO:0004634; C:GO:0000015; C:GO:0009570	2.33243e-05	-2.28594
GSBRNA2T00028543001	BnaCnng36180D	BnaCnng36180D protein [Source:UniProtKB/TrEMBL;Acc:A0A078DHV7]	AT5G20240	Floral homeotic protein PISTILLATA [Source:UniProtKB/Swiss-Prot;Acc:P48007]	CDY60377	floral homeotic protein PI	P:specification of floral organ identity; P:cell differentiation; P:positive regulation of transcription by RNA polymerase II; F:RNA polymerase II transcription regulatory region sequence-specific DNA binding; F:DNA-binding transcription factor activity; F:protein dimerization activity; C:nucleus; C:cytoplasm	P:GO:0010093; P:GO:0030154; P:GO:0045944; F:GO:0000977; F:GO:0003700; F:GO:0046983; C:GO:0005634; C:GO:0005737	1.3108e-05	-2.27665
GSBRNA2T00122027001	BnaA09g36390D	None	AT3G57050	Cystathionine beta-lyase, chloroplastic [Source:UniProtKB/Swiss-Prot;Acc:P53780]	CDY06141	cystathionine beta-lyase, chloroplastic	P:mitotic chromosome condensation; P:cysteine biosynthetic process via cystathionine; P:transsulfuration; P:'de novo' L-methionine biosynthetic process; F:cystathionine beta-lyase activity; F:cystathionine gamma-lyase activity; F:pyridoxal phosphate binding; C:chloroplast stroma	P:GO:0007076; P:GO:0019343; P:GO:0019346; P:GO:0071266; F:GO:0004121; F:GO:0004123; F:GO:0030170; C:GO:0009570	0.00327061	-2.27451
GSBRNA2T00139161001	BnaC07g22820D	None	AT1G13230	Piriformospora indica-insensitive protein 2 [Source:UniProtKB/Swiss-Prot;Acc:Q5PP26]	CDX83542	piriformospora indica-insensitive protein 2	F:protein binding; C:integral component of membrane	F:GO:0005515; C:GO:0016021	0.000359135	-2.26726
GSBRNA2T00119806001	BnaC03g28490D	None	AT4G09160	Patellin-5 [Source:UniProtKB/Swiss-Prot;Acc:Q9M0R2]	CDY05051	SEC14 cytosolic factor family protein / phosphoglyceride transfer family protein	P:cell cycle; P:cell division; P:cellular response to auxin stimulus; P:protein localization involved in auxin polar transport; F:lipid binding; C:cytoplasm; C:membrane	P:GO:0007049; P:GO:0051301; P:GO:0071365; P:GO:1901703; F:GO:0008289; C:GO:0005737; C:GO:0016020	8.76891e-06	-2.26263
GSBRNA2T00156098001	BnaA06g06160D	None	AT1G10370	Glutathione S-transferase U17 [Source:UniProtKB/Swiss-Prot;Acc:Q9FUS8]	CDX93432	glutathione S-transferase U17	P:glutathione metabolic process; P:toxin catabolic process; P:response to salt stress; P:de-etiolation; P:regulation of growth; P:lateral root development; P:response to growth hormone; P:negative regulation of response to water deprivation; P:response to karrikin; F:glutathione transferase activity; F:protein binding; C:cytosol; C:chloroplast	P:GO:0006749; P:GO:0009407; P:GO:0009651; P:GO:0009704; P:GO:0040008; P:GO:0048527; P:GO:0060416; P:GO:0080148; P:GO:0080167; F:GO:0004364; F:GO:0005515; C:GO:0005829; C:GO:0009507	0.000203692	-2.22635
GSBRNA2T00117069001	BnaA05g07860D	None	AT2G36390	SBE2.1 [Source:UniProtKB/TrEMBL;Acc:A0A178VXI8]	CDX75040	1,4-alpha-glucan-branching enzyme 2-1, chloroplastic/amyloplastic	P:glycogen biosynthetic process; P:starch metabolic process; P:cellular response to sucrose stimulus; P:cellular response to fructose stimulus; P:cellular response to glucose stimulus; P:cellular response to light stimulus; F:1,4-alpha-glucan branching enzyme activity; F:hydrolase activity, hydrolyzing O-glycosyl compounds; F:ATP binding; F:ATPase activity; F:cation binding; C:chloroplast stroma;…	P:GO:0005978; P:GO:0005982; P:GO:0071329; P:GO:0071332; P:GO:0071333; P:GO:0071482; F:GO:0003844; F:GO:0004553; F:GO:0005524; F:GO:0016887; F:GO:0043169; C:GO:0009570; C:GO:0016021	0.000164807	-2.21134
GSBRNA2T00014825001	BnaAnng13610D	BnaAnng13610D protein [Source:UniProtKB/TrEMBL;Acc:A0A078IXM1]	AT4G00290	Mechanosensitive ion channel protein 1, mitochondrial [Source:UniProtKB/Swiss-Prot;Acc:Q8VZL4]	CDY54928	mechanosensitive ion channel protein 1, mitochondrial	P:ion transmembrane transport; P:cellular response to oxidative stress; F:catalytic activity; F:mechanosensitive ion channel activity; C:mitochondrial inner membrane; C:chloroplast envelope; C:integral component of membrane	P:GO:0034220; P:GO:0034599; F:GO:0003824; F:GO:0008381; C:GO:0005743; C:GO:0009941; C:GO:0016021	0.000153286	-2.17286
GSBRNA2T00056153001	BnaA02g28680D	Uridine kinase [Source:UniProtKB/TrEMBL;Acc:A0A078H967]	AT3G27190	Uridine kinase-like protein 2, chloroplastic [Source:UniProtKB/Swiss-Prot;Acc:Q9LK34]	CDY34172	uridine kinase-like protein 2, chloroplastic	P:'de novo' pyrimidine nucleobase biosynthetic process; P:nucleoside metabolic process; P:phosphorylation; P:UMP salvage; P:CTP salvage; P:regulation of lignin biosynthetic process; P:regulation of starch metabolic process; P:regulation of cellulose biosynthetic process; F:uracil phosphoribosyltransferase activity; F:uridine kinase activity; F:ATP binding; F:GTP binding; C:cytosol; C:chloroplast	P:GO:0006207; P:GO:0009116; P:GO:0016310; P:GO:0044206; P:GO:0044211; P:GO:1901141; P:GO:2000904; P:GO:2001006; F:GO:0004845; F:GO:0004849; F:GO:0005524; F:GO:0005525; C:GO:0005829; C:GO:0009507	2.86868e-05	-2.16631
GSBRNA2T00063471001	BnaC02g34940D	DNA polymerase [Source:UniProtKB/TrEMBL;Acc:A0A078HHJ0]	AT5G67100	DNA polymerase alpha catalytic subunit [Source:UniProtKB/Swiss-Prot;Acc:Q9FHA3]	CDY37186	DNA polymerase alpha catalytic subunit-like	P:leading strand elongation; P:lagging strand elongation; P:DNA biosynthetic process; P:mitotic DNA replication initiation; F:chromatin binding; F:DNA replication origin binding; F:single-stranded DNA binding; F:DNA-directed DNA polymerase activity; F:purine nucleotide binding; F:pyrimidine nucleotide binding; F:metal ion binding; F:4 iron, 4 sulfur cluster binding; C:alpha DNA polymerase:primase…	P:GO:0006272; P:GO:0006273; P:GO:0071897; P:GO:1902975; F:GO:0003682; F:GO:0003688; F:GO:0003697; F:GO:0003887; F:GO:0017076; F:GO:0019103; F:GO:0046872; F:GO:0051539; C:GO:0005658	0.00289983	-2.15375
GSBRNA2T00079758001	BnaC03g24420D	Acyl-[acyl-carrier-protein] desaturase [Source:UniProtKB/TrEMBL;Acc:A0A078I057]	AT2G43710	Stearoyl-[acyl-carrier-protein] 9-desaturase 7, chloroplastic [Source:UniProtKB/Swiss-Prot;Acc:O22832]	CDY44250	stearoyl-[acyl-carrier-protein] 9-desaturase, chloroplastic-like	P:fatty acid biosynthetic process; P:defense response; P:oxidation-reduction process; F:stearoyl-CoA 9-desaturase activity; F:acyl-[acyl-carrier-protein] desaturase activity; F:metal ion binding; F:stearoyl-[acp] desaturase activity; C:chloroplast stroma	P:GO:0006633; P:GO:0006952; P:GO:0055114; F:GO:0004768; F:GO:0045300; F:GO:0046872; F:GO:0102786; C:GO:0009570	2.67997e-05	-2.14561
GSBRNA2T00136468001	BnaA10g26640D	None	AT5G03300	Adenosine kinase 2 [Source:UniProtKB/Swiss-Prot;Acc:Q9LZG0]	CDX70315	adenosine kinase 2	P:purine ribonucleoside salvage; P:AMP biosynthetic process; P:viral process; P:phosphorylation; F:adenosine kinase activity; F:kinase binding; C:cytosol; C:plasma membrane	P:GO:0006166; P:GO:0006167; P:GO:0016032; P:GO:0016310; F:GO:0004001; F:GO:0019900; C:GO:0005829; C:GO:0005886	1.16996e-05	-2.14386
GSBRNA2T00142982001	BnaC07g26290D	None	AT5G48220	AT5g48220/MIF21_11 [Source:UniProtKB/TrEMBL;Acc:Q9LUB2]	CDX85318	indole-3-glycerol phosphate synthase, chloroplastic	P:tryptophan biosynthetic process; F:indole-3-glycerol-phosphate synthase activity; F:phosphoribosylanthranilate isomerase activity; C:chloroplast thylakoid; C:chloroplast stroma	P:GO:0000162; F:GO:0004425; F:GO:0004640; C:GO:0009534; C:GO:0009570	7.97818e-05	-2.14229
GSBRNA2T00094582001	BnaA09g06650D	BnaA09g06650D protein [Source:UniProtKB/TrEMBL;Acc:A0A078FV99]	AT5G63540	Domain of unknown function (DUF1767) [Source:TAIR;Acc:AT5G63540]	CDY16717	recQ-mediated genome instability protein 1	P:resolution of meiotic recombination intermediates; P:double-strand break repair via homologous recombination; F:nucleotide binding; C:nuclear body; C:RecQ family helicase-topoisomerase III complex	P:GO:0000712; P:GO:0000724; F:GO:0000166; C:GO:0016604; C:GO:0031422	0.00133101	-2.13841
GSBRNA2T00120077001	BnaC05g45470D	None	AT3G06350	Bifunctional 3-dehydroquinate dehydratase/shikimate dehydrogenase, chloroplastic [Source:UniProtKB/Swiss-Prot;Acc:Q9SQT8]	CDY05256	bifunctional 3-dehydroquinate dehydratase/shikimate dehydrogenase, chloroplastic	P:chorismate biosynthetic process; P:shikimate metabolic process; P:oxidation-reduction process; F:3-dehydroquinate dehydratase activity; F:shikimate 3-dehydrogenase (NADP+) activity; F:NADP binding	P:GO:0009423; P:GO:0019632; P:GO:0055114; F:GO:0003855; F:GO:0004764; F:GO:0050661	0.000702368	-2.13028
GSBRNA2T00123574001	BnaCnng02280D	None	AT4G00490	Beta-amylase 2, chloroplastic [Source:UniProtKB/Swiss-Prot;Acc:O65258]	CDY07213	beta-amylase 2, chloroplastic	P:polysaccharide catabolic process; F:beta-amylase activity; F:amylopectin maltohydrolase activity; C:chloroplast stroma	P:GO:0000272; F:GO:0016161; F:GO:0102229; C:GO:0009570	0.00157871	-2.12379
GSBRNA2T00051755001	BnaC05g28650D	BnaC05g28650D protein [Source:UniProtKB/TrEMBL;Acc:A0A078H458]	AT1G67120	ATPases;nucleotide binding;ATP binding;nucleoside-triphosphatases;transcription factor binding [Source:TAIR;Acc:AT1G67120]	CDY32287	midasin	P:ribosomal large subunit assembly; P:rRNA processing; F:ATP binding; F:ATPase activity; C:preribosome, large subunit precursor	P:GO:0000027; P:GO:0006364; F:GO:0005524; F:GO:0016887; C:GO:0030687	5.5572e-05	-2.12222
GSBRNA2T00054284001	BnaA07g04370D	BnaA07g04370D protein [Source:UniProtKB/TrEMBL;Acc:A0A078H7L1]	AT2G05990	Enoyl-[acyl-carrier-protein] reductase [NADH], chloroplastic [Source:UniProtKB/Swiss-Prot;Acc:Q9SLA8]	CDY33402	enoyl-[acyl-carrier-protein] reductase [NADH], chloroplastic	P:fatty acid biosynthetic process; P:oxidation-reduction process; F:enoyl-[acyl-carrier-protein] reductase (NADH) activity; F:copper ion binding; F:enoyl-[acyl-carrier-protein] reductase activity; C:fatty acid synthase complex; C:chloroplast stroma; C:thylakoid; C:chloroplast envelope	P:GO:0006633; P:GO:0055114; F:GO:0004318; F:GO:0005507; F:GO:0016631; C:GO:0005835; C:GO:0009570; C:GO:0009579; C:GO:0009941	3.01188e-05	-2.11378
GSBRNA2T00057530001	BnaA01g32790D	Galactolipid galactosyltransferase SFR2, chloroplastic [Source:Projected from Arabidopsis thaliana (AT3G06510) UniProtKB/Swiss-Prot;Acc:Q93Y07]	AT3G06510	Glycosyl hydrolase superfamily protein [Source:TAIR;Acc:AT3G06510]	CDY34948	galactolipid galactosyltransferase SFR2, chloroplastic	P:carbohydrate metabolic process; P:response to freezing; F:galactolipid galactosyltransferase activity; F:cellobiose glucosidase activity; F:beta,beta digalactosyldiacylglycerol galactosyltransferase activity; C:integral component of chloroplast outer membrane	P:GO:0005975; P:GO:0050826; F:GO:0046480; F:GO:0080079; F:GO:0102996; C:GO:0031359	5.83468e-05	-2.11169
GSBRNA2T00146469001	BnaA07g33900D	None	AT1G78050	Phosphoglycerate/bisphosphoglycerate mutase [Source:UniProtKB/TrEMBL;Acc:F4I8M8]	CDX87483	2,3-bisphosphoglycerate-dependent phosphoglycerate mutase	P:glycolytic process; F:phosphoglycerate mutase activity	P:GO:0006096; F:GO:0004619	0.000710454	-2.11092
GSBRNA2T00032090001	BnaC05g05060D	Cell division control protein [Source:UniProtKB/TrEMBL;Acc:A0A078FDV2]	AT1G07270	Cell division control protein 6 homolog B [Source:UniProtKB/Swiss-Prot;Acc:Q8W032]	CDY10263	cell division control protein 6 homolog B	P:DNA replication initiation; P:mitotic DNA replication checkpoint; P:cell division; F:DNA replication origin binding; F:protein binding; C:integral component of membrane	P:GO:0006270; P:GO:0033314; P:GO:0051301; F:GO:0003688; F:GO:0005515; C:GO:0016021	0.00191181	-2.10675
GSBRNA2T00096653001	BnaC03g45040D	BnaC03g45040D protein [Source:UniProtKB/TrEMBL;Acc:A0A078ILZ0]	AT2G05990	Enoyl-[acyl-carrier-protein] reductase [NADH], chloroplastic [Source:UniProtKB/Swiss-Prot;Acc:Q9SLA8]	CDY50414	enoyl-[acyl-carrier-protein] reductase [NADH], chloroplastic	P:fatty acid biosynthetic process; P:oxidation-reduction process; F:enoyl-[acyl-carrier-protein] reductase (NADH) activity; F:copper ion binding; F:enoyl-[acyl-carrier-protein] reductase activity; C:chloroplast stroma; C:thylakoid; C:chloroplast envelope	P:GO:0006633; P:GO:0055114; F:GO:0004318; F:GO:0005507; F:GO:0016631; C:GO:0009570; C:GO:0009579; C:GO:0009941	2.79988e-05	-2.09555
GSBRNA2T00009787001	BnaA09g02810D	BnaA09g02810D protein [Source:UniProtKB/TrEMBL;Acc:A0A078G077]	AT5G47870	DNA repair RAD52-like protein 2, chloroplastic [Source:UniProtKB/Swiss-Prot;Acc:Q9FIJ4]	CDY19970	DNA repair RAD52-like protein 2, chloroplastic	P:double-strand break repair via homologous recombination; F:DNA binding	P:GO:0000724; F:GO:0003677	0.000327686	-2.08983
GSBRNA2T00017871001	BnaA02g20230D	BnaA02g20230D protein [Source:UniProtKB/TrEMBL;Acc:A0A078IWP1]	AT1G64970	Tocopherol O-methyltransferase, chloroplastic [Source:UniProtKB/Swiss-Prot;Acc:Q9ZSK1]	CDY56135	gamma-tocopherol methyltransferase	P:methylation; F:methyltransferase activity	P:GO:0032259; F:GO:0008168	0.000115222	-2.07164
GSBRNA2T00103482001	BnaC06g34880D	None	AT1G74030	Enolase 1, chloroplastic [Source:UniProtKB/Swiss-Prot;Acc:Q9C9C4]	CDX73040	enolase 1, chloroplastic	P:glycolytic process; P:trichome morphogenesis; P:regulation of vacuole fusion, non-autophagic; F:magnesium ion binding; F:phosphopyruvate hydratase activity; C:phosphopyruvate hydratase complex; C:chloroplast stroma	P:GO:0006096; P:GO:0010090; P:GO:0032889; F:GO:0000287; F:GO:0004634; C:GO:0000015; C:GO:0009570	5.93773e-05	-2.06352
GSBRNA2T00044601001	BnaC05g09650D	BnaC05g09650D protein [Source:UniProtKB/TrEMBL;Acc:A0A078GUB1]	AT1G12230	Aldolase superfamily protein [Source:UniProtKB/TrEMBL;Acc:F4IC59]	CDY30055	Aldolase superfamily protein	P:carbohydrate metabolic process; P:pentose-phosphate shunt, non-oxidative branch; F:sedoheptulose-7-phosphate:D-glyceraldehyde-3-phosphate glyceronetransferase activity; F:zinc ion binding; C:chloroplast stroma; C:chloroplast envelope	P:GO:0005975; P:GO:0009052; F:GO:0004801; F:GO:0008270; C:GO:0009570; C:GO:0009941	4.6964e-05	-2.05245
GSBRNA2T00114799001	BnaC02g07710D	None	AT5G17990	Anthranilate phosphoribosyltransferase, chloroplastic [Source:UniProtKB/Swiss-Prot;Acc:Q02166]	CDY02664	anthranilate phosphoribosyltransferase, chloroplastic	P:tryptophan biosynthetic process; F:anthranilate phosphoribosyltransferase activity; C:cytosol; C:chloroplast stroma; C:chloroplast envelope	P:GO:0000162; F:GO:0004048; C:GO:0005829; C:GO:0009570; C:GO:0009941	0.00147487	-2.03093
GSBRNA2T00046515001	BnaA06g19660D	BnaA06g19660D protein [Source:UniProtKB/TrEMBL;Acc:A0A078H0E4]	AT3G43810	Calmodulin 7 [Source:UniProtKB/TrEMBL;Acc:A0A1I9LPJ2]	CDY30947	calmodulin-7-like isoform X1	P:protein phosphorylation; P:calcium-mediated signaling; F:calmodulin-dependent protein kinase activity; F:calcium ion binding	P:GO:0006468; P:GO:0019722; F:GO:0004683; F:GO:0005509	0.00541769	-2.02523
GSBRNA2T00143533001	BnaA02g00390D	None	AT5G10160	(3R)-hydroxymyristoyl-[acyl carrier protein] dehydratase-like protein [Source:UniProtKB/TrEMBL;Acc:Q9LX13]	CDX85774	3-hydroxyacyl-[acyl-carrier-protein] dehydratase FabZ	P:fatty acid biosynthetic process; F:hydro-lyase activity; C:cell wall; C:chloroplast thylakoid; C:chloroplast envelope	P:GO:0006633; F:GO:0016836; C:GO:0005618; C:GO:0009534; C:GO:0009941	0.000482154	-2.01712
GSBRNA2T00144461001	BnaA06g30560D	None	AT5G47870	DNA repair RAD52-like protein 2, chloroplastic [Source:UniProtKB/Swiss-Prot;Acc:Q9FIJ4]	CDX86339	DNA repair RAD52-like protein 2, chloroplastic	P:double-strand break repair via homologous recombination; F:DNA binding	P:GO:0000724; F:GO:0003677	4.79021e-05	-2.01084
GSBRNA2T00003857001	BnaCnng21130D	Inositol-1-monophosphatase [Source:UniProtKB/TrEMBL;Acc:A0A078INU3]	AT1G31190	Phosphatase IMPL1, chloroplastic [Source:UniProtKB/Swiss-Prot;Acc:Q94F00]	CDY51621	phosphatase IMPL1, chloroplastic	P:inositol biosynthetic process; P:signal transduction; P:phosphatidylinositol phosphorylation; P:inositol phosphate dephosphorylation; F:inositol monophosphate 1-phosphatase activity; F:metal ion binding; F:inositol monophosphate 3-phosphatase activity; F:inositol monophosphate 4-phosphatase activity; C:cytosol; C:chloroplast stroma	P:GO:0006021; P:GO:0007165; P:GO:0046854; P:GO:0046855; F:GO:0008934; F:GO:0046872; F:GO:0052832; F:GO:0052833; C:GO:0005829; C:GO:0009570	2.98126e-05	-2.00287
GSBRNA2T00155309001	BnaC04g45640D	None	AT2G38060	phosphate transporter 4;2 [Source:TAIR;Acc:AT2G38060]	CDX93332	probable anion transporter 3, chloroplastic	P:transmembrane transport; F:inorganic phosphate transmembrane transporter activity; C:integral component of membrane; C:chloroplast membrane	P:GO:0055085; F:GO:0005315; C:GO:0016021; C:GO:0031969	0.00923441	-1.99538
GSBRNA2T00151391001	BnaA03g23950D	None	AT4G09160	Patellin-5 [Source:UniProtKB/Swiss-Prot;Acc:Q9M0R2]	CDX90715	SEC14 cytosolic factor family protein / phosphoglyceride transfer family protein	P:cell cycle; P:cell division; P:cellular response to auxin stimulus; P:protein localization involved in auxin polar transport; F:lipid binding; C:cytoplasm; C:membrane	P:GO:0007049; P:GO:0051301; P:GO:0071365; P:GO:1901703; F:GO:0008289; C:GO:0005737; C:GO:0016020	2.00867e-05	-1.98583
GSBRNA2T00052485001	BnaA09g50920D	BnaA09g50920D protein [Source:UniProtKB/TrEMBL;Acc:A0A078H525]	AT1G03475	Coproporphyrinogen-III oxidase 1, chloroplastic [Source:UniProtKB/Swiss-Prot;Acc:Q9LR75]	CDY32504	coproporphyrinogen-III oxidase 1, chloroplastic-like	P:protoporphyrinogen IX biosynthetic process; P:oxidation-reduction process; F:coproporphyrinogen oxidase activity; C:chloroplast stroma; C:apoplast	P:GO:0006782; P:GO:0055114; F:GO:0004109; C:GO:0009570; C:GO:0048046	0.000163766	-1.9837
GSBRNA2T00063507001	BnaC06g42250D	Glycerol-3-phosphate dehydrogenase [NAD(+)] [Source:UniProtKB/TrEMBL;Acc:A0A078JPT5]	AT5G40610	Glycerol-3-phosphate dehydrogenase [NAD(+)] 1, chloroplastic [Source:UniProtKB/Swiss-Prot;Acc:Q9SCX9]	CDY67407	glycerol-3-phosphate dehydrogenase [NAD(+)] 1, chloroplastic	P:carbohydrate metabolic process; P:NADH oxidation; P:glycerophospholipid metabolic process; P:phospholipid biosynthetic process; P:glycerol-3-phosphate catabolic process; F:glycerol-3-phosphate dehydrogenase [NAD+] activity; F:protein homodimerization activity; F:NAD binding; C:cytosol; C:glycerol-3-phosphate dehydrogenase complex; C:chloroplast	P:GO:0005975; P:GO:0006116; P:GO:0006650; P:GO:0008654; P:GO:0046168; F:GO:0004367; F:GO:0042803; F:GO:0051287; C:GO:0005829; C:GO:0009331; C:GO:0009507	0.000392758	-1.97401
GSBRNA2T00069603001	BnaA02g27140D	Fructose-bisphosphate aldolase [Source:UniProtKB/TrEMBL;Acc:A0A078HPC0]	AT2G01140	Fructose-bisphosphate aldolase 3, chloroplastic [Source:UniProtKB/Swiss-Prot;Acc:Q9ZU52]	CDY40400	fructose-bisphosphate aldolase 3, chloroplastic	P:glycolytic process; P:response to oxidative stress; P:fructose 1,6-bisphosphate metabolic process; P:response to cadmium ion; F:fructose-bisphosphate aldolase activity; C:cytosol; C:chloroplast thylakoid; C:plastoglobule	P:GO:0006096; P:GO:0006979; P:GO:0030388; P:GO:0046686; F:GO:0004332; C:GO:0005829; C:GO:0009534; C:GO:0010287	7.27464e-05	-1.96693
GSBRNA2T00154913001	BnaA03g37440D	None	AT3G54670	Structural maintenance of chromosomes protein 1 [Source:UniProtKB/Swiss-Prot;Acc:Q6Q1P4]	CDX93022	structural maintenance of chromosomes protein 1	P:DNA repair; P:mitotic sister chromatid cohesion; P:cell division; P:meiotic cell cycle; F:chromatin binding; F:ATP binding; F:protein heterodimerization activity; C:cohesin complex	P:GO:0006281; P:GO:0007064; P:GO:0051301; P:GO:0051321; F:GO:0003682; F:GO:0005524; F:GO:0046982; C:GO:0008278	0.00843766	-1.94542
GSBRNA2T00037721001	BnaC03g74680D	BnaC03g74680D protein [Source:UniProtKB/TrEMBL;Acc:A0A078J7W7]	AT5G63550	DEK domain-containing chromatin associated protein [Source:UniProtKB/TrEMBL;Acc:Q9FFQ8]	CDY62886	protein DEK-like	P:regulation of double-strand break repair; F:transferase activity, transferring acyl groups other than amino-acyl groups; F:histone binding	P:GO:2000779; F:GO:0016747; F:GO:0042393	6.25997e-05	-1.94022
GSBRNA2T00073138001	BnaA06g22700D	BnaA06g22700D protein [Source:UniProtKB/TrEMBL;Acc:A0A078HUN7]	AT5G63550	DEK domain-containing chromatin associated protein [Source:UniProtKB/TrEMBL;Acc:Q9FFQ8]	CDY41517	protein DEK-like	P:regulation of double-strand break repair; F:transferase activity, transferring acyl groups other than amino-acyl groups; F:histone binding	P:GO:2000779; F:GO:0016747; F:GO:0042393	3.72615e-05	-1.9342
GSBRNA2T00142300001	BnaC05g21140D	3-oxoacyl-[acyl-carrier-protein] reductase 3, chloroplastic [Source:UniProtKB/Swiss-Prot;Acc:Q949M3]	AT1G24360	3-oxoacyl-[acyl-carrier-protein] reductase, chloroplastic [Source:UniProtKB/Swiss-Prot;Acc:P33207]	CDX84941	3-oxoacyl-[acyl-carrier-protein] reductase 1, chloroplastic	P:fatty acid elongation; P:oxidation-reduction process; F:3-oxoacyl-[acyl-carrier-protein] reductase (NADPH) activity; F:copper ion binding; F:NAD binding; F:3-oxo-glutaryl-[acp] methyl ester reductase activity; F:3-oxo-pimeloyl-[acp] methyl ester reductase activity; C:chloroplast stroma; C:chloroplast envelope	P:GO:0030497; P:GO:0055114; F:GO:0004316; F:GO:0005507; F:GO:0051287; F:GO:0102131; F:GO:0102132; C:GO:0009570; C:GO:0009941	1.39633e-05	-1.91697
GSBRNA2T00090244001	BnaA04g12270D	Glucose-1-phosphate adenylyltransferase [Source:UniProtKB/TrEMBL;Acc:A0A078FSJ5]	AT2G21590	Probable glucose-1-phosphate adenylyltransferase large subunit, chloroplastic [Source:UniProtKB/Swiss-Prot;Acc:Q9SIK1]	CDY15884	probable glucose-1-phosphate adenylyltransferase large subunit, chloroplastic	P:glycogen biosynthetic process; P:starch biosynthetic process; F:ATP binding; F:glucose-1-phosphate adenylyltransferase activity; C:chloroplast; C:glucose-1-phosphate adenylyltransferase complex	P:GO:0005978; P:GO:0019252; F:GO:0005524; F:GO:0008878; C:GO:0009507; C:GO:0010170	1.41039e-05	-1.9168
GSBRNA2T00005954001	BnaAnng02550D	BnaAnng02550D protein [Source:UniProtKB/TrEMBL;Acc:A0A078FWH6]	AT3G05320	O-fucosyltransferase 23 [Source:UniProtKB/Swiss-Prot;Acc:Q9MA87]	CDY18790	O-fucosyltransferase family protein	P:fucose metabolic process; P:pollination; F:transferase activity, transferring glycosyl groups; C:integral component of membrane	P:GO:0006004; P:GO:0009856; F:GO:0016757; C:GO:0016021	0.00132205	-1.91581
GSBRNA2T00047345001	BnaC08g15100D	Lactoylglutathione lyase [Source:UniProtKB/TrEMBL;Acc:A0A078GXN5]	AT1G11840		CDY31215	putative lactoylglutathione lyase	P:methylglyoxal catabolic process to D-lactate via S-lactoyl-glutathione; P:response to cadmium ion; F:lactoylglutathione lyase activity; F:metal ion binding; F:dioxygenase activity; C:cytosol; C:plasma membrane	P:GO:0019243; P:GO:0046686; F:GO:0004462; F:GO:0046872; F:GO:0051213; C:GO:0005829; C:GO:0005886	4.9e-05	-1.91369
GSBRNA2T00077027001	BnaA04g20150D	Chlorophyll a-b binding protein, chloroplastic [Source:UniProtKB/TrEMBL;Acc:A0A078JGR7]	AT1G29910	Chlorophyll a-b binding protein 3, chloroplastic [Source:UniProtKB/Swiss-Prot;Acc:Q8VZ87]	CDY43676	chlorophyll a-b binding protein 1, chloroplastic	P:response to light stimulus; P:photosynthesis, light harvesting in photosystem I; P:protein-chromophore linkage; F:chlorophyll binding; C:photosystem I; C:photosystem II; C:chloroplast thylakoid membrane; C:chloroplast envelope; C:plastoglobule; C:integral component of membrane	P:GO:0009416; P:GO:0009768; P:GO:0018298; F:GO:0016168; C:GO:0009522; C:GO:0009523; C:GO:0009535; C:GO:0009941; C:GO:0010287; C:GO:0016021	0.0140101	-1.91338
GSBRNA2T00045182001	BnaA04g25770D	BnaA04g25770D protein [Source:UniProtKB/TrEMBL;Acc:A0A078GYA3]	AT2G44530	Ribose-phosphate pyrophosphokinase 5, chloroplastic [Source:UniProtKB/Swiss-Prot;Acc:O64888]	CDY30476	ribose-phosphate pyrophosphokinase 5, chloroplastic	P:5-phosphoribose 1-diphosphate biosynthetic process; P:purine nucleotide biosynthetic process; P:nucleoside metabolic process; P:ribonucleoside monophosphate biosynthetic process; P:phosphorylation; F:magnesium ion binding; F:ribose phosphate diphosphokinase activity; F:ATP binding; F:kinase activity; F:transferase activity, transferring glycosyl groups; C:ribose phosphate diphosphokinase comple…	P:GO:0006015; P:GO:0006164; P:GO:0009116; P:GO:0009156; P:GO:0016310; F:GO:0000287; F:GO:0004749; F:GO:0005524; F:GO:0016301; F:GO:0016757; C:GO:0002189; C:GO:0009507	2.2277e-05	-1.91134
GSBRNA2T00029489001	BnaA05g19170D	BnaA05g19170D protein [Source:UniProtKB/TrEMBL;Acc:A0A078GJK2]	AT3G19990	E3 ubiquitin-protein ligase [Source:UniProtKB/TrEMBL;Acc:Q9LHE6]	CDY25367	E3 ubiquitin-protein ligase	F:ligase activity; C:cytosol; C:chloroplast stroma	F:GO:0016874; C:GO:0005829; C:GO:0009570	0.00104267	-1.90929
GSBRNA2T00055760001	BnaC08g49610D	BnaC08g49610D protein [Source:UniProtKB/TrEMBL;Acc:A0A078JK48]	AT1G10760	Alpha-glucan water dikinase 1, chloroplastic [Source:UniProtKB/Swiss-Prot;Acc:Q9SAC6]	CDY66790	alpha-glucan water dikinase 1, chloroplastic	P:phosphorylation; F:ATP binding; F:kinase activity	P:GO:0016310; F:GO:0005524; F:GO:0016301	1.75736e-05	-1.90375
GSBRNA2T00038584001	BnaA05g31870D	BnaA05g31870D protein [Source:UniProtKB/TrEMBL;Acc:A0A078GT48]	AT3G05320	O-fucosyltransferase 23 [Source:UniProtKB/Swiss-Prot;Acc:Q9MA87]	CDY27778	O-fucosyltransferase family protein	P:fucose metabolic process; P:pollination; F:transferase activity, transferring glycosyl groups; C:integral component of membrane	P:GO:0006004; P:GO:0009856; F:GO:0016757; C:GO:0016021	0.00526381	-1.90246
GSBRNA2T00071764001	BnaC01g31270D	Pyruvate kinase [Source:UniProtKB/TrEMBL;Acc:A0A078HU02]	AT3G22960	Plastidial pyruvate kinase 1, chloroplastic [Source:UniProtKB/Swiss-Prot;Acc:Q9LIK0]	CDY40829	plastidial pyruvate kinase 1, chloroplastic	P:glycolytic process; P:lipid metabolic process; P:response to cadmium ion; F:magnesium ion binding; F:pyruvate kinase activity; F:kinase activity; F:potassium ion binding; C:chloroplast stroma	P:GO:0006096; P:GO:0006629; P:GO:0046686; F:GO:0000287; F:GO:0004743; F:GO:0016301; F:GO:0030955; C:GO:0009570	0.000737876	-1.89469
GSBRNA2T00068688001	BnaC02g42570D	BnaC02g42570D protein [Source:UniProtKB/TrEMBL;Acc:A0A078HQD8]	AT5G63550	DEK domain-containing chromatin associated protein [Source:UniProtKB/TrEMBL;Acc:Q9FFQ8]	CDY39861	protein DEK-like	P:regulation of double-strand break repair; F:transferase activity, transferring acyl groups other than amino-acyl groups; F:histone binding	P:GO:2000779; F:GO:0016747; F:GO:0042393	0.033222	-1.89453
GSBRNA2T00055712001	BnaAnng22920D	Chlorophyll a-b binding protein, chloroplastic [Source:UniProtKB/TrEMBL;Acc:A0A078JGR7]	AT1G29910	Chlorophyll a-b binding protein 3, chloroplastic [Source:UniProtKB/Swiss-Prot;Acc:Q8VZ87]	CDY66768	chlorophyll a-b binding protein 1, chloroplastic	P:response to light stimulus; P:photosynthesis, light harvesting in photosystem I; P:protein-chromophore linkage; F:chlorophyll binding; C:photosystem I; C:photosystem II; C:chloroplast thylakoid membrane; C:chloroplast envelope; C:plastoglobule; C:integral component of membrane	P:GO:0009416; P:GO:0009768; P:GO:0018298; F:GO:0016168; C:GO:0009522; C:GO:0009523; C:GO:0009535; C:GO:0009941; C:GO:0010287; C:GO:0016021	0.0006106	-1.8857
GSBRNA2T00111256001	BnaA04g06510D	Glutathione peroxidase [Source:UniProtKB/TrEMBL;Acc:Q8S4V9]	AT4G31870	Putative glutathione peroxidase 7, chloroplastic [Source:UniProtKB/Swiss-Prot;Acc:Q9SZ54]	CDY01168	putative glutathione peroxidase 7, chloroplastic	P:response to oxidative stress; P:oxidation-reduction process; P:response to karrikin; P:cellular oxidant detoxification; P:positive regulation of defense response to insect; F:glutathione peroxidase activity; C:chloroplast thylakoid membrane; C:chloroplast stroma; C:chloroplast envelope	P:GO:0006979; P:GO:0055114; P:GO:0080167; P:GO:0098869; P:GO:1900367; F:GO:0004602; C:GO:0009535; C:GO:0009570; C:GO:0009941	0.00136905	-1.87868
GSBRNA2T00050516001	BnaC09g13240D	BnaC09g13240D protein [Source:UniProtKB/TrEMBL;Acc:A0A078GZB6]	AT1G62640	3-oxoacyl-[acyl-carrier-protein] synthase III, chloroplastic [Source:UniProtKB/Swiss-Prot;Acc:P49243]	CDY31825	3-oxoacyl-[acyl-carrier-protein] synthase III, chloroplastic	P:fatty acid biosynthetic process; F:3-oxoacyl-[acyl-carrier-protein] synthase activity; F:beta-ketoacyl-acyl-carrier-protein synthase III activity; C:chloroplast stroma	P:GO:0006633; F:GO:0004315; F:GO:0033818; C:GO:0009570	0.00072069	-1.85634
GSBRNA2T00090867001	BnaA02g11430D	Lipoxygenase [Source:UniProtKB/TrEMBL;Acc:A0A078FTS5]	AT3G45140	Lipoxygenase 2, chloroplastic [Source:UniProtKB/Swiss-Prot;Acc:P38418]	CDY16339	lipoxygenase 2, chloroplastic-like	P:oxylipin biosynthetic process; P:lipid oxidation; F:protein binding; F:oxidoreductase activity, acting on single donors with incorporation of molecular oxygen, incorporation of two atoms of oxygen; F:metal ion binding	P:GO:0031408; P:GO:0034440; F:GO:0005515; F:GO:0016702; F:GO:0046872	0.00125287	-1.85153
GSBRNA2T00068993001	BnaC02g00470D	BnaC02g00470D protein [Source:UniProtKB/TrEMBL;Acc:Q94F93]	AT5G10160	(3R)-hydroxymyristoyl-[acyl carrier protein] dehydratase-like protein [Source:UniProtKB/TrEMBL;Acc:Q9LX13]	CDY40083	3-hydroxyacyl-[acyl-carrier-protein] dehydratase FabZ	P:fatty acid biosynthetic process; F:hydro-lyase activity; C:cell wall; C:chloroplast thylakoid; C:chloroplast envelope	P:GO:0006633; F:GO:0016836; C:GO:0005618; C:GO:0009534; C:GO:0009941	0.000340246	-1.847
GSBRNA2T00135440001	BnaA10g18090D	None	AT5G16230	Stearoyl-[acyl-carrier-protein] 9-desaturase 3, chloroplastic [Source:UniProtKB/Swiss-Prot;Acc:Q9LF05]	CDX69460	stearoyl-[acyl-carrier-protein] 9-desaturase 3, chloroplastic	P:unsaturated fatty acid biosynthetic process; P:fatty acid homeostasis; P:oxidation-reduction process; P:regulation of endosperm development; F:acyl-[acyl-carrier-protein] desaturase activity; F:metal ion binding; F:stearoyl-[acp] desaturase activity; C:chloroplast stroma	P:GO:0006636; P:GO:0055089; P:GO:0055114; P:GO:2000014; F:GO:0045300; F:GO:0046872; F:GO:0102786; C:GO:0009570	0.00295575	-1.84655
GSBRNA2T00139835001	BnaC08g16230D	None	AT1G14610	Valine--tRNA ligase, mitochondrial 1 [Source:UniProtKB/Swiss-Prot;Acc:P93736]	CDX84022	valine--tRNA ligase, mitochondrial 1-like	P:valyl-tRNA aminoacylation; P:aminoacyl-tRNA metabolism involved in translational fidelity; F:aminoacyl-tRNA editing activity; F:valine-tRNA ligase activity; F:ATP binding; C:cytosol	P:GO:0006438; P:GO:0106074; F:GO:0002161; F:GO:0004832; F:GO:0005524; C:GO:0005829	0.00171342	-1.82894
GSBRNA2T00140872001	BnaC03g10380D	None	AT3G10680	HSP20-like chaperones superfamily protein [Source:UniProtKB/TrEMBL;Acc:Q9S732]	CDX70954	inactive protein RESTRICTED TEV MOVEMENT 2-like	C:integral component of membrane	C:GO:0016021	0.000315871	-1.82354
GSBRNA2T00089961001	BnaA07g09030D	BnaA07g09030D protein [Source:UniProtKB/TrEMBL;Acc:A0A078FSB3]	AT1G24360	3-oxoacyl-[acyl-carrier-protein] reductase, chloroplastic [Source:UniProtKB/Swiss-Prot;Acc:P33207]	CDY15732	3-oxoacyl-[acyl-carrier-protein] reductase 4-like	P:fatty acid elongation; P:oxidation-reduction process; F:3-oxoacyl-[acyl-carrier-protein] reductase (NADPH) activity; F:NAD binding; F:3-oxo-glutaryl-[acp] methyl ester reductase activity; F:3-oxo-pimeloyl-[acp] methyl ester reductase activity; C:chloroplast	P:GO:0030497; P:GO:0055114; F:GO:0004316; F:GO:0051287; F:GO:0102131; F:GO:0102132; C:GO:0009507	4.71548e-05	-1.81917
GSBRNA2T00017186001	BnaC06g43510D	BnaC06g43510D protein [Source:UniProtKB/TrEMBL;Acc:A0A078IVS9]	AT1G66430	Probable fructokinase-6, chloroplastic [Source:UniProtKB/Swiss-Prot;Acc:Q9C524]	CDY55675	probable fructokinase-6, chloroplastic	P:fructose metabolic process; P:fatty acid biosynthetic process; P:starch biosynthetic process; P:carbohydrate phosphorylation; F:ATP binding; F:fructokinase activity; C:cytosol; C:chloroplast stroma	P:GO:0006000; P:GO:0006633; P:GO:0019252; P:GO:0046835; F:GO:0005524; F:GO:0008865; C:GO:0005829; C:GO:0009570	8.92678e-06	-1.81766
GSBRNA2T00027085001	BnaA05g30990D	BnaA05g30990D protein [Source:UniProtKB/TrEMBL;Acc:A0A078GDT9]	AT3G06350	Bifunctional 3-dehydroquinate dehydratase/shikimate dehydrogenase, chloroplastic [Source:UniProtKB/Swiss-Prot;Acc:Q9SQT8]	CDY24700	bifunctional 3-dehydroquinate dehydratase/shikimate dehydrogenase, chloroplastic	P:chorismate biosynthetic process; P:shikimate metabolic process; P:oxidation-reduction process; F:3-dehydroquinate dehydratase activity; F:shikimate 3-dehydrogenase (NADP+) activity; F:NADP binding	P:GO:0009423; P:GO:0019632; P:GO:0055114; F:GO:0003855; F:GO:0004764; F:GO:0050661	0.00572085	-1.81317
GSBRNA2T00129358001	BnaA09g32630D	None	AT3G52180	SEX4 [Source:UniProtKB/TrEMBL;Acc:A0A178VES0]	CDX78068	phosphoglucan phosphatase DSP4, chloroplastic isoform X1	P:starch catabolic process; P:protein dephosphorylation; P:circadian rhythm; P:phosphorylated carbohydrate dephosphorylation; F:protein binding; F:protein tyrosine/serine/threonine phosphatase activity; F:carbohydrate phosphatase activity; F:amylopectin binding; F:starch binding; C:chloroplast stroma	P:GO:0005983; P:GO:0006470; P:GO:0007623; P:GO:0046838; F:GO:0005515; F:GO:0008138; F:GO:0019203; F:GO:2001066; F:GO:2001070; C:GO:0009570	0.00139788	-1.80399
GSBRNA2T00086376001	BnaA09g12890D	BnaA09g12890D protein [Source:UniProtKB/TrEMBL;Acc:A0A078I7K7]	AT1G62640	3-oxoacyl-[acyl-carrier-protein] synthase III, chloroplastic [Source:UniProtKB/Swiss-Prot;Acc:P49243]	CDY46905	3-oxoacyl-[acyl-carrier-protein] synthase III, chloroplastic	P:fatty acid biosynthetic process; F:3-oxoacyl-[acyl-carrier-protein] synthase activity; F:beta-ketoacyl-acyl-carrier-protein synthase III activity; C:chloroplast stroma	P:GO:0006633; F:GO:0004315; F:GO:0033818; C:GO:0009570	1.19385e-05	-1.79874
GSBRNA2T00031506001	BnaC09g43670D	BnaC09g43670D protein [Source:UniProtKB/TrEMBL;Acc:A0A078F9V9]	AT5G13420	Aldolase-type TIM barrel family protein [Source:UniProtKB/TrEMBL;Acc:Q9LYR4]	CDY09794	Aldolase-type TIM barrel family protein	P:carbohydrate metabolic process; P:pentose-phosphate shunt; P:lignin biosynthetic process; P:shikimate biosynthetic process; P:response to cadmium ion; F:sedoheptulose-7-phosphate:D-glyceraldehyde-3-phosphate glyceronetransferase activity; C:chloroplast stroma	P:GO:0005975; P:GO:0006098; P:GO:0009809; P:GO:0033587; P:GO:0046686; F:GO:0004801; C:GO:0009570	0.000564041	-1.7964
GSBRNA2T00155874001	BnaC08g27980D	None	AT3G57050	Cystathionine beta-lyase, chloroplastic [Source:UniProtKB/Swiss-Prot;Acc:P53780]	CDX72076	cystathionine beta-lyase, chloroplastic	P:mitotic chromosome condensation; P:L-methionine biosynthetic process from L-homoserine via cystathionine; P:cysteine biosynthetic process via cystathionine; P:transsulfuration; F:cystathionine beta-lyase activity; F:cystathionine gamma-lyase activity; F:pyridoxal phosphate binding; C:chloroplast stroma	P:GO:0007076; P:GO:0019279; P:GO:0019343; P:GO:0019346; F:GO:0004121; F:GO:0004123; F:GO:0030170; C:GO:0009570	0.00779849	-1.79485
GSBRNA2T00134135001	BnaC03g00160D	None	AT5G01600	Ferritin-1, chloroplastic [Source:UniProtKB/Swiss-Prot;Acc:Q39101]	CDX80762	ferritin-1, chloroplastic	P:iron ion transport; P:intracellular sequestering of iron ion; P:response to cold; P:response to bacterium; P:response to iron ion; P:response to zinc ion; P:photosynthesis; P:response to hydrogen peroxide; P:leaf development; P:oxidation-reduction process; F:ferroxidase activity; F:ferrous iron binding; F:ferric iron binding; F:protein domain specific binding; C:chloroplast thylakoid membrane; …	P:GO:0006826; P:GO:0006880; P:GO:0009409; P:GO:0009617; P:GO:0010039; P:GO:0010043; P:GO:0015979; P:GO:0042542; P:GO:0048366; P:GO:0055114; F:GO:0004322; F:GO:0008198; F:GO:0008199; F:GO:0019904; C:GO:0009535; C:GO:0009570	0.00202494	-1.7918
GSBRNA2T00000799001	BnaA06g23900D	BnaA06g23900D protein [Source:UniProtKB/TrEMBL;Acc:A0A078F715]	AT5G64970	Probable mitochondrial adenine nucleotide transporter BTL3 [Source:UniProtKB/Swiss-Prot;Acc:Q9LV81]	CDY08834	probable mitochondrial adenine nucleotide transporter BTL3	P:ATP transport; P:transmembrane transport; F:GTPase activity; F:ATP transmembrane transporter activity; F:GTP binding; C:plastid; C:integral component of membrane	P:GO:0015867; P:GO:0055085; F:GO:0003924; F:GO:0005347; F:GO:0005525; C:GO:0009536; C:GO:0016021	2.94698e-05	-1.79
GSBRNA2T00134257001	BnaC03g01140D	None	AT5G03300	Adenosine kinase 2 [Source:UniProtKB/Swiss-Prot;Acc:Q9LZG0]	CDX80860	adenosine kinase 2	P:purine ribonucleoside salvage; P:AMP biosynthetic process; P:viral process; P:phosphorylation; F:adenosine kinase activity; F:kinase binding; C:cytosol; C:plasma membrane	P:GO:0006166; P:GO:0006167; P:GO:0016032; P:GO:0016310; F:GO:0004001; F:GO:0019900; C:GO:0005829; C:GO:0005886	3.36063e-05	-1.78435
GSBRNA2T00153438001	BnaC03g31330D	None	AT4G01900	Nitrogen regulatory protein P-II homolog [Source:UniProtKB/Swiss-Prot;Acc:Q9ZST4]	CDX91831	nitrogen regulatory protein P-II homolog	P:regulation of nitrogen utilization; P:response to light stimulus; P:anthocyanin-containing compound biosynthetic process; P:response to sucrose; P:regulation of fatty acid biosynthetic process; P:regulation of kinase activity; F:magnesium ion binding; F:ATP binding; F:acetylglutamate kinase regulator activity; C:cytosol; C:chloroplast thylakoid	P:GO:0006808; P:GO:0009416; P:GO:0009718; P:GO:0009744; P:GO:0042304; P:GO:0043549; F:GO:0000287; F:GO:0005524; F:GO:0010307; C:GO:0005829; C:GO:0009534	5.07272e-05	-1.77619
GSBRNA2T00039529001	BnaCnng42420D	BnaCnng42420D protein [Source:UniProtKB/TrEMBL;Acc:A0A078JBV3]	AT1G30120	Pyruvate dehydrogenase E1 component subunit beta-2, chloroplastic [Source:UniProtKB/Swiss-Prot;Acc:Q9C6Z3]	CDY63670	pyruvate dehydrogenase E1 component subunit beta-2, chloroplastic	P:acetyl-CoA biosynthetic process from pyruvate; P:glycolytic process; P:fatty acid biosynthetic process; P:oxidation-reduction process; F:pyruvate dehydrogenase (acetyl-transferring) activity; C:chloroplast stroma; C:chloroplast envelope; C:plastid pyruvate dehydrogenase complex	P:GO:0006086; P:GO:0006096; P:GO:0006633; P:GO:0055114; F:GO:0004739; C:GO:0009570; C:GO:0009941; C:GO:0010240	8.44708e-05	-1.77093
GSBRNA2T00107221001	BnaA06g17710D	None	AT3G46970	Alpha-glucan phosphorylase 2, cytosolic [Source:UniProtKB/Swiss-Prot;Acc:Q9SD76]	CDX99080	alpha-glucan phosphorylase 2, cytosolic	P:carbohydrate metabolic process; P:response to water deprivation; P:response to cadmium ion; F:glycogen phosphorylase activity; F:pyridoxal phosphate binding; F:linear malto-oligosaccharide phosphorylase activity; F:SHG alpha-glucan phosphorylase activity; C:cytosol; C:chloroplast	P:GO:0005975; P:GO:0009414; P:GO:0046686; F:GO:0008184; F:GO:0030170; F:GO:0102250; F:GO:0102499; C:GO:0005829; C:GO:0009507	2.55636e-05	-1.7612
GSBRNA2T00018369001	BnaA09g00410D	BnaA09g00410D protein [Source:UniProtKB/TrEMBL;Acc:A0A078GAI6]	AT4G01883	Polyketide cyclase / dehydrase and lipid transport protein [Source:UniProtKB/TrEMBL;Acc:Q1G3L2]	CDY22012	BnaA09g00410D	C:chloroplast	C:GO:0009507	0.00531765	-1.76051
GSBRNA2T00102922001	BnaA08g22510D	None	AT1G18640	Phosphoserine phosphatase, chloroplastic [Source:UniProtKB/Swiss-Prot;Acc:O82796]	CDX96708	phosphoserine phosphatase, chloroplastic	P:sulfur amino acid metabolic process; P:L-serine biosynthetic process; P:pollen development; P:embryo development ending in seed dormancy; P:dephosphorylation; P:root development; F:magnesium ion binding; F:phosphoserine phosphatase activity; F:calcium ion binding; C:chloroplast	P:GO:0000096; P:GO:0006564; P:GO:0009555; P:GO:0009793; P:GO:0016311; P:GO:0048364; F:GO:0000287; F:GO:0004647; F:GO:0005509; C:GO:0009507	0.000204482	-1.75713
GSBRNA2T00098570001	BnaA07g15060D	None	AT5G40610	Glycerol-3-phosphate dehydrogenase [NAD(+)] 1, chloroplastic [Source:UniProtKB/Swiss-Prot;Acc:Q9SCX9]	CDX67466	glycerol-3-phosphate dehydrogenase [NAD(+)] 1, chloroplastic	P:carbohydrate metabolic process; P:NADH oxidation; P:glycerophospholipid metabolic process; P:phospholipid biosynthetic process; P:glycerol-3-phosphate catabolic process; F:glycerol-3-phosphate dehydrogenase [NAD+] activity; F:protein homodimerization activity; F:NAD binding; C:cytosol; C:glycerol-3-phosphate dehydrogenase complex; C:chloroplast	P:GO:0005975; P:GO:0006116; P:GO:0006650; P:GO:0008654; P:GO:0046168; F:GO:0004367; F:GO:0042803; F:GO:0051287; C:GO:0005829; C:GO:0009331; C:GO:0009507	1.10245e-05	-1.75607
GSBRNA2T00142976001	BnaC07g26230D	None	AT5G47870	DNA repair RAD52-like protein 2, chloroplastic [Source:UniProtKB/Swiss-Prot;Acc:Q9FIJ4]	CDX85312	DNA repair RAD52-like protein 2, chloroplastic	P:double-strand break repair via homologous recombination; F:DNA binding	P:GO:0000724; F:GO:0003677	0.000280897	-1.75528
GSBRNA2T00139211001	BnaC07g23030D	None	AT3G25860	Dihydrolipoyllysine-residue acetyltransferase component 4 of pyruvate dehydrogenase complex, chloroplastic [Source:UniProtKB/Swiss-Prot;Acc:Q9SQI8]	CDX83563	dihydrolipoyllysine-residue acetyltransferase component 4 of pyruvate dehydrogenase complex, chloroplastic	F:dihydrolipoyllysine-residue acetyltransferase activity; C:chloroplast thylakoid; C:chloroplast envelope	F:GO:0004742; C:GO:0009534; C:GO:0009941	2.80429e-05	-1.74777
GSBRNA2T00064006001	BnaC08g45660D	BnaC08g45660D protein [Source:UniProtKB/TrEMBL;Acc:A0A078HKN3]	AT1G01090	Pyruvate dehydrogenase E1 component subunit alpha [Source:UniProtKB/TrEMBL;Acc:A0A178W8A7]	CDY37428	pyruvate dehydrogenase E1 component subunit alpha-3, chloroplastic	P:acetyl-CoA biosynthetic process from pyruvate; P:oxidation-reduction process; F:pyruvate dehydrogenase (acetyl-transferring) activity; C:intracellular membrane-bounded organelle	P:GO:0006086; P:GO:0055114; F:GO:0004739; C:GO:0043231	0.00909797	-1.74633
GSBRNA2T00099202001	BnaA07g20260D	None	AT1G79600	ABC1K3 [Source:UniProtKB/TrEMBL;Acc:A0A178WNJ7]	CDX67986	protein ACTIVITY OF BC1 COMPLEX KINASE 3, chloroplastic	P:protein phosphorylation; P:regulation of pH; P:cellular response to nitrogen starvation; P:response to water deprivation; P:response to high light intensity; P:response to red light; P:sodium ion transmembrane transport; P:protein stabilization; P:plastoglobule organization; P:response to photooxidative stress; P:regulation of tocopherol cyclase activity; P:proton transmembrane transport; F:pro…	P:GO:0006468; P:GO:0006885; P:GO:0006995; P:GO:0009414; P:GO:0009644; P:GO:0010114; P:GO:0035725; P:GO:0050821; P:GO:0080177; P:GO:0080183; P:GO:1902171; P:GO:1902600; F:GO:0004672; F:GO:0005515; F:GO:0005524; F:GO:0015385; C:GO:0010287; C:GO:0016021	0.000157679	-1.73855
GSBRNA2T00044275001	BnaA03g48610D	NADPH-protochlorophyllide oxidoreductase [Source:UniProtKB/TrEMBL;Acc:A0A078GTL5]	AT4G27440	Protochlorophyllide reductase B, chloroplastic [Source:UniProtKB/Swiss-Prot;Acc:P21218]	CDY29840	protochlorophyllide reductase B, chloroplastic	P:response to ethylene; P:photosynthesis; P:chlorophyll biosynthetic process; P:oxidation-reduction process; F:protochlorophyllide reductase activity; F:protein domain specific binding; F:metal ion binding; C:chloroplast thylakoid membrane; C:chloroplast envelope; C:integral component of membrane	P:GO:0009723; P:GO:0015979; P:GO:0015995; P:GO:0055114; F:GO:0016630; F:GO:0019904; F:GO:0046872; C:GO:0009535; C:GO:0009941; C:GO:0016021	9.22613e-05	-1.73622
GSBRNA2T00124740001	BnaA03g18760D	Delta-1-pyrroline-5-carboxylate synthase [Source:UniProtKB/TrEMBL;Acc:A0A078EZV7]	AT2G39800	Delta-1-pyrroline-5-carboxylate synthase A [Source:UniProtKB/Swiss-Prot;Acc:P54887]	CDY07635	delta-1-pyrroline-5-carboxylate synthase A	P:phosphorylation; P:oxidation-reduction process; P:L-proline biosynthetic process; F:glutamate 5-kinase activity; F:glutamate-5-semialdehyde dehydrogenase activity; F:ATP binding; C:cytoplasm	P:GO:0016310; P:GO:0055114; P:GO:0055129; F:GO:0004349; F:GO:0004350; F:GO:0005524; C:GO:0005737	4.0514e-05	-1.73425
GSBRNA2T00045275001	BnaA04g15880D	Ferredoxin [Source:UniProtKB/TrEMBL;Acc:A0A078GVQ6]	AT2G27510	Ferredoxin [Source:UniProtKB/TrEMBL;Acc:A0A178VWS0]	CDY30545	ferredoxin, root R-B2	P:electron transport chain; F:electron transfer activity; F:metal ion binding; F:2 iron, 2 sulfur cluster binding; C:chloroplast	P:GO:0022900; F:GO:0009055; F:GO:0046872; F:GO:0051537; C:GO:0009507	2.32191e-05	-1.72905
GSBRNA2T00151565001	BnaA03g25300D	None	AT4G04020	Probable plastid-lipid-associated protein 1, chloroplastic [Source:UniProtKB/Swiss-Prot;Acc:O81439]	CDX90850	probable plastid-lipid-associated protein 1, chloroplastic	C:chloroplast	C:GO:0009507	0.00456881	-1.72868
GSBRNA2T00094059001	BnaA05g14890D	BnaA05g14890D protein [Source:UniProtKB/TrEMBL;Acc:A0A078IKF2]	AT1G52400	Beta-D-glucopyranosyl abscisate beta-glucosidase [Source:UniProtKB/Swiss-Prot;Acc:Q9SE50]	CDY49904	beta-D-glucopyranosyl abscisate beta-glucosidase-like	P:carbohydrate metabolic process; P:response to water deprivation; P:response to insect; P:response to salt stress; P:abscisic acid metabolic process; P:positive regulation of abscisic acid-activated signaling pathway; P:regulation of stomatal movement; P:glucosinolate catabolic process; P:water homeostasis; P:defense response to fungus; P:protein polymerization; F:identical protein binding; F:ab…	P:GO:0005975; P:GO:0009414; P:GO:0009625; P:GO:0009651; P:GO:0009687; P:GO:0009789; P:GO:0010119; P:GO:0019762; P:GO:0030104; P:GO:0050832; P:GO:0051258; F:GO:0042802; F:GO:0051993; C:GO:0005777; C:GO:0009506; C:GO:0009507; C:GO:0010168	0.00500837	-1.72311
GSBRNA2T00113388001	BnaC04g14590D	None	AT2G30200	EMBRYO DEFECTIVE 3147 [Source:UniProtKB/TrEMBL;Acc:Q8RU07]	CDY02042	malonyl CoA-acyl carrier protein transacylase-like	P:fatty acid biosynthetic process; F:[acyl-carrier-protein] S-malonyltransferase activity; C:chloroplast stroma	P:GO:0006633; F:GO:0004314; C:GO:0009570	0.000223618	-1.72055
GSBRNA2T00100854001	BnaC09g16320D	Acyl carrier protein [Source:UniProtKB/TrEMBL;Acc:A0A078E790]	AT1G54580	Acyl carrier protein 2, chloroplastic [Source:UniProtKB/Swiss-Prot;Acc:P25701]	CDX95238	acyl carrier protein 3, chloroplastic	P:fatty acid biosynthetic process; F:acyl carrier activity; F:protein domain specific binding; F:phosphopantetheine binding; C:chloroplast stroma	P:GO:0006633; F:GO:0000036; F:GO:0019904; F:GO:0031177; C:GO:0009570	0.000391367	-1.72003
GSBRNA2T00002263001	BnaC04g03030D	Acyl-[acyl-carrier-protein] desaturase [Source:UniProtKB/TrEMBL;Acc:A0A078FY22]	AT2G43710	Stearoyl-[acyl-carrier-protein] 9-desaturase 7, chloroplastic [Source:UniProtKB/Swiss-Prot;Acc:O22832]	CDY17916	stearoyl-[acyl-carrier-protein] 9-desaturase, chloroplastic-like	P:fatty acid biosynthetic process; P:defense response; P:oxidation-reduction process; F:stearoyl-CoA 9-desaturase activity; F:acyl-[acyl-carrier-protein] desaturase activity; F:metal ion binding; F:stearoyl-[acp] desaturase activity; C:chloroplast stroma	P:GO:0006633; P:GO:0006952; P:GO:0055114; F:GO:0004768; F:GO:0045300; F:GO:0046872; F:GO:0102786; C:GO:0009570	0.000264117	-1.71988
GSBRNA2T00112222001	BnaA03g26470D	None	AT4G01900	Nitrogen regulatory protein P-II homolog [Source:UniProtKB/Swiss-Prot;Acc:Q9ZST4]	CDX74400	nitrogen regulatory protein P-II homolog	P:regulation of nitrogen utilization; P:response to light stimulus; P:anthocyanin-containing compound biosynthetic process; P:response to sucrose; P:regulation of fatty acid biosynthetic process; P:regulation of kinase activity; F:magnesium ion binding; F:ATP binding; F:acetylglutamate kinase regulator activity; C:cytosol; C:chloroplast thylakoid	P:GO:0006808; P:GO:0009416; P:GO:0009718; P:GO:0009744; P:GO:0042304; P:GO:0043549; F:GO:0000287; F:GO:0005524; F:GO:0010307; C:GO:0005829; C:GO:0009534	8.02202e-05	-1.69793
GSBRNA2T00062210001	BnaA06g09840D	Protein DETOXIFICATION [Source:UniProtKB/TrEMBL;Acc:A0A078HFJ0]	AT1G15150	Protein DETOXIFICATION 10 [Source:UniProtKB/Swiss-Prot;Acc:Q8VYL8]	CDY36531	protein DETOXIFICATION 12	P:xenobiotic transport; P:transmembrane transport; F:antiporter activity; F:xenobiotic transmembrane transporter activity; C:chloroplast; C:integral component of membrane	P:GO:0042908; P:GO:0055085; F:GO:0015297; F:GO:0042910; C:GO:0009507; C:GO:0016021	0.00064209	-1.67723
GSBRNA2T00038300001	BnaA09g28350D	BnaA09g28350D protein [Source:UniProtKB/TrEMBL;Acc:A0A078GQZ6]	AT1G24807	F5A9.17 [Source:UniProtKB/TrEMBL;Acc:Q9FXK1]	CDY27572	anthranilate synthase beta subunit 1, chloroplastic	P:tryptophan biosynthetic process; P:glutamine metabolic process; F:anthranilate synthase activity	P:GO:0000162; P:GO:0006541; F:GO:0004049	4.78583e-05	-1.67524
GSBRNA2T00006773001	BnaA09g38910D	4-hydroxy-tetrahydrodipicolinate synthase [Source:UniProtKB/TrEMBL;Acc:A0A078IQW6]	AT3G60880	4-hydroxy-tetrahydrodipicolinate synthase 1, chloroplastic [Source:UniProtKB/Swiss-Prot;Acc:Q9LZX6]	CDY52342	4-hydroxy-tetrahydrodipicolinate synthase 1, chloroplastic	P:lysine biosynthetic process via diaminopimelate; P:diaminopimelate biosynthetic process; F:4-hydroxy-tetrahydrodipicolinate synthase activity; C:chloroplast	P:GO:0009089; P:GO:0019877; F:GO:0008840; C:GO:0009507	0.000233711	-1.67104
GSBRNA2T00143385001	BnaA02g01610D	None	AT5G13420	Aldolase-type TIM barrel family protein [Source:UniProtKB/TrEMBL;Acc:Q9LYR4]	CDX85652	unnamed protein product	P:carbohydrate metabolic process; P:pentose-phosphate shunt; P:lignin biosynthetic process; P:shikimate biosynthetic process; P:response to cadmium ion; F:sedoheptulose-7-phosphate:D-glyceraldehyde-3-phosphate glyceronetransferase activity; C:chloroplast stroma	P:GO:0005975; P:GO:0006098; P:GO:0009809; P:GO:0033587; P:GO:0046686; F:GO:0004801; C:GO:0009570	8.60707e-05	-1.66998
GSBRNA2T00101527001	BnaC03g25260D	None	AT2G45300	3-phosphoshikimate 1-carboxyvinyltransferase, chloroplastic [Source:UniProtKB/Swiss-Prot;Acc:P05466]	CDX95645	3-phosphoshikimate 1-carboxyvinyltransferase, chloroplastic	P:aromatic amino acid family biosynthetic process; P:chorismate biosynthetic process; F:3-phosphoshikimate 1-carboxyvinyltransferase activity; C:cytosol; C:chloroplast stroma	P:GO:0009073; P:GO:0009423; F:GO:0003866; C:GO:0005829; C:GO:0009570	1.79274e-05	-1.66939
GSBRNA2T00069366001	BnaA09g34980D	BnaA09g34980D protein [Source:UniProtKB/TrEMBL;Acc:A0A078HR92]	AT3G55400	Methionine--tRNA ligase, chloroplastic/mitochondrial [Source:UniProtKB/Swiss-Prot;Acc:Q9M2T9]	CDY40216	methionine--tRNA ligase, chloroplastic/mitochondrial	P:methionyl-tRNA aminoacylation; P:plant ovule development; F:methionine-tRNA ligase activity; F:ATP binding; C:chloroplast stroma	P:GO:0006431; P:GO:0048481; F:GO:0004825; F:GO:0005524; C:GO:0009570	0.000116643	-1.66631
GSBRNA2T00137182001	BnaC02g21550D	None	AT1G72810	Threonine synthase 2, chloroplastic [Source:UniProtKB/Swiss-Prot;Acc:Q9SSP5]	CDX82135	threonine synthase 2, chloroplastic	P:threonine biosynthetic process; F:threonine synthase activity; F:pyridoxal phosphate binding; C:chloroplast	P:GO:0009088; F:GO:0004795; F:GO:0030170; C:GO:0009507	0.000432717	-1.65985
GSBRNA2T00120887001	BnaA10g06200D	None	AT5G50210	SUFE3 [Source:UniProtKB/TrEMBL;Acc:A0A178UIT6]	CDY05800	quinolinate synthase, chloroplastic	P:aerobic respiration; P:iron-sulfur cluster assembly; P:quinolinate biosynthetic process; P:'de novo' NAD biosynthetic process from aspartate; P:positive regulation of catalytic activity; P:positive regulation of sulfur metabolic process; F:enzyme activator activity; F:quinolinate synthetase A activity; F:protein homodimerization activity; F:metal ion binding; F:4 iron, 4 sulfur cluster binding;…	P:GO:0009060; P:GO:0016226; P:GO:0019805; P:GO:0034628; P:GO:0043085; P:GO:0051176; F:GO:0008047; F:GO:0008987; F:GO:0042803; F:GO:0046872; F:GO:0051539; C:GO:0009507	0.00126882	-1.65985
GSBRNA2T00114574001	BnaA04g07780D	None	AT5G36890	Beta-glucosidase 42 [Source:UniProtKB/Swiss-Prot;Acc:Q9FIW4]	CDX74611	beta-glucosidase 42	P:induced systemic resistance, ethylene mediated signaling pathway; P:secondary metabolic process; P:cellulose catabolic process; P:response to iron ion starvation; F:beta-glucosidase activity; F:scopolin beta-glucosidase activity; C:cytosol	P:GO:0009866; P:GO:0019748; P:GO:0030245; P:GO:1990641; F:GO:0008422; F:GO:0102483; C:GO:0005829	9.09469e-06	-1.65464
GSBRNA2T00057718001	BnaC03g75900D	BnaC03g75900D protein [Source:UniProtKB/TrEMBL;Acc:A0A078JKI4]	AT1G14610	Valine--tRNA ligase, mitochondrial 1 [Source:UniProtKB/Swiss-Prot;Acc:P93736]	CDY66955	valine--tRNA ligase, mitochondrial 1-like	P:valyl-tRNA aminoacylation; P:aminoacyl-tRNA metabolism involved in translational fidelity; F:aminoacyl-tRNA editing activity; F:valine-tRNA ligase activity; F:ATP binding; C:cytosol	P:GO:0006438; P:GO:0106074; F:GO:0002161; F:GO:0004832; F:GO:0005524; C:GO:0005829	0.00474009	-1.65273
GSBRNA2T00077977001	BnaA06g33460D	BnaA06g33460D protein [Source:UniProtKB/TrEMBL;Acc:A0A078FKS7]	AT1G13230	Piriformospora indica-insensitive protein 2 [Source:UniProtKB/Swiss-Prot;Acc:Q5PP26]	CDY13577	piriformospora indica-insensitive protein 2	F:protein binding; C:integral component of membrane	F:GO:0005515; C:GO:0016021	0.000336238	-1.64642
GSBRNA2T00050068001	BnaC03g57700D	BnaC03g57700D protein [Source:UniProtKB/TrEMBL;Acc:A0A078FI81]	AT1G27450	Adenine phosphoribosyl transferase 1 [Source:UniProtKB/TrEMBL;Acc:F4HSX1]	CDY11808	adenine phosphoribosyltransferase 1-like isoform X1	P:adenine salvage; P:nucleoside metabolic process; F:adenine phosphoribosyltransferase activity; C:cytosol	P:GO:0006168; P:GO:0009116; F:GO:0003999; C:GO:0005829	1.75736e-05	-1.62693
GSBRNA2T00077572001	BnaA06g39590D	BnaA06g39590D protein [Source:UniProtKB/TrEMBL;Acc:A0A078JSZ5]	AT5G49120	FCS-Like Zinc finger 15 [Source:UniProtKB/Swiss-Prot;Acc:Q9FH22]	CDY68741				0.00163497	-1.62619
GSBRNA2T00155092001	BnaC04g47330D	None	AT2G40690	Glycerol-3-phosphate dehydrogenase [NAD(+)] 2, chloroplastic [Source:UniProtKB/Swiss-Prot;Acc:Q949Q0]	CDX93163	glycerol-3-phosphate dehydrogenase [NAD(+)] 2, chloroplastic	P:carbohydrate metabolic process; P:NADH oxidation; P:glycerophospholipid metabolic process; P:phospholipid biosynthetic process; P:systemic acquired resistance; P:glycerolipid biosynthetic process; P:glycerol-3-phosphate catabolic process; F:glycerol-3-phosphate dehydrogenase [NAD+] activity; F:NAD binding; C:cytosol; C:glycerol-3-phosphate dehydrogenase complex; C:chloroplast envelope	P:GO:0005975; P:GO:0006116; P:GO:0006650; P:GO:0008654; P:GO:0009627; P:GO:0045017; P:GO:0046168; F:GO:0004367; F:GO:0051287; C:GO:0005829; C:GO:0009331; C:GO:0009941	0.000193436	-1.62501
GSBRNA2T00060762001	BnaC03g13440D	BnaC03g13440D protein [Source:UniProtKB/TrEMBL;Acc:A0A078FIJ5]	AT5G56500	Chaperonin 60 subunit beta 3, chloroplastic [Source:UniProtKB/Swiss-Prot;Acc:C0Z361]	CDY11918	chaperonin 60 subunit beta 3, chloroplastic	P:protein refolding; P:chaperone cofactor-dependent protein refolding; F:ATP binding; C:chloroplast stroma	P:GO:0042026; P:GO:0051085; F:GO:0005524; C:GO:0009570	2.75722e-05	-1.62425
GSBRNA2T00123276001	BnaA04g23450D	None	AT2G40690	Glycerol-3-phosphate dehydrogenase [NAD(+)] 2, chloroplastic [Source:UniProtKB/Swiss-Prot;Acc:Q949Q0]	CDY06970	glycerol-3-phosphate dehydrogenase [NAD(+)] 2, chloroplastic	P:carbohydrate metabolic process; P:NADH oxidation; P:glycerophospholipid metabolic process; P:phospholipid biosynthetic process; P:systemic acquired resistance; P:glycerolipid biosynthetic process; P:glycerol-3-phosphate catabolic process; F:glycerol-3-phosphate dehydrogenase [NAD+] activity; F:NAD binding; C:cytosol; C:glycerol-3-phosphate dehydrogenase complex; C:chloroplast envelope	P:GO:0005975; P:GO:0006116; P:GO:0006650; P:GO:0008654; P:GO:0009627; P:GO:0045017; P:GO:0046168; F:GO:0004367; F:GO:0051287; C:GO:0005829; C:GO:0009331; C:GO:0009941	6.21675e-05	-1.61937
GSBRNA2T00079181001	BnaC03g21010D	BnaC03g21010D protein [Source:UniProtKB/TrEMBL;Acc:A0A078FNM0]	AT2G38040	Acetyl-coenzyme A carboxylase carboxyl transferase subunit alpha, chloroplastic [Source:UniProtKB/Swiss-Prot;Acc:Q9LD43]	CDY14494	acetyl-coenzyme A carboxylase carboxyl transferase subunit alpha, chloroplastic	P:fatty acid biosynthetic process; P:malonyl-CoA biosynthetic process; F:acetyl-CoA carboxylase activity; F:ATP binding; F:transferase activity; C:acetyl-CoA carboxylase complex; C:chloroplast stroma; C:chloroplast inner membrane	P:GO:0006633; P:GO:2001295; F:GO:0003989; F:GO:0005524; F:GO:0016740; C:GO:0009317; C:GO:0009570; C:GO:0009706	3.86793e-05	-1.61923
GSBRNA2T00145085001	BnaC08g02150D	None	AT1G07420	Methylsterol monooxygenase 2-2 [Source:UniProtKB/Swiss-Prot;Acc:Q8VWZ8]	CDX86488	methylsterol monooxygenase 2-2 isoform X1	P:embryo development ending in seed dormancy; P:sterol biosynthetic process; P:4-alpha-methyl-delta7-sterol oxidation; F:C-4 methylsterol oxidase activity; F:GTPase activity; F:iron ion binding; F:GTP binding; C:endoplasmic reticulum membrane; C:chloroplast envelope; C:integral component of membrane	P:GO:0009793; P:GO:0016126; P:GO:0080065; F:GO:0000254; F:GO:0003924; F:GO:0005506; F:GO:0005525; C:GO:0005789; C:GO:0009941; C:GO:0016021	1.92275e-05	-1.61358
GSBRNA2T00105295001	BnaA06g06980D	None	AT1G11320	GDSL esterase/lipase [Source:UniProtKB/TrEMBL;Acc:Q9SXB7]	CDX97947	uncharacterized protein LOC106349994 isoform X1	C:plastid	C:GO:0009536	0.0013852	-1.60904
GSBRNA2T00070067001	BnaAnng26460D	BnaAnng26460D protein [Source:UniProtKB/TrEMBL;Acc:A0A078JRA8]	AT2G45290	Transketolase-2, chloroplastic [Source:UniProtKB/Swiss-Prot;Acc:F4IW47]	CDY68196	transketolase-2, chloroplastic	P:pentose-phosphate shunt; P:reductive pentose-phosphate cycle; P:response to cadmium ion; F:transketolase activity; C:cytosol; C:chloroplast thylakoid membrane; C:chloroplast stroma	P:GO:0006098; P:GO:0019253; P:GO:0046686; F:GO:0004802; C:GO:0005829; C:GO:0009535; C:GO:0009570	0.000132803	-1.60419
GSBRNA2T00020056001	BnaA06g40730D	Glucose-1-phosphate adenylyltransferase [Source:UniProtKB/TrEMBL;Acc:A0A078J344]	AT4G39210	Glucose-1-phosphate adenylyltransferase [Source:UniProtKB/TrEMBL;Acc:A0A178US50]	CDY56761	glucose-1-phosphate adenylyltransferase large subunit 3, chloroplastic-like	P:glycogen biosynthetic process; P:starch biosynthetic process; F:ATP binding; F:glucose-1-phosphate adenylyltransferase activity; C:chloroplast	P:GO:0005978; P:GO:0019252; F:GO:0005524; F:GO:0008878; C:GO:0009507	2.43338e-05	-1.59815
GSBRNA2T00068180001	BnaC05g11460D	Protein DETOXIFICATION [Source:UniProtKB/TrEMBL;Acc:A0A078HP46]	AT1G15150	Protein DETOXIFICATION 10 [Source:UniProtKB/Swiss-Prot;Acc:Q8VYL8]	CDY39617	protein DETOXIFICATION 12-like	P:xenobiotic transport; P:transmembrane transport; F:antiporter activity; F:xenobiotic transmembrane transporter activity; C:integral component of membrane	P:GO:0042908; P:GO:0055085; F:GO:0015297; F:GO:0042910; C:GO:0016021	0.00124894	-1.59778
GSBRNA2T00098788001	BnaA07g16710D	None	AT3G56090	Ferritin-3, chloroplastic [Source:UniProtKB/Swiss-Prot;Acc:Q9LYN2]	CDX67631	ferritin-3, chloroplastic	P:iron ion transport; P:intracellular sequestering of iron ion; P:oxidation-reduction process; F:ferroxidase activity; F:ferrous iron binding; F:ferric iron binding; C:cytoplasm	P:GO:0006826; P:GO:0006880; P:GO:0055114; F:GO:0004322; F:GO:0008198; F:GO:0008199; C:GO:0005737	0.000192168	-1.59087
GSBRNA2T00049208001	BnaA03g00260D	Ferritin [Source:UniProtKB/TrEMBL;Acc:A0A078F9R8]	AT5G01600	Ferritin-1, chloroplastic [Source:UniProtKB/Swiss-Prot;Acc:Q39101]	CDY11190	ferritin-1, chloroplastic	P:iron ion transport; P:intracellular sequestering of iron ion; P:response to cold; P:response to bacterium; P:response to iron ion; P:response to zinc ion; P:photosynthesis; P:response to hydrogen peroxide; P:leaf development; P:oxidation-reduction process; F:ferroxidase activity; F:ferrous iron binding; F:ferric iron binding; F:protein domain specific binding; C:chloroplast thylakoid membrane; …	P:GO:0006826; P:GO:0006880; P:GO:0009409; P:GO:0009617; P:GO:0010039; P:GO:0010043; P:GO:0015979; P:GO:0042542; P:GO:0048366; P:GO:0055114; F:GO:0004322; F:GO:0008198; F:GO:0008199; F:GO:0019904; C:GO:0009535; C:GO:0009570	0.025506	-1.58806
GSBRNA2T00147242001	BnaC03g54460D	BnaA02g05320D protein [Source:UniProtKB/TrEMBL;Acc:A0A078FUD5]	AT3G43810	Calmodulin 7 [Source:UniProtKB/TrEMBL;Acc:A0A1I9LPJ2]	CDX87950	calmodulin	P:protein phosphorylation; P:calcium-mediated signaling; F:calmodulin-dependent protein kinase activity; F:calcium ion binding	P:GO:0006468; P:GO:0019722; F:GO:0004683; F:GO:0005509	3.73761e-05	-1.58251
GSBRNA2T00075517001	BnaC03g23770D	BnaC03g23770D protein [Source:UniProtKB/TrEMBL;Acc:Q5MY94]	AT2G42530	Protein COLD-REGULATED 15B, chloroplastic [Source:UniProtKB/Swiss-Prot;Acc:Q9SIN5]	CDY42829				0.0459646	-1.57492
GSBRNA2T00022568001	BnaC04g51920D	BnaC04g51920D protein [Source:UniProtKB/TrEMBL;Acc:A0A078J2M7]	AT2G47490	Nicotinamide adenine dinucleotide transporter 1, chloroplastic [Source:UniProtKB/Swiss-Prot;Acc:O22261]	CDY57720	nicotinamide adenine dinucleotide transporter 1, chloroplastic isoform X1	P:ATP transport; P:NAD transmembrane transport; F:nucleic acid binding; F:ATP transmembrane transporter activity; F:antiporter activity; F:NAD transmembrane transporter activity; C:integral component of membrane; C:chloroplast membrane	P:GO:0015867; P:GO:0035352; F:GO:0003676; F:GO:0005347; F:GO:0015297; F:GO:0051724; C:GO:0016021; C:GO:0031969	0.000388244	-1.57265
GSBRNA2T00059928001	BnaA08g19550D	BnaA08g19550D protein [Source:UniProtKB/TrEMBL;Acc:A0A078HGV9]	AT1G26090	Uncharacterized protein At1g26090, chloroplastic [Source:UniProtKB/Swiss-Prot;Acc:Q6DYE4]	CDY36093	P-loop containing nucleoside triphosphate hydrolases superfamily protein	F:ATP binding; C:plastoglobule	F:GO:0005524; C:GO:0010287	0.00213906	-1.56945
GSBRNA2T00051053001	BnaCnng49180D	BnaCnng49180D protein [Source:UniProtKB/TrEMBL;Acc:A0A078JKQ9]	AT5G35360	Acetyl Co-enzyme a carboxylase biotin carboxylase subunit [Source:UniProtKB/TrEMBL;Acc:F4JYE0]	CDY65947	chloroplast biotin carboxylase	P:fatty acid biosynthetic process; P:malonyl-CoA biosynthetic process; F:acetyl-CoA carboxylase activity; F:biotin carboxylase activity; F:ATP binding; F:metal ion binding; C:integral component of membrane	P:GO:0006633; P:GO:2001295; F:GO:0003989; F:GO:0004075; F:GO:0005524; F:GO:0046872; C:GO:0016021	0.0006106	-1.56277
GSBRNA2T00064060001	BnaC08g46110D	Pyruvate dehydrogenase E1 component subunit alpha [Source:UniProtKB/TrEMBL;Acc:A0A078HKT0]	AT1G01090	Pyruvate dehydrogenase E1 component subunit alpha [Source:UniProtKB/TrEMBL;Acc:A0A178W8A7]	CDY37473	pyruvate dehydrogenase E1 component subunit alpha-3, chloroplastic	P:acetyl-CoA biosynthetic process from pyruvate; P:oxidation-reduction process; F:pyruvate dehydrogenase (acetyl-transferring) activity; C:intracellular membrane-bounded organelle	P:GO:0006086; P:GO:0055114; F:GO:0004739; C:GO:0043231	0.000651823	-1.56084
GSBRNA2T00019181001	BnaC05g24080D	BnaC05g24080D protein [Source:UniProtKB/TrEMBL;Acc:A0A078G7Y7]	AT1G31860	Histidine biosynthesis bifunctional protein hisIE, chloroplastic [Source:UniProtKB/Swiss-Prot;Acc:O82768]	CDY22570	histidine biosynthesis bifunctional protein hisIE, chloroplastic isoform X1	P:histidine biosynthetic process; F:nucleotide binding; F:phosphoribosyl-AMP cyclohydrolase activity; F:phosphoribosyl-ATP diphosphatase activity; C:chloroplast stroma	P:GO:0000105; F:GO:0000166; F:GO:0004635; F:GO:0004636; C:GO:0009570	0.000560745	-1.55471
GSBRNA2T00009340001	BnaC09g29010D	Pyruvate kinase [Source:UniProtKB/TrEMBL;Acc:A0A078FZ75]	AT5G52920	Pyruvate kinase [Source:UniProtKB/TrEMBL;Acc:A0A178U9G2]	CDY19645	plastidial pyruvate kinase 2	P:glycolytic process; P:fatty acid biosynthetic process; P:seed maturation; P:response to cadmium ion; F:magnesium ion binding; F:pyruvate kinase activity; F:ATP binding; F:kinase activity; F:potassium ion binding; C:chloroplast stroma	P:GO:0006096; P:GO:0006633; P:GO:0010431; P:GO:0046686; F:GO:0000287; F:GO:0004743; F:GO:0005524; F:GO:0016301; F:GO:0030955; C:GO:0009570	0.000412597	-1.54662
GSBRNA2T00020587001	BnaC04g53540D	BnaC04g53540D protein [Source:UniProtKB/TrEMBL;Acc:A0A078J3Q2]	AT2G37770	NADPH-dependent aldo-keto reductase, chloroplastic [Source:UniProtKB/Swiss-Prot;Acc:Q0PGJ6]	CDY57148	Aldo-keto reductase family 4 member C9	P:oxidation-reduction process; F:alditol:NADP+ 1-oxidoreductase activity; C:cytosol	P:GO:0055114; F:GO:0004032; C:GO:0005829	0.0136573	-1.54554
GSBRNA2T00033776001	BnaA08g30650D	BnaA08g30650D protein [Source:UniProtKB/TrEMBL;Acc:A0A078J906]	AT4G32250	AT4g32250/F10M6_110 [Source:UniProtKB/TrEMBL;Acc:Q8RWX4]	CDY61393	E3 ubiquitin-protein ligase KEG	P:protein phosphorylation; F:protein kinase activity; F:ATP binding; C:integral component of membrane	P:GO:0006468; F:GO:0004672; F:GO:0005524; C:GO:0016021	0.0190552	-1.54312
GSBRNA2T00081405001	BnaC06g06390D	Chalcone-flavonone isomerase family protein [Source:UniProtKB/TrEMBL;Acc:A0A078I7K6]	AT1G53520	Fatty-acid-binding protein 3, chloroplastic [Source:UniProtKB/Swiss-Prot;Acc:Q9C8L2]	CDY45118	fatty-acid-binding protein 3, chloroplastic	P:fatty acid metabolic process; F:fatty acid binding; F:intramolecular lyase activity; C:chloroplast stroma	P:GO:0006631; F:GO:0005504; F:GO:0016872; C:GO:0009570	0.000285419	-1.54085
GSBRNA2T00108073001	BnaC04g33380D	None	AT2G21590	Probable glucose-1-phosphate adenylyltransferase large subunit, chloroplastic [Source:UniProtKB/Swiss-Prot;Acc:Q9SIK1]	CDX99581	probable glucose-1-phosphate adenylyltransferase large subunit, chloroplastic	P:glycogen biosynthetic process; P:starch biosynthetic process; F:ATP binding; F:glucose-1-phosphate adenylyltransferase activity; C:chloroplast; C:glucose-1-phosphate adenylyltransferase complex	P:GO:0005978; P:GO:0019252; F:GO:0005524; F:GO:0008878; C:GO:0009507; C:GO:0010170	3.23365e-05	-1.54033
GSBRNA2T00105359001	BnaA06g07500D	None	AT1G13230	Piriformospora indica-insensitive protein 2 [Source:UniProtKB/Swiss-Prot;Acc:Q5PP26]	CDX97999	piriformospora indica-insensitive protein 2	P:nucleus organization; P:response to symbiotic fungus; P:symbiotic process; F:protein binding; C:plasma membrane	P:GO:0006997; P:GO:0009610; P:GO:0044403; F:GO:0005515; C:GO:0005886	0.0114745	-1.53749
GSBRNA2T00083543001	BnaCnng13750D	BnaCnng13750D protein [Source:UniProtKB/TrEMBL;Acc:A0A078IA63]	AT2G21960	Expressed protein [Source:UniProtKB/TrEMBL;Acc:Q9SJ03]	CDY46224	transmembrane protein	P:proteolysis; F:metalloendopeptidase activity; F:ATP binding; C:chloroplast thylakoid; C:integral component of membrane	P:GO:0006508; F:GO:0004222; F:GO:0005524; C:GO:0009534; C:GO:0016021	0.00701927	-1.53632
GSBRNA2T00028203001	BnaCnng77330D	BnaCnng77330D protein (Fragment) [Source:UniProtKB/TrEMBL;Acc:A0A078K3B4]	AT5G50210	SUFE3 [Source:UniProtKB/TrEMBL;Acc:A0A178UIT6]	CDY72377	quinolinate synthase, chloroplastic	P:aerobic respiration; P:iron-sulfur cluster assembly; P:quinolinate biosynthetic process; P:'de novo' NAD biosynthetic process from aspartate; P:positive regulation of catalytic activity; P:positive regulation of sulfur metabolic process; F:enzyme activator activity; F:quinolinate synthetase A activity; F:protein homodimerization activity; F:metal ion binding; F:4 iron, 4 sulfur cluster binding;…	P:GO:0009060; P:GO:0016226; P:GO:0019805; P:GO:0034628; P:GO:0043085; P:GO:0051176; F:GO:0008047; F:GO:0008987; F:GO:0042803; F:GO:0046872; F:GO:0051539; C:GO:0009507	0.00286105	-1.53378
GSBRNA2T00011259001	BnaC03g67190D	BnaC03g67190D protein [Source:UniProtKB/TrEMBL;Acc:A0A078IUL5]	AT4G32250	AT4g32250/F10M6_110 [Source:UniProtKB/TrEMBL;Acc:Q8RWX4]	CDY53702	E3 ubiquitin-protein ligase KEG-like	P:protein phosphorylation; F:protein kinase activity; F:ATP binding; C:integral component of membrane	P:GO:0006468; F:GO:0004672; F:GO:0005524; C:GO:0016021	0.00203359	-1.52771
GSBRNA2T00057410001	BnaA09g47750D	BnaA09g47750D protein [Source:UniProtKB/TrEMBL;Acc:A0A078HBJ4]	AT1G10760	Alpha-glucan water dikinase 1, chloroplastic [Source:UniProtKB/Swiss-Prot;Acc:Q9SAC6]	CDY34849	alpha-glucan water dikinase 1, chloroplastic	P:phosphorylation; F:ATP binding; F:kinase activity	P:GO:0016310; F:GO:0005524; F:GO:0016301	0.000277693	-1.52522
GSBRNA2T00045040001	BnaA09g09210D	Phosphoserine aminotransferase [Source:UniProtKB/TrEMBL;Acc:A0A078GXX6]	AT2G17630	Phosphoserine aminotransferase 2, chloroplastic [Source:UniProtKB/Swiss-Prot;Acc:Q9SHP0]	CDY30356	phosphoserine aminotransferase 2, chloroplastic	P:L-serine biosynthetic process; P:response to cadmium ion; F:O-phospho-L-serine:2-oxoglutarate aminotransferase activity; F:pyridoxal phosphate binding; C:chloroplast thylakoid; C:chloroplast stroma	P:GO:0006564; P:GO:0046686; F:GO:0004648; F:GO:0030170; C:GO:0009534; C:GO:0009570	0.00039585	-1.52361
GSBRNA2T00011257001	BnaC03g67170D	BnaC03g67170D protein [Source:UniProtKB/TrEMBL;Acc:A0A078IRL7]	AT4G32250	AT4g32250/F10M6_110 [Source:UniProtKB/TrEMBL;Acc:Q8RWX4]	CDY53700	E3 ubiquitin-protein ligase KEG-like	P:protein phosphorylation; F:protein kinase activity; F:ATP binding; C:integral component of membrane	P:GO:0006468; F:GO:0004672; F:GO:0005524; C:GO:0016021	0.0139624	-1.51903
GSBRNA2T00102404001	BnaA07g28820D	None	AT1G70710	Endoglucanase 8 [Source:UniProtKB/Swiss-Prot;Acc:Q9CAC1]	CDX96271	endoglucanase 8	P:cellulose catabolic process; P:cell wall modification involved in multidimensional cell growth; F:cellulase activity; C:extracellular region; C:chloroplast	P:GO:0030245; P:GO:0042547; F:GO:0008810; C:GO:0005576; C:GO:0009507	0.00125057	-1.51786
GSBRNA2T00125503001	BnaA06g15270D	BnaA06g15270D protein [Source:UniProtKB/TrEMBL;Acc:A0A078F558]	AT1G21540	Probable acyl-activating enzyme 9 [Source:UniProtKB/Swiss-Prot;Acc:Q9LPK6]	CDY08199	probable acyl-activating enzyme 9	P:fatty acid metabolic process; F:calcium ion binding; F:ligase activity	P:GO:0006631; F:GO:0005509; F:GO:0016874	0.00114115	-1.51768
GSBRNA2T00119786001	BnaC03g28340D	None	AT4G09010	ascorbate peroxidase 4 [Source:TAIR;Acc:AT4G09010]	CDY05036	thylakoid lumenal 29 kDa protein, chloroplastic	P:response to reactive oxygen species; P:cellular response to oxidative stress; P:hydrogen peroxide catabolic process; P:oxidation-reduction process; P:cellular oxidant detoxification; F:protein binding; F:L-ascorbate peroxidase activity; F:heme binding; C:chloroplast thylakoid membrane; C:chloroplast thylakoid lumen	P:GO:0000302; P:GO:0034599; P:GO:0042744; P:GO:0055114; P:GO:0098869; F:GO:0005515; F:GO:0016688; F:GO:0020037; C:GO:0009535; C:GO:0009543	2.01829e-05	-1.50886
GSBRNA2T00130117001	BnaA03g06020D	None	AT5G16440	Isopentenyl-diphosphate Delta-isomerase I, chloroplastic [Source:UniProtKB/Swiss-Prot;Acc:Q38929]	CDX78690	isopentenyl-diphosphate Delta-isomerase I, chloroplastic	P:isopentenyl diphosphate biosynthetic process; F:isopentenyl-diphosphate delta-isomerase activity; F:hydrolase activity; C:cytosol; C:chloroplast	P:GO:0009240; F:GO:0004452; F:GO:0016787; C:GO:0005829; C:GO:0009507	0.00279223	-1.50721
GSBRNA2T00124881001	BnaA03g17570D	BnaA03g17570D protein [Source:UniProtKB/TrEMBL;Acc:A0A078F3X9]	AT2G38040	Acetyl-coenzyme A carboxylase carboxyl transferase subunit alpha, chloroplastic [Source:UniProtKB/Swiss-Prot;Acc:Q9LD43]	CDY07754	acetyl-coenzyme A carboxylase carboxyl transferase subunit alpha, chloroplastic	P:fatty acid biosynthetic process; P:malonyl-CoA biosynthetic process; F:acetyl-CoA carboxylase activity; F:ATP binding; F:transferase activity; C:acetyl-CoA carboxylase complex; C:chloroplast stroma; C:chloroplast inner membrane	P:GO:0006633; P:GO:2001295; F:GO:0003989; F:GO:0005524; F:GO:0016740; C:GO:0009317; C:GO:0009570; C:GO:0009706	6.43557e-05	-1.50532
GSBRNA2T00078001001	BnaA06g33300D	Dihydrolipoamide acetyltransferase component of pyruvate dehydrogenase complex [Source:UniProtKB/TrEMBL;Acc:A0A078FMN3]	AT3G25860	Dihydrolipoyllysine-residue acetyltransferase component 4 of pyruvate dehydrogenase complex, chloroplastic [Source:UniProtKB/Swiss-Prot;Acc:Q9SQI8]	CDY13593	dihydrolipoyllysine-residue acetyltransferase component 4 of pyruvate dehydrogenase complex, chloroplastic	F:dihydrolipoyllysine-residue acetyltransferase activity; C:chloroplast thylakoid; C:chloroplast envelope	F:GO:0004742; C:GO:0009534; C:GO:0009941	3.00239e-05	-1.50113
GSBRNA2T00129361001	BnaA09g32650D	None	AT3G52180	SEX4 [Source:UniProtKB/TrEMBL;Acc:A0A178VES0]	CDX78070	phosphoglucan phosphatase DSP4, chloroplastic isoform X1	P:starch catabolic process; P:protein dephosphorylation; P:circadian rhythm; P:phosphorylated carbohydrate dephosphorylation; F:protein binding; F:protein tyrosine/serine/threonine phosphatase activity; F:carbohydrate phosphatase activity; F:amylopectin binding; F:starch binding; C:chloroplast stroma	P:GO:0005983; P:GO:0006470; P:GO:0007623; P:GO:0046838; F:GO:0005515; F:GO:0008138; F:GO:0019203; F:GO:2001066; F:GO:2001070; C:GO:0009570	0.000299757	-1.4992
GSBRNA2T00037117001	BnaA09g35590D	BnaA09g35590D protein [Source:UniProtKB/TrEMBL;Acc:A0A078GRH2]	AT3G56130	AT3g56130/F18O21_90 [Source:UniProtKB/TrEMBL;Acc:Q93W03]	CDY27243	biotin/lipoyl attachment domain-containing protein	P:tRNA methylation; P:negative regulation of fatty acid biosynthetic process; F:protein binding; F:tRNA (guanine(37)-N(1))-methyltransferase activity; C:mitochondrial matrix; C:chloroplast	P:GO:0030488; P:GO:0045717; F:GO:0005515; F:GO:0052906; C:GO:0005759; C:GO:0009507	0.00116785	-1.4962
GSBRNA2T00148987001	BnaA03g07530D	None	AT5G42330	At5g42330 [Source:UniProtKB/TrEMBL;Acc:Q6GKX1]	CDX88896				0.00115236	-1.49486
GSBRNA2T00140554001	BnaC03g07750D	Biotin carboxyl carrier protein of acetyl-CoA carboxylase [Source:UniProtKB/TrEMBL;Acc:G4WXD8]	AT5G16390	Biotin carboxyl carrier protein of acetyl-CoA carboxylase 1, chloroplastic [Source:UniProtKB/Swiss-Prot;Acc:Q42533]	CDX70691	chloroplast acetyl-CoA carboxylase biotin-containing subunit	P:fatty acid biosynthetic process; F:acetyl-CoA carboxylase activity; C:acetyl-CoA carboxylase complex; C:chloroplast stroma; C:chloroplast envelope	P:GO:0006633; F:GO:0003989; C:GO:0009317; C:GO:0009570; C:GO:0009941	1.75736e-05	-1.49431
GSBRNA2T00057468001	BnaA09g48250D	BnaA09g48250D protein [Source:UniProtKB/TrEMBL;Acc:A0A078HBR4]	AT5G35360	Acetyl Co-enzyme a carboxylase biotin carboxylase subunit [Source:UniProtKB/TrEMBL;Acc:F4JYE0]	CDY34899	biotin carboxylase, chloroplastic	P:fatty acid biosynthetic process; P:malonyl-CoA biosynthetic process; F:acetyl-CoA carboxylase activity; F:biotin carboxylase activity; F:ATP binding; F:metal ion binding; C:integral component of membrane	P:GO:0006633; P:GO:2001295; F:GO:0003989; F:GO:0004075; F:GO:0005524; F:GO:0046872; C:GO:0016021	0.000253516	-1.4936
GSBRNA2T00069491001	BnaA10g27560D	BnaA10g27560D protein [Source:UniProtKB/TrEMBL;Acc:A0A078HR44]	AT5G01220	Sulfoquinovosyl transferase SQD2 [Source:UniProtKB/Swiss-Prot;Acc:Q8S4F6]	CDY40312	sulfoquinovosyl transferase SQD2-like	P:glycolipid biosynthetic process; P:cellular response to phosphate starvation; P:sulfolipid biosynthetic process; F:UDP-sulfoquinovose:DAG sulfoquinovosyltransferase activity; C:chloroplast envelope	P:GO:0009247; P:GO:0016036; P:GO:0046506; F:GO:0046510; C:GO:0009941	0.0248546	-1.49326
GSBRNA2T00121099001	BnaA01g04610D	None	AT4G32400	SHS1 [Source:UniProtKB/TrEMBL;Acc:A0A178UW29]	CDX75241	adenine nucleotide transporter BT1, chloroplastic/mitochondrial	P:ATP transport; P:transmembrane transport; F:ATP transmembrane transporter activity; C:mitochondrial inner membrane; C:chloroplast inner membrane; C:integral component of membrane	P:GO:0015867; P:GO:0055085; F:GO:0005347; C:GO:0005743; C:GO:0009706; C:GO:0016021	0.000206677	-1.48281
GSBRNA2T00141687001	BnaC03g50280D	None	AT5G63980	SAL1 phosphatase [Source:UniProtKB/Swiss-Prot;Acc:Q42546]	CDX84472	SAL1 phosphatase	P:sulfate assimilation; P:inositol phosphate dephosphorylation; F:3'(2'),5'-bisphosphate nucleotidase activity	P:GO:0000103; P:GO:0046855; F:GO:0008441	0.000182367	-1.48241
GSBRNA2T00043467001	BnaA04g17370D	BnaA04g17370D protein [Source:UniProtKB/TrEMBL;Acc:A0A078GT97]	AT2G30200	EMBRYO DEFECTIVE 3147 [Source:UniProtKB/TrEMBL;Acc:Q8RU07]	CDY29690	malonyl CoA-acyl carrier protein transacylase-like	P:fatty acid biosynthetic process; F:[acyl-carrier-protein] S-malonyltransferase activity	P:GO:0006633; F:GO:0004314	0.000561841	-1.4684
GSBRNA2T00070026001	BnaCnng57900D	Glutamine synthetase [Source:UniProtKB/TrEMBL;Acc:A0A078JMZ9]	AT3G17820	Glutamine synthetase [Source:UniProtKB/TrEMBL;Acc:A0A178VNQ6]	CDY68179	glutamine synthetase cytosolic isozyme 1-3	P:glutamine biosynthetic process; P:response to cadmium ion; F:structural constituent of ribosome; F:glutamate-ammonia ligase activity; F:ATP binding; C:plasma membrane; C:chloroplast; C:polysomal ribosome	P:GO:0006542; P:GO:0046686; F:GO:0003735; F:GO:0004356; F:GO:0005524; C:GO:0005886; C:GO:0009507; C:GO:0042788	0.00227202	-1.46152
GSBRNA2T00015621001	BnaC03g29750D	BnaC03g29750D protein [Source:UniProtKB/TrEMBL;Acc:A0A078G799]	AT4G04020	Probable plastid-lipid-associated protein 1, chloroplastic [Source:UniProtKB/Swiss-Prot;Acc:O81439]	CDY21291	probable plastid-lipid-associated protein 1, chloroplastic	P:response to cold; P:response to abscisic acid; P:photoinhibition; C:chloroplast thylakoid membrane; C:plastoglobule; C:stromule; C:thylakoid lumen	P:GO:0009409; P:GO:0009737; P:GO:0010205; C:GO:0009535; C:GO:0010287; C:GO:0010319; C:GO:0031977	0.0186431	-1.4607
GSBRNA2T00061614001	BnaC08g08150D	BnaC08g08150D protein [Source:UniProtKB/TrEMBL;Acc:A0A078FDC5]	AT5G33320	Phosphoenolpyruvate/phosphate translocator 1, chloroplastic [Source:UniProtKB/Swiss-Prot;Acc:Q8RXN3]	CDY12390	triose phosphate/phosphate translocator, non-green plastid, chloroplastic	P:phosphoglycerate transmembrane transport; P:phosphoenolpyruvate transmembrane transport; F:phosphoglycerate transmembrane transporter activity; F:phosphoenolpyruvate:phosphate antiporter activity; C:plastid inner membrane; C:integral component of membrane; C:chloroplast membrane	P:GO:0015713; P:GO:0089722; F:GO:0015120; F:GO:0015121; C:GO:0009528; C:GO:0016021; C:GO:0031969	4.38877e-05	-1.45074
GSBRNA2T00132008001	BnaC06g19730D	None	AT1G79600	ABC1K3 [Source:UniProtKB/TrEMBL;Acc:A0A178WNJ7]	CDX79330	uncharacterized aarF domain-containing protein kinase At1g79600, chloroplastic	P:protein phosphorylation; P:regulation of pH; P:cellular response to nitrogen starvation; P:response to water deprivation; P:response to high light intensity; P:response to red light; P:sodium ion transmembrane transport; P:protein stabilization; P:plastoglobule organization; P:response to photooxidative stress; P:regulation of tocopherol cyclase activity; P:proton transmembrane transport; F:pro…	P:GO:0006468; P:GO:0006885; P:GO:0006995; P:GO:0009414; P:GO:0009644; P:GO:0010114; P:GO:0035725; P:GO:0050821; P:GO:0080177; P:GO:0080183; P:GO:1902171; P:GO:1902600; F:GO:0004672; F:GO:0005515; F:GO:0005524; F:GO:0015385; C:GO:0010287; C:GO:0016021	0.00152244	-1.44811
GSBRNA2T00038063001	BnaCnng41730D	BnaCnng41730D protein [Source:UniProtKB/TrEMBL;Acc:A0A078JDW2]	AT5G47870	DNA repair RAD52-like protein 2, chloroplastic [Source:UniProtKB/Swiss-Prot;Acc:Q9FIJ4]	CDY63238	DNA repair RAD52-like protein 2, chloroplastic	P:double-strand break repair via homologous recombination; F:DNA binding	P:GO:0000724; F:GO:0003677	0.00840633	-1.448
GSBRNA2T00125331001	BnaA06g16560D	DNA-(apurinic or apyrimidinic site) lyase [Source:UniProtKB/TrEMBL;Acc:A0A078F0V1]	AT3G48425	DNA-(apurinic or apyrimidinic site) lyase [Source:UniProtKB/TrEMBL;Acc:A0A178VA84]	CDY08070	DNA-(apurinic or apyrimidinic site) lyase	P:base-excision repair; P:nucleic acid phosphodiester bond hydrolysis; F:phosphodiesterase I activity; F:double-stranded DNA 3'-5' exodeoxyribonuclease activity; F:metal ion binding; F:class I DNA-(apurinic or apyrimidinic site) endonuclease activity; C:nucleolus; C:chloroplast stroma; C:chloroplast envelope	P:GO:0006284; P:GO:0090305; F:GO:0004528; F:GO:0008311; F:GO:0046872; F:GO:0140078; C:GO:0005730; C:GO:0009570; C:GO:0009941	0.000128191	-1.44764
GSBRNA2T00116051001	BnaC01g16770D	None	AT4G24930	Thylakoid lumenal 17.9 kDa protein, chloroplastic [Source:UniProtKB/Swiss-Prot;Acc:Q9SW33]	CDY03405	thylakoid lumenal 17.9 kDa protein, chloroplastic	P:response to heat; P:regulation of abscisic acid biosynthetic process; C:chloroplast thylakoid lumen	P:GO:0009408; P:GO:0010115; C:GO:0009543	0.000764653	-1.44294
GSBRNA2T00004746001	BnaA08g31530D	BnaA08g31530D protein [Source:UniProtKB/TrEMBL;Acc:A0A078ILV9]	AT1G14610	Valine--tRNA ligase, mitochondrial 1 [Source:UniProtKB/Swiss-Prot;Acc:P93736]	CDY52040	valine--tRNA ligase, mitochondrial 1-like	P:valyl-tRNA aminoacylation; P:aminoacyl-tRNA metabolism involved in translational fidelity; F:aminoacyl-tRNA editing activity; F:valine-tRNA ligase activity; F:ATP binding; C:cytosol	P:GO:0006438; P:GO:0106074; F:GO:0002161; F:GO:0004832; F:GO:0005524; C:GO:0005829	0.000795539	-1.44269
GSBRNA2T00097207001	BnaC05g48150D	BnaC05g48150D protein [Source:UniProtKB/TrEMBL;Acc:A0A078IKV5]	AT3G03590	At3g03590 [Source:UniProtKB/TrEMBL;Acc:Q9SS61]	CDY50651	protein TRI1	F:protein binding	F:GO:0005515	0.000453849	-1.44264
GSBRNA2T00015172001	BnaA08g25110D	Lactoylglutathione lyase [Source:UniProtKB/TrEMBL;Acc:A0A078G6I2]	AT1G11840		CDY21014	putative lactoylglutathione lyase	P:methylglyoxal catabolic process to D-lactate via S-lactoyl-glutathione; P:response to cadmium ion; F:lactoylglutathione lyase activity; F:metal ion binding; F:dioxygenase activity; C:cytosol; C:plasma membrane	P:GO:0019243; P:GO:0046686; F:GO:0004462; F:GO:0046872; F:GO:0051213; C:GO:0005829; C:GO:0005886	0.00029141	-1.43421
GSBRNA2T00029154001	BnaC06g04220D	BnaC06g04220D protein [Source:UniProtKB/TrEMBL;Acc:A0A078GJ32]	AT1G51040	Phosphatidylinositol 4-kinase alpha 2 [Source:UniProtKB/Swiss-Prot;Acc:Q9C680]	CDY25197	phosphatidylinositol 4-kinase alpha 1 isoform X1	P:phosphatidylinositol phosphorylation; P:phosphatidylinositol-mediated signaling; F:1-phosphatidylinositol 4-kinase activity; C:cytoplasm; C:plasma membrane	P:GO:0046854; P:GO:0048015; F:GO:0004430; C:GO:0005737; C:GO:0005886	0.00454251	-1.42759
GSBRNA2T00009789001	BnaA09g02790D	BnaA09g02790D protein [Source:UniProtKB/TrEMBL;Acc:A0A078G4T3]	AT5G47840	Adenylate kinase 2, chloroplastic [Source:UniProtKB/Swiss-Prot;Acc:Q9FIJ7]	CDY19972	adenylate kinase 2, chloroplastic-like	P:purine nucleotide metabolic process; P:nucleoside diphosphate phosphorylation; P:nucleoside triphosphate biosynthetic process; P:nucleoside monophosphate phosphorylation; F:adenylate kinase activity; F:cytidylate kinase activity; F:nucleoside diphosphate kinase activity; F:ATP binding; C:plastid	P:GO:0006163; P:GO:0006165; P:GO:0009142; P:GO:0046940; F:GO:0004017; F:GO:0004127; F:GO:0004550; F:GO:0005524; C:GO:0009536	0.000122856	-1.42536
GSBRNA2T00087638001	BnaA08g07320D	BnaA08g07320D protein [Source:UniProtKB/TrEMBL;Acc:A0ST33]	AT5G33320	Phosphoenolpyruvate/phosphate translocator 1, chloroplastic [Source:UniProtKB/Swiss-Prot;Acc:Q8RXN3]	CDY47555	triose phosphate/phosphate translocator, non-green plastid, chloroplastic	P:phosphoglycerate transmembrane transport; P:phosphoenolpyruvate transmembrane transport; F:phosphoglycerate transmembrane transporter activity; F:phosphoenolpyruvate:phosphate antiporter activity; C:plastid inner membrane; C:integral component of membrane; C:chloroplast membrane	P:GO:0015713; P:GO:0089722; F:GO:0015120; F:GO:0015121; C:GO:0009528; C:GO:0016021; C:GO:0031969	4.65669e-05	-1.42516
GSBRNA2T00151180001	BnaA03g42330D	None	AT4G16070	Mono-/di-acylglycerol lipase, N-terminal;Lipase, class 3 [Source:TAIR;Acc:AT4G16070]	CDX90548	lipase class 3 family protein	P:lipid catabolic process	P:GO:0016042	0.000622376	-1.42416
GSBRNA2T00006184001	BnaC04g03870D	BnaC04g03870D protein [Source:UniProtKB/TrEMBL;Acc:A0A078G2T0]	AT2G44940	Ethylene-responsive transcription factor ERF034 [Source:UniProtKB/Swiss-Prot;Acc:Q8LBQ7]	CDY18963	ethylene-responsive transcription factor ERF034	P:regulation of transcription, DNA-templated; F:transcription regulatory region sequence-specific DNA binding; F:DNA-binding transcription factor activity	P:GO:0006355; F:GO:0000976; F:GO:0003700	0.000801327	-1.42252
GSBRNA2T00110332001	BnaC04g23510D	None	AT3G58600	Adaptin ear-binding coat-associated protein 1 NECAP-1 [Source:UniProtKB/TrEMBL;Acc:Q84WV7]	CDY00574	Adaptin ear-binding coat-associated protein 1 NECAP-1	P:endocytosis; C:clathrin vesicle coat	P:GO:0006897; C:GO:0030125	0.00043452	-1.42078
GSBRNA2T00002895001	BnaC09g30700D	Chlorophyll a-b binding protein, chloroplastic [Source:UniProtKB/TrEMBL;Acc:A0A078FV38]	AT5G54270	Chlorophyll a-b binding protein 3, chloroplastic [Source:UniProtKB/Swiss-Prot;Acc:Q9S7M0]	CDY18320	chlorophyll a-b binding protein 3, chloroplastic	P:response to herbicide; P:response to high light intensity; P:response to abscisic acid; P:photosynthesis, light harvesting in photosystem I; P:photosynthesis, light harvesting in photosystem II; P:regulation of stomatal movement; P:protein-chromophore linkage; F:chlorophyll binding; F:protein domain specific binding; F:metal ion binding; C:PSII associated light-harvesting complex II; C:photosys…	P:GO:0009635; P:GO:0009644; P:GO:0009737; P:GO:0009768; P:GO:0009769; P:GO:0010119; P:GO:0018298; F:GO:0016168; F:GO:0019904; F:GO:0046872; C:GO:0009517; C:GO:0009522; C:GO:0009523; C:GO:0009941; C:GO:0010287; C:GO:0016021	0.00565815	-1.41814
GSBRNA2T00055471001	BnaCnng51720D	BnaCnng51720D protein [Source:UniProtKB/TrEMBL;Acc:A0A078JLF9]	AT2G31670	Stress-response A/B barrel domain-containing protein UP3 [Source:UniProtKB/Swiss-Prot;Acc:Q9SIP1]	CDY66636	stress-response A/B barrel domain-containing protein UP3	C:peroxisome; C:chloroplast stroma	C:GO:0005777; C:GO:0009570	0.00262872	-1.41655
GSBRNA2T00036878001	BnaA02g10810D	BnaA02g10810D protein [Source:UniProtKB/TrEMBL;Acc:A0A078GP45]	AT5G52540	Keratin-associated protein, putative (DUF819) [Source:UniProtKB/TrEMBL;Acc:Q9LTG3]	CDY27061	uncharacterized membrane protein YjcL	C:integral component of membrane	C:GO:0016021	0.000763077	-1.41613
GSBRNA2T00135036001	BnaC09g08620D	Callose synthase 5 [Source:Projected from Arabidopsis thaliana (AT2G13680) UniProtKB/Swiss-Prot;Acc:Q3B724]	AT2G13680	Callose synthase 5 [Source:UniProtKB/Swiss-Prot;Acc:Q3B724]	CDX81451	callose synthase 5	P:(1->3)-beta-D-glucan biosynthetic process; P:regulation of cell shape; P:pollen germination; P:cell wall organization; P:regulation of pollen tube growth; F:1,3-beta-D-glucan synthase activity; C:1,3-beta-D-glucan synthase complex; C:integral component of membrane	P:GO:0006075; P:GO:0008360; P:GO:0009846; P:GO:0071555; P:GO:0080092; F:GO:0003843; C:GO:0000148; C:GO:0016021	0.0101892	-1.41495
GSBRNA2T00156113001	BnaA06g06030D	None	AT5G35360	Acetyl Co-enzyme a carboxylase biotin carboxylase subunit [Source:UniProtKB/TrEMBL;Acc:F4JYE0]	CDX93445	biotin carboxylase, chloroplastic	P:fatty acid biosynthetic process; P:malonyl-CoA biosynthetic process; F:acetyl-CoA carboxylase activity; F:biotin carboxylase activity; F:ATP binding; F:metal ion binding; C:integral component of membrane	P:GO:0006633; P:GO:2001295; F:GO:0003989; F:GO:0004075; F:GO:0005524; F:GO:0046872; C:GO:0016021	0.000149983	-1.4124
GSBRNA2T00040386001	BnaC02g36730D	Uridine kinase [Source:UniProtKB/TrEMBL;Acc:A0A078GTP1]	AT3G27190	Uridine kinase-like protein 2, chloroplastic [Source:UniProtKB/Swiss-Prot;Acc:Q9LK34]	CDY28487	uridine kinase-like protein 2, chloroplastic	P:'de novo' pyrimidine nucleobase biosynthetic process; P:nucleoside metabolic process; P:phosphorylation; P:UMP salvage; P:CTP salvage; P:regulation of lignin biosynthetic process; P:regulation of starch metabolic process; P:regulation of cellulose biosynthetic process; F:uracil phosphoribosyltransferase activity; F:uridine kinase activity; F:ATP binding; F:GTP binding; C:cytosol; C:chloroplast	P:GO:0006207; P:GO:0009116; P:GO:0016310; P:GO:0044206; P:GO:0044211; P:GO:1901141; P:GO:2000904; P:GO:2001006; F:GO:0004845; F:GO:0004849; F:GO:0005524; F:GO:0005525; C:GO:0005829; C:GO:0009507	0.0110957	-1.4121
[truncated: 776 more rows]
