# Supplementary material for: Two wrongs make a right: heat stress reversion of a male-sterile Brassica napus line
Source: J Exp Bot. 2022 Feb 28;73(11):3531–51. doi: 10.1093/jxb/erac082 (PMC9162185; doi:10.1093/jxb/erac082)
Supplement: erac082_suppl_supplementary_table_S5 [file erac082_suppl_supplementary_table_s5.xlsx]

## Sheet: Legend
Supplementary Table 5. GO enrichment data for DEGS encoding chloroplast-targeted proteins. List of statistically enriched GO terms for up- and down-regulated genes encoding chloroplast-targeted proteins in each comparison.
ID	GO term identification number
Description	GO term name
pvalue	p-value of enrichment
p.adjust	adjusted p-value of enrichment
qvalue	q-value of enrichment
geneID	Transcript identifcation numbers of transcripts which contributed to the enrichment

## Sheet: C545 vs SORA 1 Down
ID	Description	pvalue	p.adjust	qvalue	geneID
GO:0006633	fatty acid biosynthetic process	3.42536e-12	1.02418e-09	9.591e-10	CDY29690/CDX90228/CDY24022/CDY40083/CDY26426/CDY18037/CDX93100/CDX85774/CDX78635/CDY33402/CDY34899/CDY21861/CDX69519/CDY63670/CDY02042/CDY30096/CDY66652/CDY50414/CDY65947/CDX70616/CDY10718/CDX81164/CDY26291/CDX93445/CDY20144/CDY38117
GO:0006086	acetyl-CoA biosynthetic process from pyruvate	1.04413e-05	0.00143131	0.00134036	CDX90228/CDX90227/CDY63670/CDY26291/CDX82387/CDX75895/CDY15202
GO:0003989	acetyl-CoA carboxylase activity	1.4361e-05	0.00143131	0.00134036	CDY26426/CDX78635/CDY34899/CDX69519/CDY65947/CDX70616/CDX93445/CDY38117
GO:0009753	response to jasmonic acid	0.000117167	0.0087582	0.00820166	CDX72498/CDX75456/CDY45328/CDY51951/CDY07640/CDY24950/CDY17482/CDX76301
GO:0004739	pyruvate dehydrogenase (acetyl-transferring) activity	0.000335548	0.0200658	0.0187907	CDX90228/CDX90227/CDY63670/CDY26291/CDY15202
GO:0009768	photosynthesis, light harvesting in photosystem I	0.000539859	0.0247487	0.023176	CDY43676/CDY00149/CDY17248/CDY20039/CDX83726/CDY17247/CDY03989/CDY15050/CDX93077/CDY13732/CDX79562/CDY06311/CDY49770
GO:0006511	ubiquitin-dependent protein catabolic process	0.0005794	0.0247487	0.023176	CDY15525/CDY51951/CDY37452/CDY32488/CDY51863
GO:0009522	photosystem I	0.000979538	0.0366102	0.0342838	CDY43676/CDY00149/CDY17248/CDY20039/CDX83726/CDY17247/CDY03989/CDY15050/CDX93077/CDY13732/CDX79562/CDY06311/CDY49770
GO:0010287	plastoglobule	0.00130336	0.0433004	0.0405488	CDY57579/CDX96348/CDY26563/CDX78923/CDY43676/CDX99397/CDY00149/CDY17248/CDY07640/CDY20039/CDX83726/CDY17247/CDY03989/CDY15691/CDY31692/CDY15050/CDX93077/CDY01118/CDY13732/CDY12254/CDY24950/CDX79562/CDY49770

## Sheet: C545 vs SORA 1 Up
ID	Description	pvalue	p.adjust	qvalue	geneID
GO:0031408	oxylipin biosynthetic process	4.21211e-05	0.010067	0.00957702	CDX67920/CDX91565/CDY64191/CDY16339/CDY38326
GO:0006535	cysteine biosynthetic process from serine	0.000336415	0.0402016	0.0382451	CDY26079/CDX74160/CDY50768/CDX84336/CDY69239

## Sheet: C545 heat vs C545 down
ID	Description	pvalue	p.adjust	qvalue	geneID
GO:0006633	fatty acid biosynthetic process	2.15947e-23	6.60798e-21	5.79648e-21	CDX69519/CDY26426/CDX69459/CDX97839/CDY26510/CDX70616/CDY26291/CDY18037/CDX93100/CDY67159/CDY44250/CDY33402/CDY50414/CDX85774/CDY31825/CDY40083/CDY55675/CDY46905/CDY63670/CDY02042/CDX95238/CDY17916/CDY14494/CDY65947/CDY19645/CDY07754/CDX70691/CDY34899/CDY29690/CDX93445/CDX78635/CDX78371/CDX81164/CDY60911/CDY21861/CDY51472/CDX78688/CDY20144/CDX77646/CDY30096/CDY03228/CDX94913
GO:0003989	acetyl-CoA carboxylase activity	8.23617e-09	1.26013e-06	1.10538e-06	CDX69519/CDY26426/CDX70616/CDY14494/CDY65947/CDY07754/CDX70691/CDY34899/CDX93445/CDX78635/CDX78688/CDX94913
GO:0006086	acetyl-CoA biosynthetic process from pyruvate	4.21625e-07	4.30057e-05	3.77243e-05	CDX75895/CDY26291/CDX82387/CDY63670/CDY37428/CDY37473/CDY15202/CDY51472/CDX90009
GO:0006096	glycolytic process	7.2439e-07	5.54159e-05	4.86104e-05	CDY06724/CDY20902/CDX96508/CDX87483/CDX73040/CDY40400/CDY40829/CDY63670/CDY19645/CDX92969/CDY60911/CDY14638/CDY51472/CDY03434/CDY35484/CDX94878/CDY37348
GO:0004683	calmodulin-dependent protein kinase activity	1.09752e-06	6.7168e-05	5.89193e-05	CDY30947/CDX87950/CDX92401/CDX70966/CDY16599/CDY09106/CDY21220/CDX88824
GO:0019722	calcium-mediated signaling	3.00827e-06	0.000153422	0.00013458	CDY30947/CDX87950/CDX92401/CDX70966/CDY16599/CDY09106/CDY21220/CDX88824
GO:0004739	pyruvate dehydrogenase (acetyl-transferring) activity	8.20855e-06	0.000358831	0.000314764	CDY26291/CDY63670/CDY37428/CDY37473/CDY15202/CDY51472/CDX90009
GO:0000287	magnesium ion binding	1.381e-05	0.000518137	0.000454506	CDX96508/CDX73040/CDY30476/CDY40829/CDX91831/CDX96708/CDX74400/CDY19645/CDX87324/CDX83827/CDY37606/CDX92969/CDY39964/CDY60911/CDX94948/CDX88956/CDY35484/CDX94878
GO:0009317	acetyl-CoA carboxylase complex	1.52393e-05	0.000518137	0.000454506	CDX69519/CDY26426/CDX70616/CDY14494/CDY07754/CDX70691/CDX78635/CDX78688
GO:0030170	pyridoxal phosphate binding	2.2566e-05	0.000690518	0.000605718	CDX99680/CDY44394/CDY04076/CDY06141/CDX72076/CDX99080/CDX82135/CDY30356/CDY03672/CDX86109/CDX85266/CDX67409/CDY48024/CDX82203/CDX68853/CDX76037/CDX75211/CDY14199
GO:0051287	NAD binding	7.63954e-05	0.00212518	0.00186419	CDY42567/CDY27597/CDY03896/CDY67407/CDX84941/CDY15732/CDX67466/CDX93163/CDY06970/CDY54831/CDY45372/CDY36365
GO:0006511	ubiquitin-dependent protein catabolic process	0.000272904	0.00695905	0.00610443	CDX89926/CDX89925/CDY18137/CDY51951/CDY37452/CDY51863
GO:0005829	cytosol	0.000360352	0.00848213	0.00744047	CDY42567/CDY17982/CDX90915/CDY06724/CDY20902/CDY11247/CDY71239/CDX70693/CDX75895/CDX82387/CDY51951/CDX93432/CDY34172/CDX70315/CDY02664/CDY51621/CDY67407/CDY40400/CDY31215/CDY25367/CDX84022/CDY55675/CDX80860/CDX91831/CDX99080/CDX67466/CDX74400/CDX95645/CDX74611/CDY66955/CDY11808/CDX93163/CDY06970/CDY68196/CDY57148/CDX78690/CDY52040/CDY21014/CDY28487/CDX78189/CDY24174/CDX99435/CDY07206/CDY38123/CDY…
GO:0006631	fatty acid metabolic process	0.000405187	0.00885622	0.00776862	CDX76686/CDY56459/CDY67321/CDX93928/CDY37199/CDY53212/CDY45118/CDY08199/CDY24090
GO:0008878	glucose-1-phosphate adenylyltransferase activity	0.000500452	0.0102092	0.00895546	CDY15884/CDY56761/CDX99581/CDX72711/CDX84911/CDY68655
GO:0005978	glycogen biosynthetic process	0.00107276	0.0205165	0.0179969	CDX75040/CDY15884/CDY56761/CDX99581/CDX72711/CDX84911/CDY68655
GO:0005975	carbohydrate metabolic process	0.00128918	0.0226636	0.0198803	CDY60313/CDY42567/CDY18102/CDY34948/CDY30055/CDY67407/CDY09794/CDX99080/CDX67466/CDY49904/CDX85652/CDX93163/CDY06970/CDY30770/CDX86109/CDX85266/CDY36365
GO:0009768	photosynthesis, light harvesting in photosystem I	0.00133315	0.0226636	0.0198803	CDY43676/CDY66768/CDY18320/CDX96833/CDY14320/CDX83966/CDX90218/CDY35271/CDX98158/CDX84647/CDX79562/CDY52865/CDX84316/CDX73435/CDX78277
GO:0048366	leaf development	0.00152511	0.0238024	0.0208793	CDY07766/CDY62688/CDY51951/CDX80762/CDY11190/CDY66586/CDY27246/CDX74930
GO:0016747	transferase activity, transferring acyl groups other than amino-acyl groups	0.00155571	0.0238024	0.0208793	CDY34530/CDY28519/CDY34206/CDY62886/CDY41517/CDY39861/CDY13659
GO:0016168	chlorophyll binding	0.00184654	0.0256836	0.0225295	CDY43676/CDY66768/CDY18320/CDX96833/CDY14320/CDX83966/CDX90218/CDY35271/CDX98158/CDX84647/CDX79562/CDY52865/CDX84316/CDX73435/CDX78277
GO:0018298	protein-chromophore linkage	0.00184654	0.0256836	0.0225295	CDY43676/CDY66768/CDY18320/CDX96833/CDY14320/CDX83966/CDX90218/CDY35271/CDX98158/CDX84647/CDX79562/CDY52865/CDX84316/CDX73435/CDX78277
GO:0009522	photosystem I	0.00251517	0.03304	0.0289824	CDY43676/CDY66768/CDY18320/CDX96833/CDY14320/CDX83966/CDX90218/CDY35271/CDX98158/CDX84647/CDX79562/CDY52865/CDX84316/CDX73435/CDX78277
GO:0046983	protein dimerization activity	0.00259137	0.03304	0.0289824	CDY35823/CDX88846/CDY60377/CDY45372/CDY45099
GO:0004832	valine-tRNA ligase activity	0.00408488	0.0462953	0.04061	CDY71239/CDX84022/CDY66955/CDY52040/CDY72211
GO:0006438	valyl-tRNA aminoacylation	0.00408488	0.0462953	0.04061	CDY71239/CDX84022/CDY66955/CDY52040/CDY72211
GO:0045300	acyl-[acyl-carrier-protein] desaturase activity	0.00408488	0.0462953	0.04061	CDX69459/CDY26510/CDY44250/CDX69460/CDY17916

## Sheet: C545 heat vs C545 up
ID	Description	pvalue	p.adjust	qvalue	geneID
GO:0010150	leaf senescence	6.94781e-08	2.0635e-05	1.85763e-05	CDY40413/CDX74838/CDY20474/CDY32065/CDY24950/CDY07640/CDY60475/CDX99897/CDX74272/CDY00494/CDY08837/CDY14523
GO:0009451	RNA modification	3.75504e-07	5.57624e-05	5.0199e-05	CDY14970/CDY47790/CDY48066/CDY39659/CDX85211/CDX94462/CDY06106/CDX86421/CDX89428/CDX72037/CDY37694/CDY53784
GO:0008270	zinc ion binding	8.49189e-06	0.000840697	0.000756821	CDY60926/CDY28672/CDY27289/CDX93594/CDX67455/CDY48066/CDY62180/CDY39659/CDY04456/CDY53559/CDY37516/CDY49059/CDX95096/CDX69115/CDX76753/CDX75336/CDY08479/CDY57532/CDY06106/CDY09345/CDY01148/CDY29407/CDY06640/CDY07168/CDY56968/CDY39356/CDX72037/CDY66725/CDY54177/CDY27836/CDY08114/CDY50295/CDY52645/CDY10198/CDY61544/CDX80331/CDY37694/CDY53784
GO:0005777	peroxisome	1.61744e-05	0.00120095	0.00108113	CDY52969/CDY40155/CDX97555/CDY23409/CDX81443/CDY39114/CDX75771/CDY33221/CDY30447/CDX93112/CDX82484/CDY39115/CDY72674/CDX79442/CDX84757/CDX89604
GO:0009414	response to water deprivation	2.77744e-05	0.0016498	0.0014852	CDY57471/CDY52969/CDY40155/CDX98455/CDY42587/CDY33218/CDY39117/CDX87643/CDX75414/CDX73227/CDX74830/CDX68742/CDY28265/CDY01444/CDX77603/CDY21397/CDY50947/CDX69039
GO:0010258	NADH dehydrogenase complex (plastoquinone) assembly	8.20721e-05	0.00406257	0.00365725	CDY49826/CDX79062/CDX82824/CDY09480/CDX98686/CDY27049/CDY22824/CDX94038/CDY25205
GO:0009753	response to jasmonic acid	0.000143755	0.00609932	0.0054908	CDX74838/CDY20474/CDX69162/CDY24950/CDY07640/CDX72498/CDY45328/CDX75524/CDY17482/CDX76301
GO:0006397	mRNA processing	0.000335333	0.0124492	0.0112072	CDY27289/CDX93594/CDY62180/CDY04456/CDY44722/CDX95096/CDX76753/CDY06106/CDY09345/CDY07168/CDX72037/CDY41595
GO:0007623	circadian rhythm	0.000679505	0.0224237	0.0201865	CDY55797/CDY70398/CDY34700/CDY55122/CDY00185/CDY03380/CDY50765/CDY28531/CDY08837/CDY14523
GO:0010114	response to red light	0.000794586	0.0235992	0.0212447	CDX92678/CDX88078/CDX87140/CDX68742/CDY19846/CDY28265/CDY01444/CDX93555/CDX80416
GO:0004332	fructose-bisphosphate aldolase activity	0.00137131	0.035452	0.031915	CDX82019/CDY15898/CDX99600/CDY42595/CDY12112/CDX89329
GO:0006535	cysteine biosynthetic process from serine	0.0014324	0.035452	0.031915	CDX74160/CDX84336/CDY53752/CDY42400/CDY08269/CDY52913/CDY69239
GO:0009409	response to cold	0.00163737	0.0374077	0.0336755	CDX74838/CDY02835/CDY71809/CDY16684/CDY20474/CDY59869/CDX75713/CDY52127/CDX94540/CDY24950/CDY67904/CDY28672/CDY07640/CDX97555/CDY46831/CDY49503/CDX72498/CDY35597/CDY45328/CDY37516/CDY17482/CDX76301/CDY40026/CDY41745/CDY21397/CDY61544/CDY35125/CDX78067
