# Supplementary material for: Two wrongs make a right: heat stress reversion of a male-sterile Brassica napus line
Source: J Exp Bot. 2022 Feb 28;73(11):3531–51. doi: 10.1093/jxb/erac082 (PMC9162185; doi:10.1093/jxb/erac082)
Supplement: erac082_suppl_supplementary_table_S6 [file erac082_suppl_supplementary_table_s6.xlsx]

## Sheet: Legend
Supplementary Table 6. List of DEGS used in the heatmaps in Figure 7. Differentially expressed genes for selected groups from C545 vs. SORA 1 and C545 heat vs. C545 (fold change of either ≥ 2 or ≤ − 2 with an adjusted p-value of ≤ 0.05) used for the heatmaps in Figure 7.
GENEID	Brassica napus geneome gene identification number
NAME	Gene name
DESCRIPTION	Description from Gprofiler
ARABIDOPSIS	Arabidopsis thaliana accession number of closest homolog
ARABIDOPSIS DESCRIPTION	Description of closest Arabidopsis homolog
TXNAME	Brasssica napus genome transcript name
BLAST2GO DESCRIPTION	Transcript description from Blast2GO
GO NAMES	Names of asscociated GO terms from Blast2GO
GO IDs	Identification numbers of asscociated GO terms from Blast2GO
C545 vs Monty adj.pval	Adjusted p-value for C545 vs Monty comparison
C545 vs Monty log2FC	Log2 foldchaned for C545 vs Monty comparison
C545 Heat vs C545 adj.pval	Adjusted p-value for C545 heat vs C545 comparison
C545 Heat vs C545 log2FC	Log2 foldchaned for C545 heat vs C545 comparison

## Sheet: Chloroplast lipid synthesis
GENEID	NAME	DESCRIPTION	ARABIDOPSIS	ARABIDOPSIS DESCRIPTION	TXNAME	BLAST2GO DESCRIPTION	GO NAMES	GO IDs	C545 vs SORA 1 adj.pval	C545 vs SORA 1 log2FC	C545 Heat vs C545 adj.pval	C545 Heat vs C545 log2FC
GSBRNA2T00098338001	BnaA09g51870D	BnaA09g51870D protein [Source:UniProtKB/TrEMBL;Acc:A0A078IMJ9]	AT4G00550	Digalactosyldiacylglycerol synthase 2, chloroplastic [Source:UniProtKB/Swiss-Prot;Acc:Q8W1S1]	CDY51152	digalactosyldiacylglycerol synthase 2, chloroplastic	P:cellular response to phosphate starvation; P:galactolipid biosynthetic process; F:digalactosyldiacylglycerol synthase activity; C:chloroplast outer membrane	P:GO:0016036; P:GO:0019375; F:GO:0046481; C:GO:0009707	0.000571296	9.22497	0.213553	0.368941
GSBRNA2T00022315001	BnaA05g33500D	BnaA05g33500D protein [Source:UniProtKB/TrEMBL;Acc:A0A078J4B4]	AT3G02610	Plant stearoyl-acyl-carrier desaturase family protein [Source:UniProtKB/TrEMBL;Acc:A0A178V7P2]	CDY57537	stearoyl-[acyl-carrier-protein] 9-desaturase 2, chloroplastic	P:unsaturated fatty acid biosynthetic process; P:fatty acid homeostasis; P:oxidation-reduction process; P:regulation of endosperm development; F:acyl-[acyl-carrier-protein] desaturase activity; F:metal ion binding; F:stearoyl-[acp] desaturase activity; C:chloroplast stroma	P:GO:0006636; P:GO:0055089; P:GO:0055114; P:GO:2000014; F:GO:0045300; F:GO:0046872; F:GO:0102786; C:GO:0009570	0.0393532	-6.67228	0.515349	1.84623
GSBRNA2T00089602001	BnaA08g27200D	BnaA08g27200D protein [Source:UniProtKB/TrEMBL;Acc:A0A078FQJ6]	AT1G02660	Phospholipase A1 PLIP2, chloroplastic [Source:UniProtKB/Swiss-Prot;Acc:F4HXL0]	CDY15436	alpha/beta-Hydrolases superfamily protein	P:defense response to insect; P:lipid catabolic process; P:positive regulation of defense response; F:phospholipase A1 activity; F:galactolipase activity; F:phosphatidylserine 1-acylhydrolase activity; F:1-acyl-2-lysophosphatidylserine acylhydrolase activity; F:1-18:1-2-16:0-monogalactosyldiacylglycerol lipase activity; C:chloroplast stroma; C:integral component of membrane; C:chloroplast membrane	P:GO:0002213; P:GO:0016042; P:GO:0031349; F:GO:0008970; F:GO:0047714; F:GO:0052739; F:GO:0052740; F:GO:0102549; C:GO:0009570; C:GO:0016021; C:GO:0031969	0.000307429	7.34745	0.0158919	0.704894
GSBRNA2T00099492001	BnaA07g22620D	None	AT1G73600	S-adenosyl-L-methionine-dependent methyltransferases superfamily protein [Source:TAIR;Acc:AT1G73600]	CDX68222	phosphoethanolamine N-methyltransferase 3	P:phosphatidylcholine biosynthetic process; F:phosphoethanolamine N-methyltransferase activity	P:GO:0006656; F:GO:0000234	4.57e-06	-6.58917	0.191211	-0.698345
GSBRNA2T00083137001	BnaA02g17050D	BnaA02g17050D protein [Source:UniProtKB/TrEMBL;Acc:A0A078I853]	AT1G74960	3-oxoacyl-[acyl-carrier-protein] synthase II, chloroplastic [Source:UniProtKB/Swiss-Prot;Acc:Q9C9P4]	CDY46021	3-oxoacyl-[acyl-carrier-protein] synthase II, chloroplastic	P:unsaturated fatty acid biosynthetic process; P:cold acclimation; P:embryo development ending in seed dormancy; F:3-oxoacyl-[acyl-carrier-protein] synthase activity; C:chloroplast stroma	P:GO:0006636; P:GO:0009631; P:GO:0009793; F:GO:0004315; C:GO:0009570	0.0355291	-6.35004	0.82312	-0.821196
GSBRNA2T00072389001	BnaA09g18500D	BnaA09g18500D protein [Source:UniProtKB/TrEMBL;Acc:A0A078HTR3]	AT2G01180	phosphatidic acid phosphatase 1 [Source:TAIR;Acc:AT2G01180]	CDY41071	lipid phosphate phosphatase 1	P:phospholipid metabolic process; P:dephosphorylation; F:phosphatidate phosphatase activity; C:integral component of membrane	P:GO:0006644; P:GO:0016311; F:GO:0008195; C:GO:0016021	0.759174	0.209913	5.03e-05	3.91355
GSBRNA2T00136488001	BnaA10g26780D	None	AT5G03080	LPPgamma [Source:UniProtKB/TrEMBL;Acc:A0A178URC2]	CDX70329	lipid phosphate phosphatase gamma	P:protein N-linked glycosylation; P:diacylglycerol biosynthetic process; P:dephosphorylation; P:pollen tube development; F:phosphatidate phosphatase activity; F:dolichyldiphosphatase activity; C:chloroplast; C:integral component of endoplasmic reticulum membrane	P:GO:0006487; P:GO:0006651; P:GO:0016311; P:GO:0048868; F:GO:0008195; F:GO:0047874; C:GO:0009507; C:GO:0030176	0.00104502	4.69562	0.0357639	0.628933
GSBRNA2T00009440001	BnaA09g03610D	Acyl carrier protein [Source:UniProtKB/TrEMBL;Acc:A0A078G4T7]	AT5G27200	Acyl carrier protein 5, chloroplastic [Source:UniProtKB/Swiss-Prot;Acc:O04652]	CDY19708	acyl carrier protein 5, chloroplastic	P:fatty acid biosynthetic process; P:response to salt stress; F:acyl carrier activity; F:phosphopantetheine binding; C:chloroplast	P:GO:0006633; P:GO:0009651; F:GO:0000036; F:GO:0031177; C:GO:0009507	0.00197182	-1.64806	0.000493857	-5.22866
GSBRNA2T00135518001	BnaA10g18680D	None	AT5G15530	Biotin carboxyl carrier protein of acetyl-CoA carboxylase [Source:UniProtKB/TrEMBL;Acc:A0A178U9S1]	CDX69519	biotin carboxyl carrier protein of acetyl-CoA carboxylase 2, chloroplastic	P:fatty acid biosynthetic process; F:acetyl-CoA carboxylase activity; C:acetyl-CoA carboxylase complex; C:chloroplast	P:GO:0006633; F:GO:0003989; C:GO:0009317; C:GO:0009507	0.00414553	-1.31337	0.000264921	-4.12884
GSBRNA2T00084737001	BnaC04g48480D	BnaC04g48480D protein [Source:UniProtKB/TrEMBL;Acc:A0A078FNW6]	AT2G42690	Phospholipase A1-IIdelta [Source:UniProtKB/Swiss-Prot;Acc:Q9SJI7]	CDY14851	phospholipase A1-IIdelta	P:UV protection; P:lipid catabolic process; P:cellular response to UV-B; F:phospholipase A1 activity; C:cytoplasm	P:GO:0009650; P:GO:0016042; P:GO:0071493; F:GO:0008970; C:GO:0005737	4.57e-06	3.72945	0.938776	0.0105443
GSBRNA2T00149270001	BnaA04g00580D	None	AT3G61680	Phospholipase A1 PLIP1, chloroplastic [Source:UniProtKB/Swiss-Prot;Acc:Q7Y220]	CDX89128	alpha/beta-Hydrolases superfamily protein	P:fatty acid transport; P:lipid catabolic process; P:triglyceride biosynthetic process; F:phospholipase A1 activity; F:galactolipase activity; F:phosphatidylserine 1-acylhydrolase activity; F:1-acyl-2-lysophosphatidylserine acylhydrolase activity; F:1-18:1-2-16:0-monogalactosyldiacylglycerol lipase activity; C:chloroplast thylakoid membrane	P:GO:0015908; P:GO:0016042; P:GO:0019432; F:GO:0008970; F:GO:0047714; F:GO:0052739; F:GO:0052740; F:GO:0102549; C:GO:0009535	0.000190032	1.66484	8.85e-06	-3.93954
GSBRNA2T00023638001	BnaA03g57540D	BnaA03g57540D protein [Source:UniProtKB/TrEMBL;Acc:A0A078J3T2]	AT3G15850	JB67 [Source:UniProtKB/TrEMBL;Acc:A0A178VBZ6]	CDY58467	palmitoyl-monogalactosyldiacylglycerol delta-7 desaturase, chloroplastic	P:unsaturated fatty acid biosynthetic process; P:photoinhibition; F:16:0 monogalactosyldiacylglycerol desaturase activity; F:oxidoreductase activity, acting on paired donors, with oxidation of a pair of donors resulting in the reduction of molecular oxygen to two molecules of water; C:endoplasmic reticulum membrane; C:integral component of membrane	P:GO:0006636; P:GO:0010205; F:GO:0009979; F:GO:0016717; C:GO:0005789; C:GO:0016021	0.130914	-2.25144	0.0298576	2.90409
GSBRNA2T00099408001	BnaA07g21940D	None	AT1G74960	3-oxoacyl-[acyl-carrier-protein] synthase II, chloroplastic [Source:UniProtKB/Swiss-Prot;Acc:Q9C9P4]	CDX68154	3-oxoacyl-[acyl-carrier-protein] synthase II, chloroplastic	P:unsaturated fatty acid biosynthetic process; P:cold acclimation; P:embryo development ending in seed dormancy; F:3-oxoacyl-[acyl-carrier-protein] synthase activity; C:chloroplast stroma	P:GO:0006636; P:GO:0009631; P:GO:0009793; F:GO:0004315; C:GO:0009570	0.00288576	-2.72348	0.421212	-0.527995
GSBRNA2T00035217001	BnaC09g42420D	Biotin carboxyl carrier protein of acetyl-CoA carboxylase [Source:UniProtKB/TrEMBL;Acc:G4WXE1]	AT5G15530	Biotin carboxyl carrier protein of acetyl-CoA carboxylase [Source:UniProtKB/TrEMBL;Acc:A0A178U9S1]	CDY26426	biotin carboxyl carrier protein of acetyl-CoA carboxylase 2, chloroplastic	P:fatty acid biosynthetic process; F:acetyl-CoA carboxylase activity; C:acetyl-CoA carboxylase complex; C:chloroplast	P:GO:0006633; F:GO:0003989; C:GO:0009317; C:GO:0009507	0.000414705	-1.68792	5.65e-05	-3.60697
GSBRNA2T00035536001	BnaA09g46210D	BnaA09g46210D protein [Source:UniProtKB/TrEMBL;Acc:A0A078GMV5]	AT1G13560	ATAAPT1 [Source:UniProtKB/TrEMBL;Acc:A0A178WA43]	CDY26656	choline/ethanolaminephosphotransferase 1	P:phospholipid biosynthetic process; F:phosphotransferase activity, for other substituted phosphate groups; C:integral component of membrane	P:GO:0008654; F:GO:0016780; C:GO:0016021	4.57e-06	-2.66548	0.000627613	0.830276
GSBRNA2T00135439001	BnaA10g18080D	None	AT5G16240	Stearoyl-[acyl-carrier-protein] 9-desaturase 1, chloroplastic [Source:UniProtKB/Swiss-Prot;Acc:Q9LF04]	CDX69459	stearoyl-[acyl-carrier-protein] 9-desaturase 5, chloroplastic	P:fatty acid biosynthetic process; P:oxidation-reduction process; F:acyl-[acyl-carrier-protein] desaturase activity; F:metal ion binding; C:chloroplast stroma	P:GO:0006633; P:GO:0055114; F:GO:0045300; F:GO:0046872; C:GO:0009570	0.00185003	-0.622264	3.07e-06	-3.48361
GSBRNA2T00098857001	BnaA07g17240D	None	AT3G57280	Protein FATTY ACID EXPORT 1, chloroplastic [Source:UniProtKB/Swiss-Prot;Acc:Q93V66]	CDX67684	protein FATTY ACID EXPORT 1, chloroplastic	P:lipid homeostasis; P:plant-type cell wall assembly; P:fatty acid transmembrane transport; F:fatty acid transmembrane transporter activity; C:chloroplast inner membrane; C:integral component of membrane	P:GO:0055088; P:GO:0071668; P:GO:1902001; F:GO:0015245; C:GO:0009706; C:GO:0016021	6.57e-05	3.25969	0.13894	-0.246297
GSBRNA2T00077555001	BnaC04g21650D	BnaC04g21650D protein [Source:UniProtKB/TrEMBL;Acc:A0A078HZA7]	AT3G61680	Phospholipase A1 PLIP1, chloroplastic [Source:UniProtKB/Swiss-Prot;Acc:Q7Y220]	CDY43945	alpha/beta-Hydrolases superfamily protein	P:fatty acid transport; P:lipid catabolic process; P:triglyceride biosynthetic process; F:phospholipase A1 activity; F:galactolipase activity; F:phosphatidylserine 1-acylhydrolase activity; F:1-acyl-2-lysophosphatidylserine acylhydrolase activity; F:1-18:1-2-16:0-monogalactosyldiacylglycerol lipase activity; C:chloroplast thylakoid membrane	P:GO:0015908; P:GO:0016042; P:GO:0019432; F:GO:0008970; F:GO:0047714; F:GO:0052739; F:GO:0052740; F:GO:0102549; C:GO:0009535	0.127622	0.431849	3.29e-05	-3.35936
GSBRNA2T00113098001	BnaC06g29420D	None	AT1G68260	Acyl-acyl carrier protein thioesterase ATL3, chloroplastic [Source:UniProtKB/Swiss-Prot;Acc:Q8W583]	CDY01902	acyl-acyl carrier protein thioesterase ATL3, chloroplastic-like	P:lipid metabolic process; F:myristoyl-[acyl-carrier-protein] hydrolase activity; F:palmitoyl-[acyl-carrier-protein] hydrolase activity; F:dodecanoyl-[acyl-carrier-protein] hydrolase activity; C:chloroplast; C:integral component of membrane	P:GO:0006629; F:GO:0016295; F:GO:0016296; F:GO:0047381; C:GO:0009507; C:GO:0016021	0.0215886	-0.454091	1.33e-05	-3.34715
GSBRNA2T00123819001	BnaC03g39310D	None	AT3G15850	JB67 [Source:UniProtKB/TrEMBL;Acc:A0A178VBZ6]	CDX75848	palmitoyl-monogalactosyldiacylglycerol delta-7 desaturase, chloroplastic	P:unsaturated fatty acid biosynthetic process; P:photoinhibition; F:16:0 monogalactosyldiacylglycerol desaturase activity; F:oxidoreductase activity, acting on paired donors, with oxidation of a pair of donors resulting in the reduction of molecular oxygen to two molecules of water; C:endoplasmic reticulum membrane; C:integral component of membrane	P:GO:0006636; P:GO:0010205; F:GO:0009979; F:GO:0016717; C:GO:0005789; C:GO:0016021	0.471972	-1.15699	0.0445906	2.60508
GSBRNA2T00105160001	BnaC04g41000D	None	AT2G30200	EMBRYO DEFECTIVE 3147 [Source:UniProtKB/TrEMBL;Acc:Q8RU07]	CDX97839	malonyl CoA-acyl carrier protein transacylase-like isoform X1	P:fatty acid biosynthetic process; F:[acyl-carrier-protein] S-malonyltransferase activity	P:GO:0006633; F:GO:0004314	0.282303	0.182323	1.05e-05	-3.09936
GSBRNA2T00003111001	BnaCnng20480D	BnaCnng20480D protein [Source:UniProtKB/TrEMBL;Acc:A0A078IQC3]	AT1G02660	Phospholipase A1 PLIP2, chloroplastic [Source:UniProtKB/Swiss-Prot;Acc:F4HXL0]	CDY51303	alpha/beta-Hydrolases superfamily protein	P:defense response to insect; P:lipid catabolic process; P:positive regulation of defense response; F:phospholipase A1 activity; F:galactolipase activity; F:phosphatidylserine 1-acylhydrolase activity; F:1-acyl-2-lysophosphatidylserine acylhydrolase activity; F:1-18:1-2-16:0-monogalactosyldiacylglycerol lipase activity; C:chloroplast stroma; C:integral component of membrane; C:chloroplast membrane	P:GO:0002213; P:GO:0016042; P:GO:0031349; F:GO:0008970; F:GO:0047714; F:GO:0052739; F:GO:0052740; F:GO:0102549; C:GO:0009570; C:GO:0016021; C:GO:0031969	0.960835	-0.0371624	0.000653489	2.54473
GSBRNA2T00087248001	BnaCnng14990D	BnaCnng14990D protein [Source:UniProtKB/TrEMBL;Acc:A0A078IB22]	AT4G13550	triglyceride lipases;triglyceride lipases [Source:TAIR;Acc:AT4G13550]	CDY47362	BnaCnng14990D	P:lipid metabolic process	P:GO:0006629	0.0837497	0.257834	3.07e-06	2.53652
GSBRNA2T00156369001	BnaA06g03670D	None	AT1G48600	PMEAMT [Source:UniProtKB/TrEMBL;Acc:A0A178WLJ9]	CDX93681	phosphomethylethanolamine N-methyltransferase	P:phosphatidylcholine biosynthetic process; P:methylation; F:phosphoethanolamine N-methyltransferase activity; F:phosphomethylethanolamine N-methyltransferase activity; C:cytoplasm	P:GO:0006656; P:GO:0032259; F:GO:0000234; F:GO:0052667; C:GO:0005737	0.00176227	-1.65354	0.00104367	-3.02267
GSBRNA2T00015416001	BnaA01g34350D	BnaA01g34350D protein [Source:UniProtKB/TrEMBL;Acc:A0A078G727]	AT3G03530	Non-specific phospholipase C4 [Source:UniProtKB/Swiss-Prot;Acc:Q9SRQ7]	CDY21204	non-specific phospholipase C4	P:phospholipid catabolic process; F:phosphatidylcholine phospholipase C activity; C:plasma membrane	P:GO:0009395; F:GO:0034480; C:GO:0005886	0.0174071	6.93997	0.00411328	2.48738
GSBRNA2T00038341001	BnaA09g28100D	BnaA09g28100D protein [Source:UniProtKB/TrEMBL;Acc:A0A078GR21]	AT1G24360	3-oxoacyl-[acyl-carrier-protein] reductase, chloroplastic [Source:UniProtKB/Swiss-Prot;Acc:P33207]	CDY27597	3-oxoacyl-[acyl-carrier-protein] reductase 1, chloroplastic	P:fatty acid elongation; P:oxidation-reduction process; F:3-oxoacyl-[acyl-carrier-protein] reductase (NADPH) activity; F:copper ion binding; F:NAD binding; F:3-oxo-glutaryl-[acp] methyl ester reductase activity; F:3-oxo-pimeloyl-[acp] methyl ester reductase activity; C:chloroplast stroma; C:chloroplast envelope	P:GO:0030497; P:GO:0055114; F:GO:0004316; F:GO:0005507; F:GO:0051287; F:GO:0102131; F:GO:0102132; C:GO:0009570; C:GO:0009941	0.165561	-0.249262	4.29e-06	-2.88077
GSBRNA2T00117382001	BnaC07g11210D	None	AT1G24360	3-oxoacyl-[acyl-carrier-protein] reductase, chloroplastic [Source:UniProtKB/Swiss-Prot;Acc:P33207]	CDY03896	3-oxoacyl-[acyl-carrier-protein] reductase 4-like	P:fatty acid elongation; P:oxidation-reduction process; F:3-oxoacyl-[acyl-carrier-protein] reductase (NADPH) activity; F:NAD binding; F:3-oxo-glutaryl-[acp] methyl ester reductase activity; F:3-oxo-pimeloyl-[acp] methyl ester reductase activity; C:chloroplast	P:GO:0030497; P:GO:0055114; F:GO:0004316; F:GO:0051287; F:GO:0102131; F:GO:0102132; C:GO:0009507	0.0363622	-0.384624	3.85e-06	-2.87385
GSBRNA2T00055531001	BnaCnng51890D	BnaCnng51890D protein [Source:UniProtKB/TrEMBL;Acc:A0A078JJP5]	AT4G31780	monogalactosyl diacylglycerol synthase 1 [Source:TAIR;Acc:AT4G31780]	CDY66665	monogalactosyldiacylglycerol synthase 1, chloroplastic	P:glycolipid biosynthetic process; P:embryo development ending in seed dormancy; P:thylakoid membrane organization; F:1,2-diacylglycerol 3-beta-galactosyltransferase activity; C:chloroplast inner membrane	P:GO:0009247; P:GO:0009793; P:GO:0010027; F:GO:0046509; C:GO:0009706	0.000205511	1.21862	4.37e-06	-2.81122
GSBRNA2T00035328001	BnaC09g41580D	Acyl-[acyl-carrier-protein] desaturase [Source:UniProtKB/TrEMBL;Acc:A0A078GJ43]	AT5G16240	Stearoyl-[acyl-carrier-protein] 9-desaturase 1, chloroplastic [Source:UniProtKB/Swiss-Prot;Acc:Q9LF04]	CDY26510	stearoyl-[acyl-carrier-protein] 9-desaturase 5, chloroplastic	P:fatty acid biosynthetic process; P:oxidation-reduction process; F:acyl-[acyl-carrier-protein] desaturase activity; F:metal ion binding; C:chloroplast stroma	P:GO:0006633; P:GO:0055114; F:GO:0045300; F:GO:0046872; C:GO:0009570	0.00844809	-0.961399	7.57e-05	-2.80917
GSBRNA2T00140460001	BnaC03g07000D	None	AT5G15530	Biotin carboxyl carrier protein of acetyl-CoA carboxylase [Source:UniProtKB/TrEMBL;Acc:A0A178U9S1]	CDX70616	biotin carboxyl carrier protein of acetyl-CoA carboxylase 2, chloroplastic	P:fatty acid biosynthetic process; F:acetyl-CoA carboxylase activity; C:acetyl-CoA carboxylase complex; C:chloroplast stroma; C:chloroplast envelope	P:GO:0006633; F:GO:0003989; C:GO:0009317; C:GO:0009570; C:GO:0009941	0.000705785	-1.21793	1.94e-05	-2.79915
GSBRNA2T00149060001	BnaA04g02290D	None	AT3G57650	1-acyl-sn-glycerol-3-phosphate acyltransferase 2 [Source:UniProtKB/Swiss-Prot;Acc:Q8LG50]	CDX88957	1-acyl-sn-glycerol-3-phosphate acyltransferase 2	P:multicellular organism development; P:CDP-diacylglycerol biosynthetic process; F:1-acylglycerol-3-phosphate O-acyltransferase activity; F:protein binding; C:endoplasmic reticulum membrane; C:integral component of membrane	P:GO:0007275; P:GO:0016024; F:GO:0003841; F:GO:0005515; C:GO:0005789; C:GO:0016021	0.123104	-0.894546	0.0112701	-2.74075
GSBRNA2T00143662001	BnaC06g22680D	None	AT1G74960	3-oxoacyl-[acyl-carrier-protein] synthase II, chloroplastic [Source:UniProtKB/Swiss-Prot;Acc:Q9C9P4]	CDX85866	3-oxoacyl-[acyl-carrier-protein] synthase II, chloroplastic	P:unsaturated fatty acid biosynthetic process; P:cold acclimation; P:embryo development ending in seed dormancy; F:3-oxoacyl-[acyl-carrier-protein] synthase activity; C:chloroplast stroma	P:GO:0006636; P:GO:0009631; P:GO:0009793; F:GO:0004315; C:GO:0009570	0.0104285	-2.18681	0.267849	-0.784624
GSBRNA2T00052446001	BnaA09g51230D	BnaA09g51230D protein [Source:UniProtKB/TrEMBL;Acc:A0A078H6P1]	AT1G02660	Phospholipase A1 PLIP2, chloroplastic [Source:UniProtKB/Swiss-Prot;Acc:F4HXL0]	CDY32473	alpha/beta-Hydrolases superfamily protein	P:defense response to insect; P:lipid catabolic process; P:positive regulation of defense response; F:phospholipase A1 activity; F:galactolipase activity; F:phosphatidylserine 1-acylhydrolase activity; F:1-acyl-2-lysophosphatidylserine acylhydrolase activity; F:1-18:1-2-16:0-monogalactosyldiacylglycerol lipase activity; C:chloroplast stroma; C:integral component of membrane; C:chloroplast membrane	P:GO:0002213; P:GO:0016042; P:GO:0031349; F:GO:0008970; F:GO:0047714; F:GO:0052739; F:GO:0052740; F:GO:0102549; C:GO:0009570; C:GO:0016021; C:GO:0031969	0.590495	0.267885	0.000351394	2.28748
GSBRNA2T00063678001	BnaA09g08200D	BnaA09g08200D protein [Source:UniProtKB/TrEMBL;Acc:A0A078HIL4]	AT2G11810	Monogalactosyldiacylglycerol synthase 3, chloroplastic [Source:UniProtKB/Swiss-Prot;Acc:Q9SI93]	CDY37199	monogalactosyldiacylglycerol synthase 3, chloroplastic	P:fatty acid metabolic process; P:glycolipid biosynthetic process; P:cellular response to phosphate starvation; P:galactolipid metabolic process; F:transferase activity, transferring hexosyl groups	P:GO:0006631; P:GO:0009247; P:GO:0016036; P:GO:0019374; F:GO:0016758	0.0750886	0.958628	0.00182699	-2.57364
GSBRNA2T00002461001	BnaC07g04330D	BnaC07g04330D protein [Source:UniProtKB/TrEMBL;Acc:A0A078FZ41]	AT2G05990	Enoyl-[acyl-carrier-protein] reductase [NADH], chloroplastic [Source:UniProtKB/Swiss-Prot;Acc:Q9SLA8]	CDY18037	enoyl-[acyl-carrier-protein] reductase [NADH], chloroplastic	P:fatty acid biosynthetic process; P:oxidation-reduction process; F:enoyl-[acyl-carrier-protein] reductase (NADH) activity; F:copper ion binding; F:enoyl-[acyl-carrier-protein] reductase activity; C:fatty acid synthase complex; C:chloroplast stroma; C:thylakoid; C:chloroplast envelope	P:GO:0006633; P:GO:0055114; F:GO:0004318; F:GO:0005507; F:GO:0016631; C:GO:0005835; C:GO:0009570; C:GO:0009579; C:GO:0009941	0.000196796	-1.62309	1.55e-05	-2.48366
GSBRNA2T00111206001	BnaA04g06820D	None	AT4G13550	triglyceride lipases;triglyceride lipases [Source:TAIR;Acc:AT4G13550]	CDY01137	unnamed protein product	P:lipid metabolic process	P:GO:0006629	0.0948405	0.264089	3.85e-06	2.19744
GSBRNA2T00155011001	BnaA03g38220D	None	AT2G05990	Enoyl-[acyl-carrier-protein] reductase [NADH], chloroplastic [Source:UniProtKB/Swiss-Prot;Acc:Q9SLA8]	CDX93100	enoyl-[acyl-carrier-protein] reductase [NADH], chloroplastic	P:fatty acid biosynthetic process; P:oxidation-reduction process; F:enoyl-[acyl-carrier-protein] reductase (NADH) activity; F:copper ion binding; F:enoyl-[acyl-carrier-protein] reductase activity; C:chloroplast stroma; C:thylakoid; C:chloroplast envelope	P:GO:0006633; P:GO:0055114; F:GO:0004318; F:GO:0005507; F:GO:0016631; C:GO:0009570; C:GO:0009579; C:GO:0009941	0.000189182	-1.54412	1.72e-05	-2.37415
GSBRNA2T00059664001	BnaAnng23710D	Acyl carrier protein [Source:UniProtKB/TrEMBL;Acc:A0A078E790]	AT1G54580	Acyl carrier protein 2, chloroplastic [Source:UniProtKB/Swiss-Prot;Acc:P25701]	CDY67159	acyl carrier protein 3, chloroplastic	P:fatty acid biosynthetic process; F:acyl carrier activity; F:protein domain specific binding; F:phosphopantetheine binding; C:chloroplast stroma	P:GO:0006633; F:GO:0000036; F:GO:0019904; F:GO:0031177; C:GO:0009570	0.00100746	-0.854046	5.79e-06	-2.3189
GSBRNA2T00079758001	BnaC03g24420D	Acyl-[acyl-carrier-protein] desaturase [Source:UniProtKB/TrEMBL;Acc:A0A078I057]	AT2G43710	Stearoyl-[acyl-carrier-protein] 9-desaturase 7, chloroplastic [Source:UniProtKB/Swiss-Prot;Acc:O22832]	CDY44250	stearoyl-[acyl-carrier-protein] 9-desaturase, chloroplastic-like	P:fatty acid biosynthetic process; P:defense response; P:oxidation-reduction process; F:stearoyl-CoA 9-desaturase activity; F:acyl-[acyl-carrier-protein] desaturase activity; F:metal ion binding; F:stearoyl-[acp] desaturase activity; C:chloroplast stroma	P:GO:0006633; P:GO:0006952; P:GO:0055114; F:GO:0004768; F:GO:0045300; F:GO:0046872; F:GO:0102786; C:GO:0009570	0.00254293	0.946524	2.68e-05	-2.14561
GSBRNA2T00054284001	BnaA07g04370D	BnaA07g04370D protein [Source:UniProtKB/TrEMBL;Acc:A0A078H7L1]	AT2G05990	Enoyl-[acyl-carrier-protein] reductase [NADH], chloroplastic [Source:UniProtKB/Swiss-Prot;Acc:Q9SLA8]	CDY33402	enoyl-[acyl-carrier-protein] reductase [NADH], chloroplastic	P:fatty acid biosynthetic process; P:oxidation-reduction process; F:enoyl-[acyl-carrier-protein] reductase (NADH) activity; F:copper ion binding; F:enoyl-[acyl-carrier-protein] reductase activity; C:fatty acid synthase complex; C:chloroplast stroma; C:thylakoid; C:chloroplast envelope	P:GO:0006633; P:GO:0055114; F:GO:0004318; F:GO:0005507; F:GO:0016631; C:GO:0005835; C:GO:0009570; C:GO:0009579; C:GO:0009941	0.000285992	-1.45197	3.01e-05	-2.11378
GSBRNA2T00057530001	BnaA01g32790D	Galactolipid galactosyltransferase SFR2, chloroplastic [Source:Projected from Arabidopsis thaliana (AT3G06510) UniProtKB/Swiss-Prot;Acc:Q93Y07]	AT3G06510	Glycosyl hydrolase superfamily protein [Source:TAIR;Acc:AT3G06510]	CDY34948	galactolipid galactosyltransferase SFR2, chloroplastic	P:carbohydrate metabolic process; P:response to freezing; F:galactolipid galactosyltransferase activity; F:cellobiose glucosidase activity; F:beta,beta digalactosyldiacylglycerol galactosyltransferase activity; C:integral component of chloroplast outer membrane	P:GO:0005975; P:GO:0050826; F:GO:0046480; F:GO:0080079; F:GO:0102996; C:GO:0031359	0.00696303	-0.727783	5.83e-05	-2.11169
GSBRNA2T00096653001	BnaC03g45040D	BnaC03g45040D protein [Source:UniProtKB/TrEMBL;Acc:A0A078ILZ0]	AT2G05990	Enoyl-[acyl-carrier-protein] reductase [NADH], chloroplastic [Source:UniProtKB/Swiss-Prot;Acc:Q9SLA8]	CDY50414	enoyl-[acyl-carrier-protein] reductase [NADH], chloroplastic	P:fatty acid biosynthetic process; P:oxidation-reduction process; F:enoyl-[acyl-carrier-protein] reductase (NADH) activity; F:copper ion binding; F:enoyl-[acyl-carrier-protein] reductase activity; C:chloroplast stroma; C:thylakoid; C:chloroplast envelope	P:GO:0006633; P:GO:0055114; F:GO:0004318; F:GO:0005507; F:GO:0016631; C:GO:0009570; C:GO:0009579; C:GO:0009941	0.000510003	-1.23039	2.8e-05	-2.09555
GSBRNA2T00143533001	BnaA02g00390D	None	AT5G10160	(3R)-hydroxymyristoyl-[acyl carrier protein] dehydratase-like protein [Source:UniProtKB/TrEMBL;Acc:Q9LX13]	CDX85774	3-hydroxyacyl-[acyl-carrier-protein] dehydratase FabZ	P:fatty acid biosynthetic process; F:hydro-lyase activity; C:cell wall; C:chloroplast thylakoid; C:chloroplast envelope	P:GO:0006633; F:GO:0016836; C:GO:0005618; C:GO:0009534; C:GO:0009941	0.000828634	-1.52992	0.000482154	-2.01712
GSBRNA2T00127629001	BnaC04g38510D	BnaA09g23040D protein [Source:UniProtKB/TrEMBL;Acc:A0A078CIR8]	AT2G26870	Non-specific phospholipase C2 [Source:UniProtKB/Swiss-Prot;Acc:O81020]	CDX77056	non-specific phospholipase C2	P:phospholipid catabolic process; P:root development; F:phospholipase C activity; C:extracellular region; C:chloroplast	P:GO:0009395; P:GO:0048364; F:GO:0004629; C:GO:0005576; C:GO:0009507	0.109999	-1.13426	0.0056063	1.87357
GSBRNA2T00101739001	BnaC05g35500D	None	AT3G18000	XPL1 [Source:UniProtKB/TrEMBL;Acc:A0A178VHS8]	CDX95799	phosphoethanolamine N-methyltransferase 1	P:phosphatidylcholine biosynthetic process; P:pollen development; P:pollen tube growth; P:pollen tube guidance; P:methylation; P:choline biosynthetic process; P:post-embryonic root development; F:phosphoethanolamine N-methyltransferase activity; C:cytosol	P:GO:0006656; P:GO:0009555; P:GO:0009860; P:GO:0010183; P:GO:0032259; P:GO:0042425; P:GO:0048528; F:GO:0000234; C:GO:0005829	0.14994	-0.39601	7.69e-05	-1.94628
GSBRNA2T00024543001	BnaC03g16690D	BnaC03g16690D protein [Source:UniProtKB/TrEMBL;Acc:A0A078GFX0]	AT2G30200	EMBRYO DEFECTIVE 3147 [Source:UniProtKB/TrEMBL;Acc:Q8RU07]	CDY24022	malonyl CoA-acyl carrier protein transacylase-like	P:fatty acid biosynthetic process; F:[acyl-carrier-protein] S-malonyltransferase activity; C:chloroplast stroma	P:GO:0006633; F:GO:0004314; C:GO:0009570	0.000447543	-1.78939	0.00679339	-0.92374
GSBRNA2T00142300001	BnaC05g21140D	3-oxoacyl-[acyl-carrier-protein] reductase 3, chloroplastic [Source:UniProtKB/Swiss-Prot;Acc:Q949M3]	AT1G24360	3-oxoacyl-[acyl-carrier-protein] reductase, chloroplastic [Source:UniProtKB/Swiss-Prot;Acc:P33207]	CDX84941	3-oxoacyl-[acyl-carrier-protein] reductase 1, chloroplastic	P:fatty acid elongation; P:oxidation-reduction process; F:3-oxoacyl-[acyl-carrier-protein] reductase (NADPH) activity; F:copper ion binding; F:NAD binding; F:3-oxo-glutaryl-[acp] methyl ester reductase activity; F:3-oxo-pimeloyl-[acp] methyl ester reductase activity; C:chloroplast stroma; C:chloroplast envelope	P:GO:0030497; P:GO:0055114; F:GO:0004316; F:GO:0005507; F:GO:0051287; F:GO:0102131; F:GO:0102132; C:GO:0009570; C:GO:0009941	0.999226	0.000197449	1.4e-05	-1.91697
GSBRNA2T00050516001	BnaC09g13240D	BnaC09g13240D protein [Source:UniProtKB/TrEMBL;Acc:A0A078GZB6]	AT1G62640	3-oxoacyl-[acyl-carrier-protein] synthase III, chloroplastic [Source:UniProtKB/Swiss-Prot;Acc:P49243]	CDY31825	3-oxoacyl-[acyl-carrier-protein] synthase III, chloroplastic	P:fatty acid biosynthetic process; F:3-oxoacyl-[acyl-carrier-protein] synthase activity; F:beta-ketoacyl-acyl-carrier-protein synthase III activity; C:chloroplast stroma	P:GO:0006633; F:GO:0004315; F:GO:0033818; C:GO:0009570	0.488487	-0.252947	0.00072069	-1.85634
GSBRNA2T00068993001	BnaC02g00470D	BnaC02g00470D protein [Source:UniProtKB/TrEMBL;Acc:Q94F93]	AT5G10160	(3R)-hydroxymyristoyl-[acyl carrier protein] dehydratase-like protein [Source:UniProtKB/TrEMBL;Acc:Q9LX13]	CDY40083	3-hydroxyacyl-[acyl-carrier-protein] dehydratase FabZ	P:fatty acid biosynthetic process; F:hydro-lyase activity; C:cell wall; C:chloroplast thylakoid; C:chloroplast envelope	P:GO:0006633; F:GO:0016836; C:GO:0005618; C:GO:0009534; C:GO:0009941	0.000114117	-1.70802	0.000340246	-1.847
GSBRNA2T00135440001	BnaA10g18090D	None	AT5G16230	Stearoyl-[acyl-carrier-protein] 9-desaturase 3, chloroplastic [Source:UniProtKB/Swiss-Prot;Acc:Q9LF05]	CDX69460	stearoyl-[acyl-carrier-protein] 9-desaturase 3, chloroplastic	P:unsaturated fatty acid biosynthetic process; P:fatty acid homeostasis; P:oxidation-reduction process; P:regulation of endosperm development; F:acyl-[acyl-carrier-protein] desaturase activity; F:metal ion binding; F:stearoyl-[acp] desaturase activity; C:chloroplast stroma	P:GO:0006636; P:GO:0055089; P:GO:0055114; P:GO:2000014; F:GO:0045300; F:GO:0046872; F:GO:0102786; C:GO:0009570	0.435789	0.347696	0.00295575	-1.84655
GSBRNA2T00089961001	BnaA07g09030D	BnaA07g09030D protein [Source:UniProtKB/TrEMBL;Acc:A0A078FSB3]	AT1G24360	3-oxoacyl-[acyl-carrier-protein] reductase, chloroplastic [Source:UniProtKB/Swiss-Prot;Acc:P33207]	CDY15732	3-oxoacyl-[acyl-carrier-protein] reductase 4-like	P:fatty acid elongation; P:oxidation-reduction process; F:3-oxoacyl-[acyl-carrier-protein] reductase (NADPH) activity; F:NAD binding; F:3-oxo-glutaryl-[acp] methyl ester reductase activity; F:3-oxo-pimeloyl-[acp] methyl ester reductase activity; C:chloroplast	P:GO:0030497; P:GO:0055114; F:GO:0004316; F:GO:0051287; F:GO:0102131; F:GO:0102132; C:GO:0009507	0.00139004	-1.00868	4.72e-05	-1.81917
GSBRNA2T00086376001	BnaA09g12890D	BnaA09g12890D protein [Source:UniProtKB/TrEMBL;Acc:A0A078I7K7]	AT1G62640	3-oxoacyl-[acyl-carrier-protein] synthase III, chloroplastic [Source:UniProtKB/Swiss-Prot;Acc:P49243]	CDY46905	3-oxoacyl-[acyl-carrier-protein] synthase III, chloroplastic	P:fatty acid biosynthetic process; F:3-oxoacyl-[acyl-carrier-protein] synthase activity; F:beta-ketoacyl-acyl-carrier-protein synthase III activity; C:chloroplast stroma	P:GO:0006633; F:GO:0004315; F:GO:0033818; C:GO:0009570	0.00118318	-0.701857	1.19e-05	-1.79874
GSBRNA2T00113388001	BnaC04g14590D	None	AT2G30200	EMBRYO DEFECTIVE 3147 [Source:UniProtKB/TrEMBL;Acc:Q8RU07]	CDY02042	malonyl CoA-acyl carrier protein transacylase-like	P:fatty acid biosynthetic process; F:[acyl-carrier-protein] S-malonyltransferase activity; C:chloroplast stroma	P:GO:0006633; F:GO:0004314; C:GO:0009570	0.0022948	-1.26429	0.000223618	-1.72055
GSBRNA2T00100854001	BnaC09g16320D	Acyl carrier protein [Source:UniProtKB/TrEMBL;Acc:A0A078E790]	AT1G54580	Acyl carrier protein 2, chloroplastic [Source:UniProtKB/Swiss-Prot;Acc:P25701]	CDX95238	acyl carrier protein 3, chloroplastic	P:fatty acid biosynthetic process; F:acyl carrier activity; F:protein domain specific binding; F:phosphopantetheine binding; C:chloroplast stroma	P:GO:0006633; F:GO:0000036; F:GO:0019904; F:GO:0031177; C:GO:0009570	0.210283	-0.420486	0.000391367	-1.72003
GSBRNA2T00002263001	BnaC04g03030D	Acyl-[acyl-carrier-protein] desaturase [Source:UniProtKB/TrEMBL;Acc:A0A078FY22]	AT2G43710	Stearoyl-[acyl-carrier-protein] 9-desaturase 7, chloroplastic [Source:UniProtKB/Swiss-Prot;Acc:O22832]	CDY17916	stearoyl-[acyl-carrier-protein] 9-desaturase, chloroplastic-like	P:fatty acid biosynthetic process; P:defense response; P:oxidation-reduction process; F:stearoyl-CoA 9-desaturase activity; F:acyl-[acyl-carrier-protein] desaturase activity; F:metal ion binding; F:stearoyl-[acp] desaturase activity; C:chloroplast stroma	P:GO:0006633; P:GO:0006952; P:GO:0055114; F:GO:0004768; F:GO:0045300; F:GO:0046872; F:GO:0102786; C:GO:0009570	0.0164827	0.798592	0.000264117	-1.71988
GSBRNA2T00097203001	BnaC05g48190D	BnaC05g48190D protein [Source:UniProtKB/TrEMBL;Acc:A0A078IL57]	AT3G03520	NPC3 [Source:UniProtKB/TrEMBL;Acc:A0A178VBD6]	CDY50647	non-specific phospholipase C3	P:phospholipid catabolic process; P:cellular response to phosphate starvation; P:dephosphorylation; F:phospholipase C activity; F:lysophosphatidic acid phosphatase activity; C:plasmodesma	P:GO:0009395; P:GO:0016036; P:GO:0016311; F:GO:0004629; F:GO:0052642; C:GO:0009506	0.814314	-0.119664	0.00981721	-1.68935
GSBRNA2T00041211001	BnaCnng43880D	Glycerol-3-phosphate acyltransferase, chloroplastic [Source:UniProtKB/TrEMBL;Acc:A0A078JCX0]	AT1G32200	Glycerol-3-phosphate acyltransferase, chloroplastic [Source:UniProtKB/Swiss-Prot;Acc:Q43307]	CDY64423	glycerol-3-phosphate acyltransferase, chloroplastic	P:CDP-diacylglycerol biosynthetic process; F:glycerol-3-phosphate O-acyltransferase activity; F:sn-1-glycerol-3-phosphate C16:0-DCA-CoA acyl transferase activity; C:chloroplast stroma	P:GO:0016024; F:GO:0004366; F:GO:0102420; C:GO:0009570	0.845001	0.0386413	2.13e-05	1.65901
GSBRNA2T00049073001	BnaC06g23520D	BnaC06g23520D protein [Source:UniProtKB/TrEMBL;Acc:A0A078F9G4]	AT1G73600	S-adenosyl-L-methionine-dependent methyltransferases superfamily protein [Source:TAIR;Acc:AT1G73600]	CDY11100	phosphoethanolamine N-methyltransferase 3	P:phosphatidylcholine biosynthetic process; F:phosphoethanolamine N-methyltransferase activity	P:GO:0006656; F:GO:0000234	0.000118219	-2.22606	0.00149725	-1.67009
GSBRNA2T00011108001	BnaC09g53950D	BnaC09g53950D protein [Source:UniProtKB/TrEMBL;Acc:A0A078IUF1]	AT5G60620	GPAT9 [Source:UniProtKB/TrEMBL;Acc:A0A178UCY8]	CDY53632	glycerol-3-phosphate acyltransferase 3	P:glycerol-3-phosphate metabolic process; P:fatty acid biosynthetic process; P:seed oilbody biogenesis; P:triglyceride biosynthetic process; P:lipid storage; F:glycerol-3-phosphate O-acyltransferase activity; F:protein self-association; C:plasma membrane; C:integral component of membrane	P:GO:0006072; P:GO:0006633; P:GO:0010344; P:GO:0019432; P:GO:0019915; F:GO:0004366; F:GO:0043621; C:GO:0005886; C:GO:0016021	0.628876	0.17254	0.00159661	-1.65288
GSBRNA2T00079181001	BnaC03g21010D	BnaC03g21010D protein [Source:UniProtKB/TrEMBL;Acc:A0A078FNM0]	AT2G38040	Acetyl-coenzyme A carboxylase carboxyl transferase subunit alpha, chloroplastic [Source:UniProtKB/Swiss-Prot;Acc:Q9LD43]	CDY14494	acetyl-coenzyme A carboxylase carboxyl transferase subunit alpha, chloroplastic	P:fatty acid biosynthetic process; P:malonyl-CoA biosynthetic process; F:acetyl-CoA carboxylase activity; F:ATP binding; F:transferase activity; C:acetyl-CoA carboxylase complex; C:chloroplast stroma; C:chloroplast inner membrane	P:GO:0006633; P:GO:2001295; F:GO:0003989; F:GO:0005524; F:GO:0016740; C:GO:0009317; C:GO:0009570; C:GO:0009706	0.00145301	-0.897191	3.87e-05	-1.61923
GSBRNA2T00000279001	BnaA05g27410D	BnaA05g27410D protein [Source:UniProtKB/TrEMBL;Acc:A0A078F235]	AT3G11670	DGD1 [Source:UniProtKB/TrEMBL;Acc:A0A178VKL1]	CDY08505	digalactosyldiacylglycerol synthase 1, chloroplastic	P:response to temperature stimulus; P:lignin biosynthetic process; P:jasmonic acid mediated signaling pathway; P:galactolipid biosynthetic process; P:oxylipin biosynthetic process; P:photosystem I stabilization; F:digalactosyldiacylglycerol synthase activity; C:chloroplast outer membrane	P:GO:0009266; P:GO:0009809; P:GO:0009867; P:GO:0019375; P:GO:0031408; P:GO:0042550; F:GO:0046481; C:GO:0009707	0.0675937	-0.737581	0.00099948	1.6056
GSBRNA2T00051053001	BnaCnng49180D	BnaCnng49180D protein [Source:UniProtKB/TrEMBL;Acc:A0A078JKQ9]	AT5G35360	Acetyl Co-enzyme a carboxylase biotin carboxylase subunit [Source:UniProtKB/TrEMBL;Acc:F4JYE0]	CDY65947	chloroplast biotin carboxylase	P:fatty acid biosynthetic process; P:malonyl-CoA biosynthetic process; F:acetyl-CoA carboxylase activity; F:biotin carboxylase activity; F:ATP binding; F:metal ion binding; C:integral component of membrane	P:GO:0006633; P:GO:2001295; F:GO:0003989; F:GO:0004075; F:GO:0005524; F:GO:0046872; C:GO:0016021	0.00442023	-1.21889	0.0006106	-1.56277
GSBRNA2T00153883001	BnaA05g22260D	None	AT3G18000	XPL1 [Source:UniProtKB/TrEMBL;Acc:A0A178VHS8]	CDX92181	phosphoethanolamine N-methyltransferase 1	P:phosphatidylcholine biosynthetic process; P:pollen development; P:pollen tube growth; P:pollen tube guidance; P:methylation; P:choline biosynthetic process; P:post-embryonic root development; F:phosphoethanolamine N-methyltransferase activity; C:cytosol	P:GO:0006656; P:GO:0009555; P:GO:0009860; P:GO:0010183; P:GO:0032259; P:GO:0042425; P:GO:0048528; F:GO:0000234; C:GO:0005829	0.260021	-0.464891	0.00219681	-1.55627
GSBRNA2T00071427001	BnaC06g02100D	BnaC06g02100D protein [Source:UniProtKB/TrEMBL;Acc:A0A078HTG3]	AT1G48600	PMEAMT [Source:UniProtKB/TrEMBL;Acc:A0A178WLJ9]	CDY40594	phosphomethylethanolamine N-methyltransferase	P:phosphatidylcholine biosynthetic process; P:methylation; F:phosphoethanolamine N-methyltransferase activity; F:phosphomethylethanolamine N-methyltransferase activity; C:cytoplasm	P:GO:0006656; P:GO:0032259; F:GO:0000234; F:GO:0052667; C:GO:0005737	0.000832972	-1.63633	0.00220249	-1.52139
GSBRNA2T00124881001	BnaA03g17570D	BnaA03g17570D protein [Source:UniProtKB/TrEMBL;Acc:A0A078F3X9]	AT2G38040	Acetyl-coenzyme A carboxylase carboxyl transferase subunit alpha, chloroplastic [Source:UniProtKB/Swiss-Prot;Acc:Q9LD43]	CDY07754	acetyl-coenzyme A carboxylase carboxyl transferase subunit alpha, chloroplastic	P:fatty acid biosynthetic process; P:malonyl-CoA biosynthetic process; F:acetyl-CoA carboxylase activity; F:ATP binding; F:transferase activity; C:acetyl-CoA carboxylase complex; C:chloroplast stroma; C:chloroplast inner membrane	P:GO:0006633; P:GO:2001295; F:GO:0003989; F:GO:0005524; F:GO:0016740; C:GO:0009317; C:GO:0009570; C:GO:0009706	0.000791744	-0.929413	6.44e-05	-1.50532
GSBRNA2T00140554001	BnaC03g07750D	Biotin carboxyl carrier protein of acetyl-CoA carboxylase [Source:UniProtKB/TrEMBL;Acc:G4WXD8]	AT5G16390	Biotin carboxyl carrier protein of acetyl-CoA carboxylase 1, chloroplastic [Source:UniProtKB/Swiss-Prot;Acc:Q42533]	CDX70691	chloroplast acetyl-CoA carboxylase biotin-containing subunit	P:fatty acid biosynthetic process; F:acetyl-CoA carboxylase activity; C:acetyl-CoA carboxylase complex; C:chloroplast stroma; C:chloroplast envelope	P:GO:0006633; F:GO:0003989; C:GO:0009317; C:GO:0009570; C:GO:0009941	0.990223	0.0020132	1.76e-05	-1.49431
GSBRNA2T00057468001	BnaA09g48250D	BnaA09g48250D protein [Source:UniProtKB/TrEMBL;Acc:A0A078HBR4]	AT5G35360	Acetyl Co-enzyme a carboxylase biotin carboxylase subunit [Source:UniProtKB/TrEMBL;Acc:F4JYE0]	CDY34899	biotin carboxylase, chloroplastic	P:fatty acid biosynthetic process; P:malonyl-CoA biosynthetic process; F:acetyl-CoA carboxylase activity; F:biotin carboxylase activity; F:ATP binding; F:metal ion binding; C:integral component of membrane	P:GO:0006633; P:GO:2001295; F:GO:0003989; F:GO:0004075; F:GO:0005524; F:GO:0046872; C:GO:0016021	0.000986738	-1.36124	0.000253516	-1.4936
GSBRNA2T00069491001	BnaA10g27560D	BnaA10g27560D protein [Source:UniProtKB/TrEMBL;Acc:A0A078HR44]	AT5G01220	Sulfoquinovosyl transferase SQD2 [Source:UniProtKB/Swiss-Prot;Acc:Q8S4F6]	CDY40312	sulfoquinovosyl transferase SQD2-like	P:glycolipid biosynthetic process; P:cellular response to phosphate starvation; P:sulfolipid biosynthetic process; F:UDP-sulfoquinovose:DAG sulfoquinovosyltransferase activity; C:chloroplast envelope	P:GO:0009247; P:GO:0016036; P:GO:0046506; F:GO:0046510; C:GO:0009941	0.0262635	2.04127	0.0248546	-1.49326
GSBRNA2T00043467001	BnaA04g17370D	BnaA04g17370D protein [Source:UniProtKB/TrEMBL;Acc:A0A078GT97]	AT2G30200	EMBRYO DEFECTIVE 3147 [Source:UniProtKB/TrEMBL;Acc:Q8RU07]	CDY29690	malonyl CoA-acyl carrier protein transacylase-like	P:fatty acid biosynthetic process; F:[acyl-carrier-protein] S-malonyltransferase activity	P:GO:0006633; F:GO:0004314	4.34e-06	-3.25364	0.000561841	-1.4684
GSBRNA2T00156113001	BnaA06g06030D	None	AT5G35360	Acetyl Co-enzyme a carboxylase biotin carboxylase subunit [Source:UniProtKB/TrEMBL;Acc:F4JYE0]	CDX93445	biotin carboxylase, chloroplastic	P:fatty acid biosynthetic process; P:malonyl-CoA biosynthetic process; F:acetyl-CoA carboxylase activity; F:biotin carboxylase activity; F:ATP binding; F:metal ion binding; C:integral component of membrane	P:GO:0006633; P:GO:2001295; F:GO:0003989; F:GO:0004075; F:GO:0005524; F:GO:0046872; C:GO:0016021	0.00115967	-1.13913	0.000149983	-1.4124
GSBRNA2T00047227001	BnaA08g26890D	Acyl-[acyl-carrier-protein] hydrolase [Source:UniProtKB/TrEMBL;Acc:A0A078H139]	AT1G08510	Palmitoyl-acyl carrier protein thioesterase, chloroplastic [Source:UniProtKB/Swiss-Prot;Acc:Q9SJE2]	CDY31139	palmitoyl-acyl carrier protein thioesterase, chloroplastic-like	P:fatty acid biosynthetic process; F:acyl carrier activity; F:acyl-[acyl-carrier-protein] hydrolase activity; C:chloroplast	P:GO:0006633; F:GO:0000036; F:GO:0016297; C:GO:0009507	0.999688	-0.000174816	0.0013799	1.44666
GSBRNA2T00130052001	BnaA03g05470D	None	AT5G15530	Biotin carboxyl carrier protein of acetyl-CoA carboxylase [Source:UniProtKB/TrEMBL;Acc:A0A178U9S1]	CDX78635	biotin carboxyl carrier protein of acetyl-CoA carboxylase 2, chloroplastic	P:fatty acid biosynthetic process; F:acetyl-CoA carboxylase activity; C:acetyl-CoA carboxylase complex; C:chloroplast stroma; C:chloroplast envelope	P:GO:0006633; F:GO:0003989; C:GO:0009317; C:GO:0009570; C:GO:0009941	0.00197515	-1.49739	0.00770456	-1.41024
GSBRNA2T00027067001	BnaA05g30850D	BnaA05g30850D protein [Source:UniProtKB/TrEMBL;Acc:A0A078GH46]	AT3G06510	Glycosyl hydrolase superfamily protein [Source:TAIR;Acc:AT3G06510]	CDY24686	galactolipid galactosyltransferase SFR2, chloroplastic	P:carbohydrate metabolic process; P:response to freezing; F:galactolipid galactosyltransferase activity; F:cellobiose glucosidase activity; F:beta,beta digalactosyldiacylglycerol galactosyltransferase activity; C:integral component of chloroplast outer membrane	P:GO:0005975; P:GO:0050826; F:GO:0046480; F:GO:0080079; F:GO:0102996; C:GO:0031359	0.383831	0.333806	0.00183677	1.4366
GSBRNA2T00022718001	BnaC02g45210D	BnaC02g45210D protein [Source:UniProtKB/TrEMBL;Acc:A0A078J2R1]	AT1G65410	Protein TRIGALACTOSYLDIACYLGLYCEROL 3, chloroplastic [Source:UniProtKB/Swiss-Prot;Acc:Q9AT00]	CDY57805	protein TRIGALACTOSYLDIACYLGLYCEROL 3, chloroplastic	P:lipid transport; F:ATP binding; F:ATPase activity; C:chloroplast stroma	P:GO:0006869; F:GO:0005524; F:GO:0016887; C:GO:0009570	0.0268704	-1.34964	0.596946	-0.270562
GSBRNA2T00014699001	BnaC03g75820D	BnaC03g75820D protein [Source:UniProtKB/TrEMBL;Acc:A0A078IXD0]	AT1G24360	3-oxoacyl-[acyl-carrier-protein] reductase, chloroplastic [Source:UniProtKB/Swiss-Prot;Acc:P33207]	CDY54831	3-oxoacyl-[acyl-carrier-protein] reductase 1, chloroplastic	P:fatty acid elongation; P:oxidation-reduction process; F:3-oxoacyl-[acyl-carrier-protein] reductase (NADPH) activity; F:NAD binding; F:3-oxo-glutaryl-[acp] methyl ester reductase activity; F:3-oxo-pimeloyl-[acp] methyl ester reductase activity; C:chloroplast	P:GO:0030497; P:GO:0055114; F:GO:0004316; F:GO:0051287; F:GO:0102131; F:GO:0102132; C:GO:0009507	0.0299391	-0.429639	7.26e-05	-1.33987
GSBRNA2T00129742001	BnaA03g02830D	None	AT5G10160	(3R)-hydroxymyristoyl-[acyl carrier protein] dehydratase-like protein [Source:UniProtKB/TrEMBL;Acc:Q9LX13]	CDX78371	3-hydroxyacyl-[acyl-carrier-protein] dehydratase FabZ	P:fatty acid biosynthetic process; F:hydro-lyase activity; C:cell wall; C:chloroplast thylakoid; C:chloroplast envelope	P:GO:0006633; F:GO:0016836; C:GO:0005618; C:GO:0009534; C:GO:0009941	0.00105246	-0.982904	0.000107573	-1.32225
GSBRNA2T00000330001	BnaA05g27840D	BnaA05g27840D protein [Source:UniProtKB/TrEMBL;Acc:A0A078F9U8]	AT3G11170	sn-2 acyl-lipid omega-3 desaturase (ferredoxin), chloroplastic [Source:UniProtKB/Swiss-Prot;Acc:P46310]	CDY08548	omega-3 fatty acid desaturase, chloroplastic	P:unsaturated fatty acid biosynthetic process; P:oxidation-reduction process; F:oxidoreductase activity, acting on paired donors, with oxidation of a pair of donors resulting in the reduction of molecular oxygen to two molecules of water; C:integral component of membrane; C:chloroplast membrane	P:GO:0006636; P:GO:0055114; F:GO:0016717; C:GO:0016021; C:GO:0031969	0.0597985	-0.760935	0.00277125	1.31202
GSBRNA2T00134621001	BnaC03g04180D	None	AT5G10160	(3R)-hydroxymyristoyl-[acyl carrier protein] dehydratase-like protein [Source:UniProtKB/TrEMBL;Acc:Q9LX13]	CDX81164	3-hydroxyacyl-[acyl-carrier-protein] dehydratase FabZ	P:fatty acid biosynthetic process; F:hydro-lyase activity; C:cell wall; C:chloroplast thylakoid; C:chloroplast envelope	P:GO:0006633; F:GO:0016836; C:GO:0005618; C:GO:0009534; C:GO:0009941	0.00114741	-1.16863	0.00029741	-1.27367
GSBRNA2T00055240001	BnaCnng07280D	BnaCnng07280D protein [Source:UniProtKB/TrEMBL;Acc:A0A078H5C5]	AT3G57650	1-acyl-sn-glycerol-3-phosphate acyltransferase 2 [Source:UniProtKB/Swiss-Prot;Acc:Q8LG50]	CDY33810	1-acyl-sn-glycerol-3-phosphate acyltransferase 2	P:CDP-diacylglycerol biosynthetic process; F:1-acylglycerol-3-phosphate O-acyltransferase activity; C:endoplasmic reticulum membrane; C:integral component of membrane	P:GO:0016024; F:GO:0003841; C:GO:0005789; C:GO:0016021	0.000681508	-1.22892	0.501791	0.126479
GSBRNA2T00028167001	BnaAnng16500D	BnaAnng16500D protein [Source:UniProtKB/TrEMBL;Acc:A0A078J8J2]	AT3G48610	Non-specific phospholipase C6 [Source:UniProtKB/Swiss-Prot;Acc:Q8H965]	CDY60104	non-specific phospholipase C6	P:phospholipid catabolic process; P:root development; F:phospholipase C activity; C:extracellular region; C:chloroplast	P:GO:0009395; P:GO:0048364; F:GO:0004629; C:GO:0005576; C:GO:0009507	0.152946	0.606784	0.00817346	-1.23068
GSBRNA2T00048518001	BnaA05g12180D	BnaA05g12180D protein [Source:UniProtKB/TrEMBL;Acc:A0A078FF50]	AT2G30200	EMBRYO DEFECTIVE 3147 [Source:UniProtKB/TrEMBL;Acc:Q8RU07]	CDY10718	malonyl CoA-acyl carrier protein transacylase	P:fatty acid biosynthetic process; F:[acyl-carrier-protein] S-malonyltransferase activity; C:chloroplast stroma	P:GO:0006633; F:GO:0004314; C:GO:0009570	0.000230165	-1.1803	0.000545441	-0.833477
GSBRNA2T00032420001	BnaCnng03870D	BnaCnng03870D protein [Source:UniProtKB/TrEMBL;Acc:A0A078FAQ2]	AT5G01220	Sulfoquinovosyl transferase SQD2 [Source:UniProtKB/Swiss-Prot;Acc:Q8S4F6]	CDY10486	sulfoquinovosyl transferase SQD2-like	P:glycolipid biosynthetic process; P:cellular response to phosphate starvation; P:sulfolipid biosynthetic process; F:UDP-sulfoquinovose:DAG sulfoquinovosyltransferase activity; C:chloroplast envelope	P:GO:0009247; P:GO:0016036; P:GO:0046506; F:GO:0046510; C:GO:0009941	0.00205901	1.29764	0.00280869	-0.943345
GSBRNA2T00131803001	BnaC06g20910D	None	AT1G77590	Long chain acyl-CoA synthetase 9, chloroplastic [Source:UniProtKB/Swiss-Prot;Acc:Q9CAP8]	CDX79212	long chain acyl-CoA synthetase 9, chloroplastic	P:long-chain fatty acid metabolic process; F:acyl-CoA ligase activity; F:long-chain fatty acid-CoA ligase activity; F:ATP binding; F:decanoate-CoA ligase activity; C:chloroplast envelope; C:membrane	P:GO:0001676; F:GO:0003996; F:GO:0004467; F:GO:0005524; F:GO:0102391; C:GO:0009941; C:GO:0016020	0.0037298	-1.24226	0.00171381	-1.18556
GSBRNA2T00000221001	BnaA05g26900D	BnaA05g26900D protein [Source:UniProtKB/TrEMBL;Acc:A0A078F5Y0]	AT3G12120	FAD2 [Source:UniProtKB/TrEMBL;Acc:A0A178VIK7]	CDY08454	delta-12 oleate desaturase	P:lipid metabolic process; P:oxidation-reduction process; F:oxidoreductase activity, acting on paired donors, with oxidation of a pair of donors resulting in the reduction of molecular oxygen to two molecules of water; F:omega-6 fatty acid desaturase activity; C:integral component of membrane	P:GO:0006629; P:GO:0055114; F:GO:0016717; F:GO:0045485; C:GO:0016021	0.898161	-0.059042	0.00674088	1.19984
GSBRNA2T00080692001	BnaA05g28920D	BnaA05g28920D protein [Source:UniProtKB/TrEMBL;Acc:A0A078I5F7]	AT3G09560	Phosphatidate phosphatase PAH1 [Source:UniProtKB/Swiss-Prot;Acc:Q9SF47]	CDY44714	phosphatidate phosphatase PAH1	P:intracellular protein transport; P:phospholipid biosynthetic process; P:cellular response to phosphate starvation; P:dephosphorylation; P:galactolipid biosynthetic process; F:phosphatidate phosphatase activity; C:Golgi membrane; C:protein storage vacuole membrane	P:GO:0006886; P:GO:0008654; P:GO:0016036; P:GO:0016311; P:GO:0019375; F:GO:0008195; C:GO:0000139; C:GO:0032586	0.00971601	-1.1034	0.0115318	0.889642
GSBRNA2T00130114001	BnaA03g06000D	None	AT5G16390	Biotin carboxyl carrier protein of acetyl-CoA carboxylase 1, chloroplastic [Source:UniProtKB/Swiss-Prot;Acc:Q42533]	CDX78688	biotin carboxyl carrier protein of acetyl-CoA carboxylase 1, chloroplastic	P:fatty acid biosynthetic process; P:cell redox homeostasis; F:acetyl-CoA carboxylase activity; C:acetyl-CoA carboxylase complex; C:chloroplast stroma; C:chloroplast envelope	P:GO:0006633; P:GO:0045454; F:GO:0003989; C:GO:0009317; C:GO:0009570; C:GO:0009941	0.635014	0.0859861	0.000175601	-1.12856
GSBRNA2T00128588001	BnaC07g19000D	None	AT5G46290	3-ketoacyl-acyl carrier protein synthase I [Source:UniProtKB/TrEMBL;Acc:F4KHF4]	CDX77646	3-oxoacyl-[acyl-carrier-protein] synthase I, chloroplastic	P:fatty acid biosynthetic process; P:embryo development ending in seed dormancy; P:chloroplast fission; F:3-oxoacyl-[acyl-carrier-protein] synthase activity; C:chloroplast stroma; C:chloroplast envelope	P:GO:0006633; P:GO:0009793; P:GO:0010020; F:GO:0004315; C:GO:0009570; C:GO:0009941	0.0282934	-0.406849	0.000100044	-1.12329
GSBRNA2T00098879001	BnaA07g17400D	None	AT3G57650	1-acyl-sn-glycerol-3-phosphate acyltransferase 2 [Source:UniProtKB/Swiss-Prot;Acc:Q8LG50]	CDX67700	1-acyl-sn-glycerol-3-phosphate acyltransferase 2	P:CDP-diacylglycerol biosynthetic process; F:1-acylglycerol-3-phosphate O-acyltransferase activity; C:endoplasmic reticulum membrane; C:integral component of membrane	P:GO:0016024; F:GO:0003841; C:GO:0005789; C:GO:0016021	0.00014317	-1.06716	0.00346502	-0.504562
GSBRNA2T00001911001	BnaA06g35100D	BnaA06g35100D protein [Source:UniProtKB/TrEMBL;Acc:A0A078FXD9]	AT2G01180	phosphatidic acid phosphatase 1 [Source:TAIR;Acc:AT2G01180]	CDY17691	lipid phosphate phosphatase 1	P:phospholipid metabolic process; P:dephosphorylation; F:phosphatidate phosphatase activity; C:integral component of membrane	P:GO:0006644; P:GO:0016311; F:GO:0008195; C:GO:0016021	0.308562	0.716626	0.0363984	1.10189
GSBRNA2T00049009001	BnaA03g47100D	Acyl carrier protein [Source:UniProtKB/TrEMBL;Acc:A0A078FCL4]	AT4G25050	Acyl carrier protein 4 [Source:UniProtKB/TrEMBL;Acc:F4JRT7]	CDY11051	acyl carrier protein 4, chloroplastic-like	P:fatty acid biosynthetic process; P:response to light stimulus; F:phosphopantetheine binding; C:chloroplast stroma; C:chloroplast envelope	P:GO:0006633; P:GO:0009416; F:GO:0031177; C:GO:0009570; C:GO:0009941	0.438706	0.195407	0.000510381	1.08907
GSBRNA2T00005978001	BnaAnng02760D	Phospholipase D zeta 2 [Source:Projected from Arabidopsis thaliana (AT3G05630) UniProtKB/Swiss-Prot;Acc:Q9M9W8]	AT3G05630	Phospholipase D zeta 2 [Source:UniProtKB/Swiss-Prot;Acc:Q9M9W8]	CDY18811	phospholipase D zeta 2	P:phosphatidic acid biosynthetic process; P:cellular response to nitrogen starvation; P:phospholipid catabolic process; P:response to auxin; P:cellular response to phosphate starvation; P:galactolipid biosynthetic process; P:inositol lipid-mediated signaling; P:root development; P:regulation of vesicle-mediated transport; F:phospholipase D activity; F:N-acylphosphatidylethanolamine-specific phosp…	P:GO:0006654; P:GO:0006995; P:GO:0009395; P:GO:0009733; P:GO:0016036; P:GO:0019375; P:GO:0048017; P:GO:0048364; P:GO:0060627; F:GO:0004630; F:GO:0070290; C:GO:0005886	0.00946752	-1.04997	0.973211	0.0112826
GSBRNA2T00065395001	BnaC02g06560D	Biotin carboxyl carrier protein of acetyl-CoA carboxylase [Source:UniProtKB/TrEMBL;Acc:A0A078HJT1]	AT5G16390	Biotin carboxyl carrier protein of acetyl-CoA carboxylase 1, chloroplastic [Source:UniProtKB/Swiss-Prot;Acc:Q42533]	CDY38117	chloroplast acetyl-CoA carboxylase biotin-containing subunit	P:fatty acid biosynthetic process; F:acetyl-CoA carboxylase activity; C:acetyl-CoA carboxylase complex; C:chloroplast	P:GO:0006633; F:GO:0003989; C:GO:0009317; C:GO:0009507	0.00845192	-1.04704	0.17719	-0.376227
GSBRNA2T00104697001	BnaC08g13600D	None	AT1G08510	Palmitoyl-acyl carrier protein thioesterase, chloroplastic [Source:UniProtKB/Swiss-Prot;Acc:Q9SJE2]	CDX97495	palmitoyl-acyl carrier protein thioesterase, chloroplastic-like	P:fatty acid biosynthetic process; F:acyl carrier activity; F:acyl-[acyl-carrier-protein] hydrolase activity; C:chloroplast	P:GO:0006633; F:GO:0000036; F:GO:0016297; C:GO:0009507	0.0225032	0.495812	0.000170079	1.0669
GSBRNA2T00142192001	BnaA03g13590D	None	AT2G29980	FAD3 [Source:UniProtKB/TrEMBL;Acc:A0A178VX43]	CDX84871	fatty acid desaturase	P:unsaturated fatty acid biosynthetic process; P:oxidation-reduction process; F:oxidoreductase activity, acting on paired donors, with oxidation of a pair of donors resulting in the reduction of molecular oxygen to two molecules of water; C:endoplasmic reticulum membrane; C:integral component of membrane	P:GO:0006636; P:GO:0055114; F:GO:0016717; C:GO:0005789; C:GO:0016021	0.811472	-0.0387796	0.000137538	-1.04061
GSBRNA2T00099280001	BnaA07g20920D	None	AT1G77590	Long chain acyl-CoA synthetase 9, chloroplastic [Source:UniProtKB/Swiss-Prot;Acc:Q9CAP8]	CDX68052	long chain acyl-CoA synthetase 9, chloroplastic	P:long-chain fatty acid metabolic process; F:acyl-CoA ligase activity; F:long-chain fatty acid-CoA ligase activity; F:ATP binding; F:decanoate-CoA ligase activity; C:chloroplast envelope; C:membrane	P:GO:0001676; F:GO:0003996; F:GO:0004467; F:GO:0005524; F:GO:0102391; C:GO:0009941; C:GO:0016020	0.00578247	-1.17981	0.00489033	-1.03868
GSBRNA2T00115742001	BnaC09g19280D	None	AT5G46290	3-ketoacyl-acyl carrier protein synthase I [Source:UniProtKB/TrEMBL;Acc:F4KHF4]	CDY03228	3-oxoacyl-[acyl-carrier-protein] synthase I, chloroplastic	P:fatty acid biosynthetic process; F:3-oxoacyl-[acyl-carrier-protein] synthase activity	P:GO:0006633; F:GO:0004315	0.722641	0.110237	0.00269025	-1.03594
GSBRNA2T00090943001	BnaA02g12080D	BnaA02g12080D protein [Source:UniProtKB/TrEMBL;Acc:A0A078FTX8]	AT1G65410	Protein TRIGALACTOSYLDIACYLGLYCEROL 3, chloroplastic [Source:UniProtKB/Swiss-Prot;Acc:Q9AT00]	CDY16404	protein TRIGALACTOSYLDIACYLGLYCEROL 3, chloroplastic	P:lipid transport; F:ATP binding; F:ATPase activity; C:chloroplast stroma	P:GO:0006869; F:GO:0005524; F:GO:0016887; C:GO:0009570	0.208993	-0.310697	0.00162154	-1.03576
GSBRNA2T00084104001	BnaA02g27520D	BnaA02g27520D protein [Source:UniProtKB/TrEMBL;Acc:A0A078I8U6]	AT3G25585	Choline/ethanolaminephosphotransferase 2 [Source:UniProtKB/Swiss-Prot;Acc:O82568]	CDY46502	choline/ethanolaminephosphotransferase 1	P:phosphatidylethanolamine biosynthetic process; P:CDP-choline pathway; F:diacylglycerol cholinephosphotransferase activity; F:ethanolaminephosphotransferase activity; F:metal ion binding; C:integral component of membrane	P:GO:0006646; P:GO:0006657; F:GO:0004142; F:GO:0004307; F:GO:0046872; C:GO:0016021	0.154481	0.565246	0.0129034	-1.03376
GSBRNA2T00100387001	BnaC05g07580D	None	AT5G35360	Acetyl Co-enzyme a carboxylase biotin carboxylase subunit [Source:UniProtKB/TrEMBL;Acc:F4JYE0]	CDX94913	biotin carboxylase, chloroplastic	P:fatty acid biosynthetic process; P:malonyl-CoA biosynthetic process; F:acetyl-CoA carboxylase activity; F:biotin carboxylase activity; F:ATP binding; F:metal ion binding; C:integral component of membrane	P:GO:0006633; P:GO:2001295; F:GO:0003989; F:GO:0004075; F:GO:0005524; F:GO:0046872; C:GO:0016021	0.000398197	-0.980217	0.00012509	-1.01859

## Sheet: Chloroplast protein import
GENEID	NAME	DESCRIPTION	ARABIDOPSIS	ARABIDOPSIS DESCRIPTION	TXNAME	BLAST2GO DESCRIPTION	GO NAMES	GO IDs	C545 vs SORA 1 adj.pval	C545 vs SORA 1 log2FC	C545 Heat vs C545 adj.pval	C545 Heat vs C545 log2FC
GSBRNA2T00140493001	BnaC03g07250D	None	AT2G16640	Translocase of chloroplast 132, chloroplastic [Source:UniProtKB/Swiss-Prot;Acc:Q9SLF3]	CDX70641	translocase of chloroplast 120, chloroplastic-like	F:GTP binding	F:GO:0005525	0.00700741	-1.86605	0.00817091	-3.55096
GSBRNA2T00144296001	BnaA06g29260D	None	AT5G28750	Sec-independent protein translocase protein TATA, chloroplastic [Source:UniProtKB/Swiss-Prot;Acc:Q9LKU2]	CDX86209	sec-independent protein translocase protein TATA, chloroplastic-like	P:protein transport by the Tat complex; C:integral component of membrane	P:GO:0043953; C:GO:0016021	0.000292924	-2.49647	0.852938	0.0746484
GSBRNA2T00093516001	BnaC09g41260D	BnaC09g41260D protein [Source:UniProtKB/TrEMBL;Acc:A0A078IKQ8]	AT5G16620	TIC40 [Source:UniProtKB/TrEMBL;Acc:A0A178UEV6]	CDY49648	protein TIC 40, chloroplastic	P:chloroplast organization; P:protein import into chloroplast stroma; C:chloroplast thylakoid membrane; C:chloroplast inner membrane	P:GO:0009658; P:GO:0045037; C:GO:0009535; C:GO:0009706	0.000307429	-1.91881	0.0415946	0.601422
GSBRNA2T00048780001	BnaC01g14990D	BnaC01g14990D protein [Source:UniProtKB/TrEMBL;Acc:A0A078FD69]	AT4G23430	Short-chain dehydrogenase TIC 32, chloroplastic [Source:UniProtKB/Swiss-Prot;Acc:A2RVM0]	CDY10884	short-chain dehydrogenase TIC 32, chloroplastic	P:protein transport; P:oxidation-reduction process; F:oxidoreductase activity; C:plasma membrane; C:chloroplast inner membrane	P:GO:0015031; P:GO:0055114; F:GO:0016491; C:GO:0005886; C:GO:0009706	0.194132	1.11256	0.0111259	1.90947
GSBRNA2T00050374001	BnaA04g16690D	BnaA04g16690D protein [Source:UniProtKB/TrEMBL;Acc:A0A078H4I2]	AT2G28800	ALB3 [Source:UniProtKB/TrEMBL;Acc:A0A178VUV3]	CDY31733	inner membrane protein ALBINO3, chloroplastic	P:thylakoid membrane organization; P:protein import into chloroplast thylakoid membrane; P:protein insertion into membrane; P:protein heterotrimerization; P:regulation of cell aging; F:protein domain specific binding; F:membrane insertase activity; F:identical protein binding; C:chloroplast thylakoid membrane; C:integral component of membrane; C:protein-containing complex	P:GO:0010027; P:GO:0045038; P:GO:0051205; P:GO:0070208; P:GO:0090342; F:GO:0019904; F:GO:0032977; F:GO:0042802; C:GO:0009535; C:GO:0016021; C:GO:0032991	7.42e-06	1.92146	0.231899	0.13642
GSBRNA2T00033776001	BnaA08g30650D	BnaA08g30650D protein [Source:UniProtKB/TrEMBL;Acc:A0A078J906]	AT4G32250	AT4g32250/F10M6_110 [Source:UniProtKB/TrEMBL;Acc:Q8RWX4]	CDY61393	E3 ubiquitin-protein ligase KEG	P:protein phosphorylation; F:protein kinase activity; F:ATP binding; C:integral component of membrane	P:GO:0006468; F:GO:0004672; F:GO:0005524; C:GO:0016021	0.00952717	-1.40223	0.0190552	-1.54312
GSBRNA2T00011257001	BnaC03g67170D	BnaC03g67170D protein [Source:UniProtKB/TrEMBL;Acc:A0A078IRL7]	AT4G32250	AT4g32250/F10M6_110 [Source:UniProtKB/TrEMBL;Acc:Q8RWX4]	CDY53700	E3 ubiquitin-protein ligase KEG-like	P:protein phosphorylation; F:protein kinase activity; F:ATP binding; C:integral component of membrane	P:GO:0006468; F:GO:0004672; F:GO:0005524; C:GO:0016021	0.00207792	-1.90237	0.0139624	-1.51903
GSBRNA2T00018756001	BnaC02g25950D	BnaC02g25950D protein [Source:UniProtKB/TrEMBL;Acc:A0A078GA70]	AT1G80920	Chaperone protein dnaJ 8, chloroplastic [Source:UniProtKB/Swiss-Prot;Acc:Q9SAG8]	CDY22291				0.0756743	-1.23065	0.0174812	1.50747
GSBRNA2T00104303001	BnaA02g20610D	None	N/A	N/A	CDX97270	translocase of chloroplast 159, chloroplastic-like	P:protein import into chloroplast stroma; F:transmembrane signaling receptor activity; F:GTP binding; F:hydrolase activity, acting on acid anhydrides; F:chaperone binding; C:chloroplast outer membrane; C:TOC-TIC supercomplex I	P:GO:0045037; F:GO:0004888; F:GO:0005525; F:GO:0016817; F:GO:0051087; C:GO:0009707; C:GO:0061927	0.024742	-1.39447	0.100638	-1.10286
GSBRNA2T00022311001	BnaA05g33540D	Probable inactive ATP-dependent zinc metalloprotease FTSHI 3, chloroplastic [Source:Projected from Arabidopsis thaliana (AT3G02450) UniProtKB/Swiss-Prot;Acc:Q9M895]	AT3G02450	Probable inactive ATP-dependent zinc metalloprotease FTSHI 3, chloroplastic [Source:UniProtKB/Swiss-Prot;Acc:Q9M895]	CDY57532	probable inactive ATP-dependent zinc metalloprotease FTSHI 3, chloroplastic	P:proteolysis; F:ATP-dependent peptidase activity; F:metalloendopeptidase activity; F:ATP binding; F:zinc ion binding; C:integral component of membrane; C:chloroplast membrane	P:GO:0006508; F:GO:0004176; F:GO:0004222; F:GO:0005524; F:GO:0008270; C:GO:0016021; C:GO:0031969	0.0365238	-0.3355	2.54e-05	1.35874
GSBRNA2T00070806001	BnaC07g03120D	BnaC07g03120D protein [Source:UniProtKB/TrEMBL;Acc:A0A078FLF1]	AT2G18710	SCY1 [Source:UniProtKB/TrEMBL;Acc:A0A178VZD7]	CDY13013	preprotein translocase subunit SCY1, chloroplastic	P:SRP-dependent cotranslational protein targeting to membrane, translocation; P:thylakoid membrane organization; F:signal sequence binding; F:protein binding; F:protein transmembrane transporter activity; C:chloroplast thylakoid membrane; C:integral component of membrane	P:GO:0006616; P:GO:0010027; F:GO:0005048; F:GO:0005515; F:GO:0008320; C:GO:0009535; C:GO:0016021	0.0286614	-0.287706	2.79e-05	1.06089
GSBRNA2T00153105001	BnaC02g15090D	None	AT5G52440	Sec-independent protein translocase protein TATB, chloroplastic [Source:UniProtKB/Swiss-Prot;Acc:Q9XH75]	CDX91651	sec-independent protein translocase protein TATB, chloroplastic isoform X1	P:protein transport by the Tat complex; C:integral component of membrane	P:GO:0043953; C:GO:0016021	0.181107	-0.481949	0.00496489	1.04893
GSBRNA2T00119626001	BnaAnng00870D	None	AT5G03940	SRP54CP [Source:UniProtKB/TrEMBL;Acc:A0A178UD49]	CDY04905	signal recognition particle 54 kDa protein, chloroplastic	P:SRP-dependent cotranslational protein targeting to membrane; F:GTPase activity; F:GTP binding; F:7S RNA binding; C:signal recognition particle	P:GO:0006614; F:GO:0003924; F:GO:0005525; F:GO:0008312; C:GO:0048500	0.0511321	-0.248775	3.8e-05	1.00182

## Sheet: Pollen development
GENEID	NAME	DESCRIPTION	ARABIDOPSIS	ARABIDOPSIS DESCRIPTION	TXNAME	BLAST2GO DESCRIPTION	GO NAMES	GO IDs	C545 vs SORA 1 adj.pval	C545 vs SORA 1 log2FC	C545 Heat vs C545 adj.pval	C545 Heat vs C545 log2FC
GSBRNA2T00031950001	BnaC05g03830D	BnaC05g03830D protein [Source:UniProtKB/TrEMBL;Acc:A0A078F6P8]	AT1G05690	BTB/POZ and TAZ domain-containing protein 3 [Source:UniProtKB/Swiss-Prot;Acc:Q9SYL0]	CDY10140	BTB/POZ and TAZ domain-containing protein 3-like	P:protein phosphorylation; P:response to cold; P:embryo sac development; P:pollen development; P:response to salt stress; P:response to ethylene; P:response to salicylic acid; P:response to hydrogen peroxide; F:protein kinase activity; F:calmodulin binding; F:ATP binding; C:integral component of membrane	P:GO:0006468; P:GO:0009409; P:GO:0009553; P:GO:0009555; P:GO:0009651; P:GO:0009723; P:GO:0009751; P:GO:0042542; F:GO:0004672; F:GO:0005516; F:GO:0005524; C:GO:0016021	0.00745478	2.32286	0.00191588	-10.0254
GSBRNA2T00035405001	BnaA09g47330D	BnaA09g47330D protein [Source:UniProtKB/TrEMBL;Acc:A0A078GMV8]	N/A	N/A	CDY26544	BnaA09g47330D	P:pollen development; P:phosphatidylinositol metabolic process; F:phosphoric ester hydrolase activity; C:integral component of membrane	P:GO:0009555; P:GO:0046488; F:GO:0042578; C:GO:0016021	1.34e-05	-8.18755	0.978836	-0.0238994
GSBRNA2T00081485001	BnaAnng28940D	BnaAnng28940D protein (Fragment) [Source:UniProtKB/TrEMBL;Acc:A0A078JU09]	AT4G00330	Calmodulin-binding receptor-like cytoplasmic kinase 2 [Source:UniProtKB/Swiss-Prot;Acc:Q8VZJ9]	CDY68957	calmodulin-binding receptor-like cytoplasmic kinase 2	P:protein phosphorylation; P:pollen development; F:protein serine/threonine kinase activity; F:ATP binding	P:GO:0006468; P:GO:0009555; F:GO:0004674; F:GO:0005524	0.000231765	8.05972	0.0126353	0.774571
GSBRNA2T00085730001	BnaC04g42040D	BnaC04g42040D protein [Source:UniProtKB/TrEMBL;Acc:A0A078FRA3]	AT2G31210	Transcription factor bHLH91 [Source:UniProtKB/Swiss-Prot;Acc:Q8GX46]	CDY15419	transcription factor bHLH91	P:regulation of transcription, DNA-templated; P:pollen development; P:anther wall tapetum development; P:callose deposition in cell wall; F:DNA binding; F:DNA-binding transcription factor activity; F:protein dimerization activity	P:GO:0006355; P:GO:0009555; P:GO:0048658; P:GO:0052543; F:GO:0003677; F:GO:0003700; F:GO:0046983	0.000159115	-8.0307	0.986553	-0.0238994
GSBRNA2T00136769001	BnaC08g37760D	None	AT1G17420	Lipoxygenase 3, chloroplastic [Source:UniProtKB/Swiss-Prot;Acc:Q9LNR3]	CDX81825	lipoxygenase 3, chloroplastic	P:pollen development; P:response to wounding; P:response to fungus; P:response to high light intensity; P:response to jasmonic acid; P:anther dehiscence; P:oxylipin biosynthetic process; P:lipid oxidation; P:stamen filament development; F:protein binding; F:linoleate 13S-lipoxygenase activity; F:metal ion binding; C:chloroplast	P:GO:0009555; P:GO:0009611; P:GO:0009620; P:GO:0009644; P:GO:0009753; P:GO:0009901; P:GO:0031408; P:GO:0034440; P:GO:0080086; F:GO:0005515; F:GO:0016165; F:GO:0046872; C:GO:0009507	0.000200802	-7.7133	0.0576117	2.44117
GSBRNA2T00032097001	BnaC05g05120D	BnaC05g05120D protein [Source:UniProtKB/TrEMBL;Acc:A0A078FB67]	AT1G07340	STP2 [Source:UniProtKB/TrEMBL;Acc:A0A178W5X1]	CDY10269	sugar transport protein 2	P:pollen development; P:monosaccharide transmembrane transport; F:monosaccharide transmembrane transporter activity; F:symporter activity; C:integral component of plasma membrane	P:GO:0009555; P:GO:0015749; F:GO:0015145; F:GO:0015293; C:GO:0005887	0.000242088	-2.34751	0.000943844	-7.90679
GSBRNA2T00136818001	BnaC08g37310D	None	AT1G18370	Kinesin-like protein KIN-7A [Source:UniProtKB/Swiss-Prot;Acc:Q8S905]	CDX81870	kinesin-like protein KIN-7A	P:cytokinesis by cell plate formation; P:microtubule-based movement; P:pollen development; F:microtubule motor activity; F:ATP binding; F:microtubule binding; C:microtubule; C:phragmoplast	P:GO:0000911; P:GO:0007018; P:GO:0009555; F:GO:0003777; F:GO:0005524; F:GO:0008017; C:GO:0005874; C:GO:0009524	7.11e-06	-5.89697	0.0510407	-1.20557
GSBRNA2T00094090001	BnaCnng18340D	BnaCnng18340D protein [Source:UniProtKB/TrEMBL;Acc:A0A078IKG7]	AT3G03110	Protein EXPORTIN 1B [Source:UniProtKB/Swiss-Prot;Acc:F4IZR5]	CDY49924	protein EXPORTIN 1B	P:ribosomal large subunit export from nucleus; P:ribosomal small subunit export from nucleus; P:embryo sac development; P:pollen development; P:pollen germination; P:pollen tube growth; P:regulation of protein export from nucleus; P:mRNA transport; F:nuclear export signal receptor activity; F:Ran GTPase binding; C:nuclear pore; C:cytoplasm; C:plasmodesma; C:nuclear membrane	P:GO:0000055; P:GO:0000056; P:GO:0009553; P:GO:0009555; P:GO:0009846; P:GO:0009860; P:GO:0046825; P:GO:0051028; F:GO:0005049; F:GO:0008536; C:GO:0005643; C:GO:0005737; C:GO:0009506; C:GO:0031965	2.76e-05	-5.71975	0.864219	0.11253
GSBRNA2T00138697001	BnaA03g23380D	None	AT5G50260	KDEL-tailed cysteine endopeptidase CEP1 [Source:UniProtKB/Swiss-Prot;Acc:Q9FGR9]	CDX83168	KDEL-tailed cysteine endopeptidase CEP1	P:pollen development; P:plant-type hypersensitive response; P:programmed cell death involved in cell development; P:anther wall tapetum development; P:defense response to fungus; P:proteolysis involved in cellular protein catabolic process; F:cysteine-type endopeptidase activity; C:plant-type vacuole; C:extracellular space; C:lysosome; C:plant-type cell wall	P:GO:0009555; P:GO:0009626; P:GO:0010623; P:GO:0048658; P:GO:0050832; P:GO:0051603; F:GO:0004197; C:GO:0000325; C:GO:0005615; C:GO:0005764; C:GO:0009505	0.591381	0.872336	0.000824374	4.5362
GSBRNA2T00055918001	BnaC03g27700D	BnaC03g27700D protein [Source:UniProtKB/TrEMBL;Acc:A0A078H673]	AT5G50260	KDEL-tailed cysteine endopeptidase CEP1 [Source:UniProtKB/Swiss-Prot;Acc:Q9FGR9]	CDY34045	KDEL-tailed cysteine endopeptidase CEP1	P:pollen development; P:plant-type hypersensitive response; P:programmed cell death involved in cell development; P:anther wall tapetum development; P:defense response to fungus; P:proteolysis involved in cellular protein catabolic process; F:cysteine-type endopeptidase activity; C:plant-type vacuole; C:extracellular space; C:lysosome; C:plant-type cell wall	P:GO:0009555; P:GO:0009626; P:GO:0010623; P:GO:0048658; P:GO:0050832; P:GO:0051603; F:GO:0004197; C:GO:0000325; C:GO:0005615; C:GO:0005764; C:GO:0009505	0.364663	4.56179	0.00714453	4.53249
GSBRNA2T00089794001	BnaA08g28920D	BnaA08g28920D protein [Source:UniProtKB/TrEMBL;Acc:A0A078FTI4]	AT1G07340	STP2 [Source:UniProtKB/TrEMBL;Acc:A0A178W5X1]	CDY15608	sugar transport protein 2	P:pollen development; P:monosaccharide transmembrane transport; F:monosaccharide transmembrane transporter activity; F:symporter activity; C:integral component of plasma membrane	P:GO:0009555; P:GO:0015749; F:GO:0015145; F:GO:0015293; C:GO:0005887	0.00215246	-5.16572	0.142053	-2.54625
GSBRNA2T00042422001	BnaC08g48320D	Lipoxygenase [Source:UniProtKB/TrEMBL;Acc:A0A078JGP1]	AT1G17420	Lipoxygenase 3, chloroplastic [Source:UniProtKB/Swiss-Prot;Acc:Q9LNR3]	CDY64617	lipoxygenase 3, chloroplastic	P:pollen development; P:response to wounding; P:response to fungus; P:response to high light intensity; P:response to jasmonic acid; P:anther dehiscence; P:oxylipin biosynthetic process; P:lipid oxidation; P:stamen filament development; F:protein binding; F:linoleate 13S-lipoxygenase activity; F:metal ion binding; C:chloroplast	P:GO:0009555; P:GO:0009611; P:GO:0009620; P:GO:0009644; P:GO:0009753; P:GO:0009901; P:GO:0031408; P:GO:0034440; P:GO:0080086; F:GO:0005515; F:GO:0016165; F:GO:0046872; C:GO:0009507	0.221135	0.763705	1.99e-05	4.34833
GSBRNA2T00043435001	BnaA04g17560D	BnaA04g17560D protein [Source:UniProtKB/TrEMBL;Acc:A0A078GVZ0]	AT2G30490	Cinnamate-4-hydroxylase [Source:UniProtKB/TrEMBL;Acc:B1GV49]	CDY29671	trans-cinnamate 4-monooxygenase	P:ubiquinone biosynthetic process; P:pollen development; P:lignin metabolic process; P:oxidation-reduction process; P:response to karrikin; F:iron ion binding; F:trans-cinnamate 4-monooxygenase activity; F:heme binding; F:identical protein binding; C:vacuolar membrane; C:plasma membrane; C:plant-type cell wall; C:plasmodesma	P:GO:0006744; P:GO:0009555; P:GO:0009808; P:GO:0055114; P:GO:0080167; F:GO:0005506; F:GO:0016710; F:GO:0020037; F:GO:0042802; C:GO:0005774; C:GO:0005886; C:GO:0009505; C:GO:0009506	0.491633	-1.4378	0.0150835	4.30417
GSBRNA2T00093927001	BnaA02g16020D	Lipoxygenase [Source:UniProtKB/TrEMBL;Acc:A0A078ILA7]	AT1G72520	Lipoxygenase 4, chloroplastic [Source:UniProtKB/Swiss-Prot;Acc:Q9FNX8]	CDY49853	lipoxygenase 4, chloroplastic	P:pollen development; P:response to wounding; P:response to bacterium; P:anther dehiscence; P:response to ozone; P:oxylipin biosynthetic process; P:lipid oxidation; P:stamen filament development; F:protein binding; F:linoleate 13S-lipoxygenase activity; F:metal ion binding; C:chloroplast	P:GO:0009555; P:GO:0009611; P:GO:0009617; P:GO:0009901; P:GO:0010193; P:GO:0031408; P:GO:0034440; P:GO:0080086; F:GO:0005515; F:GO:0016165; F:GO:0046872; C:GO:0009507	0.882296	0.122048	5.4e-05	4.24219
GSBRNA2T00102996001	BnaA08g23120D	None	AT1G17420	Lipoxygenase 3, chloroplastic [Source:UniProtKB/Swiss-Prot;Acc:Q9LNR3]	CDX96769	lipoxygenase 3, chloroplastic	P:pollen development; P:response to wounding; P:response to fungus; P:response to high light intensity; P:response to jasmonic acid; P:anther dehiscence; P:oxylipin biosynthetic process; P:lipid oxidation; P:stamen filament development; F:protein binding; F:linoleate 13S-lipoxygenase activity; F:metal ion binding; C:chloroplast	P:GO:0009555; P:GO:0009611; P:GO:0009620; P:GO:0009644; P:GO:0009753; P:GO:0009901; P:GO:0031408; P:GO:0034440; P:GO:0080086; F:GO:0005515; F:GO:0016165; F:GO:0046872; C:GO:0009507	0.649263	-0.155167	4.93e-06	3.79318
GSBRNA2T00137200001	BnaC02g21440D	None	AT1G72520	Lipoxygenase 4, chloroplastic [Source:UniProtKB/Swiss-Prot;Acc:Q9FNX8]	CDX82146	lipoxygenase 4, chloroplastic	P:pollen development; P:response to wounding; P:response to bacterium; P:anther dehiscence; P:response to ozone; P:oxylipin biosynthetic process; P:lipid oxidation; P:stamen filament development; F:protein binding; F:linoleate 13S-lipoxygenase activity; F:metal ion binding; C:chloroplast	P:GO:0009555; P:GO:0009611; P:GO:0009617; P:GO:0009901; P:GO:0010193; P:GO:0031408; P:GO:0034440; P:GO:0080086; F:GO:0005515; F:GO:0016165; F:GO:0046872; C:GO:0009507	0.840577	0.148829	8.61e-05	3.73095
GSBRNA2T00145184001	BnaC08g01420D	None	AT1G05690	BTB/POZ and TAZ domain-containing protein 3 [Source:UniProtKB/Swiss-Prot;Acc:Q9SYL0]	CDX86561	BTB/POZ and TAZ domain-containing protein 3-like	P:response to cold; P:embryo sac development; P:pollen development; P:response to salt stress; P:response to ethylene; P:response to salicylic acid; P:response to hydrogen peroxide; F:calmodulin binding	P:GO:0009409; P:GO:0009553; P:GO:0009555; P:GO:0009651; P:GO:0009723; P:GO:0009751; P:GO:0042542; F:GO:0005516	0.0153075	2.09931	0.00264693	-5.61716
GSBRNA2T00132723001	BnaA05g02840D	None	AT2G42380	Basic leucine zipper 34 [Source:UniProtKB/Swiss-Prot;Acc:F4IN23]	CDX79872	basic leucine zipper 34	P:pollen development; P:positive regulation of transcription, DNA-templated; F:DNA binding; F:DNA-binding transcription factor activity	P:GO:0009555; P:GO:0045893; F:GO:0003677; F:GO:0003700	0.899009	-0.140518	0.000463348	3.61118
GSBRNA2T00020961001	BnaCnng32030D	BnaCnng32030D protein [Source:UniProtKB/TrEMBL;Acc:A0A078J439]	AT5G56110	MYB80 [Source:UniProtKB/TrEMBL;Acc:A0A178UM75]	CDY57424	transcription factor MYB80	P:regulation of transcription, DNA-templated; P:pollen development; P:trichome morphogenesis; P:anther wall tapetum development; F:chromatin binding; F:DNA-binding transcription factor activity; F:protein binding; F:sequence-specific DNA binding	P:GO:0006355; P:GO:0009555; P:GO:0010090; P:GO:0048658; F:GO:0003682; F:GO:0003700; F:GO:0005515; F:GO:0043565	0.275426	0.956387	0.00305958	-5.39235
GSBRNA2T00089730001	BnaA08g28380D	BnaA08g28380D protein [Source:UniProtKB/TrEMBL;Acc:A0A078FRR5]	AT1G05690	BTB/POZ and TAZ domain-containing protein 3 [Source:UniProtKB/Swiss-Prot;Acc:Q9SYL0]	CDY15554	BTB/POZ and TAZ domain-containing protein 3-like	P:response to cold; P:embryo sac development; P:pollen development; P:response to salt stress; P:response to ethylene; P:response to salicylic acid; P:response to hydrogen peroxide; F:calmodulin binding	P:GO:0009409; P:GO:0009553; P:GO:0009555; P:GO:0009651; P:GO:0009723; P:GO:0009751; P:GO:0042542; F:GO:0005516	0.44759	0.533776	0.00462289	-5.29565
GSBRNA2T00122879001	BnaA10g04790D	None	AT1G07340	STP2 [Source:UniProtKB/TrEMBL;Acc:A0A178W5X1]	CDY06700	sugar transport protein 2	P:pollen development; P:monosaccharide transmembrane transport; F:monosaccharide transmembrane transporter activity; F:symporter activity; C:integral component of plasma membrane	P:GO:0009555; P:GO:0015749; F:GO:0015145; F:GO:0015293; C:GO:0005887	0.00014469	-2.82647	0.000913587	-5.26932
GSBRNA2T00095504001	BnaA10g10250D	BnaA10g10250D protein [Source:UniProtKB/TrEMBL;Acc:A0A078FWP3]	AT5G56110	MYB80 [Source:UniProtKB/TrEMBL;Acc:A0A178UM75]	CDY17391	transcription factor MYB80	P:regulation of transcription, DNA-templated; P:pollen development; P:trichome morphogenesis; P:anther wall tapetum development; F:chromatin binding; F:DNA-binding transcription factor activity; F:protein binding; F:sequence-specific DNA binding	P:GO:0006355; P:GO:0009555; P:GO:0010090; P:GO:0048658; F:GO:0003682; F:GO:0003700; F:GO:0005515; F:GO:0043565	0.105714	0.83378	0.00016516	-4.79895
GSBRNA2T00043978001	BnaA02g35490D	BnaA02g35490D protein (Fragment) [Source:UniProtKB/TrEMBL;Acc:A0A078JHU7]	AT5G56110	MYB80 [Source:UniProtKB/TrEMBL;Acc:A0A178UM75]	CDY64987	transcription factor MYB80	P:regulation of transcription, DNA-templated; P:pollen development; P:trichome morphogenesis; P:anther wall tapetum development; F:chromatin binding; F:DNA-binding transcription factor activity; F:sequence-specific DNA binding	P:GO:0006355; P:GO:0009555; P:GO:0010090; P:GO:0048658; F:GO:0003682; F:GO:0003700; F:GO:0043565	0.0201621	1.19495	5.41e-05	-4.53076
GSBRNA2T00074876001	BnaA10g08290D	BnaA10g08290D protein [Source:UniProtKB/TrEMBL;Acc:A0A078I073]	AT5G54470	BBX29 [Source:UniProtKB/TrEMBL;Acc:A0A178UJV0]	CDY42453	zinc finger protein CONSTANS-LIKE 4-like	P:regulation of transcription, DNA-templated; P:response to cold; P:pollen development; F:transcription regulatory region sequence-specific DNA binding; F:protein binding; F:zinc ion binding	P:GO:0006355; P:GO:0009409; P:GO:0009555; F:GO:0000976; F:GO:0005515; F:GO:0008270	0.0232933	1.31259	0.000761526	-4.49845
GSBRNA2T00144969001	BnaC07g05950D	None	AT2G16910	Transcription factor ABORTED MICROSPORES [Source:UniProtKB/Swiss-Prot;Acc:Q9ZVX2]	CDX71316	transcription factor ABORTED MICROSPORES	P:regulation of transcription, DNA-templated; P:pollen development; P:anther wall tapetum development; F:RNA polymerase II cis-regulatory region sequence-specific DNA binding; F:chromatin binding; F:DNA-binding transcription factor activity; F:protein dimerization activity	P:GO:0006355; P:GO:0009555; P:GO:0048658; F:GO:0000978; F:GO:0003682; F:GO:0003700; F:GO:0046983	0.404824	-0.243974	7.27e-06	-3.89202
GSBRNA2T00154474001	BnaC07g39210D	None	AT4G24960	HVA22D [Source:UniProtKB/TrEMBL;Acc:A0A384LBZ3]	CDX92663	HVA22-like protein d	P:response to cold; P:response to water deprivation; P:pollen development; P:response to abscisic acid; P:negative regulation of autophagy; P:hyperosmotic salinity response; C:integral component of membrane	P:GO:0009409; P:GO:0009414; P:GO:0009555; P:GO:0009737; P:GO:0010507; P:GO:0042538; C:GO:0016021	0.0994871	0.562579	5.18e-05	-3.81141
GSBRNA2T00016257001	BnaA09g45010D	Lipoxygenase [Source:UniProtKB/TrEMBL;Acc:A0A078G5L6]	AT1G17420	Lipoxygenase 3, chloroplastic [Source:UniProtKB/Swiss-Prot;Acc:Q9LNR3]	CDY21750	lipoxygenase 3, chloroplastic	P:pollen development; P:response to wounding; P:response to fungus; P:response to high light intensity; P:response to jasmonic acid; P:anther dehiscence; P:oxylipin biosynthetic process; P:lipid oxidation; P:stamen filament development; F:protein binding; F:linoleate 13S-lipoxygenase activity; F:metal ion binding; C:chloroplast	P:GO:0009555; P:GO:0009611; P:GO:0009620; P:GO:0009644; P:GO:0009753; P:GO:0009901; P:GO:0031408; P:GO:0034440; P:GO:0080086; F:GO:0005515; F:GO:0016165; F:GO:0046872; C:GO:0009507	0.0129763	0.911352	5.65e-06	2.87506
GSBRNA2T00047610001	BnaA07g03340D	BnaA07g03340D protein [Source:UniProtKB/TrEMBL;Acc:A0A078H1S9]	AT2G16910	Transcription factor ABORTED MICROSPORES [Source:UniProtKB/Swiss-Prot;Acc:Q9ZVX2]	CDY31399	transcription factor ABORTED MICROSPORES	P:regulation of transcription, DNA-templated; P:pollen development; P:anther wall tapetum development; F:RNA polymerase II cis-regulatory region sequence-specific DNA binding; F:chromatin binding; F:DNA-binding transcription factor activity; F:protein dimerization activity	P:GO:0006355; P:GO:0009555; P:GO:0048658; F:GO:0000978; F:GO:0003682; F:GO:0003700; F:GO:0046983	0.937197	-0.031302	1.62e-05	-3.65982
GSBRNA2T00135420001	BnaA10g17940D	None	N/A	N/A	CDX69445	auxin efflux carrier component 5	P:pollen development; P:auxin polar transport; P:auxin homeostasis; P:auxin efflux; P:transmembrane transport; P:intracellular auxin transport; F:auxin efflux transmembrane transporter activity; C:endoplasmic reticulum membrane; C:plasma membrane; C:integral component of membrane	P:GO:0009555; P:GO:0009926; P:GO:0010252; P:GO:0010315; P:GO:0055085; P:GO:0080162; F:GO:0010329; C:GO:0005789; C:GO:0005886; C:GO:0016021	0.271814	0.83529	0.00877521	-3.59258
GSBRNA2T00061975001	BnaC06g00920D	BnaC06g00920D protein [Source:UniProtKB/TrEMBL;Acc:A0A078FHD0]	AT1G44890	At1g44890 [Source:UniProtKB/TrEMBL;Acc:Q6ICW9]	CDY12566	mitochondrial inner membrane protein OXA1	P:pollen development; P:protein insertion into mitochondrial inner membrane from matrix; P:mitochondrial cytochrome c oxidase assembly; F:membrane insertase activity; C:integral component of mitochondrial inner membrane	P:GO:0009555; P:GO:0032979; P:GO:0033617; F:GO:0032977; C:GO:0031305	0.00798996	-1.8918	0.00616486	-3.54349
GSBRNA2T00095501001	BnaA10g10220D	BnaA02g28360D protein [Source:UniProtKB/TrEMBL;Acc:A0A078FYG3]	AT5G56110	MYB80 [Source:UniProtKB/TrEMBL;Acc:A0A178UM75]	CDY17388	transcription factor MYB80	P:regulation of transcription, DNA-templated; P:heme A biosynthetic process; P:pollen development; P:trichome morphogenesis; P:anther wall tapetum development; P:oxidation-reduction process; F:chromatin binding; F:DNA-binding transcription factor activity; F:protein binding; F:oxidoreductase activity, acting on the CH-CH group of donors; F:sequence-specific DNA binding; C:integral component of me…	P:GO:0006355; P:GO:0006784; P:GO:0009555; P:GO:0010090; P:GO:0048658; P:GO:0055114; F:GO:0003682; F:GO:0003700; F:GO:0005515; F:GO:0016627; F:GO:0043565; C:GO:0016021	0.0143438	1.135	0.000338963	-3.26552
GSBRNA2T00155638001	BnaC08g29760D	None	AT3G59550	Sister chromatid cohesion 1 protein 3 [Source:UniProtKB/Swiss-Prot;Acc:Q9FQ19]	CDX71898	sister chromatid cohesion 1 protein 3	P:mitotic cell cycle; P:double-strand break repair; P:sister chromatid cohesion; P:pollen development; F:chromatin binding; F:protein binding; C:nuclear cohesin complex; C:nucleolus	P:GO:0000278; P:GO:0006302; P:GO:0007062; P:GO:0009555; F:GO:0003682; F:GO:0005515; C:GO:0000798; C:GO:0005730	0.089786	0.680646	0.000192574	-3.17914
GSBRNA2T00152610001	BnaC04g08190D	None	AT2G37040	Phenylalanine ammonia-lyase 1 [Source:UniProtKB/Swiss-Prot;Acc:P35510]	CDX91331	phenylalanine ammonia-lyase 1	P:L-phenylalanine catabolic process; P:defense response; P:response to oxidative stress; P:pollen development; P:cinnamic acid biosynthetic process; P:drought recovery; P:response to UV-B; P:salicylic acid catabolic process; P:lignin catabolic process; P:response to karrikin; F:protein binding; F:phenylalanine ammonia-lyase activity; C:cytoplasm	P:GO:0006559; P:GO:0006952; P:GO:0006979; P:GO:0009555; P:GO:0009800; P:GO:0009819; P:GO:0010224; P:GO:0046244; P:GO:0046274; P:GO:0080167; F:GO:0005515; F:GO:0045548; C:GO:0005737	0.00192924	-2.39292	0.908553	0.0585462
GSBRNA2T00149041001	BnaA04g02430D	None	AT3G57390	Agamous-like MADS-box protein AGL18 [Source:UniProtKB/Swiss-Prot;Acc:Q9M2K8]	CDX88943	agamous-like MADS-box protein AGL18	P:pollen development; P:negative regulation of flower development; P:positive regulation of transcription by RNA polymerase II; P:negative regulation of short-day photoperiodism, flowering; F:RNA polymerase II transcription regulatory region sequence-specific DNA binding; F:DNA-binding transcription factor activity; F:protein dimerization activity; C:nucleus	P:GO:0009555; P:GO:0009910; P:GO:0045944; P:GO:0048577; F:GO:0000977; F:GO:0003700; F:GO:0046983; C:GO:0005634	0.000367823	1.46754	1.82e-05	-3.05547
GSBRNA2T00006902001	BnaA06g39180D	BnaA06g39180D protein [Source:UniProtKB/TrEMBL;Acc:A0A078JW93]	AT5G63160	BTB/POZ and TAZ domain-containing protein 1 [Source:UniProtKB/Swiss-Prot;Acc:Q9FMK7]	CDY70710	BTB/POZ and TAZ domain-containing protein 1	P:embryo sac development; P:pollen development; P:response to auxin; P:response to salicylic acid; P:response to hydrogen peroxide; F:calmodulin binding; C:cytoplasm	P:GO:0009553; P:GO:0009555; P:GO:0009733; P:GO:0009751; P:GO:0042542; F:GO:0005516; C:GO:0005737	0.0728947	1.02675	7.27e-05	2.49627
GSBRNA2T00085731001	BnaC04g42030D	BnaC04g42030D protein [Source:UniProtKB/TrEMBL;Acc:A0A078FLV9]	AT2G31210	Transcription factor bHLH91 [Source:UniProtKB/Swiss-Prot;Acc:Q8GX46]	CDY15420	transcription factor bHLH91	P:regulation of transcription, DNA-templated; P:pollen development; P:anther wall tapetum development; P:callose deposition in cell wall; F:DNA binding; F:DNA-binding transcription factor activity; F:protein dimerization activity	P:GO:0006355; P:GO:0009555; P:GO:0048658; P:GO:0052543; F:GO:0003677; F:GO:0003700; F:GO:0046983	0.145384	-0.248206	5.59e-06	-2.891
GSBRNA2T00055278001	BnaCnng07450D	BnaCnng07450D protein [Source:UniProtKB/TrEMBL;Acc:A0A078H8G9]	N/A	N/A	CDY33827	agamous-like MADS-box protein AGL18	P:pollen development; P:negative regulation of flower development; P:positive regulation of transcription by RNA polymerase II; P:negative regulation of short-day photoperiodism, flowering; F:RNA polymerase II transcription regulatory region sequence-specific DNA binding; F:DNA-binding transcription factor activity; F:protein dimerization activity; C:nucleus	P:GO:0009555; P:GO:0009910; P:GO:0045944; P:GO:0048577; F:GO:0000977; F:GO:0003700; F:GO:0046983; C:GO:0005634	0.00464292	-1.58229	0.00210783	-2.8757
GSBRNA2T00117010001	BnaA05g07370D	None	AT2G37040	Phenylalanine ammonia-lyase 1 [Source:UniProtKB/Swiss-Prot;Acc:P35510]	CDX74991	phenylalanine ammonia-lyase 1	P:L-phenylalanine catabolic process; P:defense response; P:response to oxidative stress; P:pollen development; P:cinnamic acid biosynthetic process; P:drought recovery; P:response to UV-B; P:salicylic acid catabolic process; P:lignin catabolic process; P:response to karrikin; F:protein binding; F:phenylalanine ammonia-lyase activity; C:cytoplasm	P:GO:0006559; P:GO:0006952; P:GO:0006979; P:GO:0009555; P:GO:0009800; P:GO:0009819; P:GO:0010224; P:GO:0046244; P:GO:0046274; P:GO:0080167; F:GO:0005515; F:GO:0045548; C:GO:0005737	0.0216341	-2.16454	0.385093	0.654619
GSBRNA2T00121832001	BnaA09g37900D	None	AT3G59550	Sister chromatid cohesion 1 protein 3 [Source:UniProtKB/Swiss-Prot;Acc:Q9FQ19]	CDY05990	sister chromatid cohesion 1 protein 3	P:mitotic cell cycle; P:double-strand break repair; P:sister chromatid cohesion; P:pollen development; F:chromatin binding; F:protein binding; C:nuclear cohesin complex; C:nucleolus	P:GO:0000278; P:GO:0006302; P:GO:0007062; P:GO:0009555; F:GO:0003682; F:GO:0005515; C:GO:0000798; C:GO:0005730	0.0321485	0.565065	5.47e-05	-2.53364
GSBRNA2T00042313001	BnaC04g52770D	BnaC04g52770D protein [Source:UniProtKB/TrEMBL;Acc:A0A078JAF8]	AT2G42380	Basic leucine zipper 34 [Source:UniProtKB/Swiss-Prot;Acc:F4IN23]	CDY64520	basic leucine zipper 34	P:pollen development; P:positive regulation of transcription, DNA-templated; F:DNA binding; F:DNA-binding transcription factor activity	P:GO:0009555; P:GO:0045893; F:GO:0003677; F:GO:0003700	0.814436	-0.230065	0.00595367	2.21543
GSBRNA2T00005967001	BnaAnng02660D	BnaAnng02470D protein [Source:UniProtKB/TrEMBL;Acc:A0A078G0H2]	AT3G05530	26S proteasome regulatory subunit 6A homolog A [Source:UniProtKB/Swiss-Prot;Acc:Q9SEI2]	CDY18801	26S proteasome regulatory subunit 6A homolog	P:mRNA splicing, via spliceosome; P:nuclear-transcribed mRNA catabolic process; P:embryo sac development; P:pollen development; P:proteasomal protein catabolic process; P:positive regulation of RNA polymerase II transcription preinitiation complex assembly; P:barbed-end actin filament capping; F:actin binding; F:ATP binding; F:hydrolase activity; C:cytosol; C:F-actin capping protein complex; C:pr…	P:GO:0000398; P:GO:0000956; P:GO:0009553; P:GO:0009555; P:GO:0010498; P:GO:0045899; P:GO:0051016; F:GO:0003779; F:GO:0005524; F:GO:0016787; C:GO:0005829; C:GO:0008290; C:GO:0008540; C:GO:0016021	0.0103159	-1.49316	0.00213595	-2.4682
GSBRNA2T00073117001	BnaA06g22570D	BnaA06g22570D protein [Source:UniProtKB/TrEMBL;Acc:A0A078HVX4]	AT5G63160	BTB/POZ and TAZ domain-containing protein 1 [Source:UniProtKB/Swiss-Prot;Acc:Q9FMK7]	CDY41504	BTB/POZ and TAZ domain-containing protein 1	P:regulation of transcription, DNA-templated; P:embryo sac development; P:pollen development; P:response to auxin; P:response to salicylic acid; P:protein ubiquitination; P:response to hydrogen peroxide; F:calmodulin binding; F:metal ion binding; C:cytoplasm	P:GO:0006355; P:GO:0009553; P:GO:0009555; P:GO:0009733; P:GO:0009751; P:GO:0016567; P:GO:0042542; F:GO:0005516; F:GO:0046872; C:GO:0005737	0.0541083	0.900333	9.74e-05	2.16042
GSBRNA2T00037495001	BnaA10g29210D	BnaA10g29210D protein [Source:UniProtKB/TrEMBL;Acc:A0A078JCZ0]	AT5G58230	Histone-binding protein MSI1 [Source:UniProtKB/Swiss-Prot;Acc:O22467]	CDY62688	histone-binding protein MSI1	P:regulation of gene expression by genetic imprinting; P:pollen development; P:embryo development ending in seed dormancy; P:regulation of flower development; P:trichome differentiation; P:seed coat development; P:heterochromatin assembly; P:positive regulation of cell cycle; P:leaf development; P:regulation of genetic imprinting; F:protein binding; C:chromatin silencing complex	P:GO:0006349; P:GO:0009555; P:GO:0009793; P:GO:0009909; P:GO:0010026; P:GO:0010214; P:GO:0031507; P:GO:0045787; P:GO:0048366; P:GO:2000653; F:GO:0005515; C:GO:0005677	0.0870032	0.755537	0.000428645	-2.3809
GSBRNA2T00012594001	BnaC04g05500D	BnaC04g05500D protein [Source:UniProtKB/TrEMBL;Acc:A0A078G550]	AT2G39880	Transcription factor MYB25 [Source:UniProtKB/Swiss-Prot;Acc:O04192]	CDY20494	transcription factor MYB25	P:regulation of transcription, DNA-templated; P:pollen development; F:transcription regulatory region sequence-specific DNA binding; F:DNA-binding transcription factor activity; F:transcription coregulator activity	P:GO:0006355; P:GO:0009555; F:GO:0000976; F:GO:0003700; F:GO:0003712	0.0823398	0.455348	0.000100165	-2.33427
GSBRNA2T00025133001	BnaCnng33790D	BnaCnng33790D protein [Source:UniProtKB/TrEMBL;Acc:A0A078J498]	AT1G79950	Regulator of telomere elongation helicase 1 homolog [Source:UniProtKB/Swiss-Prot;Acc:F4HQE2]	CDY58778	regulator of telomere elongation helicase 1-like	P:regulation of transcription, DNA-templated; P:pollen development; P:regulation of double-strand break repair via homologous recombination; P:DNA duplex unwinding; P:interstrand cross-link repair; P:maintenance of rDNA; P:negative regulation of DNA recombination; P:root development; P:mismatch repair involved in maintenance of fidelity involved in DNA-dependent DNA replication; P:telomeric loop …	P:GO:0006355; P:GO:0009555; P:GO:0010569; P:GO:0032508; P:GO:0036297; P:GO:0043007; P:GO:0045910; P:GO:0048364; P:GO:0070716; P:GO:0090657; P:GO:1904430; F:GO:0003677; F:GO:0003678; F:GO:0005524; F:GO:0046872; F:GO:0051539; F:GO:0070182	0.51694	-0.126511	9.62e-06	2.07768
GSBRNA2T00152292001	BnaC09g27000D	None	AT5G50800	Bidirectional sugar transporter SWEET [Source:UniProtKB/TrEMBL;Acc:A0A178UJY5]	CDX71659	bidirectional sugar transporter SWEET13	P:pollen development; P:anther dehiscence; P:sucrose transport; P:carbohydrate transmembrane transport; P:callose deposition in cell wall; P:seed growth; P:gibberellic acid transmembrane transport; F:protein binding; F:sucrose transmembrane transporter activity; F:sugar transmembrane transporter activity; F:gibberellin transmembrane transporter activity; C:integral component of plasma membrane	P:GO:0009555; P:GO:0009901; P:GO:0015770; P:GO:0034219; P:GO:0052543; P:GO:0080112; P:GO:1905200; F:GO:0005515; F:GO:0008515; F:GO:0051119; F:GO:1905201; C:GO:0005887	0.894257	-0.0772771	0.00853256	-2.14637
GSBRNA2T00099975001	BnaC07g44840D	None	AT4G34200	D-3-phosphoglycerate dehydrogenase [Source:UniProtKB/TrEMBL;Acc:A0A178UWV4]	CDX72462	D-3-phosphoglycerate dehydrogenase 1, chloroplastic-like	P:sulfur amino acid metabolic process; P:L-serine biosynthetic process; P:pollen development; P:embryo development ending in seed dormancy; P:oxidation-reduction process; F:phosphoglycerate dehydrogenase activity; F:ATP binding; F:NAD binding; C:cytosol; C:chloroplast stroma	P:GO:0000096; P:GO:0006564; P:GO:0009555; P:GO:0009793; P:GO:0055114; F:GO:0004617; F:GO:0005524; F:GO:0051287; C:GO:0005829; C:GO:0009570	0.493253	-0.493985	0.00691968	1.94811
GSBRNA2T00092555001	BnaA09g10850D	BnaA09g10850D protein [Source:UniProtKB/TrEMBL;Acc:A0A078IJE5]	AT1G63180	UGE3 [Source:UniProtKB/TrEMBL;Acc:A0A178WIC1]	CDY49193	bifunctional UDP-glucose 4-epimerase and UDP-xylose 4-epimerase 3	P:galactose metabolic process; P:rRNA processing; P:pollen development; P:UDP-L-arabinose biosynthetic process; P:capsule polysaccharide biosynthetic process; P:cell wall organization; F:RNA binding; F:UDP-glucose 4-epimerase activity; F:UDP-arabinose 4-epimerase activity; C:cytosol	P:GO:0006012; P:GO:0006364; P:GO:0009555; P:GO:0033358; P:GO:0045227; P:GO:0071555; F:GO:0003723; F:GO:0003978; F:GO:0050373; C:GO:0005829	0.000384214	1.78311	7.78e-05	-2.06117
GSBRNA2T00142585001	BnaC07g08020D	None	AT2G07050	Cycloartenol synthase [Source:UniProtKB/Swiss-Prot;Acc:P38605]	CDX85104	cycloartenol synthase	P:pollen development; P:thylakoid membrane organization; P:pentacyclic triterpenoid biosynthetic process; F:lanosterol synthase activity; F:cycloartenol synthase activity; F:beta-amyrin synthase activity; C:lipid droplet	P:GO:0009555; P:GO:0010027; P:GO:0019745; F:GO:0000250; F:GO:0016871; F:GO:0042300; C:GO:0005811	0.83	0.0415164	2.32e-05	-2.015
GSBRNA2T00098861001	BnaA07g17280D	None	AT3G57390	Agamous-like MADS-box protein AGL18 [Source:UniProtKB/Swiss-Prot;Acc:Q9M2K8]	CDX67688	agamous-like MADS-box protein AGL18	P:pollen development; P:negative regulation of flower development; P:positive regulation of transcription by RNA polymerase II; P:negative regulation of short-day photoperiodism, flowering; F:RNA polymerase II transcription regulatory region sequence-specific DNA binding; F:DNA-binding transcription factor activity; F:protein dimerization activity; C:nucleus	P:GO:0009555; P:GO:0009910; P:GO:0045944; P:GO:0048577; F:GO:0000977; F:GO:0003700; F:GO:0046983; C:GO:0005634	0.00273715	-1.63999	0.00352981	-2.005
GSBRNA2T00006505001	BnaC05g14090D	Kinesin-like protein [Source:UniProtKB/TrEMBL;Acc:A0A078G3E5]	AT1G18370	Kinesin-like protein KIN-7A [Source:UniProtKB/Swiss-Prot;Acc:Q8S905]	CDY19208	kinesin-like protein KIN-7A	P:cytokinesis by cell plate formation; P:microtubule-based movement; P:pollen development; F:microtubule motor activity; F:ATP binding; F:microtubule binding; C:microtubule; C:phragmoplast	P:GO:0000911; P:GO:0007018; P:GO:0009555; F:GO:0003777; F:GO:0005524; F:GO:0008017; C:GO:0005874; C:GO:0009524	0.115835	-0.364106	6.83e-05	-1.98976
GSBRNA2T00101739001	BnaC05g35500D	None	AT3G18000	XPL1 [Source:UniProtKB/TrEMBL;Acc:A0A178VHS8]	CDX95799	phosphoethanolamine N-methyltransferase 1	P:phosphatidylcholine biosynthetic process; P:pollen development; P:pollen tube growth; P:pollen tube guidance; P:methylation; P:choline biosynthetic process; P:post-embryonic root development; F:phosphoethanolamine N-methyltransferase activity; C:cytosol	P:GO:0006656; P:GO:0009555; P:GO:0009860; P:GO:0010183; P:GO:0032259; P:GO:0042425; P:GO:0048528; F:GO:0000234; C:GO:0005829	0.14994	-0.39601	7.69e-05	-1.94628
GSBRNA2T00118696001	BnaA07g13510D	None	AT1G42470	Patched family protein [Source:TAIR;Acc:AT1G42470]	CDY04525	Niemann-Pick C1 protein-like	P:lipid transport; P:pollen development; P:regulation of sphingolipid biosynthetic process; F:lipid transporter activity; C:plasma membrane; C:plasmodesma; C:integral component of membrane	P:GO:0006869; P:GO:0009555; P:GO:0090153; F:GO:0005319; C:GO:0005886; C:GO:0009506; C:GO:0016021	0.0075235	-1.78655	0.207438	0.584686
GSBRNA2T00022584001	BnaC03g77030D	BnaC03g77030D protein [Source:UniProtKB/TrEMBL;Acc:A0A078IZA6]	N/A	N/A	CDY57736	D-3-phosphoglycerate dehydrogenase 1, chloroplastic-like	P:sulfur amino acid metabolic process; P:L-serine biosynthetic process; P:pollen development; P:embryo development ending in seed dormancy; P:oxidation-reduction process; F:phosphoglycerate dehydrogenase activity; F:ATP binding; F:NAD binding; C:chloroplast stroma	P:GO:0000096; P:GO:0006564; P:GO:0009555; P:GO:0009793; P:GO:0055114; F:GO:0004617; F:GO:0005524; F:GO:0051287; C:GO:0009570	0.0205715	-1.77519	0.0726677	-1.23
GSBRNA2T00109046001	BnaC08g24800D	None	N/A	N/A	CDX73523	L-type lectin-domain containing receptor kinase IV.2	P:defense response to oomycetes; P:protein phosphorylation; P:transmembrane receptor protein serine/threonine kinase signaling pathway; P:pollen development; P:defense response to bacterium; F:transmembrane receptor protein serine/threonine kinase activity; F:ATP binding; F:carbohydrate binding; C:plasma membrane; C:integral component of membrane	P:GO:0002229; P:GO:0006468; P:GO:0007178; P:GO:0009555; P:GO:0042742; F:GO:0004675; F:GO:0005524; F:GO:0030246; C:GO:0005886; C:GO:0016021	0.00108326	2.04612	0.0148337	0.628001
GSBRNA2T00145089001	BnaC08g02110D	None	AT1G07340	STP2 [Source:UniProtKB/TrEMBL;Acc:A0A178W5X1]	CDX86492	sugar transport protein 2	P:pollen development; P:monosaccharide transmembrane transport; F:monosaccharide transmembrane transporter activity; F:symporter activity; C:integral component of plasma membrane	P:GO:0009555; P:GO:0015749; F:GO:0015145; F:GO:0015293; C:GO:0005887	0.0332159	-1.7609	0.0752595	-2.0822
GSBRNA2T00068200001	BnaC05g11630D	BnaC05g11630D protein [Source:UniProtKB/TrEMBL;Acc:A0A078HQM6]	AT1G15330	SNF1-related protein kinase regulatory subunit gamma-like PV42a [Source:UniProtKB/Swiss-Prot;Acc:Q9XI37]	CDY39634	SNF1-related protein kinase regulatory subunit gamma-like PV42a	P:embryo sac development; P:pollen development; P:pollen tube guidance; P:cellular response to glucose starvation; P:regulation of protein kinase activity; P:stamen development; F:AMP-activated protein kinase activity; F:AMP binding; F:protein kinase regulator activity; F:protein kinase binding; C:cytoplasm; C:nucleotide-activated protein kinase complex	P:GO:0009553; P:GO:0009555; P:GO:0010183; P:GO:0042149; P:GO:0045859; P:GO:0048443; F:GO:0004679; F:GO:0016208; F:GO:0019887; F:GO:0019901; C:GO:0005737; C:GO:0031588	0.461943	0.299558	0.000196039	1.79275
GSBRNA2T00015674001	BnaC03g30130D	BnaC03g30130D protein [Source:UniProtKB/TrEMBL;Acc:A0A078G7E4]	AT4G05330	AGD13 [Source:UniProtKB/TrEMBL;Acc:A0A178V602]	CDY21329	probable ADP-ribosylation factor GTPase-activating protein AGD13	P:pollen development; P:positive regulation of GTPase activity; F:GTPase activator activity; F:metal ion binding	P:GO:0009555; P:GO:0043547; F:GO:0005096; F:GO:0046872	0.406881	0.316096	0.00193297	-1.86465
GSBRNA2T00034824001	BnaA06g12500D	Kinesin-like protein [Source:UniProtKB/TrEMBL;Acc:A0A078GLV1]	AT1G18370	Kinesin-like protein KIN-7A [Source:UniProtKB/Swiss-Prot;Acc:Q8S905]	CDY26167	kinesin-like protein KIN-7A	P:cytokinesis by cell plate formation; P:microtubule-based movement; P:pollen development; F:microtubule motor activity; F:ATP binding; F:microtubule binding; C:microtubule; C:phragmoplast	P:GO:0000911; P:GO:0007018; P:GO:0009555; F:GO:0003777; F:GO:0005524; F:GO:0008017; C:GO:0005874; C:GO:0009524	0.00463326	2.14945	0.00249222	-1.83924
GSBRNA2T00020545001	BnaA04g28790D	BnaA04g28790D protein [Source:UniProtKB/TrEMBL;Acc:A0A078J1S7]	AT2G31210	Transcription factor bHLH91 [Source:UniProtKB/Swiss-Prot;Acc:Q8GX46]	CDY57092	transcription factor bHLH91	P:regulation of transcription, DNA-templated; P:pollen development; P:anther wall tapetum development; P:callose deposition in cell wall; F:DNA binding; F:DNA-binding transcription factor activity; F:protein dimerization activity	P:GO:0006355; P:GO:0009555; P:GO:0048658; P:GO:0052543; F:GO:0003677; F:GO:0003700; F:GO:0046983	0.000336981	-1.75255	0.000439435	-1.82463
GSBRNA2T00136279001	BnaA10g25110D	RING-H2 finger protein ATL73 [Source:Projected from Arabidopsis thaliana (AT5G05280) UniProtKB/Swiss-Prot;Acc:Q9FLC6]	AT5G05280	RING-H2 finger protein ATL73 [Source:UniProtKB/Swiss-Prot;Acc:Q9FLC6]	CDX70162	RING-H2 finger protein ATL73	P:pollen development; P:anther dehiscence; P:protein ubiquitination; P:regulation of jasmonic acid biosynthetic process; F:ubiquitin-protein transferase activity; F:metal ion binding; C:integral component of membrane	P:GO:0009555; P:GO:0009901; P:GO:0016567; P:GO:0080141; F:GO:0004842; F:GO:0046872; C:GO:0016021	0.790452	0.161716	0.00134771	1.7565
GSBRNA2T00134145001	BnaC03g00260D	None	AT5G01450	APD2 [Source:UniProtKB/TrEMBL;Acc:A0A178U8I6]	CDX80772	RING/U-box superfamily protein	P:mitotic cell cycle; P:pollen development; P:vesicle-mediated transport; P:protein ubiquitination; F:ubiquitin-protein transferase activity; F:protein binding; F:metal ion binding; C:plant-type vacuole membrane; C:integral component of membrane	P:GO:0000278; P:GO:0009555; P:GO:0016192; P:GO:0016567; F:GO:0004842; F:GO:0005515; F:GO:0046872; C:GO:0009705; C:GO:0016021	8.73e-05	1.98922	0.468963	-0.111705
GSBRNA2T00102922001	BnaA08g22510D	None	AT1G18640	Phosphoserine phosphatase, chloroplastic [Source:UniProtKB/Swiss-Prot;Acc:O82796]	CDX96708	phosphoserine phosphatase, chloroplastic	P:sulfur amino acid metabolic process; P:L-serine biosynthetic process; P:pollen development; P:embryo development ending in seed dormancy; P:dephosphorylation; P:root development; F:magnesium ion binding; F:phosphoserine phosphatase activity; F:calcium ion binding; C:chloroplast	P:GO:0000096; P:GO:0006564; P:GO:0009555; P:GO:0009793; P:GO:0016311; P:GO:0048364; F:GO:0000287; F:GO:0004647; F:GO:0005509; C:GO:0009507	0.0595216	-0.45295	0.000204482	-1.75713
GSBRNA2T00094996001	BnaA08g03920D	BnaA08g03920D protein [Source:UniProtKB/TrEMBL;Acc:A0A078FXF8]	AT1G47270	Tubby-like F-box protein 6 [Source:UniProtKB/Swiss-Prot;Acc:Q0WPY0]	CDY17028	tubby-like F-box protein 6	P:pollen development; F:transcription regulatory region sequence-specific DNA binding; F:protein binding	P:GO:0009555; F:GO:0000976; F:GO:0005515	0.0408168	0.396713	3.68e-05	-1.7385
GSBRNA2T00060512001	BnaCnng54140D	Auxin efflux carrier component [Source:UniProtKB/TrEMBL;Acc:A0A078JKG2]	N/A	N/A	CDY67254	auxin efflux carrier component 5	P:pollen development; P:auxin polar transport; P:auxin homeostasis; P:auxin efflux; P:transmembrane transport; P:intracellular auxin transport; F:auxin efflux transmembrane transporter activity; C:endoplasmic reticulum membrane; C:plasma membrane; C:integral component of membrane	P:GO:0009555; P:GO:0009926; P:GO:0010252; P:GO:0010315; P:GO:0055085; P:GO:0080162; F:GO:0010329; C:GO:0005789; C:GO:0005886; C:GO:0016021	0.728689	-0.193205	0.0179128	-1.73454
GSBRNA2T00092416001	BnaA09g25200D	BnaA09g25200D protein [Source:UniProtKB/TrEMBL;Acc:A0A078IIF9]	N/A	N/A	CDY49159	bystin-like isoform X1	P:rRNA processing; P:embryo sac development; P:pollen development; F:Rho guanyl-nucleotide exchange factor activity; F:snoRNA binding; C:nucleoplasm; C:nucleolus; C:cytoplasm; C:preribosome, small subunit precursor	P:GO:0006364; P:GO:0009553; P:GO:0009555; F:GO:0005089; F:GO:0030515; C:GO:0005654; C:GO:0005730; C:GO:0005737; C:GO:0030688	0.014106	-1.18075	0.00931248	-1.69913
GSBRNA2T00038566001	BnaA05g31700D	BnaA05g31700D protein [Source:UniProtKB/TrEMBL;Acc:A0A078GQS1]	AT3G05530	26S proteasome regulatory subunit 6A homolog A [Source:UniProtKB/Swiss-Prot;Acc:Q9SEI2]	CDY27761	26S proteasome regulatory subunit 6A homolog	P:mRNA splicing, via spliceosome; P:nuclear-transcribed mRNA catabolic process; P:embryo sac development; P:pollen development; P:proteasomal protein catabolic process; P:positive regulation of RNA polymerase II transcription preinitiation complex assembly; P:barbed-end actin filament capping; F:actin binding; F:ATP binding; F:hydrolase activity; C:cytosol; C:F-actin capping protein complex; C:pr…	P:GO:0000398; P:GO:0000956; P:GO:0009553; P:GO:0009555; P:GO:0010498; P:GO:0045899; P:GO:0051016; F:GO:0003779; F:GO:0005524; F:GO:0016787; C:GO:0005829; C:GO:0008290; C:GO:0008540; C:GO:0016021	0.00187438	1.85348	0.0859351	-0.589076
GSBRNA2T00021176001	BnaA06g02480D	BnaA06g02480D protein [Source:UniProtKB/TrEMBL;Acc:A0A078GFF9]	AT1G51160	At1g51160 [Source:UniProtKB/TrEMBL;Acc:Q9SYB8]	CDY22829	trafficking protein particle complex subunit 1	P:endoplasmic reticulum to Golgi vesicle-mediated transport; P:pollen development; P:meristem structural organization; F:Rab guanyl-nucleotide exchange factor activity; C:cytosol; C:TRAPP complex	P:GO:0006888; P:GO:0009555; P:GO:0009933; F:GO:0017112; C:GO:0005829; C:GO:0030008	0.0488518	-0.699147	0.00126472	-1.6672
GSBRNA2T00132116001	BnaC06g19000D	None	AT1G79950	Regulator of telomere elongation helicase 1 homolog [Source:UniProtKB/Swiss-Prot;Acc:F4HQE2]	CDX79403	regulator of telomere elongation helicase 1-like	P:regulation of transcription, DNA-templated; P:pollen development; P:regulation of double-strand break repair via homologous recombination; P:DNA duplex unwinding; P:interstrand cross-link repair; P:maintenance of rDNA; P:negative regulation of DNA recombination; P:root development; P:mismatch repair involved in maintenance of fidelity involved in DNA-dependent DNA replication; P:telomeric loop …	P:GO:0006355; P:GO:0009555; P:GO:0010569; P:GO:0032508; P:GO:0036297; P:GO:0043007; P:GO:0045910; P:GO:0048364; P:GO:0070716; P:GO:0090657; P:GO:1904430; F:GO:0003677; F:GO:0003678; F:GO:0005524; F:GO:0046872; F:GO:0051539; F:GO:0070182	0.0443402	-0.41163	7.06e-05	-1.65769
GSBRNA2T00024512001	BnaC03g16950D	BnaC03g16950D protein [Source:UniProtKB/TrEMBL;Acc:A0A078GF32]	AT2G30490	Cinnamate-4-hydroxylase [Source:UniProtKB/TrEMBL;Acc:B1GV49]	CDY23996	trans-cinnamate 4-monooxygenase	P:ubiquinone biosynthetic process; P:pollen development; P:lignin metabolic process; P:oxidation-reduction process; P:response to karrikin; F:iron ion binding; F:trans-cinnamate 4-monooxygenase activity; F:heme binding; F:identical protein binding; C:vacuolar membrane; C:plasma membrane; C:plant-type cell wall; C:plasmodesma	P:GO:0006744; P:GO:0009555; P:GO:0009808; P:GO:0055114; P:GO:0080167; F:GO:0005506; F:GO:0016710; F:GO:0020037; F:GO:0042802; C:GO:0005774; C:GO:0005886; C:GO:0009505; C:GO:0009506	0.00510488	1.6766	0.00157845	-1.64134
GSBRNA2T00017491001	BnaA04g29130D	BnaA04g29130D protein [Source:UniProtKB/TrEMBL;Acc:A0A078IZE3]	AT2G05140	Phosphoribosylaminoimidazole carboxylase family protein / AIR carboxylase family protein [Source:UniProtKB/TrEMBL;Acc:Q9SJ42]	CDY55892	phosphoribosylaminoimidazole carboxylase, chloroplastic isoform X1	P:'de novo' IMP biosynthetic process; P:pollen development; F:phosphoribosylaminoimidazole carboxylase activity; F:ATP binding; F:metal ion binding; C:chloroplast stroma; C:integral component of membrane	P:GO:0006189; P:GO:0009555; F:GO:0004638; F:GO:0005524; F:GO:0046872; C:GO:0009570; C:GO:0016021	0.00011005	-1.56447	0.0790582	-0.35019
GSBRNA2T00056368001	BnaA01g14320D	HVA22-like protein [Source:UniProtKB/TrEMBL;Acc:A0A078HA05]	AT4G24960	HVA22D [Source:UniProtKB/TrEMBL;Acc:A0A384LBZ3]	CDY34329	HVA22-like protein d	P:response to cold; P:response to water deprivation; P:pollen development; P:response to abscisic acid; P:negative regulation of autophagy; P:hyperosmotic salinity response; C:integral component of membrane	P:GO:0009409; P:GO:0009414; P:GO:0009555; P:GO:0009737; P:GO:0010507; P:GO:0042538; C:GO:0016021	0.00346318	-1.55392	0.0268904	-0.982155
GSBRNA2T00002920001	BnaC09g30830D	BnaC09g30830D protein [Source:UniProtKB/TrEMBL;Acc:A0A078G135]	AT5G54470	BBX29 [Source:UniProtKB/TrEMBL;Acc:A0A178UJV0]	CDY18333	B-box zinc finger protein 32-like	P:regulation of transcription, DNA-templated; P:response to cold; P:pollen development; F:transcription regulatory region sequence-specific DNA binding; F:protein binding; F:zinc ion binding	P:GO:0006355; P:GO:0009409; P:GO:0009555; F:GO:0000976; F:GO:0005515; F:GO:0008270	0.101447	1.03882	0.0152344	-1.58586
GSBRNA2T00048327001	BnaA09g54750D	L-type lectin-domain containing receptor kinase IV.2 [Source:Projected from Arabidopsis thaliana (AT3G53810) UniProtKB/Swiss-Prot;Acc:Q9M345]	N/A	N/A	CDY65835	L-type lectin-domain containing receptor kinase IV.2	P:defense response to oomycetes; P:protein phosphorylation; P:transmembrane receptor protein serine/threonine kinase signaling pathway; P:pollen development; P:defense response to bacterium; F:transmembrane receptor protein serine/threonine kinase activity; F:ATP binding; F:carbohydrate binding; C:plasma membrane; C:integral component of membrane	P:GO:0002229; P:GO:0006468; P:GO:0007178; P:GO:0009555; P:GO:0042742; F:GO:0004675; F:GO:0005524; F:GO:0030246; C:GO:0005886; C:GO:0016021	0.000585893	1.76634	0.0128206	0.611226
GSBRNA2T00116809001	BnaA05g05760D	Delta-1-pyrroline-5-carboxylate synthase [Source:UniProtKB/TrEMBL;Acc:A0A075MAZ2]	AT2G39800	Delta-1-pyrroline-5-carboxylate synthase A [Source:UniProtKB/Swiss-Prot;Acc:P54887]	CDX74830	delta-1-pyrroline-5-carboxylate synthase A isoform X1	P:response to oxidative stress; P:response to water deprivation; P:pollen development; P:phosphorylation; P:hyperosmotic salinity response; P:root development; P:oxidation-reduction process; P:L-proline biosynthetic process; F:glutamate 5-kinase activity; F:glutamate-5-semialdehyde dehydrogenase activity; F:ATP binding; F:delta1-pyrroline-5-carboxylate synthetase activity; C:chloroplast	P:GO:0006979; P:GO:0009414; P:GO:0009555; P:GO:0016310; P:GO:0042538; P:GO:0048364; P:GO:0055114; P:GO:0055129; F:GO:0004349; F:GO:0004350; F:GO:0005524; F:GO:0017084; C:GO:0009507	0.0126767	0.870402	0.000239189	1.59507
GSBRNA2T00153883001	BnaA05g22260D	None	AT3G18000	XPL1 [Source:UniProtKB/TrEMBL;Acc:A0A178VHS8]	CDX92181	phosphoethanolamine N-methyltransferase 1	P:phosphatidylcholine biosynthetic process; P:pollen development; P:pollen tube growth; P:pollen tube guidance; P:methylation; P:choline biosynthetic process; P:post-embryonic root development; F:phosphoethanolamine N-methyltransferase activity; C:cytosol	P:GO:0006656; P:GO:0009555; P:GO:0009860; P:GO:0010183; P:GO:0032259; P:GO:0042425; P:GO:0048528; F:GO:0000234; C:GO:0005829	0.260021	-0.464891	0.00219681	-1.55627
GSBRNA2T00073241001	BnaC05g43310D	BnaC05g43310D protein [Source:UniProtKB/TrEMBL;Acc:A0A078HW41]	AT3G09660	Probable DNA helicase MCM8 [Source:UniProtKB/Swiss-Prot;Acc:Q9SF37]	CDY41594	probable DNA helicase MCM8 isoform X1	P:double-strand break repair via homologous recombination; P:DNA replication initiation; P:male meiotic nuclear division; P:female meiotic nuclear division; P:pollen development; F:DNA replication origin binding; F:single-stranded DNA binding; F:ATP binding; C:MCM complex	P:GO:0000724; P:GO:0006270; P:GO:0007140; P:GO:0007143; P:GO:0009555; F:GO:0003688; F:GO:0003697; F:GO:0005524; C:GO:0042555	0.51128	-0.178429	0.000673173	-1.55598
GSBRNA2T00099206001	BnaA07g20300D	None	AT1G79530	Glyceraldehyde-3-phosphate dehydrogenase GAPCP1, chloroplastic [Source:UniProtKB/Swiss-Prot;Acc:Q9SAJ6]	CDX67990	glyceraldehyde-3-phosphate dehydrogenase GAPCP1, chloroplastic	P:glucose metabolic process; P:glycolytic process; P:pollen development; P:anther wall tapetum development; P:oxidation-reduction process; P:primary root development; P:amino acid homeostasis; F:glyceraldehyde-3-phosphate dehydrogenase (NAD+) (phosphorylating) activity; F:copper ion binding; F:zinc ion binding; F:NADP binding; F:NAD binding; C:cytosol; C:chloroplast stroma; C:integral component o…	P:GO:0006006; P:GO:0006096; P:GO:0009555; P:GO:0048658; P:GO:0055114; P:GO:0080022; P:GO:0080144; F:GO:0004365; F:GO:0005507; F:GO:0008270; F:GO:0050661; F:GO:0051287; C:GO:0005829; C:GO:0009570; C:GO:0016021	0.765914	0.100061	0.000984128	-1.54614
GSBRNA2T00018907001	BnaA06g37370D	BnaA06g37370D protein [Source:UniProtKB/TrEMBL;Acc:A0A078G7D8]	AT4G38630	RPN10 [Source:UniProtKB/TrEMBL;Acc:A0A178V4I4]	CDY22415	26S proteasome non-ATPase regulatory subunit 4 homolog	P:cellular response to DNA damage stimulus; P:response to heat; P:pollen development; P:response to salt stress; P:response to auxin; P:response to cytokinin; P:response to abscisic acid; P:response to sucrose; P:regulation of seed germination; P:leaf senescence; P:proteasome-mediated ubiquitin-dependent protein catabolic process; P:proteasome assembly; P:stamen formation; P:post-embryonic root d…	P:GO:0006974; P:GO:0009408; P:GO:0009555; P:GO:0009651; P:GO:0009733; P:GO:0009735; P:GO:0009737; P:GO:0009744; P:GO:0010029; P:GO:0010150; P:GO:0043161; P:GO:0043248; P:GO:0048455; P:GO:0048528; P:GO:0048767; P:GO:0051788; F:GO:0001653; F:GO:0031593; C:GO:0005829; C:GO:0008540	0.3396	-0.123678	1.17e-05	-1.54386
GSBRNA2T00064377001	BnaC08g48470D	BnaC08g48470D protein (Fragment) [Source:UniProtKB/TrEMBL;Acc:A0A078JL62]	AT3G51060	Protein SHI RELATED SEQUENCE 1 [Source:UniProtKB/Swiss-Prot;Acc:Q9SD40]	CDY67534	protein SHI RELATED SEQUENCE 1-like	P:pollen development; P:positive regulation of transcription, DNA-templated; P:anther development; F:DNA binding; F:protein heterodimerization activity	P:GO:0009555; P:GO:0045893; P:GO:0048653; F:GO:0003677; F:GO:0046982	0.535933	-0.252713	0.00870508	-1.48375
GSBRNA2T00141561001	BnaC03g51080D	None	AT5G63160	BTB/POZ and TAZ domain-containing protein 1 [Source:UniProtKB/Swiss-Prot;Acc:Q9FMK7]	CDX84392	BTB/POZ and TAZ domain-containing protein 1	P:embryo sac development; P:pollen development; P:response to auxin; P:response to salicylic acid; P:response to hydrogen peroxide; F:calmodulin binding; C:cytoplasm	P:GO:0009553; P:GO:0009555; P:GO:0009733; P:GO:0009751; P:GO:0042542; F:GO:0005516; C:GO:0005737	0.00346318	1.44663	0.000194955	1.5147
GSBRNA2T00090643001	BnaA09g29310D	BnaA09g29310D protein [Source:UniProtKB/TrEMBL;Acc:A0A078FTM3]	AT1G26840	Origin of replication complex subunit 6 [Source:UniProtKB/Swiss-Prot;Acc:Q9ZVH3]	CDY16197	origin of replication complex subunit 6	P:DNA replication initiation; P:pollen development; F:DNA binding; F:protein binding; C:nuclear origin of replication recognition complex	P:GO:0006270; P:GO:0009555; F:GO:0003677; F:GO:0005515; C:GO:0005664	0.611725	-0.209898	0.0084719	-1.47737
GSBRNA2T00087993001	BnaA10g04110D	BnaA10g04110D protein [Source:UniProtKB/TrEMBL;Acc:A0A078IC66]	AT1G06170	Transcription factor bHLH89 [Source:UniProtKB/Swiss-Prot;Acc:Q9LND0]	CDY47722	transcription factor bHLH89	P:regulation of transcription, DNA-templated; P:pollen development; P:anther wall tapetum development; P:callose deposition in cell wall; F:DNA binding; F:DNA-binding transcription factor activity; F:protein dimerization activity	P:GO:0006355; P:GO:0009555; P:GO:0048658; P:GO:0052543; F:GO:0003677; F:GO:0003700; F:GO:0046983	0.00296533	-1.06207	0.000332969	-1.46477
GSBRNA2T00141776001	BnaC03g49640D	None	AT5G64630	Chromatin assembly factor 1 subunit FAS2 [Source:UniProtKB/Swiss-Prot;Acc:Q9SXY1]	CDX84536	chromatin assembly factor 1 subunit FAS2	P:double-strand break repair via homologous recombination; P:nucleosome assembly; P:pollen development; P:meristem structural organization; P:trichome differentiation; P:heterochromatin assembly; P:leaf development; F:histone binding; C:CAF-1 complex	P:GO:0000724; P:GO:0006334; P:GO:0009555; P:GO:0009933; P:GO:0010026; P:GO:0031507; P:GO:0048366; F:GO:0042393; C:GO:0033186	0.241711	-0.261333	0.00023479	-1.46434
GSBRNA2T00117962001	BnaC06g25800D	None	N/A	N/A	CDY04235	Transmembrane protein, putative	P:regulation of transcription, DNA-templated; P:pollen development; P:ethylene-activated signaling pathway; F:DNA binding; F:DNA-binding transcription factor activity; F:protein binding	P:GO:0006355; P:GO:0009555; P:GO:0009873; F:GO:0003677; F:GO:0003700; F:GO:0005515	0.33555	0.248262	9.34e-05	1.49494
GSBRNA2T00143966001	BnaC03g55440D	None	AT3G45640	MPK3 [Source:UniProtKB/TrEMBL;Acc:A0A384L050]	CDX86029	mitogen-activated protein kinase 3	P:protein phosphorylation; P:response to oxidative stress; P:response to water deprivation; P:pollen development; P:response to wounding; P:plant-type hypersensitive response; P:abscisic acid-activated signaling pathway; P:camalexin biosynthetic process; P:pollen tube guidance; P:response to chitin; P:response to UV-B; P:inflorescence development; P:regulation of gene expression; P:defense respon…	P:GO:0006468; P:GO:0006979; P:GO:0009414; P:GO:0009555; P:GO:0009611; P:GO:0009626; P:GO:0009738; P:GO:0010120; P:GO:0010183; P:GO:0010200; P:GO:0010224; P:GO:0010229; P:GO:0010468; P:GO:0042742; P:GO:0048481; P:GO:0050826; P:GO:0050832; P:GO:0080136; P:GO:1901002; P:GO:1902065; F:GO:0004707; F:GO:0005515; F:GO:0005524; C:GO:0005938	0.16886	0.694965	0.00374062	1.49037
GSBRNA2T00107313001	BnaA06g18440D	None	AT3G45640	MPK3 [Source:UniProtKB/TrEMBL;Acc:A0A384L050]	CDX99153	mitogen-activated protein kinase 3	P:protein phosphorylation; P:response to oxidative stress; P:response to water deprivation; P:pollen development; P:response to wounding; P:plant-type hypersensitive response; P:abscisic acid-activated signaling pathway; P:camalexin biosynthetic process; P:pollen tube guidance; P:response to chitin; P:response to UV-B; P:inflorescence development; P:regulation of gene expression; P:defense respon…	P:GO:0006468; P:GO:0006979; P:GO:0009414; P:GO:0009555; P:GO:0009611; P:GO:0009626; P:GO:0009738; P:GO:0010120; P:GO:0010183; P:GO:0010200; P:GO:0010224; P:GO:0010229; P:GO:0010468; P:GO:0042742; P:GO:0048481; P:GO:0050826; P:GO:0050832; P:GO:0080136; P:GO:1901002; P:GO:1902065; F:GO:0004707; F:GO:0005515; F:GO:0005524; C:GO:0005938	0.0488838	0.874091	0.00121655	1.47944
GSBRNA2T00095903001	BnaA10g27850D	BnaA10g27850D protein [Source:UniProtKB/TrEMBL;Acc:A0A078IJL9]	AT1G44890	At1g44890 [Source:UniProtKB/TrEMBL;Acc:Q6ICW9]	CDY50102	mitochondrial inner membrane protein OXA1	P:pollen development; P:protein insertion into mitochondrial inner membrane from matrix; P:mitochondrial cytochrome c oxidase assembly; F:membrane insertase activity; C:integral component of mitochondrial inner membrane	P:GO:0009555; P:GO:0032979; P:GO:0033617; F:GO:0032977; C:GO:0031305	0.0109109	-1.39616	0.0540829	0.814943
GSBRNA2T00016204001	BnaA09g44600D	Kinesin-like protein [Source:UniProtKB/TrEMBL;Acc:A0A078G8I2]	AT1G18370	Kinesin-like protein KIN-7A [Source:UniProtKB/Swiss-Prot;Acc:Q8S905]	CDY21709	kinesin-like protein KIN-7A	P:cytokinesis by cell plate formation; P:microtubule-based movement; P:pollen development; F:microtubule motor activity; F:ATP binding; F:microtubule binding; C:microtubule; C:phragmoplast	P:GO:0000911; P:GO:0007018; P:GO:0009555; F:GO:0003777; F:GO:0005524; F:GO:0008017; C:GO:0005874; C:GO:0009524	0.197182	0.351239	0.000500066	-1.41881
GSBRNA2T00099144001	BnaA07g19750D	None	AT1G79950	Regulator of telomere elongation helicase 1 homolog [Source:UniProtKB/Swiss-Prot;Acc:F4HQE2]	CDX67935	regulator of telomere elongation helicase 1-like	P:regulation of transcription, DNA-templated; P:pollen development; P:regulation of double-strand break repair via homologous recombination; P:DNA duplex unwinding; P:interstrand cross-link repair; P:maintenance of rDNA; P:negative regulation of DNA recombination; P:root development; P:mismatch repair involved in maintenance of fidelity involved in DNA-dependent DNA replication; P:telomeric loop …	P:GO:0006355; P:GO:0009555; P:GO:0010569; P:GO:0032508; P:GO:0036297; P:GO:0043007; P:GO:0045910; P:GO:0048364; P:GO:0070716; P:GO:0090657; P:GO:1904430; F:GO:0003677; F:GO:0003678; F:GO:0005524; F:GO:0046872; F:GO:0051539; F:GO:0070182	0.0766751	-0.36852	0.00016449	-1.41546
GSBRNA2T00047139001	BnaA08g26140D	BnaA08g26140D protein [Source:UniProtKB/TrEMBL;Acc:A0A078H0Z9]	AT1G09780	IPGAM1 [Source:UniProtKB/TrEMBL;Acc:A0A178W6V9]	CDY31064	2,3-bisphosphoglycerate-independent phosphoglycerate mutase 1	P:glucose catabolic process; P:response to cold; P:pollen development; P:response to blue light; P:response to abscisic acid; P:response to carbon dioxide; P:stomatal movement; P:ATP transport; P:cellular carbohydrate metabolic process; P:response to cadmium ion; P:transmembrane transport; F:ATP transmembrane transporter activity; F:manganese ion binding; F:2,3-bisphosphoglycerate-independent pho…	P:GO:0006007; P:GO:0009409; P:GO:0009555; P:GO:0009637; P:GO:0009737; P:GO:0010037; P:GO:0010118; P:GO:0015867; P:GO:0044262; P:GO:0046686; P:GO:0055085; F:GO:0005347; F:GO:0030145; F:GO:0046537; C:GO:0005743; C:GO:0005829; C:GO:0005886; C:GO:0009506; C:GO:0009507; C:GO:0016021	0.379719	-0.200182	0.000176247	-1.39949
GSBRNA2T00116046001	BnaC01g16810D	None	AT4G24960	HVA22D [Source:UniProtKB/TrEMBL;Acc:A0A384LBZ3]	CDY03401	HVA22-like protein d	P:response to cold; P:response to water deprivation; P:pollen development; P:response to abscisic acid; P:negative regulation of autophagy; P:hyperosmotic salinity response; C:integral component of membrane	P:GO:0009409; P:GO:0009414; P:GO:0009555; P:GO:0009737; P:GO:0010507; P:GO:0042538; C:GO:0016021	0.00203436	-0.918329	0.000155538	-1.39536
GSBRNA2T00155189001	BnaC04g46630D	Delta-1-pyrroline-5-carboxylate synthase [Source:UniProtKB/TrEMBL;Acc:A0A078E0Y2]	AT2G39800	Delta-1-pyrroline-5-carboxylate synthase A [Source:UniProtKB/Swiss-Prot;Acc:P54887]	CDX93233	delta-1-pyrroline-5-carboxylate synthase A	P:response to oxidative stress; P:response to water deprivation; P:pollen development; P:phosphorylation; P:hyperosmotic salinity response; P:root development; P:oxidation-reduction process; P:L-proline biosynthetic process; F:glutamate 5-kinase activity; F:glutamate-5-semialdehyde dehydrogenase activity; F:ATP binding; F:delta1-pyrroline-5-carboxylate synthetase activity; C:chloroplast	P:GO:0006979; P:GO:0009414; P:GO:0009555; P:GO:0016310; P:GO:0042538; P:GO:0048364; P:GO:0055114; P:GO:0055129; F:GO:0004349; F:GO:0004350; F:GO:0005524; F:GO:0017084; C:GO:0009507	0.0251972	0.707575	0.000653586	-1.39431
GSBRNA2T00146292001	BnaA07g35490D	None	AT1G80560	3-isopropylmalate dehydrogenase 2, chloroplastic [Source:UniProtKB/Swiss-Prot;Acc:P93832]	CDX87324	3-isopropylmalate dehydrogenase, chloroplastic	P:leucine biosynthetic process; P:embryo sac development; P:pollen development; P:oxidation-reduction process; F:magnesium ion binding; F:3-isopropylmalate dehydrogenase activity; F:protein homodimerization activity; F:NAD+ binding; C:chloroplast stroma; C:chloroplast envelope	P:GO:0009098; P:GO:0009553; P:GO:0009555; P:GO:0055114; F:GO:0000287; F:GO:0003862; F:GO:0042803; F:GO:0070403; C:GO:0009570; C:GO:0009941	0.81558	0.0893183	0.00412297	-1.39197
GSBRNA2T00059546001	BnaA05g29640D	BnaA05g29640D protein [Source:UniProtKB/TrEMBL;Acc:A0A078HDW3]	AT3G08590	IPGAM2 [Source:UniProtKB/TrEMBL;Acc:A0A384KAQ5]	CDY35986	probable 2,3-bisphosphoglycerate-independent phosphoglycerate mutase 2	P:glucose catabolic process; P:glycolytic process; P:pollen development; P:response to blue light; P:response to abscisic acid; P:response to carbon dioxide; P:stomatal movement; P:ATP transport; P:cellular carbohydrate metabolic process; P:response to cadmium ion; P:transmembrane transport; F:ATP transmembrane transporter activity; F:manganese ion binding; F:2,3-bisphosphoglycerate-independent p…	P:GO:0006007; P:GO:0006096; P:GO:0009555; P:GO:0009637; P:GO:0009737; P:GO:0010037; P:GO:0010118; P:GO:0015867; P:GO:0044262; P:GO:0046686; P:GO:0055085; F:GO:0005347; F:GO:0030145; F:GO:0046537; C:GO:0005743; C:GO:0005829; C:GO:0009506; C:GO:0016021; C:GO:0048046	0.457627	0.279284	0.00162695	1.42791
GSBRNA2T00012859001	BnaC08g13860D	BnaC08g13860D protein [Source:UniProtKB/TrEMBL;Acc:A0A078G6S3]	AT1G09780	IPGAM1 [Source:UniProtKB/TrEMBL;Acc:A0A178W6V9]	CDY20672	2,3-bisphosphoglycerate-independent phosphoglycerate mutase 1	P:glucose catabolic process; P:response to cold; P:pollen development; P:response to blue light; P:response to abscisic acid; P:response to carbon dioxide; P:stomatal movement; P:ATP transport; P:cellular carbohydrate metabolic process; P:response to cadmium ion; P:transmembrane transport; F:ATP transmembrane transporter activity; F:manganese ion binding; F:2,3-bisphosphoglycerate-independent pho…	P:GO:0006007; P:GO:0009409; P:GO:0009555; P:GO:0009637; P:GO:0009737; P:GO:0010037; P:GO:0010118; P:GO:0015867; P:GO:0044262; P:GO:0046686; P:GO:0055085; F:GO:0005347; F:GO:0030145; F:GO:0046537; C:GO:0005743; C:GO:0005829; C:GO:0005886; C:GO:0009506; C:GO:0009507; C:GO:0016021	0.201026	-0.267979	0.000111822	-1.38712
GSBRNA2T00124447001	BnaA07g25300D	BnaA07g25300D protein [Source:UniProtKB/TrEMBL;Acc:A0A078F243]	AT1G65470	Chromatin assembly factor 1 subunit FAS1 [Source:UniProtKB/Swiss-Prot;Acc:Q9SXY0]	CDY07451	chromatin assembly factor 1 subunit FAS1	P:double-strand break repair via homologous recombination; P:DNA replication; P:nucleosome assembly; P:pollen development; P:multidimensional cell growth; P:regulation of meristem structural organization; P:trichome differentiation; P:heterochromatin assembly; P:positive regulation of cell cycle; P:leaf development; P:cell division; F:histone binding; C:CAF-1 complex	P:GO:0000724; P:GO:0006260; P:GO:0006334; P:GO:0009555; P:GO:0009825; P:GO:0009934; P:GO:0010026; P:GO:0031507; P:GO:0045787; P:GO:0048366; P:GO:0051301; F:GO:0042393; C:GO:0033186	0.00792966	-0.683147	0.000232472	-1.38566
GSBRNA2T00146401001	BnaA07g34490D	None	AT1G78900	VHA-A [Source:UniProtKB/TrEMBL;Acc:A0A384LM33]	CDX87424	V-type proton ATPase catalytic subunit A	P:Golgi organization; P:pollen development; P:ATP metabolic process; P:proton transmembrane transport; F:protease binding; F:ATP binding; F:proton-transporting ATPase activity, rotational mechanism; C:plant-type vacuole; C:cell wall; C:vacuolar membrane; C:cytosol; C:plasma membrane; C:plasmodesma; C:chloroplast envelope; C:proton-transporting V-type ATPase, V1 domain	P:GO:0007030; P:GO:0009555; P:GO:0046034; P:GO:1902600; F:GO:0002020; F:GO:0005524; F:GO:0046961; C:GO:0000325; C:GO:0005618; C:GO:0005774; C:GO:0005829; C:GO:0005886; C:GO:0009506; C:GO:0009941; C:GO:0033180	0.00139004	-1.35794	0.231666	-0.288848
GSBRNA2T00100341001	BnaC07g47640D	None	AT4G38630	RPN10 [Source:UniProtKB/TrEMBL;Acc:A0A178V4I4]	CDX72742	26S proteasome non-ATPase regulatory subunit 4 homolog	P:cellular response to DNA damage stimulus; P:response to heat; P:pollen development; P:response to salt stress; P:response to auxin; P:response to cytokinin; P:response to abscisic acid; P:response to sucrose; P:regulation of seed germination; P:leaf senescence; P:proteasome-mediated ubiquitin-dependent protein catabolic process; P:proteasome assembly; P:stamen formation; P:post-embryonic root d…	P:GO:0006974; P:GO:0009408; P:GO:0009555; P:GO:0009651; P:GO:0009733; P:GO:0009735; P:GO:0009737; P:GO:0009744; P:GO:0010029; P:GO:0010150; P:GO:0043161; P:GO:0043248; P:GO:0048455; P:GO:0048528; P:GO:0048767; P:GO:0051788; F:GO:0001653; F:GO:0031593; C:GO:0005829; C:GO:0008540	0.909493	-0.0178818	2.08e-05	-1.37829
GSBRNA2T00037026001	BnaA08g08070D	BnaA08g08070D protein [Source:UniProtKB/TrEMBL;Acc:A0A078GPM1]	AT1G31070	GlcNAc1pUT1 [Source:UniProtKB/TrEMBL;Acc:A0A178W850]	CDY27169	UDP-N-acetylglucosamine diphosphorylase 1-like isoform X1	P:UDP-N-acetylglucosamine biosynthetic process; P:embryo sac development; P:pollen development; P:embryo development ending in seed dormancy; P:UDP-N-acetylgalactosamine metabolic process; F:UDP-N-acetylglucosamine diphosphorylase activity; F:UDP-N-acetylgalactosamine diphosphorylase activity; C:cytosol; C:plasma membrane	P:GO:0006048; P:GO:0009553; P:GO:0009555; P:GO:0009793; P:GO:0019276; F:GO:0003977; F:GO:0052630; C:GO:0005829; C:GO:0005886	0.111731	0.47753	0.00119223	-1.37462
GSBRNA2T00119980001	BnaC05g46270D	BnaA05g31700D protein [Source:UniProtKB/TrEMBL;Acc:A0A078GQS1]	AT3G05530	26S proteasome regulatory subunit 6A homolog A [Source:UniProtKB/Swiss-Prot;Acc:Q9SEI2]	CDY05176	26S proteasome regulatory subunit 6A homolog	P:mRNA splicing, via spliceosome; P:nuclear-transcribed mRNA catabolic process; P:embryo sac development; P:pollen development; P:proteasomal protein catabolic process; P:positive regulation of RNA polymerase II transcription preinitiation complex assembly; P:barbed-end actin filament capping; F:actin binding; F:ATP binding; F:hydrolase activity; C:cytosol; C:F-actin capping protein complex; C:pr…	P:GO:0000398; P:GO:0000956; P:GO:0009553; P:GO:0009555; P:GO:0010498; P:GO:0045899; P:GO:0051016; F:GO:0003779; F:GO:0005524; F:GO:0016787; C:GO:0005829; C:GO:0008290; C:GO:0008540; C:GO:0016021	0.909528	0.0357078	0.000821737	-1.37398
GSBRNA2T00146245001	BnaA07g35880D	None	AT1G79950	Regulator of telomere elongation helicase 1 homolog [Source:UniProtKB/Swiss-Prot;Acc:F4HQE2]	CDX87285	RAD3-like DNA-binding helicase protein	P:pollen development; P:regulation of double-strand break repair via homologous recombination; P:DNA duplex unwinding; P:interstrand cross-link repair; P:maintenance of rDNA; P:negative regulation of DNA recombination; P:root development; P:mismatch repair involved in maintenance of fidelity involved in DNA-dependent DNA replication; P:telomeric loop disassembly; P:negative regulation of t-circle…	P:GO:0009555; P:GO:0010569; P:GO:0032508; P:GO:0036297; P:GO:0043007; P:GO:0045910; P:GO:0048364; P:GO:0070716; P:GO:0090657; P:GO:1904430; F:GO:0003676; F:GO:0003678; F:GO:0005524; F:GO:0051536; F:GO:0070182	0.0875553	-0.623379	0.000805509	1.38575
GSBRNA2T00139584001	BnaC08g18180D	None	AT1G18640	Phosphoserine phosphatase, chloroplastic [Source:UniProtKB/Swiss-Prot;Acc:O82796]	CDX83827	phosphoserine phosphatase, chloroplastic	P:sulfur amino acid metabolic process; P:L-serine biosynthetic process; P:pollen development; P:embryo development ending in seed dormancy; P:dephosphorylation; P:root development; F:magnesium ion binding; F:phosphoserine phosphatase activity; F:calcium ion binding; C:chloroplast	P:GO:0000096; P:GO:0006564; P:GO:0009555; P:GO:0009793; P:GO:0016311; P:GO:0048364; F:GO:0000287; F:GO:0004647; F:GO:0005509; C:GO:0009507	0.857157	0.0430259	0.000325427	-1.35336
GSBRNA2T00035653001	BnaA06g12800D	BnaA06g12800D protein [Source:UniProtKB/TrEMBL;Acc:A0A078GNH0]	AT1G18640	Phosphoserine phosphatase, chloroplastic [Source:UniProtKB/Swiss-Prot;Acc:O82796]	CDY26742	phosphoserine phosphatase, chloroplastic	P:sulfur amino acid metabolic process; P:L-serine biosynthetic process; P:pollen development; P:embryo development ending in seed dormancy; P:dephosphorylation; P:root development; F:magnesium ion binding; F:phosphoserine phosphatase activity; F:calcium ion binding; C:chloroplast	P:GO:0000096; P:GO:0006564; P:GO:0009555; P:GO:0009793; P:GO:0016311; P:GO:0048364; F:GO:0000287; F:GO:0004647; F:GO:0005509; C:GO:0009507	0.00486701	1.48527	0.0620797	-0.59846
GSBRNA2T00150139001	BnaC03g46410D	None	AT2G16440	DNA replication licensing factor MCM4 [Source:UniProtKB/Swiss-Prot;Acc:Q0WVF5]	CDX89727	DNA replication licensing factor MCM4	P:double-strand break repair via break-induced replication; P:pre-replicative complex assembly involved in nuclear cell cycle DNA replication; P:DNA unwinding involved in DNA replication; P:DNA strand elongation involved in DNA replication; P:pollen development; P:mitotic DNA replication initiation; F:DNA helicase activity; F:DNA replication origin binding; F:single-stranded DNA binding; F:protei…	P:GO:0000727; P:GO:0006267; P:GO:0006268; P:GO:0006271; P:GO:0009555; P:GO:1902975; F:GO:0003678; F:GO:0003688; F:GO:0003697; F:GO:0005515; F:GO:0005524; F:GO:0046872; C:GO:0000347; C:GO:0005829; C:GO:0042555	0.319419	-0.219183	0.000195546	-1.34457
GSBRNA2T00062229001	BnaA06g10010D	BnaA06g10010D protein [Source:UniProtKB/TrEMBL;Acc:A0A078HID9]	AT1G15330	SNF1-related protein kinase regulatory subunit gamma-like PV42a [Source:UniProtKB/Swiss-Prot;Acc:Q9XI37]	CDY36548	SNF1-related protein kinase regulatory subunit gamma-like PV42a	P:embryo sac development; P:pollen development; P:pollen tube guidance; P:cellular response to glucose starvation; P:regulation of protein kinase activity; P:stamen development; F:AMP-activated protein kinase activity; F:AMP binding; F:protein kinase regulator activity; F:protein kinase binding; C:cytoplasm; C:nucleotide-activated protein kinase complex	P:GO:0009553; P:GO:0009555; P:GO:0010183; P:GO:0042149; P:GO:0045859; P:GO:0048443; F:GO:0004679; F:GO:0016208; F:GO:0019887; F:GO:0019901; C:GO:0005737; C:GO:0031588	0.506093	0.533414	0.0201344	1.36302
GSBRNA2T00146246001	BnaA07g35870D	None	N/A	N/A	CDX87286	RAD3-like DNA-binding helicase protein	P:regulation of transcription, DNA-templated; P:pollen development; P:regulation of double-strand break repair via homologous recombination; P:DNA duplex unwinding; P:interstrand cross-link repair; P:maintenance of rDNA; P:negative regulation of DNA recombination; P:root development; P:mismatch repair involved in maintenance of fidelity involved in DNA-dependent DNA replication; P:telomeric loop …	P:GO:0006355; P:GO:0009555; P:GO:0010569; P:GO:0032508; P:GO:0036297; P:GO:0043007; P:GO:0045910; P:GO:0048364; P:GO:0070716; P:GO:0090657; P:GO:1904430; F:GO:0003677; F:GO:0003678; F:GO:0005524; F:GO:0046872; F:GO:0051539; F:GO:0070182	0.866027	0.0928587	0.00305587	1.35011
GSBRNA2T00113679001	BnaA03g39110D	None	AT2G16440	DNA replication licensing factor MCM4 [Source:UniProtKB/Swiss-Prot;Acc:Q0WVF5]	CDY02256	DNA replication licensing factor MCM4	P:double-strand break repair via break-induced replication; P:pre-replicative complex assembly involved in nuclear cell cycle DNA replication; P:DNA unwinding involved in DNA replication; P:DNA strand elongation involved in DNA replication; P:pollen development; P:mitotic DNA replication initiation; F:DNA helicase activity; F:DNA replication origin binding; F:single-stranded DNA binding; F:protei…	P:GO:0000727; P:GO:0006267; P:GO:0006268; P:GO:0006271; P:GO:0009555; P:GO:1902975; F:GO:0003678; F:GO:0003688; F:GO:0003697; F:GO:0005515; F:GO:0005524; F:GO:0046872; C:GO:0000347; C:GO:0005829; C:GO:0042555	0.012547	-0.416311	2.79e-05	-1.32776
GSBRNA2T00064241001	BnaA02g19640D	3-isopropylmalate dehydrogenase [Source:UniProtKB/TrEMBL;Acc:A0A078HIW2]	AT1G80560	3-isopropylmalate dehydrogenase 2, chloroplastic [Source:UniProtKB/Swiss-Prot;Acc:P93832]	CDY37606	3-isopropylmalate dehydrogenase, chloroplastic	P:leucine biosynthetic process; P:embryo sac development; P:pollen development; P:oxidation-reduction process; F:magnesium ion binding; F:3-isopropylmalate dehydrogenase activity; F:protein homodimerization activity; F:NAD+ binding; C:chloroplast stroma; C:chloroplast envelope	P:GO:0009098; P:GO:0009553; P:GO:0009555; P:GO:0055114; F:GO:0000287; F:GO:0003862; F:GO:0042803; F:GO:0070403; C:GO:0009570; C:GO:0009941	0.114186	-0.544788	0.00144217	-1.3172
GSBRNA2T00144606001	BnaA06g31750D	None	AT5G61760	Inositol polyphosphate multikinase beta [Source:UniProtKB/Swiss-Prot;Acc:Q9FLT2]	CDX86458	inositol polyphosphate multikinase beta-like	P:regulation of transcription, DNA-templated; P:pollen development; P:response to glucose; P:embryo development ending in seed dormancy; P:pollen tube guidance; P:myo-inositol hexakisphosphate biosynthetic process; P:phosphorylation; F:inositol-1,4,5-trisphosphate 6-kinase activity; F:inositol tetrakisphosphate 3-kinase activity; F:ATP binding; F:inositol-1,4,5-trisphosphate 3-kinase activity; F:…	P:GO:0006355; P:GO:0009555; P:GO:0009749; P:GO:0009793; P:GO:0010183; P:GO:0010264; P:GO:0016310; F:GO:0000823; F:GO:0000824; F:GO:0005524; F:GO:0008440; F:GO:0019900; F:GO:0047326; F:GO:0052725; F:GO:0102732; C:GO:0005737; C:GO:0090406	0.0514063	1.34304	0.00405821	1.34063
GSBRNA2T00082278001	BnaC09g21470D	BnaC09g21470D protein [Source:UniProtKB/TrEMBL;Acc:A0A078I8W0]	AT3G23940	Dihydroxy-acid dehydratase, chloroplastic [Source:UniProtKB/Swiss-Prot;Acc:Q9LIR4]	CDY45563	dihydroxy-acid dehydratase, chloroplastic	P:branched-chain amino acid biosynthetic process; P:embryo sac development; P:pollen development; P:response to salt stress; P:root development; F:dihydroxy-acid dehydratase activity; F:copper ion binding; C:chloroplast stroma	P:GO:0009082; P:GO:0009553; P:GO:0009555; P:GO:0009651; P:GO:0048364; F:GO:0004160; F:GO:0005507; C:GO:0009570	0.0153886	-0.501572	7.06e-05	-1.30677
GSBRNA2T00097406001	BnaC05g50940D	BnaC05g50940D protein [Source:UniProtKB/TrEMBL;Acc:A0A078IL34]	AT1G26840	Origin of replication complex subunit 6 [Source:UniProtKB/Swiss-Prot;Acc:Q9ZVH3]	CDY50731	origin of replication complex subunit 6	P:DNA replication initiation; P:pollen development; F:DNA binding; F:protein binding; C:nuclear origin of replication recognition complex	P:GO:0006270; P:GO:0009555; F:GO:0003677; F:GO:0005515; C:GO:0005664	0.145346	-0.416589	0.00265349	-1.26568
GSBRNA2T00104295001	BnaA02g20560D	None	AT4G02460	DNA mismatch repair protein PMS1 [Source:UniProtKB/Swiss-Prot;Acc:Q941I6]	CDX97265	DNA mismatch repair protein PMS1 isoform X2	P:mismatch repair; P:DNA recombination; P:pollen development; P:seed development; F:ATP binding; F:ATPase activity; F:mismatched DNA binding; C:MutLalpha complex	P:GO:0006298; P:GO:0006310; P:GO:0009555; P:GO:0048316; F:GO:0005524; F:GO:0016887; F:GO:0030983; C:GO:0032389	0.118973	-0.541043	0.00197787	-1.25541
GSBRNA2T00068846001	BnaC06g40420D	3-isopropylmalate dehydrogenase [Source:UniProtKB/TrEMBL;Acc:A0A078HRR3]	AT1G80560	3-isopropylmalate dehydrogenase 2, chloroplastic [Source:UniProtKB/Swiss-Prot;Acc:P93832]	CDY39964	3-isopropylmalate dehydrogenase, chloroplastic	P:leucine biosynthetic process; P:embryo sac development; P:pollen development; P:oxidation-reduction process; F:magnesium ion binding; F:3-isopropylmalate dehydrogenase activity; F:protein homodimerization activity; F:NAD+ binding; C:chloroplast stroma; C:chloroplast envelope	P:GO:0009098; P:GO:0009553; P:GO:0009555; P:GO:0055114; F:GO:0000287; F:GO:0003862; F:GO:0042803; F:GO:0070403; C:GO:0009570; C:GO:0009941	0.279177	-0.15622	4.48e-05	-1.25019
GSBRNA2T00081206001	BnaCnng12350D	BnaCnng12350D protein [Source:UniProtKB/TrEMBL;Acc:A0A078I2D9]	AT1G26840	Origin of replication complex subunit 6 [Source:UniProtKB/Swiss-Prot;Acc:Q9ZVH3]	CDY45005	origin of replication complex subunit 6	P:DNA replication initiation; P:pollen development; F:DNA binding; F:protein binding; C:nuclear origin of replication recognition complex	P:GO:0006270; P:GO:0009555; F:GO:0003677; F:GO:0005515; C:GO:0005664	0.0801566	-0.493082	0.00235994	-1.22578
GSBRNA2T00031996001	BnaC05g04240D	BnaC05g04240D protein [Source:UniProtKB/TrEMBL;Acc:A0A078F9Z0]	AT1G06170	Transcription factor bHLH89 [Source:UniProtKB/Swiss-Prot;Acc:Q9LND0]	CDY10181	transcription factor bHLH89	P:regulation of transcription, DNA-templated; P:pollen development; P:anther wall tapetum development; P:callose deposition in cell wall; F:DNA binding; F:DNA-binding transcription factor activity; F:protein dimerization activity	P:GO:0006355; P:GO:0009555; P:GO:0048658; P:GO:0052543; F:GO:0003677; F:GO:0003700; F:GO:0046983	0.00526764	-1.08006	0.0022395	-1.21385
GSBRNA2T00095820001	BnaCnng18650D	BnaCnng18650D protein [Source:UniProtKB/TrEMBL;Acc:A0A078IM15]	AT4G20060	ARM repeat superfamily protein [Source:UniProtKB/TrEMBL;Acc:O49433]	CDY50058	integrator complex subunit 7	P:pollen development; P:embryo development ending in seed dormancy; P:snRNA 3'-end processing; C:integral component of membrane; C:integrator complex	P:GO:0009555; P:GO:0009793; P:GO:0034472; C:GO:0016021; C:GO:0032039	0.432045	-0.365107	0.00638499	1.23705
GSBRNA2T00009254001	BnaA05g19980D	BnaA05g19980D protein [Source:UniProtKB/TrEMBL;Acc:A0A078FZ20]	AT3G20920	Translocation protein-like protein [Source:UniProtKB/TrEMBL;Acc:Q9LIH2]	CDY19590	translocation protein-like protein	P:pollen development; P:posttranslational protein targeting to membrane, translocation; C:plasma membrane; C:integral component of endoplasmic reticulum membrane	P:GO:0009555; P:GO:0031204; C:GO:0005886; C:GO:0030176	0.12423	-0.417247	0.00126494	-1.18642
GSBRNA2T00076779001	BnaA01g07480D	BnaA01g07480D protein [Source:UniProtKB/TrEMBL;Acc:A0A078I104]	AT4G29380	Serine/threonine-protein kinase VPS15 [Source:UniProtKB/Swiss-Prot;Acc:Q9M0E5]	CDY43496	phosphoinositide 3-kinase regulatory subunit 4	P:protein phosphorylation; P:protein targeting to vacuole; P:pollen development; P:pollen germination; P:macroautophagy; P:autophagy of peroxisome; P:late endosome to vacuole transport; P:phosphatidylinositol-mediated signaling; F:protein serine/threonine kinase activity; F:protein binding; F:ATP binding; C:late endosome; C:endosome membrane; C:phosphatidylinositol 3-kinase complex, class III, ty…	P:GO:0006468; P:GO:0006623; P:GO:0009555; P:GO:0009846; P:GO:0016236; P:GO:0030242; P:GO:0045324; P:GO:0048015; F:GO:0004674; F:GO:0005515; F:GO:0005524; C:GO:0005770; C:GO:0010008; C:GO:0034271; C:GO:0034272; C:GO:0071561; C:GO:0080008	0.000845532	-1.15835	0.00269867	0.759427
GSBRNA2T00027624001	BnaA03g59180D	BnaA03g59180D protein [Source:UniProtKB/TrEMBL;Acc:A0A078J5W3]	AT4G36260	Protein SHI RELATED SEQUENCE 2 [Source:UniProtKB/Swiss-Prot;Acc:O65517]	CDY59719	protein SHI RELATED SEQUENCE 2	P:pollen development; P:positive regulation of transcription, DNA-templated; P:anther development; F:DNA binding	P:GO:0009555; P:GO:0045893; P:GO:0048653; F:GO:0003677	0.454752	0.230538	0.00370789	-1.15444
GSBRNA2T00080871001	BnaCnng11920D	Kinesin-like protein [Source:UniProtKB/TrEMBL;Acc:A0A078I4N4]	AT3G43210	Kinesin-like protein KIN-7B [Source:UniProtKB/Swiss-Prot;Acc:Q8LNZ2]	CDY44836	kinesin-like protein KIN-7B	P:cytokinesis by cell plate formation; P:microtubule-based movement; P:male meiosis cytokinesis; P:pollen development; P:radial microtubular system formation; F:microtubule motor activity; F:ATP binding; F:microtubule binding; C:microtubule; C:plasmodesma	P:GO:0000911; P:GO:0007018; P:GO:0007112; P:GO:0009555; P:GO:0010245; F:GO:0003777; F:GO:0005524; F:GO:0008017; C:GO:0005874; C:GO:0009506	0.033442	0.307534	3.74e-05	-1.1533
GSBRNA2T00005941001	BnaAnng02470D	BnaAnng02470D protein [Source:UniProtKB/TrEMBL;Acc:A0A078G0H2]	AT3G05530	26S proteasome regulatory subunit 6A homolog A [Source:UniProtKB/Swiss-Prot;Acc:Q9SEI2]	CDY18782	26S proteasome regulatory subunit 6A homolog	P:mRNA splicing, via spliceosome; P:nuclear-transcribed mRNA catabolic process; P:embryo sac development; P:pollen development; P:proteasomal protein catabolic process; P:positive regulation of RNA polymerase II transcription preinitiation complex assembly; P:barbed-end actin filament capping; F:actin binding; F:ATP binding; F:hydrolase activity; C:cytosol; C:F-actin capping protein complex; C:pr…	P:GO:0000398; P:GO:0000956; P:GO:0009553; P:GO:0009555; P:GO:0010498; P:GO:0045899; P:GO:0051016; F:GO:0003779; F:GO:0005524; F:GO:0016787; C:GO:0005829; C:GO:0008290; C:GO:0008540; C:GO:0016021	3.79e-05	1.83927	0.000136424	-1.1486
GSBRNA2T00124358001	BnaA07g24580D	BnaA07g24580D protein [Source:UniProtKB/TrEMBL;Acc:A0A078F335]	N/A	N/A	CDY07379	Transmembrane protein, putative	P:regulation of transcription, DNA-templated; P:pollen development; P:ethylene-activated signaling pathway; F:DNA binding; F:DNA-binding transcription factor activity; F:protein binding; C:integral component of membrane	P:GO:0006355; P:GO:0009555; P:GO:0009873; F:GO:0003677; F:GO:0003700; F:GO:0005515; C:GO:0016021	0.00212385	-2.43526	0.0358532	1.17907
GSBRNA2T00105139001	BnaC04g41120D	None	AT2G30490	Cinnamate-4-hydroxylase [Source:UniProtKB/TrEMBL;Acc:B1GV49]	CDX97827	trans-cinnamate 4-monooxygenase	P:ubiquinone biosynthetic process; P:pollen development; P:lignin metabolic process; P:oxidation-reduction process; P:response to karrikin; F:iron ion binding; F:trans-cinnamate 4-monooxygenase activity; F:heme binding; F:identical protein binding; C:vacuolar membrane; C:plasma membrane; C:plant-type cell wall; C:plasmodesma	P:GO:0006744; P:GO:0009555; P:GO:0009808; P:GO:0055114; P:GO:0080167; F:GO:0005506; F:GO:0016710; F:GO:0020037; F:GO:0042802; C:GO:0005774; C:GO:0005886; C:GO:0009505; C:GO:0009506	0.0303951	5.29367	0.0484776	1.16329
GSBRNA2T00083988001	BnaA08g19940D	BnaA08g19940D protein [Source:UniProtKB/TrEMBL;Acc:A0A078I9A0]	AT1G26840	Origin of replication complex subunit 6 [Source:UniProtKB/Swiss-Prot;Acc:Q9ZVH3]	CDY46436	origin of replication complex subunit 6	P:DNA replication initiation; P:pollen development; F:DNA binding; F:protein binding; C:nuclear origin of replication recognition complex	P:GO:0006270; P:GO:0009555; F:GO:0003677; F:GO:0005515; C:GO:0005664	0.799291	0.0882094	0.00558156	-1.13122
GSBRNA2T00046528001	BnaA06g19570D	Kinesin-like protein [Source:UniProtKB/TrEMBL;Acc:A0A078GZL7]	AT3G43210	Kinesin-like protein KIN-7B [Source:UniProtKB/Swiss-Prot;Acc:Q8LNZ2]	CDY30956	kinesin-like protein KIN-7B	P:cytokinesis by cell plate formation; P:microtubule-based movement; P:male meiosis cytokinesis; P:pollen development; P:radial microtubular system formation; F:microtubule motor activity; F:ATP binding; F:microtubule binding; C:microtubule; C:plasmodesma	P:GO:0000911; P:GO:0007018; P:GO:0007112; P:GO:0009555; P:GO:0010245; F:GO:0003777; F:GO:0005524; F:GO:0008017; C:GO:0005874; C:GO:0009506	0.4629	0.109332	8.31e-05	-1.12427
GSBRNA2T00067738001	BnaC05g10590D	BnaC05g10590D protein [Source:UniProtKB/TrEMBL;Acc:A0A078HLI1]	AT1G14360	UDP-galactose/UDP-glucose transporter 3 [Source:UniProtKB/Swiss-Prot;Acc:Q9M9S6]	CDY39320	UDP-galactose/UDP-glucose transporter 3	P:carbohydrate transport; P:embryo sac development; P:pollen development; P:UDP-glucose transmembrane transport; P:endoplasmic reticulum unfolded protein response; P:UDP-galactose transmembrane transport; F:UDP-galactose transmembrane transporter activity; F:UDP-glucose transmembrane transporter activity; F:antiporter activity; C:integral component of Golgi membrane; C:integral component of endop…	P:GO:0008643; P:GO:0009553; P:GO:0009555; P:GO:0015786; P:GO:0030968; P:GO:0072334; F:GO:0005459; F:GO:0005460; F:GO:0015297; C:GO:0030173; C:GO:0030176	0.0107079	-0.768775	0.00150747	-1.12204
GSBRNA2T00048622001	BnaA05g11510D	BnaA05g11510D protein [Source:UniProtKB/TrEMBL;Acc:A0A078F8J3]	AT2G31210	Transcription factor bHLH91 [Source:UniProtKB/Swiss-Prot;Acc:Q8GX46]	CDY10785	transcription factor bHLH91-like	P:regulation of transcription, DNA-templated; P:pollen development; P:anther wall tapetum development; P:callose deposition in cell wall; F:DNA binding; F:DNA-binding transcription factor activity; F:protein dimerization activity	P:GO:0006355; P:GO:0009555; P:GO:0048658; P:GO:0052543; F:GO:0003677; F:GO:0003700; F:GO:0046983	0.00626459	-1.90797	0.0324829	1.14605
GSBRNA2T00114205001	BnaA08g01380D	None	AT1G53000	Nucleotide-diphospho-sugar transferases superfamily protein [Source:TAIR;Acc:AT1G53000]	CDY02531	3-deoxy-manno-octulosonate cytidylyltransferase, mitochondrial	P:pollen development; P:pollen tube growth; P:CMP-keto-3-deoxy-D-manno-octulosonic acid biosynthetic process; P:cell redox homeostasis; P:cell wall organization; F:3-deoxy-manno-octulosonate cytidylyltransferase activity; C:cytosol; C:integral component of mitochondrial outer membrane	P:GO:0009555; P:GO:0009860; P:GO:0033468; P:GO:0045454; P:GO:0071555; F:GO:0008690; C:GO:0005829; C:GO:0031307	0.00640175	-0.578461	0.000200769	-1.10328
GSBRNA2T00062620001	BnaA03g10980D	BnaA03g10980D protein [Source:UniProtKB/TrEMBL;Acc:A0A078HIW9]	AT5G56270	Probable WRKY transcription factor 2 [Source:UniProtKB/Swiss-Prot;Acc:Q9FG77]	CDY36788	probable WRKY transcription factor 2	P:regulation of transcription, DNA-templated; P:pollen development; P:longitudinal axis specification; P:establishment of cell polarity; F:transcription regulatory region sequence-specific DNA binding; F:DNA-binding transcription factor activity; F:protein binding; F:metal ion binding	P:GO:0006355; P:GO:0009555; P:GO:0009942; P:GO:0030010; F:GO:0000976; F:GO:0003700; F:GO:0005515; F:GO:0046872	0.6925	-0.159756	0.00340231	1.12289
GSBRNA2T00083061001	BnaCnng61870D	BnaCnng61870D protein [Source:UniProtKB/TrEMBL;Acc:A0A078JNH6]	AT2G37950	At2g37950 [Source:UniProtKB/TrEMBL;Acc:Q5XEN4]	CDY69103	E3 ubiquitin-protein ligase MARCH8-like	P:pollen development; F:zinc ion binding; C:integral component of membrane	P:GO:0009555; F:GO:0008270; C:GO:0016021	0.595537	0.153997	0.00335498	-1.0837
GSBRNA2T00087651001	BnaC03g69060D	BnaC03g69060D protein [Source:UniProtKB/TrEMBL;Acc:A0A078IEK5]	AT1G53000	Nucleotide-diphospho-sugar transferases superfamily protein [Source:TAIR;Acc:AT1G53000]	CDY47563	3-deoxy-manno-octulosonate cytidylyltransferase, mitochondrial	P:pollen development; P:pollen tube growth; P:CMP-keto-3-deoxy-D-manno-octulosonic acid biosynthetic process; P:cell wall organization; F:3-deoxy-manno-octulosonate cytidylyltransferase activity; C:cytosol; C:integral component of mitochondrial outer membrane	P:GO:0009555; P:GO:0009860; P:GO:0033468; P:GO:0071555; F:GO:0008690; C:GO:0005829; C:GO:0031307	0.0729039	-0.438738	0.00113562	-1.07888
GSBRNA2T00127006001	BnaA08g08340D	BnaAnng21250D protein [Source:UniProtKB/TrEMBL;Acc:A0A078JHB1]	AT4G17530	RAB1C [Source:UniProtKB/TrEMBL;Acc:A0A178USY3]	CDX76566	ras-related protein RABD2c	P:pollen development; P:pollen tube growth; P:protein transport; P:vesicle-mediated transport; F:GTPase activity; F:GTP binding; C:Golgi membrane; C:cytosol; C:plasma membrane; C:plasmodesma	P:GO:0009555; P:GO:0009860; P:GO:0015031; P:GO:0016192; F:GO:0003924; F:GO:0005525; C:GO:0000139; C:GO:0005829; C:GO:0005886; C:GO:0009506	0.140404	0.277377	0.000240667	-1.07436
GSBRNA2T00012577001	BnaC04g05620D	Delta-1-pyrroline-5-carboxylate synthase [Source:UniProtKB/TrEMBL;Acc:A0A078G6B4]	AT2G39800	Delta-1-pyrroline-5-carboxylate synthase A [Source:UniProtKB/Swiss-Prot;Acc:P54887]	CDY20482	delta-1-pyrroline-5-carboxylate synthase A isoform X1	P:response to oxidative stress; P:response to water deprivation; P:pollen development; P:phosphorylation; P:hyperosmotic salinity response; P:root development; P:oxidation-reduction process; P:L-proline biosynthetic process; F:glutamate 5-kinase activity; F:glutamate-5-semialdehyde dehydrogenase activity; F:ATP binding; F:delta1-pyrroline-5-carboxylate synthetase activity; C:chloroplast	P:GO:0006979; P:GO:0009414; P:GO:0009555; P:GO:0016310; P:GO:0042538; P:GO:0048364; P:GO:0055114; P:GO:0055129; F:GO:0004349; F:GO:0004350; F:GO:0005524; F:GO:0017084; C:GO:0009507	0.00237134	1.12945	0.754626	-0.0682902
GSBRNA2T00082916001	BnaC06g09960D	BnaC06g09960D protein [Source:UniProtKB/TrEMBL;Acc:A0A078I739]	AT1G53320	Tubby-like F-box protein [Source:UniProtKB/TrEMBL;Acc:A0A178WNG9]	CDY45927	tubby-like F-box protein 7	P:regulation of transcription, DNA-templated; P:pollen development; P:response to fungus; F:transcription regulatory region sequence-specific DNA binding; F:DNA-binding transcription factor activity; F:protein binding; C:cytosol; C:plasma membrane; C:plastid	P:GO:0006355; P:GO:0009555; P:GO:0009620; F:GO:0000976; F:GO:0003700; F:GO:0005515; C:GO:0005829; C:GO:0005886; C:GO:0009536	0.931832	-0.0269122	0.000853184	1.07288
GSBRNA2T00140563001	BnaC03g07830D	None	AT5G16530	Auxin efflux carrier component [Source:UniProtKB/TrEMBL;Acc:A0A178UIR3]	CDX70699	auxin efflux carrier component 5	P:pollen development; P:auxin polar transport; P:auxin homeostasis; P:auxin efflux; P:transmembrane transport; P:intracellular auxin transport; F:auxin efflux transmembrane transporter activity; C:endoplasmic reticulum membrane; C:plasma membrane; C:integral component of membrane	P:GO:0009555; P:GO:0009926; P:GO:0010252; P:GO:0010315; P:GO:0055085; P:GO:0080162; F:GO:0010329; C:GO:0005789; C:GO:0005886; C:GO:0016021	0.335397	0.46778	0.0331542	-1.04881
GSBRNA2T00157576001	BnaC01g17520D	None	AT4G25640	Protein DETOXIFICATION [Source:UniProtKB/TrEMBL;Acc:F4JTB2]	CDX94432	protein DETOXIFICATION 35	P:pollen development; P:flavonoid metabolic process; P:anther dehiscence; P:xenobiotic transport; P:transmembrane transport; F:antiporter activity; F:xenobiotic transmembrane transporter activity; C:vacuolar membrane; C:integral component of membrane	P:GO:0009555; P:GO:0009812; P:GO:0009901; P:GO:0042908; P:GO:0055085; F:GO:0015297; F:GO:0042910; C:GO:0005774; C:GO:0016021	0.00524223	-1.39548	0.00780176	1.07185
GSBRNA2T00027076001	BnaA05g30910D	BnaA05g30910D protein [Source:UniProtKB/TrEMBL;Acc:A0A078GHP8]	AT3G06430	Pentatricopeptide repeat-containing protein At3g06430, chloroplastic [Source:UniProtKB/Swiss-Prot;Acc:Q9SQU6]	CDY24692	pentatricopeptide repeat-containing protein At3g06430, chloroplastic	P:embryo sac development; P:pollen development; P:embryo development ending in seed dormancy; P:pollen tube development; F:protein binding; F:rRNA binding; C:chloroplast	P:GO:0009553; P:GO:0009555; P:GO:0009793; P:GO:0048868; F:GO:0005515; F:GO:0019843; C:GO:0009507	0.177793	-0.548295	0.0096704	1.06894
GSBRNA2T00128396001	BnaA07g06500D	None	AT2G07050	Cycloartenol synthase [Source:UniProtKB/Swiss-Prot;Acc:P38605]	CDX77512	cycloartenol synthase	P:pollen development; P:thylakoid membrane organization; P:pentacyclic triterpenoid biosynthetic process; F:lanosterol synthase activity; F:cycloartenol synthase activity; F:beta-amyrin synthase activity; C:lipid droplet	P:GO:0009555; P:GO:0010027; P:GO:0019745; F:GO:0000250; F:GO:0016871; F:GO:0042300; C:GO:0005811	0.000241606	-1.0258	0.000247055	-0.885538
GSBRNA2T00113432001	BnaC04g14330D	Cinnamate 4-hydroxylase isoform 1 [Source:UniProtKB/TrEMBL;Acc:A5GZU5]	AT2G30490	Cinnamate-4-hydroxylase [Source:UniProtKB/TrEMBL;Acc:B1GV49]	CDY02068	trans-cinnamate 4-monooxygenase	P:ubiquinone biosynthetic process; P:pollen development; P:lignin metabolic process; P:oxidation-reduction process; P:response to karrikin; F:iron ion binding; F:trans-cinnamate 4-monooxygenase activity; F:heme binding; F:identical protein binding; C:vacuolar membrane; C:plasma membrane; C:plant-type cell wall; C:plasmodesma	P:GO:0006744; P:GO:0009555; P:GO:0009808; P:GO:0055114; P:GO:0080167; F:GO:0005506; F:GO:0016710; F:GO:0020037; F:GO:0042802; C:GO:0005774; C:GO:0005886; C:GO:0009505; C:GO:0009506	0.0874601	0.674475	0.00975582	-1.01548
GSBRNA2T00015424001	BnaA01g34430D	UTP--glucose-1-phosphate uridylyltransferase [Source:UniProtKB/TrEMBL;Acc:A0A078G861]	AT3G03250	UTP--glucose-1-phosphate uridylyltransferase [Source:UniProtKB/TrEMBL;Acc:A0A1I9LT02]	CDY21212	UTP--glucose-1-phosphate uridylyltransferase 2	P:glycogen metabolic process; P:sucrose metabolic process; P:UDP-glucose metabolic process; P:pollen development; P:cellular response to phosphate starvation; P:callose deposition in cell wall; F:UTP:glucose-1-phosphate uridylyltransferase activity; C:cytosol; C:plasma membrane; C:pollen tube	P:GO:0005977; P:GO:0005985; P:GO:0006011; P:GO:0009555; P:GO:0016036; P:GO:0052543; F:GO:0003983; C:GO:0005829; C:GO:0005886; C:GO:0090406	0.0291403	1.03896	0.0384416	-0.750067
GSBRNA2T00048010001	BnaC08g46700D	BnaC08g46700D protein [Source:UniProtKB/TrEMBL;Acc:A0A078JK08]	AT1G47270	Tubby-like F-box protein 6 [Source:UniProtKB/Swiss-Prot;Acc:Q0WPY0]	CDY65687	tubby-like F-box protein 6	P:pollen development; F:transcription regulatory region sequence-specific DNA binding; F:protein binding	P:GO:0009555; F:GO:0000976; F:GO:0005515	0.189813	0.298652	0.001003	-1.00906
GSBRNA2T00061064001	BnaC03g60090D	BnaC03g60090D protein [Source:UniProtKB/TrEMBL;Acc:A0A078FIZ8]	AT4G38630	RPN10 [Source:UniProtKB/TrEMBL;Acc:A0A178V4I4]	CDY12093	26S proteasome non-ATPase regulatory subunit 4 homolog	P:cellular response to DNA damage stimulus; P:response to heat; P:pollen development; P:response to salt stress; P:response to auxin; P:response to cytokinin; P:response to abscisic acid; P:response to sucrose; P:regulation of seed germination; P:leaf senescence; P:proteasome-mediated ubiquitin-dependent protein catabolic process; P:stamen formation; P:post-embryonic root development; P:root hair…	P:GO:0006974; P:GO:0009408; P:GO:0009555; P:GO:0009651; P:GO:0009733; P:GO:0009735; P:GO:0009737; P:GO:0009744; P:GO:0010029; P:GO:0010150; P:GO:0043161; P:GO:0048455; P:GO:0048528; P:GO:0048767; P:GO:0051788; P:GO:0080129; F:GO:0001653; F:GO:0031593; C:GO:0005829; C:GO:0008540	7.48e-05	-1.07004	5.12e-05	-1.00686
GSBRNA2T00148218001	BnaC04g16320D	None	AT1G42470	Patched family protein [Source:TAIR;Acc:AT1G42470]	CDX71397	Niemann-Pick C1 protein-like	P:lipid transport; P:pollen development; P:regulation of sphingolipid biosynthetic process; F:lipid transporter activity; C:plasma membrane; C:plasmodesma; C:integral component of membrane	P:GO:0006869; P:GO:0009555; P:GO:0090153; F:GO:0005319; C:GO:0005886; C:GO:0009506; C:GO:0016021	0.0113074	-1.00167	0.133676	0.429414

## Sheet: Anther wall tapetum development
GENEID	NAME	DESCRIPTION	ARABIDOPSIS	ARABIDOPSIS DESCRIPTION	TXNAME	BLAST2GO DESCRIPTION	GO NAMES	GO IDs	C545 vs SORA 1 adj.pval	C545 vs SORA 1 log2FC	C545 Heat vs C545 adj.pval	C545 Heat vs C545 log2FC
GSBRNA2T00085730001	BnaC04g42040D	BnaC04g42040D protein [Source:UniProtKB/TrEMBL;Acc:A0A078FRA3]	AT2G31210	Transcription factor bHLH91 [Source:UniProtKB/Swiss-Prot;Acc:Q8GX46]	CDY15419	transcription factor bHLH91	P:regulation of transcription, DNA-templated; P:pollen development; P:anther wall tapetum development; P:callose deposition in cell wall; F:DNA binding; F:DNA-binding transcription factor activity; F:protein dimerization activity	P:GO:0006355; P:GO:0009555; P:GO:0048658; P:GO:0052543; F:GO:0003677; F:GO:0003700; F:GO:0046983	0.000159115	-8.0307	0.986553	-0.0238994
GSBRNA2T00138697001	BnaA03g23380D	None	AT5G50260	KDEL-tailed cysteine endopeptidase CEP1 [Source:UniProtKB/Swiss-Prot;Acc:Q9FGR9]	CDX83168	KDEL-tailed cysteine endopeptidase CEP1	P:pollen development; P:plant-type hypersensitive response; P:programmed cell death involved in cell development; P:anther wall tapetum development; P:defense response to fungus; P:proteolysis involved in cellular protein catabolic process; F:cysteine-type endopeptidase activity; C:plant-type vacuole; C:extracellular space; C:lysosome; C:plant-type cell wall	P:GO:0009555; P:GO:0009626; P:GO:0010623; P:GO:0048658; P:GO:0050832; P:GO:0051603; F:GO:0004197; C:GO:0000325; C:GO:0005615; C:GO:0005764; C:GO:0009505	0.591381	0.872336	0.000824374	4.5362
GSBRNA2T00055918001	BnaC03g27700D	BnaC03g27700D protein [Source:UniProtKB/TrEMBL;Acc:A0A078H673]	AT5G50260	KDEL-tailed cysteine endopeptidase CEP1 [Source:UniProtKB/Swiss-Prot;Acc:Q9FGR9]	CDY34045	KDEL-tailed cysteine endopeptidase CEP1	P:pollen development; P:plant-type hypersensitive response; P:programmed cell death involved in cell development; P:anther wall tapetum development; P:defense response to fungus; P:proteolysis involved in cellular protein catabolic process; F:cysteine-type endopeptidase activity; C:plant-type vacuole; C:extracellular space; C:lysosome; C:plant-type cell wall	P:GO:0009555; P:GO:0009626; P:GO:0010623; P:GO:0048658; P:GO:0050832; P:GO:0051603; F:GO:0004197; C:GO:0000325; C:GO:0005615; C:GO:0005764; C:GO:0009505	0.364663	4.56179	0.00714453	4.53249
GSBRNA2T00020961001	BnaCnng32030D	BnaCnng32030D protein [Source:UniProtKB/TrEMBL;Acc:A0A078J439]	AT5G56110	MYB80 [Source:UniProtKB/TrEMBL;Acc:A0A178UM75]	CDY57424	transcription factor MYB80	P:regulation of transcription, DNA-templated; P:pollen development; P:trichome morphogenesis; P:anther wall tapetum development; F:chromatin binding; F:DNA-binding transcription factor activity; F:protein binding; F:sequence-specific DNA binding	P:GO:0006355; P:GO:0009555; P:GO:0010090; P:GO:0048658; F:GO:0003682; F:GO:0003700; F:GO:0005515; F:GO:0043565	0.275426	0.956387	0.00305958	-5.39235
GSBRNA2T00095504001	BnaA10g10250D	BnaA10g10250D protein [Source:UniProtKB/TrEMBL;Acc:A0A078FWP3]	AT5G56110	MYB80 [Source:UniProtKB/TrEMBL;Acc:A0A178UM75]	CDY17391	transcription factor MYB80	P:regulation of transcription, DNA-templated; P:pollen development; P:trichome morphogenesis; P:anther wall tapetum development; F:chromatin binding; F:DNA-binding transcription factor activity; F:protein binding; F:sequence-specific DNA binding	P:GO:0006355; P:GO:0009555; P:GO:0010090; P:GO:0048658; F:GO:0003682; F:GO:0003700; F:GO:0005515; F:GO:0043565	0.105714	0.83378	0.00016516	-4.79895
GSBRNA2T00043978001	BnaA02g35490D	BnaA02g35490D protein (Fragment) [Source:UniProtKB/TrEMBL;Acc:A0A078JHU7]	AT5G56110	MYB80 [Source:UniProtKB/TrEMBL;Acc:A0A178UM75]	CDY64987	transcription factor MYB80	P:regulation of transcription, DNA-templated; P:pollen development; P:trichome morphogenesis; P:anther wall tapetum development; F:chromatin binding; F:DNA-binding transcription factor activity; F:sequence-specific DNA binding	P:GO:0006355; P:GO:0009555; P:GO:0010090; P:GO:0048658; F:GO:0003682; F:GO:0003700; F:GO:0043565	0.0201621	1.19495	5.41e-05	-4.53076
GSBRNA2T00144969001	BnaC07g05950D	None	AT2G16910	Transcription factor ABORTED MICROSPORES [Source:UniProtKB/Swiss-Prot;Acc:Q9ZVX2]	CDX71316	transcription factor ABORTED MICROSPORES	P:regulation of transcription, DNA-templated; P:pollen development; P:anther wall tapetum development; F:RNA polymerase II cis-regulatory region sequence-specific DNA binding; F:chromatin binding; F:DNA-binding transcription factor activity; F:protein dimerization activity	P:GO:0006355; P:GO:0009555; P:GO:0048658; F:GO:0000978; F:GO:0003682; F:GO:0003700; F:GO:0046983	0.404824	-0.243974	7.27e-06	-3.89202
GSBRNA2T00047610001	BnaA07g03340D	BnaA07g03340D protein [Source:UniProtKB/TrEMBL;Acc:A0A078H1S9]	AT2G16910	Transcription factor ABORTED MICROSPORES [Source:UniProtKB/Swiss-Prot;Acc:Q9ZVX2]	CDY31399	transcription factor ABORTED MICROSPORES	P:regulation of transcription, DNA-templated; P:pollen development; P:anther wall tapetum development; F:RNA polymerase II cis-regulatory region sequence-specific DNA binding; F:chromatin binding; F:DNA-binding transcription factor activity; F:protein dimerization activity	P:GO:0006355; P:GO:0009555; P:GO:0048658; F:GO:0000978; F:GO:0003682; F:GO:0003700; F:GO:0046983	0.937197	-0.031302	1.62e-05	-3.65982
GSBRNA2T00095501001	BnaA10g10220D	BnaA02g28360D protein [Source:UniProtKB/TrEMBL;Acc:A0A078FYG3]	AT5G56110	MYB80 [Source:UniProtKB/TrEMBL;Acc:A0A178UM75]	CDY17388	transcription factor MYB80	P:regulation of transcription, DNA-templated; P:heme A biosynthetic process; P:pollen development; P:trichome morphogenesis; P:anther wall tapetum development; P:oxidation-reduction process; F:chromatin binding; F:DNA-binding transcription factor activity; F:protein binding; F:oxidoreductase activity, acting on the CH-CH group of donors; F:sequence-specific DNA binding; C:integral component of me…	P:GO:0006355; P:GO:0006784; P:GO:0009555; P:GO:0010090; P:GO:0048658; P:GO:0055114; F:GO:0003682; F:GO:0003700; F:GO:0005515; F:GO:0016627; F:GO:0043565; C:GO:0016021	0.0143438	1.135	0.000338963	-3.26552
GSBRNA2T00061996001	BnaC06g01060D	Peroxidase [Source:UniProtKB/TrEMBL;Acc:A0A078FDZ7]	AT1G44970	Peroxidase 9 [Source:UniProtKB/Swiss-Prot;Acc:Q96512]	CDY12580	peroxidase 9	P:response to oxidative stress; P:hydrogen peroxide catabolic process; P:anther wall tapetum development; P:oxidation-reduction process; P:cellular oxidant detoxification; F:peroxidase activity; F:GTP binding; F:heme binding; F:metal ion binding; C:extracellular region	P:GO:0006979; P:GO:0042744; P:GO:0048658; P:GO:0055114; P:GO:0098869; F:GO:0004601; F:GO:0005525; F:GO:0020037; F:GO:0046872; C:GO:0005576	0.00633449	1.95054	0.00020879	-3.23963
GSBRNA2T00088573001	BnaA10g28250D	Peroxidase [Source:UniProtKB/TrEMBL;Acc:A0A078IFK5]	AT1G44970	Peroxidase 9 [Source:UniProtKB/Swiss-Prot;Acc:Q96512]	CDY47953	peroxidase 9	P:response to oxidative stress; P:hydrogen peroxide catabolic process; P:anther wall tapetum development; P:oxidation-reduction process; P:cellular oxidant detoxification; F:peroxidase activity; F:GTP binding; F:heme binding; F:metal ion binding; C:extracellular region	P:GO:0006979; P:GO:0042744; P:GO:0048658; P:GO:0055114; P:GO:0098869; F:GO:0004601; F:GO:0005525; F:GO:0020037; F:GO:0046872; C:GO:0005576	0.0536851	1.32082	0.000809449	-2.9816
GSBRNA2T00085731001	BnaC04g42030D	BnaC04g42030D protein [Source:UniProtKB/TrEMBL;Acc:A0A078FLV9]	AT2G31210	Transcription factor bHLH91 [Source:UniProtKB/Swiss-Prot;Acc:Q8GX46]	CDY15420	transcription factor bHLH91	P:regulation of transcription, DNA-templated; P:pollen development; P:anther wall tapetum development; P:callose deposition in cell wall; F:DNA binding; F:DNA-binding transcription factor activity; F:protein dimerization activity	P:GO:0006355; P:GO:0009555; P:GO:0048658; P:GO:0052543; F:GO:0003677; F:GO:0003700; F:GO:0046983	0.145384	-0.248206	5.59e-06	-2.891
GSBRNA2T00144573001	BnaA06g31470D	None	AT3G28470	Transcription factor MYB35 [Source:UniProtKB/Swiss-Prot;Acc:Q9LSI7]	CDX86430	transcription factor MYB35	P:regulation of transcription, DNA-templated; P:anther wall tapetum development; P:callose localization; F:DNA binding; F:DNA-binding transcription factor activity	P:GO:0006355; P:GO:0048658; P:GO:0052545; F:GO:0003677; F:GO:0003700	0.452422	0.681037	0.0277911	-2.32224
GSBRNA2T00020545001	BnaA04g28790D	BnaA04g28790D protein [Source:UniProtKB/TrEMBL;Acc:A0A078J1S7]	AT2G31210	Transcription factor bHLH91 [Source:UniProtKB/Swiss-Prot;Acc:Q8GX46]	CDY57092	transcription factor bHLH91	P:regulation of transcription, DNA-templated; P:pollen development; P:anther wall tapetum development; P:callose deposition in cell wall; F:DNA binding; F:DNA-binding transcription factor activity; F:protein dimerization activity	P:GO:0006355; P:GO:0009555; P:GO:0048658; P:GO:0052543; F:GO:0003677; F:GO:0003700; F:GO:0046983	0.000336981	-1.75255	0.000439435	-1.82463
GSBRNA2T00099206001	BnaA07g20300D	None	AT1G79530	Glyceraldehyde-3-phosphate dehydrogenase GAPCP1, chloroplastic [Source:UniProtKB/Swiss-Prot;Acc:Q9SAJ6]	CDX67990	glyceraldehyde-3-phosphate dehydrogenase GAPCP1, chloroplastic	P:glucose metabolic process; P:glycolytic process; P:pollen development; P:anther wall tapetum development; P:oxidation-reduction process; P:primary root development; P:amino acid homeostasis; F:glyceraldehyde-3-phosphate dehydrogenase (NAD+) (phosphorylating) activity; F:copper ion binding; F:zinc ion binding; F:NADP binding; F:NAD binding; C:cytosol; C:chloroplast stroma; C:integral component o…	P:GO:0006006; P:GO:0006096; P:GO:0009555; P:GO:0048658; P:GO:0055114; P:GO:0080022; P:GO:0080144; F:GO:0004365; F:GO:0005507; F:GO:0008270; F:GO:0050661; F:GO:0051287; C:GO:0005829; C:GO:0009570; C:GO:0016021	0.765914	0.100061	0.000984128	-1.54614
GSBRNA2T00087993001	BnaA10g04110D	BnaA10g04110D protein [Source:UniProtKB/TrEMBL;Acc:A0A078IC66]	AT1G06170	Transcription factor bHLH89 [Source:UniProtKB/Swiss-Prot;Acc:Q9LND0]	CDY47722	transcription factor bHLH89	P:regulation of transcription, DNA-templated; P:pollen development; P:anther wall tapetum development; P:callose deposition in cell wall; F:DNA binding; F:DNA-binding transcription factor activity; F:protein dimerization activity	P:GO:0006355; P:GO:0009555; P:GO:0048658; P:GO:0052543; F:GO:0003677; F:GO:0003700; F:GO:0046983	0.00296533	-1.06207	0.000332969	-1.46477
GSBRNA2T00031996001	BnaC05g04240D	BnaC05g04240D protein [Source:UniProtKB/TrEMBL;Acc:A0A078F9Z0]	AT1G06170	Transcription factor bHLH89 [Source:UniProtKB/Swiss-Prot;Acc:Q9LND0]	CDY10181	transcription factor bHLH89	P:regulation of transcription, DNA-templated; P:pollen development; P:anther wall tapetum development; P:callose deposition in cell wall; F:DNA binding; F:DNA-binding transcription factor activity; F:protein dimerization activity	P:GO:0006355; P:GO:0009555; P:GO:0048658; P:GO:0052543; F:GO:0003677; F:GO:0003700; F:GO:0046983	0.00526764	-1.08006	0.0022395	-1.21385
GSBRNA2T00048622001	BnaA05g11510D	BnaA05g11510D protein [Source:UniProtKB/TrEMBL;Acc:A0A078F8J3]	AT2G31210	Transcription factor bHLH91 [Source:UniProtKB/Swiss-Prot;Acc:Q8GX46]	CDY10785	transcription factor bHLH91-like	P:regulation of transcription, DNA-templated; P:pollen development; P:anther wall tapetum development; P:callose deposition in cell wall; F:DNA binding; F:DNA-binding transcription factor activity; F:protein dimerization activity	P:GO:0006355; P:GO:0009555; P:GO:0048658; P:GO:0052543; F:GO:0003677; F:GO:0003700; F:GO:0046983	0.00626459	-1.90797	0.0324829	1.14605

## Sheet: Pollen exine formation
GENEID	NAME	DESCRIPTION	ARABIDOPSIS	ARABIDOPSIS DESCRIPTION	TXNAME	BLAST2GO DESCRIPTION	GO NAMES	GO IDs	C545 vs SORA 1 adj.pval	C545 vs SORA 1 log2FC	C545 Heat vs C545 adj.pval	C545 Heat vs C545 log2FC
GSBRNA2T00000240001	BnaA05g27080D	Fatty acyl-CoA reductase [Source:UniProtKB/TrEMBL;Acc:A0A078F5T1]	AT3G11980	Fatty acyl-CoA reductase [Source:UniProtKB/TrEMBL;Acc:A0A178VDD9]	CDY08472	fatty acyl-CoA reductase 2-like	P:response to herbicide; P:suberin biosynthetic process; P:pollen exine formation; P:long-chain fatty-acyl-CoA metabolic process; P:oxidation-reduction process; P:fatty alcohol biosynthetic process; F:oxidoreductase activity, acting on the CH-CH group of donors, NAD or NADP as acceptor; F:fatty-acyl-CoA reductase (alcohol-forming) activity; F:alcohol-forming fatty acyl-CoA reductase activity; C:c…	P:GO:0009635; P:GO:0010345; P:GO:0010584; P:GO:0035336; P:GO:0055114; P:GO:1903175; F:GO:0016628; F:GO:0080019; F:GO:0102965; C:GO:0009507	0.00389798	-1.1412	3.07e-06	-10.8049
GSBRNA2T00019698001	BnaCnng30570D	BnaCnng30570D protein [Source:UniProtKB/TrEMBL;Acc:A0A078J0E9]	AT2G19070	Spermidine hydroxycinnamoyl transferase [Source:UniProtKB/Swiss-Prot;Acc:O64470]	CDY56515	spermidine hydroxycinnamoyl transferase-like	P:pollen exine formation; P:spermidine hydroxycinnamate conjugate biosynthetic process; F:spermidine:sinapoyl CoA N-acyltransferase activity; F:spermidine:coumaroyl CoA N-acyltransferase activity; F:spermidine:caffeoyl CoA N-acyltransferase activity; F:spermidine:feruloyl CoA N-acyltransferase activity	P:GO:0010584; P:GO:0080088; F:GO:0080072; F:GO:0080073; F:GO:0080074; F:GO:0080075	0.0074148	-9.66912	0.417198	-4.17437
GSBRNA2T00111124001	BnaC05g41210D	None	AT3G11980	Fatty acyl-CoA reductase [Source:UniProtKB/TrEMBL;Acc:A0A178VDD9]	CDY01079	fatty acyl-CoA reductase 2-like	P:response to herbicide; P:suberin biosynthetic process; P:pollen exine formation; P:long-chain fatty-acyl-CoA metabolic process; P:oxidation-reduction process; P:fatty alcohol biosynthetic process; F:fatty-acyl-CoA reductase (alcohol-forming) activity; F:alcohol-forming fatty acyl-CoA reductase activity; C:chloroplast	P:GO:0009635; P:GO:0010345; P:GO:0010584; P:GO:0035336; P:GO:0055114; P:GO:1903175; F:GO:0080019; F:GO:0102965; C:GO:0009507	0.0439514	-0.856894	3.07e-06	-10.0622
GSBRNA2T00035997001	BnaCnng39330D	BnaCnng39330D protein [Source:UniProtKB/TrEMBL;Acc:A0A078JCB3]	AT2G19070	Spermidine hydroxycinnamoyl transferase [Source:UniProtKB/Swiss-Prot;Acc:O64470]	CDY62143	spermidine hydroxycinnamoyl transferase	P:pollen exine formation; P:spermidine hydroxycinnamate conjugate biosynthetic process; F:spermidine:sinapoyl CoA N-acyltransferase activity; F:spermidine:coumaroyl CoA N-acyltransferase activity; F:spermidine:caffeoyl CoA N-acyltransferase activity; F:spermidine:feruloyl CoA N-acyltransferase activity	P:GO:0010584; P:GO:0080088; F:GO:0080072; F:GO:0080073; F:GO:0080074; F:GO:0080075	0.0324792	-8.92739	0.565032	-3.66039
GSBRNA2T00054457001	BnaAnng22360D	BnaAnng22360D protein [Source:UniProtKB/TrEMBL;Acc:A0A078JL47]	AT2G19070	Spermidine hydroxycinnamoyl transferase [Source:UniProtKB/Swiss-Prot;Acc:O64470]	CDY66506	spermidine hydroxycinnamoyl transferase-like	P:pollen exine formation; P:spermidine hydroxycinnamate conjugate biosynthetic process; F:spermidine:sinapoyl CoA N-acyltransferase activity; F:spermidine:coumaroyl CoA N-acyltransferase activity; F:spermidine:caffeoyl CoA N-acyltransferase activity; F:spermidine:feruloyl CoA N-acyltransferase activity	P:GO:0010584; P:GO:0080088; F:GO:0080072; F:GO:0080073; F:GO:0080074; F:GO:0080075	0.0445177	-8.01615	0.809986	-1.08051
GSBRNA2T00131481001	BnaA01g10390D	None	AT4G20050	Pectin lyase-like superfamily protein [Source:TAIR;Acc:AT4G20050]	CDX78972	Pectin lyase-like superfamily protein	P:metabolic process; P:pollen exine formation; P:cell wall organization; F:polygalacturonase activity; F:lyase activity; C:extracellular region; C:cell wall	P:GO:0008152; P:GO:0010584; P:GO:0071555; F:GO:0004650; F:GO:0016829; C:GO:0005576; C:GO:0005618	0.879202	0.0675526	7.82e-06	-8.52596
GSBRNA2T00095819001	BnaCnng18640D	BnaCnng18640D protein [Source:UniProtKB/TrEMBL;Acc:A0A078IJI1]	AT4G20050	Pectin lyase-like superfamily protein [Source:TAIR;Acc:AT4G20050]	CDY50057	Pectin lyase-like superfamily protein	P:metabolic process; P:pollen exine formation; P:cell wall organization; F:polygalacturonase activity; F:lyase activity; C:extracellular region; C:cell wall	P:GO:0008152; P:GO:0010584; P:GO:0071555; F:GO:0004650; F:GO:0016829; C:GO:0005576; C:GO:0005618	0.0152911	-0.876506	3.07e-06	-8.45123
GSBRNA2T00125660001	BnaA05g13090D	BnaA05g13090D protein [Source:UniProtKB/TrEMBL;Acc:A0A078F1G5]	AT4G14080	Probable glucan endo-1,3-beta-glucosidase A6 [Source:UniProtKB/Swiss-Prot;Acc:Q06915]	CDY08310	probable glucan endo-1,3-beta-glucosidase A6	P:carbohydrate metabolic process; P:defense response; P:embryo development ending in seed dormancy; P:pollen exine formation; F:glucan endo-1,3-beta-D-glucosidase activity; C:anchored component of plasma membrane	P:GO:0005975; P:GO:0006952; P:GO:0009793; P:GO:0010584; F:GO:0042973; C:GO:0046658	0.692985	0.198227	1.17e-05	-7.91569
GSBRNA2T00122543001	BnaC06g11750D	None	AT4G14080	Probable glucan endo-1,3-beta-glucosidase A6 [Source:UniProtKB/Swiss-Prot;Acc:Q06915]	CDY06469	probable glucan endo-1,3-beta-glucosidase A6	P:carbohydrate metabolic process; P:defense response; P:embryo development ending in seed dormancy; P:pollen exine formation; F:glucan endo-1,3-beta-D-glucosidase activity; C:anchored component of plasma membrane	P:GO:0005975; P:GO:0006952; P:GO:0009793; P:GO:0010584; F:GO:0042973; C:GO:0046658	0.168114	0.565333	5.31e-06	-7.64366
GSBRNA2T00138357001	BnaC01g14040D	None	AT4G22600	Protein INAPERTURATE POLLEN1 [Source:UniProtKB/Swiss-Prot;Acc:Q9SUV9]	CDX82954	protein INAPERTURATE POLLEN1	P:transcription, DNA-templated; P:pollen exine formation; F:sequence-specific DNA binding; C:cytoplasm	P:GO:0006351; P:GO:0010584; F:GO:0043565; C:GO:0005737	0.0562097	2.44236	0.0222886	-5.92142
GSBRNA2T00061568001	BnaC08g08340D	BnaC08g08340D protein [Source:UniProtKB/TrEMBL;Acc:A0A078FGM5]	AT4G14080	Probable glucan endo-1,3-beta-glucosidase A6 [Source:UniProtKB/Swiss-Prot;Acc:Q06915]	CDY12371	probable glucan endo-1,3-beta-glucosidase A6	P:carbohydrate metabolic process; P:embryo development ending in seed dormancy; P:pollen exine formation; F:hydrolase activity, hydrolyzing O-glycosyl compounds; C:anchored component of plasma membrane	P:GO:0005975; P:GO:0009793; P:GO:0010584; F:GO:0004553; C:GO:0046658	0.200641	-0.71726	2.03e-05	-5.67855
GSBRNA2T00131732001	BnaA01g12330D	None	AT4G22600	Protein INAPERTURATE POLLEN1 [Source:UniProtKB/Swiss-Prot;Acc:Q9SUV9]	CDX79166	protein INAPERTURATE POLLEN1	P:transcription, DNA-templated; P:pollen exine formation; F:sequence-specific DNA binding; C:cytoplasm	P:GO:0006351; P:GO:0010584; F:GO:0043565; C:GO:0005737	0.0147153	2.53854	0.00450003	-5.20859
GSBRNA2T00036956001	BnaA08g07600D	BnaA08g07600D protein [Source:UniProtKB/TrEMBL;Acc:A0A078GPK1]	AT4G14080	Probable glucan endo-1,3-beta-glucosidase A6 [Source:UniProtKB/Swiss-Prot;Acc:Q06915]	CDY27122	probable glucan endo-1,3-beta-glucosidase A6	P:carbohydrate metabolic process; P:embryo development ending in seed dormancy; P:pollen exine formation; F:hydrolase activity, hydrolyzing O-glycosyl compounds; C:anchored component of plasma membrane	P:GO:0005975; P:GO:0009793; P:GO:0010584; F:GO:0004553; C:GO:0046658	0.206159	-0.604453	6.93e-05	-3.9405
GSBRNA2T00080498001	BnaA04g10120D	Bidirectional sugar transporter SWEET [Source:UniProtKB/TrEMBL;Acc:A0A078I645]	AT5G40260	Bidirectional sugar transporter SWEET8 [Source:UniProtKB/Swiss-Prot;Acc:Q8LFH5]	CDY44578	bidirectional sugar transporter SWEET8	P:pollen exine formation; P:carbohydrate transmembrane transport; P:protein homooligomerization; P:callose deposition in cell wall; F:protein binding; F:sugar transmembrane transporter activity; C:integral component of plasma membrane	P:GO:0010584; P:GO:0034219; P:GO:0051260; P:GO:0052543; F:GO:0005515; F:GO:0051119; C:GO:0005887	0.025697	-0.64761	6.26e-05	-2.7371
GSBRNA2T00067539001	BnaC06g26980D	BnaC06g26980D protein [Source:UniProtKB/TrEMBL;Acc:A0A078HRA7]	AT1G65060	4-coumarate--CoA ligase 3 [Source:UniProtKB/Swiss-Prot;Acc:Q9S777]	CDY39293	4-coumarate--CoA ligase 3	P:response to wounding; P:phenylpropanoid metabolic process; P:pollen exine formation; P:defense response to fungus; F:ATP binding; F:4-coumarate-CoA ligase activity	P:GO:0009611; P:GO:0009698; P:GO:0010584; P:GO:0050832; F:GO:0005524; F:GO:0016207	0.000198963	-1.56041	2.13e-05	-2.48971
GSBRNA2T00129532001	BnaA09g34080D	None	AT3G54150	Embryonic abundant protein-like [Source:UniProtKB/TrEMBL;Acc:Q9M389]	CDX78213	methyltransferase ptaI	P:pollen germination; P:pollen exine formation; F:methyltransferase activity; C:cytosol	P:GO:0009846; P:GO:0010584; F:GO:0008168; C:GO:0005829	0.0410094	5.15646	0.0145828	2.01596
GSBRNA2T00124437001	BnaA07g25210D	BnaA07g25210D protein [Source:UniProtKB/TrEMBL;Acc:A0A078F300]	AT1G65060	4-coumarate--CoA ligase 3 [Source:UniProtKB/Swiss-Prot;Acc:Q9S777]	CDY07442	4-coumarate--CoA ligase 3	P:response to wounding; P:phenylpropanoid metabolic process; P:pollen exine formation; P:defense response to fungus; F:ATP binding; F:4-coumarate-CoA ligase activity	P:GO:0009611; P:GO:0009698; P:GO:0010584; P:GO:0050832; F:GO:0005524; F:GO:0016207	0.000543363	-1.47819	9.35e-05	-2.07561
GSBRNA2T00064355001	BnaAnng24530D	BnaAnng24530D protein [Source:UniProtKB/TrEMBL;Acc:A0A078JIW7]	AT3G09090	Protein DEFECTIVE IN EXINE FORMATION 1 [Source:UniProtKB/Swiss-Prot;Acc:F4IYM4]	CDY67523	protein DEFECTIVE IN EXINE FORMATION 1	P:pollen exine formation; F:protein binding; C:integral component of membrane	P:GO:0010584; F:GO:0005515; C:GO:0016021	0.00243695	-3.49671	0.0286517	1.80705
GSBRNA2T00062677001	BnaC04g32240D	Bidirectional sugar transporter SWEET [Source:UniProtKB/TrEMBL;Acc:A0A078HGF2]	AT5G40260	Bidirectional sugar transporter SWEET8 [Source:UniProtKB/Swiss-Prot;Acc:Q8LFH5]	CDY36831	bidirectional sugar transporter SWEET8	P:pollen exine formation; P:carbohydrate transmembrane transport; P:protein homooligomerization; P:callose deposition in cell wall; F:protein binding; F:sugar transmembrane transporter activity; C:integral component of plasma membrane	P:GO:0010584; P:GO:0034219; P:GO:0051260; P:GO:0052543; F:GO:0005515; F:GO:0051119; C:GO:0005887	0.0428523	-0.652658	0.000403053	-1.75844
GSBRNA2T00034733001	BnaC06g10920D	BnaC06g10920D protein [Source:UniProtKB/TrEMBL;Acc:A0A078GLJ7]	AT1G55450	S-adenosyl-L-methionine-dependent methyltransferases superfamily protein [Source:UniProtKB/TrEMBL;Acc:F4I0B5]	CDY26104	putative methyltransferase DDB_G0268948	P:pollen germination; P:pollen exine formation; P:methylation; F:methyltransferase activity; C:cytosol; C:integral component of membrane	P:GO:0009846; P:GO:0010584; P:GO:0032259; F:GO:0008168; C:GO:0005829; C:GO:0016021	0.00175561	1.84229	0.884128	-0.0464126
GSBRNA2T00109018001	BnaC08g25010D	None	AT3G54150	Embryonic abundant protein-like [Source:UniProtKB/TrEMBL;Acc:Q9M389]	CDX73502	methyltransferase ptaI	P:pollen germination; P:pollen exine formation; F:methyltransferase activity; C:cytosol	P:GO:0009846; P:GO:0010584; F:GO:0008168; C:GO:0005829	0.0532737	1.46317	0.0213256	1.32784
GSBRNA2T00062859001	BnaCnng54730D	Hexosyltransferase [Source:UniProtKB/TrEMBL;Acc:A0A078JKS6]	AT1G33430	Hexosyltransferase [Source:UniProtKB/TrEMBL;Acc:F4HR76]	CDY67379	probable beta-1,3-galactosyltransferase 8	P:protein glycosylation; P:non-classical arabinogalactan protein metabolic process; P:pollen exine formation; F:beta-1,3-galactosyltransferase activity; C:Golgi membrane; C:integral component of membrane	P:GO:0006486; P:GO:0010407; P:GO:0010584; F:GO:0048531; C:GO:0000139; C:GO:0016021	0.000363477	-1.5921	0.000383388	-1.2681
GSBRNA2T00106340001	BnaC05g28280D	None	AT1G33430	Hexosyltransferase [Source:UniProtKB/TrEMBL;Acc:F4HR76]	CDX73278	probable beta-1,3-galactosyltransferase 8	P:protein glycosylation; P:non-classical arabinogalactan protein metabolic process; P:pollen exine formation; F:beta-1,3-galactosyltransferase activity; C:Golgi membrane; C:integral component of membrane	P:GO:0006486; P:GO:0010407; P:GO:0010584; F:GO:0048531; C:GO:0000139; C:GO:0016021	0.0077348	-1.39804	0.00553213	-1.21836
GSBRNA2T00106957001	BnaC09g49790D	None	N/A	N/A	CDX98856	cytochrome P450 90A1	P:positive regulation of flower development; P:response to UV-B; P:brassinosteroid homeostasis; P:pollen exine formation; P:sterol metabolic process; P:brassinosteroid biosynthetic process; P:anther wall tapetum cell differentiation; P:oxidation-reduction process; F:monooxygenase activity; F:iron ion binding; F:oxidoreductase activity, acting on paired donors, with incorporation or reduction of m…	P:GO:0009911; P:GO:0010224; P:GO:0010268; P:GO:0010584; P:GO:0016125; P:GO:0016132; P:GO:0048657; P:GO:0055114; F:GO:0004497; F:GO:0005506; F:GO:0016705; F:GO:0020037	0.00768801	0.996288	0.00181833	-1.09161
GSBRNA2T00081611001	BnaA06g33910D	BnaA06g33910D protein [Source:UniProtKB/TrEMBL;Acc:A0A078I558]	AT2G02970	Probable apyrase 6 [Source:UniProtKB/Swiss-Prot;Acc:O80612]	CDY45187	probable apyrase 6	P:anther dehiscence; P:pollen exine formation; F:ATP binding; F:dATP phosphohydrolase activity; F:dCTP phosphohydrolase activity; F:dUTP phosphohydrolase activity; F:dTTP phosphohydrolase activity; F:GTP phosphohydrolase activity; F:8-oxo-dGTP phosphohydrolase activity; F:dGTP phosphohydrolase activity; C:integral component of membrane; C:cytoplasmic vesicle membrane	P:GO:0009901; P:GO:0010584; F:GO:0005524; F:GO:0102485; F:GO:0102486; F:GO:0102487; F:GO:0102488; F:GO:0102489; F:GO:0102490; F:GO:0102491; C:GO:0016021; C:GO:0030659	0.0992011	0.239843	4.52e-05	1.06956

## Sheet: Sporopollenin biosynthetic proc
GENEID	NAME	DESCRIPTION	ARABIDOPSIS	ARABIDOPSIS DESCRIPTION	TXNAME	BLAST2GO DESCRIPTION	GO NAMES	GO IDs	C545 vs SORA 1 adj.pval	C545 vs SORA 1 log2FC	C545 Heat vs C545 adj.pval	C545 Heat vs C545 log2FC
GSBRNA2T00150522001	BnaA10g00600D	None	AT1G01280	CYP703A2 [Source:UniProtKB/TrEMBL;Acc:A0A178WMS1]	CDX90022	cytochrome P450 703A2	P:lipid hydroxylation; P:anther development; P:medium-chain fatty acid biosynthetic process; P:oxidation-reduction process; P:sporopollenin biosynthetic process; F:iron ion binding; F:oxidoreductase activity, acting on paired donors, with incorporation or reduction of molecular oxygen, NAD(P)H as one donor, and incorporation of one atom of oxygen; F:heme binding; F:fatty acid in-chain hydroxylase…	P:GO:0002933; P:GO:0048653; P:GO:0051792; P:GO:0055114; P:GO:0080110; F:GO:0005506; F:GO:0016709; F:GO:0020037; F:GO:0052722; C:GO:0016021	0.275868	-0.344791	9.13e-06	-10.9626
GSBRNA2T00005406001	BnaA04g21720D	BnaA04g21720D protein [Source:UniProtKB/TrEMBL;Acc:A0A078FVE9]	AT1G02050	Type III polyketide synthase A [Source:UniProtKB/Swiss-Prot;Acc:O23674]	CDY18415	type III polyketide synthase A	P:flavonoid biosynthetic process; P:polyketide biosynthetic process; P:sporopollenin biosynthetic process; F:protein binding; F:tetraketide alpha-pyrone synthase activity	P:GO:0009813; P:GO:0030639; P:GO:0080110; F:GO:0005515; F:GO:0090439	0.884583	0.078565	2.08e-05	-10.7535
GSBRNA2T00085372001	BnaC05g00670D	BnaC05g00670D protein [Source:UniProtKB/TrEMBL;Acc:A0A078FSC0]	AT1G01280	CYP703A2 [Source:UniProtKB/TrEMBL;Acc:A0A178WMS1]	CDY15188	cytochrome P450 703A2	P:lipid hydroxylation; P:anther development; P:medium-chain fatty acid biosynthetic process; P:oxidation-reduction process; P:sporopollenin biosynthetic process; F:iron ion binding; F:oxidoreductase activity, acting on paired donors, with incorporation or reduction of molecular oxygen, NAD(P)H as one donor, and incorporation of one atom of oxygen; F:heme binding; F:fatty acid in-chain hydroxylase…	P:GO:0002933; P:GO:0048653; P:GO:0051792; P:GO:0055114; P:GO:0080110; F:GO:0005506; F:GO:0016709; F:GO:0020037; F:GO:0052722; C:GO:0016021	0.0232825	-0.626591	3.07e-06	-10.7255
GSBRNA2T00076430001	BnaA01g29930D	BnaA01g29930D protein [Source:UniProtKB/TrEMBL;Acc:A0A078HZP5]	AT3G13220	ABC transporter G family member 26 [Source:UniProtKB/Swiss-Prot;Acc:Q9LK50]	CDY43362	ABC transporter G family member 26	P:polyketide metabolic process; P:transmembrane transport; P:sporopollenin biosynthetic process; F:ATP binding; F:ATPase activity; F:ATPase-coupled transmembrane transporter activity; C:endoplasmic reticulum membrane; C:plasma membrane; C:integral component of membrane	P:GO:0030638; P:GO:0055085; P:GO:0080110; F:GO:0005524; F:GO:0016887; F:GO:0042626; C:GO:0005789; C:GO:0005886; C:GO:0016021	0.173571	-0.434862	3.23e-05	-10.6312
GSBRNA2T00065057001	BnaCnng08630D	BnaCnng08630D protein [Source:UniProtKB/TrEMBL;Acc:A0A078HJG4]	AT1G01280	CYP703A2 [Source:UniProtKB/TrEMBL;Acc:A0A178WMS1]	CDY38002	cytochrome P450 703A2	P:lipid hydroxylation; P:anther development; P:medium-chain fatty acid biosynthetic process; P:oxidation-reduction process; P:sporopollenin biosynthetic process; F:iron ion binding; F:oxidoreductase activity, acting on paired donors, with incorporation or reduction of molecular oxygen, NAD(P)H as one donor, and incorporation of one atom of oxygen; F:heme binding; F:fatty acid in-chain hydroxylase…	P:GO:0002933; P:GO:0048653; P:GO:0051792; P:GO:0055114; P:GO:0080110; F:GO:0005506; F:GO:0016709; F:GO:0020037; F:GO:0052722; C:GO:0016021	0.0547059	0.515742	2.99e-05	-10.5055
GSBRNA2T00155317001	BnaC04g45570D	None	AT1G02050	Type III polyketide synthase A [Source:UniProtKB/Swiss-Prot;Acc:O23674]	CDX93339	type III polyketide synthase A	P:flavonoid biosynthetic process; P:polyketide biosynthetic process; P:sporopollenin biosynthetic process; F:protein binding; F:tetraketide alpha-pyrone synthase activity	P:GO:0009813; P:GO:0030639; P:GO:0080110; F:GO:0005515; F:GO:0090439	0.101303	0.703688	3.07e-06	-10.0573
GSBRNA2T00102043001	BnaA07g27190D	None	AT1G68540	TKPR2 [Source:UniProtKB/TrEMBL;Acc:A0A178W2A9]	CDX96012	tetraketide alpha-pyrone reductase 2	P:oxidation-reduction process; P:sporopollenin biosynthetic process; F:oxidoreductase activity, acting on the CH-OH group of donors, NAD or NADP as acceptor; C:cytosol	P:GO:0055114; P:GO:0080110; F:GO:0016616; C:GO:0005829	0.0781708	-0.848132	0.0020332	-10.056
GSBRNA2T00121361001	BnaA01g02360D	None	AT4G34850	PSKB [Source:UniProtKB/TrEMBL;Acc:A0A178UTW2]	CDX75466	type III polyketide synthase B	P:polyketide biosynthetic process; P:sporopollenin biosynthetic process; F:tetraketide alpha-pyrone synthase activity	P:GO:0030639; P:GO:0080110; F:GO:0090439	0.118224	0.714283	4.4e-06	-9.95811
GSBRNA2T00026303001	BnaC01g37830D	BnaC01g37830D protein [Source:UniProtKB/TrEMBL;Acc:A0A078GHU6]	AT3G13220	ABC transporter G family member 26 [Source:UniProtKB/Swiss-Prot;Acc:Q9LK50]	CDY24203	ABC transporter G family member 26	P:polyketide metabolic process; P:transmembrane transport; P:sporopollenin biosynthetic process; F:ATP binding; F:ATPase activity; F:ATPase-coupled transmembrane transporter activity; C:endoplasmic reticulum membrane; C:plasma membrane; C:integral component of membrane	P:GO:0030638; P:GO:0055085; P:GO:0080110; F:GO:0005524; F:GO:0016887; F:GO:0042626; C:GO:0005789; C:GO:0005886; C:GO:0016021	0.103586	-0.501478	3.07e-06	-9.12449
GSBRNA2T00130870001	BnaC01g03620D	None	AT4G34850	PSKB [Source:UniProtKB/TrEMBL;Acc:A0A178UTW2]	CDX69091	type III polyketide synthase B	P:polyketide biosynthetic process; P:sporopollenin biosynthetic process; F:tetraketide alpha-pyrone synthase activity	P:GO:0030639; P:GO:0080110; F:GO:0090439	0.949598	0.033937	1.12e-05	-8.86157
GSBRNA2T00100038001	BnaC07g45280D	None	AT4G34850	PSKB [Source:UniProtKB/TrEMBL;Acc:A0A178UTW2]	CDX72506	type III polyketide synthase B	P:polyketide biosynthetic process; P:sporopollenin biosynthetic process; F:tetraketide alpha-pyrone synthase activity	P:GO:0030639; P:GO:0080110; F:GO:0090439	0.0563852	1.45381	3.13e-05	-7.57508
GSBRNA2T00068630001	BnaA09g10680D	BnaA09g10680D protein [Source:UniProtKB/TrEMBL;Acc:A0A078HQA1]	AT1G62940	4-coumarate--CoA ligase-like 1 [Source:UniProtKB/Swiss-Prot;Acc:Q9LQ12]	CDY39816	4-coumarate--CoA ligase-like 1	P:long-chain fatty acid metabolic process; P:fatty-acyl-CoA biosynthetic process; P:sporopollenin biosynthetic process; F:long-chain fatty acid-CoA ligase activity; F:protein binding; F:ATP binding; F:4-coumarate-CoA ligase activity; F:medium-chain fatty acid-CoA ligase activity; C:integral component of membrane	P:GO:0001676; P:GO:0046949; P:GO:0080110; F:GO:0004467; F:GO:0005515; F:GO:0005524; F:GO:0016207; F:GO:0031956; C:GO:0016021	0.310885	0.623439	1.45e-05	-7.20893
GSBRNA2T00101942001	BnaA07g28010D	None	AT1G69500	Cytochrome P450 704B1 [Source:UniProtKB/Swiss-Prot;Acc:Q9C788]	CDX95930	cytochrome P450 704B1	P:regulation of transcription, DNA-templated; P:oxidation-reduction process; P:sporopollenin biosynthetic process; F:DNA binding; F:iron ion binding; F:alkane 1-monooxygenase activity; F:heme binding; C:integral component of membrane	P:GO:0006355; P:GO:0055114; P:GO:0080110; F:GO:0003677; F:GO:0005506; F:GO:0018685; F:GO:0020037; C:GO:0016021	0.097625	-0.805833	5.78e-06	-7.02545
GSBRNA2T00071525001	BnaA03g53070D	BnaA03g53070D protein [Source:UniProtKB/TrEMBL;Acc:A0A078HSG5]	AT4G34850	PSKB [Source:UniProtKB/TrEMBL;Acc:A0A178UTW2]	CDY40656	type III polyketide synthase B	P:polyketide biosynthetic process; P:sporopollenin biosynthetic process; F:tetraketide alpha-pyrone synthase activity	P:GO:0030639; P:GO:0080110; F:GO:0090439	0.495764	0.344666	7.76e-06	-7.01043
GSBRNA2T00066274001	BnaC06g30130D	BnaC06g30130D protein [Source:UniProtKB/TrEMBL;Acc:A0A078HJG0]	AT1G68540	TKPR2 [Source:UniProtKB/TrEMBL;Acc:A0A178W2A9]	CDY38590	tetraketide alpha-pyrone reductase 2	P:oxidation-reduction process; P:sporopollenin biosynthetic process; F:oxidoreductase activity, acting on the CH-OH group of donors, NAD or NADP as acceptor; C:cytosol	P:GO:0055114; P:GO:0080110; F:GO:0016616; C:GO:0005829	0.00879645	1.76778	0.00130751	-6.54788
GSBRNA2T00071984001	BnaC06g30690D	BnaC06g30690D protein [Source:UniProtKB/TrEMBL;Acc:A0A078HT67]	AT1G69500	Cytochrome P450 704B1 [Source:UniProtKB/Swiss-Prot;Acc:Q9C788]	CDY40931	cytochrome P450 704B1	P:regulation of transcription, DNA-templated; P:oxidation-reduction process; P:sporopollenin biosynthetic process; F:DNA binding; F:iron ion binding; F:alkane 1-monooxygenase activity; F:heme binding; C:integral component of membrane	P:GO:0006355; P:GO:0055114; P:GO:0080110; F:GO:0003677; F:GO:0005506; F:GO:0018685; F:GO:0020037; C:GO:0016021	0.14284	-0.680972	6.21e-06	-6.52604
GSBRNA2T00073324001	BnaC03g62280D	BnaC03g62280D protein [Source:UniProtKB/TrEMBL;Acc:A0A078HVC1]	AT4G35420	Tetraketide alpha-pyrone reductase 1 [Source:UniProtKB/Swiss-Prot;Acc:Q500U8]	CDY41656	tetraketide alpha-pyrone reductase 1	P:seed development; P:oxidation-reduction process; P:sporopollenin biosynthetic process; F:oxidoreductase activity, acting on the CH-OH group of donors, NAD or NADP as acceptor	P:GO:0048316; P:GO:0055114; P:GO:0080110; F:GO:0016616	0.00491481	-1.61427	1.58e-05	-6.19348
GSBRNA2T00027273001	BnaA08g15000D	BnaA08g15000D protein [Source:UniProtKB/TrEMBL;Acc:A0A078GE34]	AT4G35420	Tetraketide alpha-pyrone reductase 1 [Source:UniProtKB/Swiss-Prot;Acc:Q500U8]	CDY24810	tetraketide alpha-pyrone reductase 1	P:seed development; P:oxidation-reduction process; P:sporopollenin biosynthetic process; F:oxidoreductase activity, acting on the CH-OH group of donors, NAD or NADP as acceptor	P:GO:0048316; P:GO:0055114; P:GO:0080110; F:GO:0016616	0.856761	0.083546	7.13e-06	-6.02163
GSBRNA2T00135653001	BnaA10g19830D	None	AT1G68540	TKPR2 [Source:UniProtKB/TrEMBL;Acc:A0A178W2A9]	CDX69634	tetraketide alpha-pyrone reductase 2	P:oxidation-reduction process; P:sporopollenin biosynthetic process; F:oxidoreductase activity, acting on the CH-OH group of donors, NAD or NADP as acceptor; C:cytosol	P:GO:0055114; P:GO:0080110; F:GO:0016616; C:GO:0005829	0.047414	1.22019	0.000102185	-5.09342
GSBRNA2T00121400001	BnaA01g02000D	None	AT4G35420	Tetraketide alpha-pyrone reductase 1 [Source:UniProtKB/Swiss-Prot;Acc:Q500U8]	CDX75502	tetraketide alpha-pyrone reductase 1	P:seed development; P:oxidation-reduction process; P:sporopollenin biosynthetic process; F:protein binding; F:oxidoreductase activity, acting on the CH-OH group of donors, NAD or NADP as acceptor	P:GO:0048316; P:GO:0055114; P:GO:0080110; F:GO:0005515; F:GO:0016616	0.976019	0.0144996	1.05e-05	-4.73109
GSBRNA2T00130926001	BnaC01g03140D	None	AT4G35420	Tetraketide alpha-pyrone reductase 1 [Source:UniProtKB/Swiss-Prot;Acc:Q500U8]	CDX69139	tetraketide alpha-pyrone reductase 1	P:seed development; P:oxidation-reduction process; P:sporopollenin biosynthetic process; F:protein binding; F:oxidoreductase activity, acting on the CH-OH group of donors, NAD or NADP as acceptor	P:GO:0048316; P:GO:0055114; P:GO:0080110; F:GO:0005515; F:GO:0016616	0.998811	0.000855908	0.000951276	-1.99679

## Sheet: Anther development
GENEID	NAME	DESCRIPTION	ARABIDOPSIS	ARABIDOPSIS DESCRIPTION	TXNAME	BLAST2GO DESCRIPTION	GO NAMES	GO IDs	C545 vs SORA 1 adj.pval	C545 vs SORA 1 log2FC	C545 Heat vs C545 adj.pval	C545 Heat vs C545 log2FC
GSBRNA2T00150522001	BnaA10g00600D	None	AT1G01280	CYP703A2 [Source:UniProtKB/TrEMBL;Acc:A0A178WMS1]	CDX90022	cytochrome P450 703A2	P:lipid hydroxylation; P:anther development; P:medium-chain fatty acid biosynthetic process; P:oxidation-reduction process; P:sporopollenin biosynthetic process; F:iron ion binding; F:oxidoreductase activity, acting on paired donors, with incorporation or reduction of molecular oxygen, NAD(P)H as one donor, and incorporation of one atom of oxygen; F:heme binding; F:fatty acid in-chain hydroxylase…	P:GO:0002933; P:GO:0048653; P:GO:0051792; P:GO:0055114; P:GO:0080110; F:GO:0005506; F:GO:0016709; F:GO:0020037; F:GO:0052722; C:GO:0016021	0.275868	-0.344791	9.13e-06	-10.9626
GSBRNA2T00085372001	BnaC05g00670D	BnaC05g00670D protein [Source:UniProtKB/TrEMBL;Acc:A0A078FSC0]	AT1G01280	CYP703A2 [Source:UniProtKB/TrEMBL;Acc:A0A178WMS1]	CDY15188	cytochrome P450 703A2	P:lipid hydroxylation; P:anther development; P:medium-chain fatty acid biosynthetic process; P:oxidation-reduction process; P:sporopollenin biosynthetic process; F:iron ion binding; F:oxidoreductase activity, acting on paired donors, with incorporation or reduction of molecular oxygen, NAD(P)H as one donor, and incorporation of one atom of oxygen; F:heme binding; F:fatty acid in-chain hydroxylase…	P:GO:0002933; P:GO:0048653; P:GO:0051792; P:GO:0055114; P:GO:0080110; F:GO:0005506; F:GO:0016709; F:GO:0020037; F:GO:0052722; C:GO:0016021	0.0232825	-0.626591	3.07e-06	-10.7255
GSBRNA2T00065057001	BnaCnng08630D	BnaCnng08630D protein [Source:UniProtKB/TrEMBL;Acc:A0A078HJG4]	AT1G01280	CYP703A2 [Source:UniProtKB/TrEMBL;Acc:A0A178WMS1]	CDY38002	cytochrome P450 703A2	P:lipid hydroxylation; P:anther development; P:medium-chain fatty acid biosynthetic process; P:oxidation-reduction process; P:sporopollenin biosynthetic process; F:iron ion binding; F:oxidoreductase activity, acting on paired donors, with incorporation or reduction of molecular oxygen, NAD(P)H as one donor, and incorporation of one atom of oxygen; F:heme binding; F:fatty acid in-chain hydroxylase…	P:GO:0002933; P:GO:0048653; P:GO:0051792; P:GO:0055114; P:GO:0080110; F:GO:0005506; F:GO:0016709; F:GO:0020037; F:GO:0052722; C:GO:0016021	0.0547059	0.515742	2.99e-05	-10.5055
GSBRNA2T00115351001	BnaC07g21970D	None	AT2G02850	Basic blue protein [Source:UniProtKB/Swiss-Prot;Acc:Q8LG89]	CDY03030	basic blue protein	P:pollination; P:electron transport chain; P:anther development; F:electron transfer activity; F:metal ion binding; C:extracellular matrix; C:anchored component of plasma membrane; C:apoplast	P:GO:0009856; P:GO:0022900; P:GO:0048653; F:GO:0009055; F:GO:0046872; C:GO:0031012; C:GO:0046658; C:GO:0048046	0.351386	1.12461	0.000908457	3.25076
GSBRNA2T00039497001	BnaC07g50930D	BnaC07g50930D protein [Source:UniProtKB/TrEMBL;Acc:A0A078JEH6]	AT4G31400	ECO1 [Source:UniProtKB/TrEMBL;Acc:A0A178UZG9]	CDY63638	protein CHROMOSOME TRANSMISSION FIDELITY 7	P:mitotic sister chromatid segregation; P:double-strand break repair via homologous recombination; P:regulation of DNA replication; P:embryo sac development; P:embryo development ending in seed dormancy; P:establishment of meiotic sister chromatid cohesion; P:post-translational protein acetylation; P:root development; P:multicellular organismal reproductive process; P:anther development; P:cell d…	P:GO:0000070; P:GO:0000724; P:GO:0006275; P:GO:0009553; P:GO:0009793; P:GO:0034089; P:GO:0034421; P:GO:0048364; P:GO:0048609; P:GO:0048653; P:GO:0051301; P:GO:0060772; P:GO:0071922; P:GO:0080186; F:GO:0016407; F:GO:0046872; C:GO:0005737	0.0622447	0.638519	0.00015568	-2.57033
GSBRNA2T00077712001	BnaA03g51450D	BnaA03g51450D protein [Source:UniProtKB/TrEMBL;Acc:A0A078FK87]	AT4G31400	ECO1 [Source:UniProtKB/TrEMBL;Acc:A0A178UZG9]	CDY13427	protein CHROMOSOME TRANSMISSION FIDELITY 7	P:mitotic sister chromatid segregation; P:double-strand break repair via homologous recombination; P:regulation of DNA replication; P:embryo sac development; P:embryo development ending in seed dormancy; P:establishment of meiotic sister chromatid cohesion; P:post-translational protein acetylation; P:root development; P:multicellular organismal reproductive process; P:anther development; P:cell d…	P:GO:0000070; P:GO:0000724; P:GO:0006275; P:GO:0009553; P:GO:0009793; P:GO:0034089; P:GO:0034421; P:GO:0048364; P:GO:0048609; P:GO:0048653; P:GO:0051301; P:GO:0060772; P:GO:0071922; P:GO:0080186; F:GO:0016407; F:GO:0046872; C:GO:0005737	0.0338948	0.670661	0.000200346	-2.00122
GSBRNA2T00102048001	BnaA07g27150D	None	AT1G68480	Zinc finger protein JAGGED [Source:UniProtKB/Swiss-Prot;Acc:Q6S591]	CDX96016	zinc finger protein JAGGED-like	P:regulation of transcription, DNA-templated; P:regulation of flower development; P:leaf morphogenesis; P:specification of floral organ identity; P:abaxial cell fate specification; P:carpel development; P:anther development; F:DNA-binding transcription factor activity; F:protein binding; F:metal ion binding	P:GO:0006355; P:GO:0009909; P:GO:0009965; P:GO:0010093; P:GO:0010158; P:GO:0048440; P:GO:0048653; F:GO:0003700; F:GO:0005515; F:GO:0046872	0.302951	0.195432	6.78e-05	-1.67864
GSBRNA2T00010840001	BnaC04g02520D	BnaC04g02520D protein [Source:UniProtKB/TrEMBL;Acc:A0A078IVQ8]	AT2G42200	Squamosa promoter-binding-like protein 9 [Source:UniProtKB/Swiss-Prot;Acc:Q700W2]	CDY53504	squamosa promoter-binding-like protein 9	P:anther development; P:regulation of leaf formation; F:DNA binding; F:metal ion binding; C:nucleus; C:host cell nucleus	P:GO:0048653; P:GO:2000025; F:GO:0003677; F:GO:0046872; C:GO:0005634; C:GO:0042025	0.841052	0.0644333	0.000443174	-1.59471
GSBRNA2T00042253001	BnaC01g19500D	BnaC01g19500D protein [Source:UniProtKB/TrEMBL;Acc:A0A078GXE7]	AT4G27330	Protein SPOROCYTELESS [Source:UniProtKB/Swiss-Prot;Acc:O81836]	CDY29298	protein SPOROCYTELESS	P:regulation of transcription, DNA-templated; P:sporocyte differentiation; P:anther development; F:DNA-binding transcription factor activity; F:protein binding	P:GO:0006355; P:GO:0048533; P:GO:0048653; F:GO:0003700; F:GO:0005515	0.128673	0.636492	0.00242787	-1.5757
GSBRNA2T00123166001	BnaA04g24340D	None	AT2G42200	Squamosa promoter-binding-like protein 9 [Source:UniProtKB/Swiss-Prot;Acc:Q700W2]	CDY06881	squamosa promoter-binding-like protein 9	P:anther development; P:regulation of leaf formation; F:DNA binding; F:metal ion binding; C:nucleus; C:host cell nucleus	P:GO:0048653; P:GO:2000025; F:GO:0003677; F:GO:0046872; C:GO:0005634; C:GO:0042025	0.97007	-0.0094645	0.000133178	-1.51643
GSBRNA2T00149461001	BnaA01g16350D	None	AT4G27330	Protein SPOROCYTELESS [Source:UniProtKB/Swiss-Prot;Acc:O81836]	CDX89258	protein SPOROCYTELESS	P:regulation of transcription, DNA-templated; P:sporocyte differentiation; P:anther development; F:DNA-binding transcription factor activity; F:protein binding	P:GO:0006355; P:GO:0048533; P:GO:0048653; F:GO:0003700; F:GO:0005515	0.046293	-0.565432	0.000568726	-1.50289
GSBRNA2T00085302001	BnaC05g00120D	BnaC05g00120D protein [Source:UniProtKB/TrEMBL;Acc:A0A078FS86]	N/A	N/A	CDY15133	squamosa promoter-binding-like protein 8	P:anther development; F:DNA binding; F:metal ion binding; C:nucleus; C:host cell nucleus	P:GO:0048653; F:GO:0003677; F:GO:0046872; C:GO:0005634; C:GO:0042025	0.208707	-0.315339	0.000839802	-1.48879
GSBRNA2T00064377001	BnaC08g48470D	BnaC08g48470D protein (Fragment) [Source:UniProtKB/TrEMBL;Acc:A0A078JL62]	AT3G51060	Protein SHI RELATED SEQUENCE 1 [Source:UniProtKB/Swiss-Prot;Acc:Q9SD40]	CDY67534	protein SHI RELATED SEQUENCE 1-like	P:pollen development; P:positive regulation of transcription, DNA-templated; P:anther development; F:DNA binding; F:protein heterodimerization activity	P:GO:0009555; P:GO:0045893; P:GO:0048653; F:GO:0003677; F:GO:0046982	0.535933	-0.252713	0.00870508	-1.48375
GSBRNA2T00112062001	BnaA03g27730D	None	AT3G02130	LRR receptor-like serine/threonine-protein kinase RPK2 [Source:UniProtKB/Swiss-Prot;Acc:Q9S7I6]	CDX74274	LRR receptor-like serine/threonine-protein kinase RPK2	P:formation of cytoplasmic translation initiation complex; P:protein phosphorylation; P:response to cold; P:response to water deprivation; P:lignin metabolic process; P:pollen germination; P:longitudinal axis specification; P:radial axis specification; P:meristem maintenance; P:embryonic meristem development; P:anther development; F:translation initiation factor activity; F:protein serine/threoni…	P:GO:0001732; P:GO:0006468; P:GO:0009409; P:GO:0009414; P:GO:0009808; P:GO:0009846; P:GO:0009942; P:GO:0009945; P:GO:0010073; P:GO:0048508; P:GO:0048653; F:GO:0003743; F:GO:0004674; F:GO:0005524; C:GO:0005886; C:GO:0016021; C:GO:0016282; C:GO:0033290; C:GO:0071541	0.808358	-0.117416	0.00188774	1.39654
GSBRNA2T00066264001	BnaC06g30050D	BnaC06g30050D protein [Source:UniProtKB/TrEMBL;Acc:A0A078HL42]	AT1G68480	Zinc finger protein JAGGED [Source:UniProtKB/Swiss-Prot;Acc:Q6S591]	CDY38582	zinc finger protein JAGGED	P:regulation of transcription, DNA-templated; P:regulation of flower development; P:leaf morphogenesis; P:specification of floral organ identity; P:abaxial cell fate specification; P:carpel development; P:anther development; F:DNA-binding transcription factor activity; F:protein binding; F:metal ion binding	P:GO:0006355; P:GO:0009909; P:GO:0009965; P:GO:0010093; P:GO:0010158; P:GO:0048440; P:GO:0048653; F:GO:0003700; F:GO:0005515; F:GO:0046872	0.811904	0.0432632	8.05e-05	-1.34473
GSBRNA2T00098900001	BnaA07g17550D	None	AT3G57920	Squamosa promoter-binding-like protein 15 [Source:UniProtKB/Swiss-Prot;Acc:Q9M2Q6]	CDX67715	squamosa promoter-binding-like protein 15	P:regulation of transcription, DNA-templated; P:regulation of cell size; P:positive regulation of vernalization response; P:vegetative to reproductive phase transition of meristem; P:regulation of cell population proliferation; P:anther development; F:DNA binding; F:DNA-binding transcription factor activity; F:protein binding; F:metal ion binding; C:nucleus; C:host cell nucleus	P:GO:0006355; P:GO:0008361; P:GO:0010220; P:GO:0010228; P:GO:0042127; P:GO:0048653; F:GO:0003677; F:GO:0003700; F:GO:0005515; F:GO:0046872; C:GO:0005634; C:GO:0042025	0.00470177	2.06896	0.00140092	1.2752
GSBRNA2T00129964001	BnaA03g04700D	None	AT5G14070	Glutaredoxin-C8 [Source:UniProtKB/Swiss-Prot;Acc:Q8LF89]	CDX78558	glutaredoxin-C8	P:negative regulation of transcription by RNA polymerase II; P:electron transport chain; P:anther development; F:protein binding; F:electron transfer activity; F:protein disulfide oxidoreductase activity; C:cytoplasm	P:GO:0000122; P:GO:0022900; P:GO:0048653; F:GO:0005515; F:GO:0009055; F:GO:0015035; C:GO:0005737	0.789057	0.13698	0.0245268	-1.24065
GSBRNA2T00132740001	BnaA05g02680D	None	AT2G42200	Squamosa promoter-binding-like protein 9 [Source:UniProtKB/Swiss-Prot;Acc:Q700W2]	CDX79888	squamosa promoter-binding-like protein 9	P:anther development; P:regulation of leaf formation; F:DNA binding; F:metal ion binding; C:nucleus; C:host cell nucleus	P:GO:0048653; P:GO:2000025; F:GO:0003677; F:GO:0046872; C:GO:0005634; C:GO:0042025	0.437536	0.152181	0.000266315	-1.1947
GSBRNA2T00027624001	BnaA03g59180D	BnaA03g59180D protein [Source:UniProtKB/TrEMBL;Acc:A0A078J5W3]	AT4G36260	Protein SHI RELATED SEQUENCE 2 [Source:UniProtKB/Swiss-Prot;Acc:O65517]	CDY59719	protein SHI RELATED SEQUENCE 2	P:pollen development; P:positive regulation of transcription, DNA-templated; P:anther development; F:DNA binding	P:GO:0009555; P:GO:0045893; P:GO:0048653; F:GO:0003677	0.454752	0.230538	0.00370789	-1.15444
GSBRNA2T00105779001	BnaC06g16200D	None	AT3G57920	Squamosa promoter-binding-like protein 15 [Source:UniProtKB/Swiss-Prot;Acc:Q9M2Q6]	CDX98259	squamosa promoter-binding-like protein 15	P:regulation of transcription, DNA-templated; P:regulation of cell size; P:positive regulation of vernalization response; P:vegetative to reproductive phase transition of meristem; P:regulation of cell population proliferation; P:anther development; F:DNA binding; F:DNA-binding transcription factor activity; F:protein binding; F:metal ion binding; C:nucleus; C:host cell nucleus	P:GO:0006355; P:GO:0008361; P:GO:0010220; P:GO:0010228; P:GO:0042127; P:GO:0048653; F:GO:0003677; F:GO:0003700; F:GO:0005515; F:GO:0046872; C:GO:0005634; C:GO:0042025	0.0588435	-1.0157	0.0198963	1.1097
GSBRNA2T00153623001	BnaC03g32770D	None	AT3G02130	LRR receptor-like serine/threonine-protein kinase RPK2 [Source:UniProtKB/Swiss-Prot;Acc:Q9S7I6]	CDX91975	LRR receptor-like serine/threonine-protein kinase RPK2	P:formation of cytoplasmic translation initiation complex; P:protein phosphorylation; P:response to cold; P:response to water deprivation; P:lignin metabolic process; P:pollen germination; P:longitudinal axis specification; P:radial axis specification; P:meristem maintenance; P:embryonic meristem development; P:anther development; F:translation initiation factor activity; F:protein serine/threoni…	P:GO:0001732; P:GO:0006468; P:GO:0009409; P:GO:0009414; P:GO:0009808; P:GO:0009846; P:GO:0009942; P:GO:0009945; P:GO:0010073; P:GO:0048508; P:GO:0048653; F:GO:0003743; F:GO:0004674; F:GO:0005524; C:GO:0005886; C:GO:0016021; C:GO:0016282; C:GO:0033290; C:GO:0071541	0.737718	-0.0849217	0.000490348	1.04754
GSBRNA2T00088032001	BnaCnng15420D	BnaCnng15420D protein [Source:UniProtKB/TrEMBL;Acc:A0A078ID03]	AT5G56450	Probable ADP,ATP carrier protein At5g56450 [Source:UniProtKB/Swiss-Prot;Acc:Q9FM86]	CDY47751	probable ADP,ATP carrier protein At5g56450	P:anther development; P:transmembrane transport; F:ATP transmembrane transporter activity; C:mitochondrial inner membrane; C:integral component of membrane	P:GO:0048653; P:GO:0055085; F:GO:0005347; C:GO:0005743; C:GO:0016021	0.167661	0.513823	0.00261452	1.01135

## Sheet: Meiosis
GENEID	NAME	DESCRIPTION	ARABIDOPSIS	ARABIDOPSIS DESCRIPTION	TXNAME	BLAST2GO DESCRIPTION	GO NAMES	GO IDs	C545 vs SORA 1 adj.pval	C545 vs SORA 1 log2FC	C545 Heat vs C545 adj.pval	C545 Heat vs C545 log2FC
GSBRNA2T00146512001	BnaA07g33530D	None	AT1G77390	TAM [Source:UniProtKB/TrEMBL;Acc:A0A178WDV8]	CDX87520	CYCLIN A1;2	P:regulation of cyclin-dependent protein serine/threonine kinase activity; P:meiosis II; P:male meiotic nuclear division; P:mitotic cell cycle phase transition; P:regulation of meiotic cell cycle; F:protein binding; F:cyclin-dependent protein serine/threonine kinase regulator activity; C:cyclin-dependent protein kinase holoenzyme complex; C:cytoplasm; C:host cell nucleus	P:GO:0000079; P:GO:0007135; P:GO:0007140; P:GO:0044772; P:GO:0051445; F:GO:0005515; F:GO:0016538; C:GO:0000307; C:GO:0005737; C:GO:0042025	0.0329951	1.306	0.00147846	-2.84144
GSBRNA2T00082730001	BnaC03g16220D	BnaC03g16220D protein [Source:UniProtKB/TrEMBL;Acc:A0A078I8R2]	AT5G50930	Protein MHF1 homolog [Source:UniProtKB/Swiss-Prot;Acc:Q9FI55]	CDY45799	protein MHF1 homolog	P:resolution of meiotic recombination intermediates; P:mitotic recombination; P:homologous chromosome pairing at meiosis; P:replication fork processing; P:interstrand cross-link repair; F:DNA binding; F:chromatin binding; F:protein heterodimerization activity; C:Fanconi anaemia nuclear complex; C:FANCM-MHF complex	P:GO:0000712; P:GO:0006312; P:GO:0007129; P:GO:0031297; P:GO:0036297; F:GO:0003677; F:GO:0003682; F:GO:0046982; C:GO:0043240; C:GO:0071821	0.408144	0.22308	0.000166394	-2.52202
GSBRNA2T00142213001	BnaA03g13400D	None	AT5G50930	Protein MHF1 homolog [Source:UniProtKB/Swiss-Prot;Acc:Q9FI55]	CDX84890	protein MHF1 homolog	P:resolution of meiotic recombination intermediates; P:mitotic recombination; P:homologous chromosome pairing at meiosis; P:replication fork processing; P:interstrand cross-link repair; F:DNA binding; F:chromatin binding; F:protein heterodimerization activity; C:Fanconi anaemia nuclear complex; C:FANCM-MHF complex	P:GO:0000712; P:GO:0006312; P:GO:0007129; P:GO:0031297; P:GO:0036297; F:GO:0003677; F:GO:0003682; F:GO:0046982; C:GO:0043240; C:GO:0071821	0.000676518	-1.1519	0.000102155	-2.39876
GSBRNA2T00024070001	BnaC04g43820D	BnaC04g43820D protein [Source:UniProtKB/TrEMBL;Acc:A0A078GBA9]	AT2G33400	FK506-binding nuclear-like protein [Source:UniProtKB/TrEMBL;Acc:Q8H1N0]	CDY23740	serine/threonine-protein kinase rio2	P:male meiosis II	P:GO:0007142	0.0188284	0.473493	2.06e-05	-2.32781
GSBRNA2T00147891001	BnaC06g38120D	None	AT1G77390	TAM [Source:UniProtKB/TrEMBL;Acc:A0A178WDV8]	CDX88368	CYCLIN A1;2	P:regulation of cyclin-dependent protein serine/threonine kinase activity; P:meiosis II; P:male meiotic nuclear division; P:mitotic cell cycle phase transition; P:regulation of meiotic cell cycle; F:protein binding; F:cyclin-dependent protein serine/threonine kinase regulator activity; C:cyclin-dependent protein kinase holoenzyme complex; C:cytoplasm; C:host cell nucleus	P:GO:0000079; P:GO:0007135; P:GO:0007140; P:GO:0044772; P:GO:0051445; F:GO:0005515; F:GO:0016538; C:GO:0000307; C:GO:0005737; C:GO:0042025	0.00240189	0.997404	4.05e-05	-2.2864
GSBRNA2T00064626001	BnaA04g19430D	BnaA04g19430D protein [Source:UniProtKB/TrEMBL;Acc:A0A078HHA6]	AT2G33400	FK506-binding nuclear-like protein [Source:UniProtKB/TrEMBL;Acc:Q8H1N0]	CDY37725	serine/threonine-protein kinase rio2	P:male meiosis II	P:GO:0007142	0.000122911	3.14701	7.25e-05	-2.09576
GSBRNA2T00024493001	BnaC03g17100D	BnaC03g17100D protein [Source:UniProtKB/TrEMBL;Acc:A0A078GF11]	AT2G30820	Aspartyl/glutamyl-tRNA(Asn/Gln) amidotransferase subunit [Source:UniProtKB/TrEMBL;Acc:Q6NMH7]	CDY23981	protein JASON isoform X1	P:male meiosis II	P:GO:0007142	0.768095	-0.0962227	0.00085428	-1.89454
GSBRNA2T00158182001	BnaC07g17620D	None	AT5G44040	At5g44040 [Source:UniProtKB/TrEMBL;Acc:Q9FNC2]	CDX94753	nuclear polyadenylated RNA-binding protein 3	P:male meiosis II	P:GO:0007142	0.824579	-0.0504951	7.42e-05	-1.85998
GSBRNA2T00018783001	BnaA06g36360D	BnaA06g36360D protein [Source:UniProtKB/TrEMBL;Acc:A0A078GAA5]	AT5G44040	At5g44040 [Source:UniProtKB/TrEMBL;Acc:Q9FNC2]	CDY22314	nuclear polyadenylated RNA-binding protein 3	P:male meiosis II	P:GO:0007142	0.111367	-0.427994	0.000358297	-1.62791
GSBRNA2T00023019001	BnaC05g49770D	BnaC05g49770D protein [Source:UniProtKB/TrEMBL;Acc:A0A078J5J9]	AT1G15660	Centromere protein C [Source:UniProtKB/Swiss-Prot;Acc:Q66LG9]	CDY58029	centromere protein C isoform X1	P:attachment of mitotic spindle microtubules to kinetochore; P:kinetochore assembly; P:monopolar spindle attachment to meiosis I kinetochore; F:centromeric DNA binding; C:condensed nuclear chromosome kinetochore	P:GO:0051315; P:GO:0051382; P:GO:0051455; F:GO:0019237; C:GO:0000778	0.500977	-0.12788	6.77e-05	-1.56805
GSBRNA2T00043401001	BnaA04g17850D	BnaA04g17850D protein [Source:UniProtKB/TrEMBL;Acc:A0A078GWS7]	AT2G30820	Aspartyl/glutamyl-tRNA(Asn/Gln) amidotransferase subunit [Source:UniProtKB/TrEMBL;Acc:Q6NMH7]	CDY29642	protein JASON	P:male meiosis II	P:GO:0007142	0.356702	-0.289983	0.00186158	-1.54138
GSBRNA2T00145123001	BnaC08g01870D	None	AT1G06660	Protein JASON [Source:UniProtKB/Swiss-Prot;Acc:F4IDQ5]	CDX86516	protein JASON	P:regulation of transcription, DNA-templated; P:male meiosis II	P:GO:0006355; P:GO:0007142	0.272531	-0.379712	0.00263896	-1.52865
GSBRNA2T00127016001	BnaA08g08260D	None	AT4G17380	DNA mismatch repair protein MSH4 [Source:UniProtKB/Swiss-Prot;Acc:F4JP48]	CDX76574	DNA mismatch repair protein MSH4	P:resolution of meiotic recombination intermediates; P:homologous chromosome pairing at meiosis; P:meiotic mismatch repair involved in reciprocal meiotic recombination; F:ATP binding; F:DNA-dependent ATPase activity; F:mismatched DNA binding; C:synaptonemal complex; C:plasmodesma; C:germ cell nucleus	P:GO:0000712; P:GO:0007129; P:GO:0010777; F:GO:0005524; F:GO:0008094; F:GO:0030983; C:GO:0000795; C:GO:0009506; C:GO:0043073	0.950097	-0.0231609	0.00204545	-1.49389
GSBRNA2T00148024001	BnaC06g39210D	None	AT1G78790	Protein MHF2 homolog [Source:UniProtKB/Swiss-Prot;Acc:Q8L7N3]	CDX88477	centromere protein X	P:resolution of meiotic recombination intermediates; P:DNA repair; P:protein glycosylation; P:homologous chromosome pairing at meiosis; P:replication fork processing; P:kinetochore assembly; P:mannosylation; F:DNA binding; F:GDP-Man:Man1GlcNAc2-PP-Dol alpha-1,3-mannosyltransferase activity; C:integral component of membrane; C:Fanconi anaemia nuclear complex; C:FANCM-MHF complex	P:GO:0000712; P:GO:0006281; P:GO:0006486; P:GO:0007129; P:GO:0031297; P:GO:0051382; P:GO:0097502; F:GO:0003677; F:GO:0004378; C:GO:0016021; C:GO:0043240; C:GO:0071821	0.267345	-0.19076	9.48e-05	-1.43453
GSBRNA2T00003143001	BnaAnng33520D	BnaAnng33520D protein [Source:UniProtKB/TrEMBL;Acc:A0A078JVD8]	AT1G50240	Serine/threonine-protein kinase TIO [Source:UniProtKB/Swiss-Prot;Acc:Q2QAV0]	CDY70400	serine/threonine-protein kinase TIO	P:cytokinesis by cell plate formation; P:protein phosphorylation; P:male meiosis cytokinesis; F:protein serine/threonine kinase activity; F:ATP binding; F:kinesin binding; C:cytoskeleton; C:phragmoplast	P:GO:0000911; P:GO:0006468; P:GO:0007112; F:GO:0004674; F:GO:0005524; F:GO:0019894; C:GO:0005856; C:GO:0009524	0.683373	-0.0906675	0.000187022	-1.42956
GSBRNA2T00136259001	BnaA10g24970D	Sister chromatid cohesion 1 protein 1 [Source:Projected from Arabidopsis thaliana (AT5G05490) UniProtKB/Swiss-Prot;Acc:Q9S7T7]	AT5G05490	Sister chromatid cohesion 1 protein 1 [Source:UniProtKB/Swiss-Prot;Acc:Q9S7T7]	CDX70148	sister chromatid cohesion 1 protein 1 isoform X1	P:double-strand break repair; P:meiotic chromosome condensation; P:monopolar spindle attachment to meiosis I kinetochore; P:meiotic sister chromatid cohesion, centromeric; F:chromatin binding; F:RNA binding; F:RNA helicase activity; F:protein binding; F:ATP binding; C:nuclear cohesin complex	P:GO:0006302; P:GO:0010032; P:GO:0051455; P:GO:0051754; F:GO:0003682; F:GO:0003723; F:GO:0003724; F:GO:0005515; F:GO:0005524; C:GO:0000798	0.831892	-0.086827	0.00625111	-1.4085
GSBRNA2T00001198001	BnaC08g09970D	BnaC08g09970D protein [Source:UniProtKB/TrEMBL;Acc:A0A078FB48]	AT4G14970	unknown protein; FUNCTIONS IN: molecular_function unknown; INVOLVED IN: biological_process unknown; LOCATED IN: chloroplast; EXPRESSED IN: 14 plant structures; EXPRESSED DURING: 6 growth stages; Ha. [Source:TAIR;Acc:AT4G14970]	CDY09043	Fanconi anemia group D2 protein homolog	P:homologous chromosome pairing at meiosis; P:intra-S DNA damage checkpoint; P:interstrand cross-link repair; P:double-strand break repair involved in meiotic recombination; F:DNA polymerase binding; C:condensed chromosome	P:GO:0007129; P:GO:0031573; P:GO:0036297; P:GO:1990918; F:GO:0070182; C:GO:0000793	0.643091	-0.12376	0.000744951	-1.32866
GSBRNA2T00080871001	BnaCnng11920D	Kinesin-like protein [Source:UniProtKB/TrEMBL;Acc:A0A078I4N4]	AT3G43210	Kinesin-like protein KIN-7B [Source:UniProtKB/Swiss-Prot;Acc:Q8LNZ2]	CDY44836	kinesin-like protein KIN-7B	P:cytokinesis by cell plate formation; P:microtubule-based movement; P:male meiosis cytokinesis; P:pollen development; P:radial microtubular system formation; F:microtubule motor activity; F:ATP binding; F:microtubule binding; C:microtubule; C:plasmodesma	P:GO:0000911; P:GO:0007018; P:GO:0007112; P:GO:0009555; P:GO:0010245; F:GO:0003777; F:GO:0005524; F:GO:0008017; C:GO:0005874; C:GO:0009506	0.033442	0.307534	3.74e-05	-1.1533
GSBRNA2T00021027001	BnaA08g05560D	BnaA08g05560D protein [Source:UniProtKB/TrEMBL;Acc:A0A078GBH1]	AT4G14970	unknown protein; FUNCTIONS IN: molecular_function unknown; INVOLVED IN: biological_process unknown; LOCATED IN: chloroplast; EXPRESSED IN: 14 plant structures; EXPRESSED DURING: 6 growth stages; Ha. [Source:TAIR;Acc:AT4G14970]	CDY22726	Fanconi anemia group D2 protein homolog	P:homologous chromosome pairing at meiosis; P:intra-S DNA damage checkpoint; P:interstrand cross-link repair; P:double-strand break repair involved in meiotic recombination; F:DNA polymerase binding; C:condensed chromosome	P:GO:0007129; P:GO:0031573; P:GO:0036297; P:GO:1990918; F:GO:0070182; C:GO:0000793	0.958116	0.0106086	0.000176223	-1.15116
GSBRNA2T00089769001	BnaA08g28700D	BnaA08g28700D protein [Source:UniProtKB/TrEMBL;Acc:A0A078FR45]	AT1G06660	Protein JASON [Source:UniProtKB/Swiss-Prot;Acc:F4IDQ5]	CDY15586	protein JASON	P:regulation of transcription, DNA-templated; P:male meiosis II	P:GO:0006355; P:GO:0007142	0.000227805	-1.53161	0.00169639	-1.14086
GSBRNA2T00146414001	BnaA07g34380D	None	AT1G78790	Protein MHF2 homolog [Source:UniProtKB/Swiss-Prot;Acc:Q8L7N3]	CDX87435	centromere protein X	P:resolution of meiotic recombination intermediates; P:DNA repair; P:protein glycosylation; P:homologous chromosome pairing at meiosis; P:replication fork processing; P:kinetochore assembly; P:mannosylation; F:DNA binding; F:GDP-Man:Man1GlcNAc2-PP-Dol alpha-1,3-mannosyltransferase activity; C:integral component of membrane; C:Fanconi anaemia nuclear complex; C:FANCM-MHF complex	P:GO:0000712; P:GO:0006281; P:GO:0006486; P:GO:0007129; P:GO:0031297; P:GO:0051382; P:GO:0097502; F:GO:0003677; F:GO:0004378; C:GO:0016021; C:GO:0043240; C:GO:0071821	0.128637	-0.600593	0.0195233	-1.13657
GSBRNA2T00046528001	BnaA06g19570D	Kinesin-like protein [Source:UniProtKB/TrEMBL;Acc:A0A078GZL7]	AT3G43210	Kinesin-like protein KIN-7B [Source:UniProtKB/Swiss-Prot;Acc:Q8LNZ2]	CDY30956	kinesin-like protein KIN-7B	P:cytokinesis by cell plate formation; P:microtubule-based movement; P:male meiosis cytokinesis; P:pollen development; P:radial microtubular system formation; F:microtubule motor activity; F:ATP binding; F:microtubule binding; C:microtubule; C:plasmodesma	P:GO:0000911; P:GO:0007018; P:GO:0007112; P:GO:0009555; P:GO:0010245; F:GO:0003777; F:GO:0005524; F:GO:0008017; C:GO:0005874; C:GO:0009506	0.4629	0.109332	8.31e-05	-1.12427
GSBRNA2T00116532001	BnaA02g15170D	None	N/A	N/A	CDY03720	protein JASON-like	P:male meiosis II	P:GO:0007142	0.879536	-0.0463161	0.00310474	-1.02146
GSBRNA2T00145483001	BnaA09g21520D	None	N/A	N/A	CDX86762	protein JASON-like	P:male meiosis II	P:GO:0007142	0.433582	0.318282	0.0194224	-1.00761
GSBRNA2T00105088001	BnaC04g41470D	None	AT2G30820	Aspartyl/glutamyl-tRNA(Asn/Gln) amidotransferase subunit [Source:UniProtKB/TrEMBL;Acc:Q6NMH7]	CDX97792	protein JASON	P:male meiosis II	P:GO:0007142	0.259959	-0.416959	0.0198891	-1.00268

## Sheet: Spermine and Spermidine
GENEID	NAME	DESCRIPTION	ARABIDOPSIS	ARABIDOPSIS DESCRIPTION	TXNAME	BLAST2GO DESCRIPTION	GO NAMES	GO IDs	C545 vs SORA 1 adj.pval	C545 vs SORA 1 log2FC	C545 Heat vs C545 adj.pval	C545 Heat vs C545 log2FC
GSBRNA2T00019698001	BnaCnng30570D	BnaCnng30570D protein [Source:UniProtKB/TrEMBL;Acc:A0A078J0E9]	AT2G19070	Spermidine hydroxycinnamoyl transferase [Source:UniProtKB/Swiss-Prot;Acc:O64470]	CDY56515	spermidine hydroxycinnamoyl transferase-like	P:pollen exine formation; P:spermidine hydroxycinnamate conjugate biosynthetic process; F:spermidine:sinapoyl CoA N-acyltransferase activity; F:spermidine:coumaroyl CoA N-acyltransferase activity; F:spermidine:caffeoyl CoA N-acyltransferase activity; F:spermidine:feruloyl CoA N-acyltransferase activity	P:GO:0010584; P:GO:0080088; F:GO:0080072; F:GO:0080073; F:GO:0080074; F:GO:0080075	0.0074148	-9.66912	0.417198	-4.17437
GSBRNA2T00035997001	BnaCnng39330D	BnaCnng39330D protein [Source:UniProtKB/TrEMBL;Acc:A0A078JCB3]	AT2G19070	Spermidine hydroxycinnamoyl transferase [Source:UniProtKB/Swiss-Prot;Acc:O64470]	CDY62143	spermidine hydroxycinnamoyl transferase	P:pollen exine formation; P:spermidine hydroxycinnamate conjugate biosynthetic process; F:spermidine:sinapoyl CoA N-acyltransferase activity; F:spermidine:coumaroyl CoA N-acyltransferase activity; F:spermidine:caffeoyl CoA N-acyltransferase activity; F:spermidine:feruloyl CoA N-acyltransferase activity	P:GO:0010584; P:GO:0080088; F:GO:0080072; F:GO:0080073; F:GO:0080074; F:GO:0080075	0.0324792	-8.92739	0.565032	-3.66039
GSBRNA2T00054457001	BnaAnng22360D	BnaAnng22360D protein [Source:UniProtKB/TrEMBL;Acc:A0A078JL47]	AT2G19070	Spermidine hydroxycinnamoyl transferase [Source:UniProtKB/Swiss-Prot;Acc:O64470]	CDY66506	spermidine hydroxycinnamoyl transferase-like	P:pollen exine formation; P:spermidine hydroxycinnamate conjugate biosynthetic process; F:spermidine:sinapoyl CoA N-acyltransferase activity; F:spermidine:coumaroyl CoA N-acyltransferase activity; F:spermidine:caffeoyl CoA N-acyltransferase activity; F:spermidine:feruloyl CoA N-acyltransferase activity	P:GO:0010584; P:GO:0080088; F:GO:0080072; F:GO:0080073; F:GO:0080074; F:GO:0080075	0.0445177	-8.01615	0.809986	-1.08051
GSBRNA2T00044807001	BnaA03g49670D	BnaA03g49670D protein [Source:UniProtKB/TrEMBL;Acc:A0A078H038]	AT2G25150	Spermidine coumaroyl-CoA acyltransferase [Source:UniProtKB/Swiss-Prot;Acc:Q8GYW8]	CDY30203	spermidine coumaroyl-CoA acyltransferase	P:polyamine biosynthetic process; P:spermidine metabolic process; F:spermidine:coumaroyl CoA N-acyltransferase activity	P:GO:0006596; P:GO:0008216; F:GO:0080073	0.00241399	-4.93674	0.165349	-3.86139
GSBRNA2T00086010001	BnaC07g42070D	BnaC07g42070D protein [Source:UniProtKB/TrEMBL;Acc:A0A078I9B2]	AT2G25150	Spermidine coumaroyl-CoA acyltransferase [Source:UniProtKB/Swiss-Prot;Acc:Q8GYW8]	CDY46702	spermidine coumaroyl CoA acyltransferase-like	P:polyamine biosynthetic process; P:spermidine metabolic process; F:spermidine:coumaroyl CoA N-acyltransferase activity	P:GO:0006596; P:GO:0008216; F:GO:0080073	0.00469118	-4.77557	0.203919	-3.02718
GSBRNA2T00086004001	BnaC07g42040D	BnaC07g42040D protein [Source:UniProtKB/TrEMBL;Acc:A0A078IBH9]	AT2G25150	Spermidine coumaroyl-CoA acyltransferase [Source:UniProtKB/Swiss-Prot;Acc:Q8GYW8]	CDY46699	spermidine coumaroyl CoA acyltransferase-like	P:polyamine biosynthetic process; P:spermidine metabolic process; F:spermidine:coumaroyl CoA N-acyltransferase activity	P:GO:0006596; P:GO:0008216; F:GO:0080073	0.0102706	-3.6494	0.16243	-3.51725
GSBRNA2T00140522001	BnaC03g07500D	None	AT5G15950	S-adenosylmethionine decarboxylase proenzyme 2 [Source:UniProtKB/Swiss-Prot;Acc:Q9S7T9]	CDX70666	S-adenosylmethionine decarboxylase proenzyme 2	P:S-adenosylmethioninamine biosynthetic process; P:spermine biosynthetic process; P:spermidine biosynthetic process; F:adenosylmethionine decarboxylase activity; C:cytosol	P:GO:0006557; P:GO:0006597; P:GO:0008295; F:GO:0004014; C:GO:0005829	0.0115017	-1.69998	0.00172081	-4.63833
GSBRNA2T00130089001	BnaA03g05780D	None	AT5G15950	S-adenosylmethionine decarboxylase proenzyme 2 [Source:UniProtKB/Swiss-Prot;Acc:Q9S7T9]	CDX78666	S-adenosylmethionine decarboxylase	P:spermine biosynthetic process; P:spermidine biosynthetic process; P:gene silencing; P:viral genome replication; P:plant organ development; F:adenosylmethionine decarboxylase activity; F:protein binding; C:cytosol	P:GO:0006597; P:GO:0008295; P:GO:0016458; P:GO:0019079; P:GO:0099402; F:GO:0004014; F:GO:0005515; C:GO:0005829	0.0164297	-2.03269	0.0141215	-4.24931
GSBRNA2T00121349001	BnaA01g02460D	None	AT2G16500	Arginine decarboxylase 1 [Source:UniProtKB/Swiss-Prot;Acc:Q9SI64]	CDX75456	arginine decarboxylase 2	P:arginine catabolic process; P:response to oxidative stress; P:spermidine biosynthetic process; P:response to cold; P:response to wounding; P:response to salt stress; P:response to abscisic acid; P:response to jasmonic acid; P:putrescine biosynthetic process from arginine; P:response to karrikin; F:arginine decarboxylase activity; F:protein homodimerization activity; C:cytosol; C:chloroplast	P:GO:0006527; P:GO:0006979; P:GO:0008295; P:GO:0009409; P:GO:0009611; P:GO:0009651; P:GO:0009737; P:GO:0009753; P:GO:0033388; P:GO:0080167; F:GO:0008792; F:GO:0042803; C:GO:0005829; C:GO:0009507	0.00496578	-2.46203	0.797653	-0.193144
GSBRNA2T00140346001	BnaC03g06000D	None	AT5G13700	Polyamine oxidase 1 [Source:UniProtKB/Swiss-Prot;Acc:Q9FNA2]	CDX70516	polyamine oxidase 1	P:spermine catabolic process; P:oxidation-reduction process; F:polyamine oxidase activity; F:flavin adenine dinucleotide binding; F:norspermine:oxygen oxidoreductase activity; F:N1-acetylspermine:oxygen oxidoreductase (N1-acetylspermidine-forming) activity; F:spermine:oxygen oxidoreductase (spermidine-forming) activity; F:spermidine:oxygen oxidoreductase (3-aminopropanal-forming) activity; F:N1-a…	P:GO:0046208; P:GO:0055114; F:GO:0046592; F:GO:0050660; F:GO:0052894; F:GO:0052895; F:GO:0052901; F:GO:0052902; F:GO:0052903; F:GO:0052904; C:GO:0005737	0.00271829	1.53512	6.89e-05	-3.04151
GSBRNA2T00129937001	BnaA03g04460D	None	AT5G13700	Polyamine oxidase 1 [Source:UniProtKB/Swiss-Prot;Acc:Q9FNA2]	CDX78534	polyamine oxidase 1	P:spermine catabolic process; P:oxidation-reduction process; F:polyamine oxidase activity; F:flavin adenine dinucleotide binding; F:norspermine:oxygen oxidoreductase activity; F:N1-acetylspermine:oxygen oxidoreductase (N1-acetylspermidine-forming) activity; F:spermine:oxygen oxidoreductase (spermidine-forming) activity; F:spermidine:oxygen oxidoreductase (3-aminopropanal-forming) activity; F:N1-a…	P:GO:0046208; P:GO:0055114; F:GO:0046592; F:GO:0050660; F:GO:0052894; F:GO:0052895; F:GO:0052901; F:GO:0052902; F:GO:0052903; F:GO:0052904; C:GO:0005737	0.0233247	1.19107	0.000426264	-2.72874
GSBRNA2T00099435001	BnaA07g22160D	None	AT1G74540	Cytochrome P450 98A8 [Source:UniProtKB/Swiss-Prot;Acc:Q9CA61]	CDX68176	cytochrome P450 98A8-like	P:spermidine metabolic process; P:oxidation-reduction process; P:spermidine hydroxycinnamate conjugate biosynthetic process; F:iron ion binding; F:heme binding; F:tricoumaroylspermidine meta-hydroxylase activity; F:dicoumaroyl monocaffeoyl spermidine meta-hydroxylase activity; F:monocoumaroyl dicaffeoyl spermidine meta-hydroxylase activity; F:triferuloylspermidine meta-hydroxylase activity; F:dif…	P:GO:0008216; P:GO:0055114; P:GO:0080088; F:GO:0005506; F:GO:0020037; F:GO:0072547; F:GO:0072548; F:GO:0072549; F:GO:0072550; F:GO:0072551; F:GO:0072552; C:GO:0016021	0.000354319	-4.76344	0.0120369	-2.24474
GSBRNA2T00044812001	BnaA03g49640D	BnaA03g49640D protein [Source:UniProtKB/TrEMBL;Acc:A0A078GXG7]	AT4G29720	Probable polyamine oxidase 5 [Source:UniProtKB/Swiss-Prot;Acc:Q9SU79]	CDY30206	probable polyamine oxidase 5	P:spermine catabolic process; P:regulation of timing of transition from vegetative to reproductive phase; P:oxidation-reduction process; P:thermospermine catabolic process; F:polyamine oxidase activity; F:flavin adenine dinucleotide binding; F:norspermine:oxygen oxidoreductase activity; F:spermine:oxygen oxidoreductase (spermidine-forming) activity; F:N1-acetylspermine:oxygen oxidoreductase (3-ac…	P:GO:0046208; P:GO:0048510; P:GO:0055114; P:GO:1903602; F:GO:0046592; F:GO:0050660; F:GO:0052894; F:GO:0052901; F:GO:0052903; F:GO:1990534; C:GO:0005737	0.016315	2.2816	0.0929234	0.665224
GSBRNA2T00143627001	BnaC06g22910D	None	AT1G74540	Cytochrome P450 98A8 [Source:UniProtKB/Swiss-Prot;Acc:Q9CA61]	CDX85843	cytochrome P450 98A8-like	P:spermidine metabolic process; P:oxidation-reduction process; P:spermidine hydroxycinnamate conjugate biosynthetic process; F:iron ion binding; F:heme binding; F:tricoumaroylspermidine meta-hydroxylase activity; F:dicoumaroyl monocaffeoyl spermidine meta-hydroxylase activity; F:monocoumaroyl dicaffeoyl spermidine meta-hydroxylase activity; F:triferuloylspermidine meta-hydroxylase activity; F:dif…	P:GO:0008216; P:GO:0055114; P:GO:0080088; F:GO:0005506; F:GO:0020037; F:GO:0072547; F:GO:0072548; F:GO:0072549; F:GO:0072550; F:GO:0072551; F:GO:0072552; C:GO:0016021	0.000832972	-5.17786	0.0493761	-2.09906
GSBRNA2T00100028001	BnaC07g45200D	None	AT2G16500	Arginine decarboxylase 1 [Source:UniProtKB/Swiss-Prot;Acc:Q9SI64]	CDX72498	arginine decarboxylase 2	P:arginine catabolic process; P:response to oxidative stress; P:spermidine biosynthetic process; P:response to cold; P:response to wounding; P:response to salt stress; P:response to abscisic acid; P:response to jasmonic acid; P:putrescine biosynthetic process from arginine; P:response to karrikin; F:arginine decarboxylase activity; F:protein homodimerization activity; C:cytosol; C:chloroplast	P:GO:0006527; P:GO:0006979; P:GO:0008295; P:GO:0009409; P:GO:0009611; P:GO:0009651; P:GO:0009737; P:GO:0009753; P:GO:0033388; P:GO:0080167; F:GO:0008792; F:GO:0042803; C:GO:0005829; C:GO:0009507	0.00140388	-2.72534	0.0035919	1.84999
GSBRNA2T00035283001	BnaC09g41900D	S-adenosylmethionine decarboxylase proenzyme [Source:UniProtKB/TrEMBL;Acc:A0A078GP96]	AT5G15950	S-adenosylmethionine decarboxylase proenzyme 2 [Source:UniProtKB/Swiss-Prot;Acc:Q9S7T9]	CDY26478	S-adenosylmethionine decarboxylase proenzyme 2	P:S-adenosylmethioninamine biosynthetic process; P:spermine biosynthetic process; P:spermidine biosynthetic process; F:adenosylmethionine decarboxylase activity; C:cytosol	P:GO:0006557; P:GO:0006597; P:GO:0008295; F:GO:0004014; C:GO:0005829	0.00170646	-1.75091	0.112719	0.529085
GSBRNA2T00020792001	BnaA08g20290D	BnaA08g20290D protein [Source:UniProtKB/TrEMBL;Acc:A0A078IYK4]	AT1G23820	Spermidine synthase 1 [Source:UniProtKB/Swiss-Prot;Acc:Q9ZUB3]	CDY57319	spermidine synthase 1-like	P:polyamine biosynthetic process; F:spermidine synthase activity	P:GO:0006596; F:GO:0004766	0.0131673	1.34807	0.00129515	-1.86849
GSBRNA2T00022314001	BnaA05g33510D	S-adenosylmethionine decarboxylase proenzyme [Source:UniProtKB/TrEMBL;Acc:A0A078J2D0]	AT3G02470	S-adenosylmethionine decarboxylase proenzyme 1 [Source:UniProtKB/Swiss-Prot;Acc:Q96286]	CDY57536	S-adenosylmethionine decarboxylase proenzyme 3	P:S-adenosylmethioninamine biosynthetic process; P:spermine biosynthetic process; P:spermidine biosynthetic process; F:adenosylmethionine decarboxylase activity; C:cytosol	P:GO:0006557; P:GO:0006597; P:GO:0008295; F:GO:0004014; C:GO:0005829	0.000506229	-1.72708	0.686161	0.101145
GSBRNA2T00081792001	BnaA03g53010D	Arginine decarboxylase [Source:UniProtKB/TrEMBL;Acc:A0A078I833]	AT2G16500	Arginine decarboxylase 1 [Source:UniProtKB/Swiss-Prot;Acc:Q9SI64]	CDY45328	arginine decarboxylase 2	P:arginine catabolic process; P:response to oxidative stress; P:spermidine biosynthetic process; P:response to cold; P:response to wounding; P:response to salt stress; P:response to abscisic acid; P:response to jasmonic acid; P:putrescine biosynthetic process from arginine; P:response to karrikin; F:arginine decarboxylase activity; F:protein homodimerization activity; C:cytosol; C:chloroplast	P:GO:0006527; P:GO:0006979; P:GO:0008295; P:GO:0009409; P:GO:0009611; P:GO:0009651; P:GO:0009737; P:GO:0009753; P:GO:0033388; P:GO:0080167; F:GO:0008792; F:GO:0042803; C:GO:0005829; C:GO:0009507	0.00150654	-2.09954	0.00149634	1.72767
GSBRNA2T00081079001	BnaA02g04280D	BnaA02g04280D protein [Source:UniProtKB/TrEMBL;Acc:A0A078I702]	AT5G19530	Thermospermine synthase ACAULIS5 [Source:UniProtKB/Swiss-Prot;Acc:Q9S7X6]	CDY44923	thermospermine synthase ACAULIS5	P:polyamine biosynthetic process; P:auxin polar transport; P:xylem vessel member cell differentiation; F:thermospermine synthase activity; F:spermine synthase activity; C:cytoplasm	P:GO:0006596; P:GO:0009926; P:GO:0048759; F:GO:0010487; F:GO:0016768; C:GO:0005737	0.165862	0.346698	0.000193102	-1.54137
GSBRNA2T00025508001	BnaA09g54560D	BnaA09g54560D protein [Source:UniProtKB/TrEMBL;Acc:A0A078J7F1]	AT1G23820	Spermidine synthase 1 [Source:UniProtKB/Swiss-Prot;Acc:Q9ZUB3]	CDY59080	spermidine synthase 1	P:spermidine biosynthetic process; F:spermidine synthase activity; F:protein binding	P:GO:0008295; F:GO:0004766; F:GO:0005515	0.257154	-0.186915	2.77e-05	-1.52384
GSBRNA2T00087855001	BnaC05g18910D	BnaC05g18910D protein [Source:UniProtKB/TrEMBL;Acc:A0A078I9M1]	AT1G23820	Spermidine synthase 1 [Source:UniProtKB/Swiss-Prot;Acc:Q9ZUB3]	CDY47635	spermidine synthase 1	P:spermidine biosynthetic process; F:spermidine synthase activity; F:protein binding	P:GO:0008295; F:GO:0004766; F:GO:0005515	0.136483	0.277314	5.41e-05	-1.41766
GSBRNA2T00095662001	BnaC03g65810D	Arginine decarboxylase [Source:UniProtKB/TrEMBL;Acc:A0A078FXM4]	AT2G16500	Arginine decarboxylase 1 [Source:UniProtKB/Swiss-Prot;Acc:Q9SI64]	CDY17482	arginine decarboxylase 2-like	P:arginine catabolic process; P:response to oxidative stress; P:spermidine biosynthetic process; P:response to cold; P:response to wounding; P:response to salt stress; P:response to abscisic acid; P:response to jasmonic acid; P:putrescine biosynthetic process from arginine; P:response to karrikin; F:arginine decarboxylase activity; F:protein homodimerization activity; C:cytosol; C:chloroplast	P:GO:0006527; P:GO:0006979; P:GO:0008295; P:GO:0009409; P:GO:0009611; P:GO:0009651; P:GO:0009737; P:GO:0009753; P:GO:0033388; P:GO:0080167; F:GO:0008792; F:GO:0042803; C:GO:0005829; C:GO:0009507	0.000762663	-1.12972	9.65e-05	1.4181
GSBRNA2T00126668001	BnaA08g10990D	None	AT2G16500	Arginine decarboxylase 1 [Source:UniProtKB/Swiss-Prot;Acc:Q9SI64]	CDX76301	arginine decarboxylase 2-like	P:arginine catabolic process; P:response to oxidative stress; P:spermidine biosynthetic process; P:response to cold; P:response to wounding; P:response to salt stress; P:response to abscisic acid; P:response to jasmonic acid; P:putrescine biosynthetic process from arginine; P:response to karrikin; F:arginine decarboxylase activity; F:protein homodimerization activity; C:cytosol; C:chloroplast	P:GO:0006527; P:GO:0006979; P:GO:0008295; P:GO:0009409; P:GO:0009611; P:GO:0009651; P:GO:0009737; P:GO:0009753; P:GO:0033388; P:GO:0080167; F:GO:0008792; F:GO:0042803; C:GO:0005829; C:GO:0009507	0.000921371	-1.0796	9.29e-05	1.41769
GSBRNA2T00135480001	BnaA10g18360D	None	AT5G15950	S-adenosylmethionine decarboxylase proenzyme 2 [Source:UniProtKB/Swiss-Prot;Acc:Q9S7T9]	CDX69487	S-adenosylmethionine decarboxylase proenzyme 2	P:S-adenosylmethioninamine biosynthetic process; P:spermine biosynthetic process; P:spermidine biosynthetic process; F:adenosylmethionine decarboxylase activity; C:cytosol	P:GO:0006557; P:GO:0006597; P:GO:0008295; F:GO:0004014; C:GO:0005829	0.000166649	-2.93758	0.00556811	-1.31437
GSBRNA2T00014102001	BnaC02g45540D	BnaC02g45540D protein [Source:UniProtKB/TrEMBL;Acc:A0A078ITG3]	AT1G65840	Probable polyamine oxidase 4 [Source:UniProtKB/Swiss-Prot;Acc:Q8H191]	CDY54438	probable polyamine oxidase 4	P:spermidine catabolic process; P:spermine catabolic process; P:oxidation-reduction process; F:polyamine oxidase activity; F:norspermine:oxygen oxidoreductase activity; F:N1-acetylspermine:oxygen oxidoreductase (N1-acetylspermidine-forming) activity; F:spermine:oxygen oxidoreductase (spermidine-forming) activity; C:peroxisome	P:GO:0046203; P:GO:0046208; P:GO:0055114; F:GO:0046592; F:GO:0052894; F:GO:0052895; F:GO:0052901; C:GO:0005777	0.101689	-0.575988	0.00139989	1.31112
GSBRNA2T00140751001	BnaC03g09400D	None	AT5G18930	S-adenosylmethionine decarboxylase proenzyme 4 [Source:UniProtKB/Swiss-Prot;Acc:Q3E9D5]	CDX70856	S-adenosylmethionine decarboxylase proenzyme 4-like	P:S-adenosylmethioninamine biosynthetic process; P:spermine biosynthetic process; P:spermidine biosynthetic process; F:adenosylmethionine decarboxylase activity; C:cytosol	P:GO:0006557; P:GO:0006597; P:GO:0008295; F:GO:0004014; C:GO:0005829	0.680574	0.200842	0.00262168	1.30478
GSBRNA2T00093046001	BnaA10g06470D	BnaA10g06470D protein [Source:UniProtKB/TrEMBL;Acc:A0A078IHM2]	AT5G53120	Spermidine synthase 3 [Source:UniProtKB/TrEMBL;Acc:F4KJ05]	CDY49457	spermine synthase-like	P:polyamine biosynthetic process; F:spermidine synthase activity	P:GO:0006596; F:GO:0004766	0.00223763	0.643079	4.93e-05	-1.19974
GSBRNA2T00019541001	BnaAnng38530D	BnaAnng38530D protein [Source:UniProtKB/TrEMBL;Acc:A0A078JZ94]	AT3G02470	S-adenosylmethionine decarboxylase proenzyme 1 [Source:UniProtKB/Swiss-Prot;Acc:Q96286]	CDY71710	S-adenosylmethionine decarboxylase proenzyme 3-like	P:S-adenosylmethioninamine biosynthetic process; P:spermine biosynthetic process; P:spermidine biosynthetic process; F:adenosylmethionine decarboxylase activity; C:cytosol	P:GO:0006557; P:GO:0006597; P:GO:0008295; F:GO:0004014; C:GO:0005829	0.0291229	-1.18281	0.0122164	1.22768
GSBRNA2T00153225001	BnaC08g06440D	None	AT1G23820	Spermidine synthase 1 [Source:UniProtKB/Swiss-Prot;Acc:Q9ZUB3]	CDX91725	spermidine synthase 1-like	P:polyamine biosynthetic process; F:spermidine synthase activity	P:GO:0006596; F:GO:0004766	0.00471717	-0.68528	0.000133236	-1.18123
GSBRNA2T00153644001	BnaC03g32940D	None	AT3G02470	S-adenosylmethionine decarboxylase proenzyme 1 [Source:UniProtKB/Swiss-Prot;Acc:Q96286]	CDX91992	S-adenosylmethionine decarboxylase	P:S-adenosylmethioninamine biosynthetic process; P:spermine biosynthetic process; P:spermidine biosynthetic process; P:gene silencing; P:viral genome replication; P:plant organ development; F:adenosylmethionine decarboxylase activity; F:protein binding; C:cytosol	P:GO:0006557; P:GO:0006597; P:GO:0008295; P:GO:0016458; P:GO:0019079; P:GO:0099402; F:GO:0004014; F:GO:0005515; C:GO:0005829	0.0071346	-1.15154	0.133677	0.439251
GSBRNA2T00013846001	BnaAnng36830D	S-adenosylmethionine decarboxylase proenzyme [Source:UniProtKB/TrEMBL;Acc:A0A078JUS1]	AT3G02470	S-adenosylmethionine decarboxylase proenzyme 1 [Source:UniProtKB/Swiss-Prot;Acc:Q96286]	CDY71278	S-adenosylmethionine decarboxylase proenzyme 3-like	P:S-adenosylmethioninamine biosynthetic process; P:spermine biosynthetic process; P:spermidine biosynthetic process; F:adenosylmethionine decarboxylase activity; C:cytosol	P:GO:0006557; P:GO:0006597; P:GO:0008295; F:GO:0004014; C:GO:0005829	0.00618492	1.16817	0.586682	0.152647
GSBRNA2T00036837001	BnaA02g10450D	BnaA02g10450D protein [Source:UniProtKB/TrEMBL;Acc:A0A078GKI0]	AT5G53120	Spermidine synthase 3 [Source:UniProtKB/TrEMBL;Acc:F4KJ05]	CDY27025	spermine synthase-like	P:polyamine biosynthetic process; F:spermidine synthase activity	P:GO:0006596; F:GO:0004766	0.00238749	1.12047	0.0195996	-0.577525
GSBRNA2T00016976001	BnaA05g34380D	BnaA05g34380D protein [Source:UniProtKB/TrEMBL;Acc:A0A078IYL5]	AT2G43020	Probable polyamine oxidase 2 [Source:UniProtKB/Swiss-Prot;Acc:Q9SKX5]	CDY55500	probable polyamine oxidase 2	P:spermidine catabolic process; P:spermine catabolic process; P:oxidation-reduction process; F:polyamine oxidase activity; C:peroxisome	P:GO:0046203; P:GO:0046208; P:GO:0055114; F:GO:0046592; C:GO:0005777	0.099524	-0.315876	0.000166538	1.0551
