# Supplementary material for: Two wrongs make a right: heat stress reversion of a male-sterile Brassica napus line
Source: J Exp Bot. 2022 Feb 28;73(11):3531–51. doi: 10.1093/jxb/erac082 (PMC9162185; doi:10.1093/jxb/erac082)
Supplement: erac082_suppl_supplementary_table_S7 [file erac082_suppl_supplementary_table_s7.xlsx]

## Sheet: Tabelle1
Supplementary Table 7. Primers used in the study. Indicated are the name, sequence, and function of each primer.
Name	Sequence	Function
HY1F	AGTCSTTCCCTTTACTCAGCTC	Genotyping
HY1R	GATGYGGCTCMRTGACAACAGA	Genotyping
HY2F	TTCTGATCCTWCGTGCGCT	Genotyping
HY2R	ACTTTGGGAACACGKGTCAT	Genotyping
HY3F	GCAATGGAGCTTTGTTCTTC	Genotyping
HY3R	ACTTTGGGAACACGKGTCAT	Genotyping
BnChimera pro A-B F	ATGAAGACTTTACGGGTCTCAGCGGGTCCAGTCAAACATTTACACAG	cloning
BnChimera pro A-B R	ATGAAGACTTCAGAGGTCTCACAGATCCTTTAGCAAACTTCAGATTCGAGAAAGAAACAGAACCCTAGTGTTTTCTGCATT	cloning
Chimera C-D F1	ATGAAGACTTTACGGGTCTCACACCATGCTCGCTCCCCTTAAGGT	cloning
Chimera C-D R1	TAGAAGACAAAGTTTTCTCGGATGCGAGGGAG	cloning
Chimera C-D F2	TAGAAGACAAAACTCAAGGCCTCCCACG	cloning
Chimera C-D R2	TAGAAGACAAAGTTTTCATGCCGTGCTGTATA	cloning
Chimera C-D F3	TAGAAGACAAAACTGCAGTGGCCATAGCG	cloning
Chimera C-D R3	TAGAAGACAAAATGCCAGATTGGATTTCCAGCGA	cloning
Chimera C-D F4	TAGAAGACAACATTGTGTATTAAAAACAAGATCACAAAGGAGAACAGAGAGAAGAAACGAG	cloning
Chimera C-D R4	ATGAAGACTTCAGAGGTCTCACCTTGGTGTCTGCCCCGCTTGGAC	cloning
Chimera C-terminus c-d F5	ATGAAGACTTTACGGGTCTCACACCATGCCTATTGGGAATGATGTGATTG	cloning
Chimera C-terminus c-d R5	ATGAAGACTTCAGAGGTCTCACCTTGGTGTCTGCCCCGCTTG	cloning
Chimera N-terminus C-D F6	ATGAAGACTTTACGGGTCTCACACCATGCTCGCTCCCCTTAAGGT	cloning
Chimera N-terminus C-D R6	TAGAAGACAAAGTTTTCTCGGATGCGAGGGAG	cloning
Chimera N-terminus C-D F7	TAGAAGACAAAACTCAAGGCCTCCCACG	cloning
Chimera N-terminus C-D R7	ATGAAGACTTCAGAGGTCTCACCTTCTTGTTTGATTTTTCGTGCTGTTT	cloning
TCBScpltsF11	ATGAAGACTTTACGGGTCTCATCTGAACAATGGCTTCCTCTATGCTCTC	cloning
TCBScpltsR11	ATGAAGACTTCAGAGGTCTCAGGTGCCCACCTGCATGCAGTTAACTC	cloning
Chimera middle C-D F8	ATGAAGACTTTACGGGTCTCACACCATGAACCCCATTATTGACCATA	cloning
Chimera middle C-D F8	ATGAAGACTTCAGAGGTCTCACCTTGCCTCGAGCTGGATTCACGG	cloning
C9 SDM 321 F/V for	AGATCCCACAGTTCAGAAGATGC	side directed mutagenesis
C9 SDM 321 F/V rev	TCTATCATTTTCTCTAAAACTTCTACTG	side directed mutagenesis
C9 SDM 343 R/L for	CAAATGGGTGCTTAAGAATCCTC	side directed mutagenesis
C9 SDM 343 R/L rev	AAAGTTTCTGGGTTCCTC	side directed mutagenesis
C9 SDM 378 P/L for	GAATTTTGACCTGAATAGCCCCG	side directed mutagenesis
C9 SDM 378 P/L rev	TTTAAGGTCTCCGTCATTCTC	side directed mutagenesis
C9 SDM 386 G/Q for	AGTTAAGCAACAATTCGATCAATTAGGACTGACTCCAG	side directed mutagenesis
C9 SDM 386 G/Q rev	TCGGGGCTATTCGGGTCA	side directed mutagenesis
C9 SDM 408 S/A for	CCCTGATGTTGCAATGGCATTCC	side directed mutagenesis
C9 SDM 408 S/A rev	TTCTCCATTATCTTAGAGATGACTTC	side directed mutagenesis
C9 GG 391 rev	TAGAAGACAAAGTCCTAATTGATCGAATCC	cloning
A10 GG 394 for	TAGAAGACAAGACTGACTCCAGAAGAAGTC	cloning
Chim F1 Seq	ACCCCACCCTCTCAACAGCTATGAAGACTTTACGGGTCTCACACCATGACTCAAAACAGCCAGTTTAATAATC	cloning
BnTic40C2 C-D 1R	TAGAAGACAATGACGACTGGGATTGAGATTGG	cloning
BnTic40C2 C-D 2F	TAGAAGACAAGTCAAGTGCCACTGTTGA	cloning
BnTic40C2 C-D 2R	TAGAAGACAAACTTGTCTCAGAGACTTCTGCAT	cloning
BnTic40C2 C-D 3F	TAGAAGACAAAAGTGCTCCCAAGGAAGC	cloning
BnTic40C2 C-D 3R	TAGAAGACAATAATGTCTCCGTCATTCTCTTGT	cloning
BnTic40C2 C-D 4F	TAGAAGACAAATTAAAGAACTTCGACCTGAAT	cloning
BnTic40C2 C-D 4R2	ATGAAGACTTCAGAGGTCTCACCTTACCCGTCATTCCAGGGAAGA	cloning
BnTic40A10 C-D 1F	ATGAAGACTTTACGGGTCTCACACCATGACGCAAAACAGCCAGTTTAATAAC	cloning
BnTic40A10 C-D 1R	TAGAAGACAATGACGACTGGGACTGAGATTGA	cloning
BnTic40A10 C-D 2F	TAGAAGACAAGTCAGGGGCTACTGTTGA	cloning
BnTic40A10 C-D 2R	TAGAAGACAAAACATCTTCAAAGGCGTAGTTCT	cloning
BnTic40A10 C-D 3F	TAGAAGACAATGTTTCCCCTGAGGAAAC	cloning
BnTic40A10 C-D 3R	TAGAAGACAATAATGTCTCCGTCATTCTCTTGT	cloning
BnTic40A10 C-D 4F	TAGAAGACAAATTAAAGAATTTTGACCTGAATAG	cloning
BnTic40A10 C-D 4R2	ATGAAGACTTCAGAGGTCTCACCTTACCCGTCATTCCTGGGAAGA	cloning
BnTic40C9 C-D 1F	ATGAAGACTTTACGGGTCTCACACCATGAGCCAGTTTAATAATCCTGGATTC	cloning
BnTic40C9 C-D 1R	TAGAAGACAATGATGACTGGGATTGAGGCTGG	cloning
BnTic40C9 C-D 2F	TAGAAGACAAATCAGGTGCTACTGTTGA	cloning
BnTic40C9 C-D 2R	TAGAAGACAATTTATCTTCCTCTACGACAACAC	cloning
BnTic40C9 C-D 3F	TAGAAGACAATAAAGCGATGAAAGAAGAAAAGAACTACGCCTTTGAAGATGTTTCCCCT	cloning
BnTic40C9 C-D 3R	TAGAAGACAATAATGTCTCCGTCATTCTCTTGT	cloning
BnTic40C9 C-D 4F	TAGAAGACAAATTAAAGAATTTTGACCCGAATAG	cloning
BnTic40C9 C-D 4R	ATGAAGACTTCAGAGGTCTCACCTTACCCGTCAATCCTGGGAAGA	cloning
BnTic40A2 C-D 1F	ATGAAGACTTTACGGGTCTCACACCATGAGCCAGTTTAACAACCCTGG	cloning
BnTic40A2 C-D 1R	TAGAAGACAATGACGACTGGGATTGAGATTGG	cloning
BnTic40A2 C-D 2F	TAGAAGACAAGTCAAGTGCTACTGTTGAT	cloning
BnTic40A2 C-D 2R	ATGAAGACTTCAGAGGTCTCACCTTACCCGTCATTCCTGGGAAGA	cloning
BnChimera no cpTP C-D1F	ATGAAGACTTTACGGGTCTCACACCATGTCACACGAAAAACTCTCCTTC	cloning
BnChimera F RT	GAGGGTGTGAATGCTGTCTT	qRT-PCR
BnChimera R RT	CTCTCCAGAATCATCTGTGG	qRT-PCR
Bnactin3 F RT	TCCATCCATCGTCCACAG	qRT-PCR
Bnactin3 R RT	GCATCATCACAAGCATCCTT	qRT-PCR
RCP170 F	GCGGTCACAAGAGGAGGTAA	sequencing BnaC9-Tic40
RCP170 R	CAGCCTCAATCCCAGTCTTC	sequencing BnaC9-Tic40
